# Supplementary material for: Genomic and Metabolomic Analyses of the Marine Fungus Emericellopsis cladophorae: Insights into Saltwater Adaptability Mechanisms and Its Biosynthetic Potential
Source: J Fungi (Basel). 2021 Dec 30;8(1):31. doi: 10.3390/jof8010031 (PMC8780691; doi:10.3390/jof8010031)
Supplement: Supplementary file 1 [file jof-08-00031-s001.zip]

Archive with 8 entries (8 files):
- File S1 - All significant matched against MONA libraries based on precursor and MSMS.pdf
- Table S1 - annotation.xlsx
- Table S2 - CAZymes.xlsx
- Table S3 - secreted proteins.xlsx
- Table S4 - transporters.xlsx
- Table S5 - Biosynthetic Gene Clusters.xlsx
- Table S6 - E. cladophorae compounds - corrigida.xlsx
- Table S7 - Statisic results E. cladophorae - corrigida.xlsx
