# Supplementary material for: Genomic and Metabolomic Analyses of the Marine Fungus Emericellopsis cladophorae: Insights into Saltwater Adaptability Mechanisms and Its Biosynthetic Potential
Source: J Fungi (Basel). 2021 Dec 30;8(1):31. doi: 10.3390/jof8010031 (PMC8780691; doi:10.3390/jof8010031)
Supplement: Supplementary file 1 [file jof-08-00031-s001.zip › Table S1 - annotation.xlsx]

## Sheet: BLAST, INTERPRO, GO
Table S1. Gene annotatio of Emericellopsis cladophorae MUM 19.33
SeqName	Description	Length	e-Value	Uniprot gene name	#GO	GO IDs	GO Names	Enzyme Codes	Enzyme Names	InterPro IDs	InterPro GO IDs	InterPro GO Names
NODE_1_length_1489480_cov_119_871856.g1.t1	hypothetical protein M431DRAFT_106171	1935	3.20495E-156	Gene=M431DRAFT_106171	2	F:GO:0000166; F:GO:0005524	F:nucleotide binding; F:ATP binding			G3DSA:3.30.420.40 (GENE3D); PTHR14187:SF80 (PANTHER); PTHR14187 (PANTHER); cd10229 (CDD); IPR043129 (SUPERFAMILY); IPR043129 (SUPERFAMILY)	no GO terms	no GO terms
NODE_1_length_1489480_cov_119_871856.g2.t1	putative J domain-containing protein-like protein	1212	2.59876E-152	Gene=ACRE_011780	1	C:GO:0016021	C:integral component of membrane			IPR001623 (PRINTS); IPR001623 (SMART); IPR001623 (PFAM); IPR036869 (G3DSA:1.10.287.GENE3D); mobidb-lite (MOBIDB_LITE); mobidb-lite (MOBIDB_LITE); mobidb-lite (MOBIDB_LITE); mobidb-lite (MOBIDB_LITE); PTHR44653 (PANTHER); IPR001623 (PROSITE_PROFILES); IPR001623 (CDD); IPR036869 (SUPERFAMILY)	no GO terms	no GO terms
NODE_1_length_1489480_cov_119_871856.g3.t1	hypothetical protein ACRE_011790	750	4.63286E-37	Gene=ACRE_011790	1	C:GO:0016020	C:membrane			mobidb-lite (MOBIDB_LITE); mobidb-lite (MOBIDB_LITE)	no GO terms	no GO terms
NODE_1_length_1489480_cov_119_871856.g4.t1	hypothetical protein ACRE_011800	2658	0.0	.						mobidb-lite (MOBIDB_LITE); mobidb-lite (MOBIDB_LITE); mobidb-lite (MOBIDB_LITE); mobidb-lite (MOBIDB_LITE); mobidb-lite (MOBIDB_LITE); mobidb-lite (MOBIDB_LITE); mobidb-lite (MOBIDB_LITE); mobidb-lite (MOBIDB_LITE); mobidb-lite (MOBIDB_LITE); mobidb-lite (MOBIDB_LITE); mobidb-lite (MOBIDB_LITE); mobidb-lite (MOBIDB_LITE); mobidb-lite (MOBIDB_LITE); mobidb-lite (MOBIDB_LITE); mobidb-lite (MOBIDB_L…	no GO terms	no GO terms
NODE_1_length_1489480_cov_119_871856.g5.t1	hypothetical protein F66182_7033	363	3.78939E-18	.						IPR005579 (PFAM); mobidb-lite (MOBIDB_LITE); mobidb-lite (MOBIDB_LITE)	no GO terms	no GO terms
NODE_1_length_1489480_cov_119_871856.g6.t1	hypothetical protein ACRE_011830	816	1.33113E-70	Gene=ACRE_011830	2	C:GO:0016020; C:GO:0016021	C:membrane; C:integral component of membrane			no IPS match	no IPS match	no IPS match
NODE_1_length_1489480_cov_119_871856.g7.t1	PX domain-containing protein -like protein	2844	0.0	Gene=ACRE_011840	1	F:GO:0035091	F:phosphatidylinositol binding			IPR001683 (SMART); IPR024555 (PFAM); IPR001683 (PFAM); IPR024554 (PFAM); mobidb-lite (MOBIDB_LITE); mobidb-lite (MOBIDB_LITE); mobidb-lite (MOBIDB_LITE); mobidb-lite (MOBIDB_LITE); mobidb-lite (MOBIDB_LITE); mobidb-lite (MOBIDB_LITE); PTHR47185 (PANTHER); PTHR47185:SF1 (PANTHER); IPR001683 (PROSITE_PROFILES); cd06869 (CDD); IPR036871 (SUPERFAMILY)	F:GO:0035091	F:phosphatidylinositol binding
NODE_1_length_1489480_cov_119_871856.g8.t1	succinate dehydrogenase flavoprotein subunit, mitochondrial precursor	1947	0.0	Gene=VFPBJ_03140	5	P:GO:0006099; P:GO:0022900; F:GO:0008177; F:GO:0050660; C:GO:0005743	P:tricarboxylic acid cycle; P:electron transport chain; F:succinate dehydrogenase (ubiquinone) activity; F:flavin adenine dinucleotide binding; C:mitochondrial inner membrane	EC:1.3.5; EC:1.3; EC:1; EC:1.3.5.1	Acting on the CH-CH group of donors; Acting on the CH-CH group of donors; Oxidoreductases; Succinate dehydrogenase (quinone)	G3DSA:1.20.58.100 (GENE3D); IPR027477 (G3DSA:3.90.700.GENE3D); G3DSA:4.10.80.40 (GENE3D); IPR003953 (PFAM); IPR036188 (G3DSA:3.50.50.GENE3D); IPR011281 (TIGRFAM); IPR015939 (PFAM); IPR014006 (TIGRFAM); PIRSF000171 (PIRSF); mobidb-lite (MOBIDB_LITE); mobidb-lite (MOBIDB_LITE); PTHR11632:SF51 (PANTHER); PTHR11632 (PANTHER); IPR036188 (SUPERFAMILY); IPR037099 (SUPERFAMILY); IPR027477 (SUPERFAMILY)	P:GO:0006099; P:GO:0022900; F:GO:0016491; F:GO:0016627; F:GO:0050660	P:tricarboxylic acid cycle; P:electron transport chain; F:oxidoreductase activity; F:oxidoreductase activity, acting on the CH-CH group of donors; F:flavin adenine dinucleotide binding
NODE_1_length_1489480_cov_119_871856.g9.t1	hypothetical protein FPRO05_05497	1113	2.38045E-42	Gene=FPRO05_05497	2	F:GO:0008270; F:GO:0046872	F:zinc ion binding; F:metal ion binding			mobidb-lite (MOBIDB_LITE); mobidb-lite (MOBIDB_LITE); mobidb-lite (MOBIDB_LITE); mobidb-lite (MOBIDB_LITE); mobidb-lite (MOBIDB_LITE); mobidb-lite (MOBIDB_LITE)	no GO terms	no GO terms
NODE_1_length_1489480_cov_119_871856.g10.t1	uridylate kinase	909	5.61751E-141	Gene=PCL_07724	8	P:GO:0006207; P:GO:0006221; P:GO:0016310; P:GO:0046940; F:GO:0004127; F:GO:0005524; F:GO:0009041; C:GO:0005737	P:'de novo' pyrimidine nucleobase biosynthetic process; P:pyrimidine nucleotide biosynthetic process; P:phosphorylation; P:nucleoside monophosphate phosphorylation; F:cytidylate kinase activity; F:ATP binding; F:uridylate kinase activity; C:cytoplasm	EC:2.7.4.4; EC:2.7; EC:2; EC:2.7.4; EC:2.7.4.22; EC:2.7.4.14	Nucleoside-phosphate kinase; Transferring phosphorus-containing groups; Transferases; Transferring phosphorus-containing groups; UMP kinase; UMP/CMP kinase	IPR000850 (PRINTS); IPR006266 (TIGRFAM); G3DSA:3.40.50.300 (GENE3D); PF00406 (PFAM); mobidb-lite (MOBIDB_LITE); mobidb-lite (MOBIDB_LITE); IPR000850 (PANTHER); PTHR23359:SF70 (PANTHER); IPR006266 (HAMAP); IPR000850 (HAMAP); IPR000850 (CDD); IPR027417 (SUPERFAMILY)	P:GO:0006139; P:GO:0006207; P:GO:0006221; F:GO:0004127; F:GO:0005524; F:GO:0009041; F:GO:0019205	P:nucleobase-containing compound metabolic process; P:'de novo' pyrimidine nucleobase biosynthetic process; P:pyrimidine nucleotide biosynthetic process; F:cytidylate kinase activity; F:ATP binding; F:uridylate kinase activity; F:nucleobase-containing compound kinase activity
NODE_1_length_1489480_cov_119_871856.g11.t1	Eukaryotic translation initiation factor 3 subunit M-like protein	1311	0.0	Gene=ACRE_011650	5	P:GO:0001732; F:GO:0003743; C:GO:0016282; C:GO:0033290; C:GO:0071541	P:formation of cytoplasmic translation initiation complex; F:translation initiation factor activity; C:eukaryotic 43S preinitiation complex; C:eukaryotic 48S preinitiation complex; C:eukaryotic translation initiation factor 3 complex, eIF3m			SM00753 (SMART); IPR000717 (SMART); G3DSA:1.25.40.570 (GENE3D); IPR040750 (PFAM); IPR000717 (PFAM); mobidb-lite (MOBIDB_LITE); mobidb-lite (MOBIDB_LITE); PTHR15350 (PANTHER); PTHR15350:SF2 (PANTHER); IPR000717 (PROSITE_PROFILES); IPR027528 (HAMAP)	F:GO:0003743; C:GO:0005737; C:GO:0005852	F:translation initiation factor activity; C:cytoplasm; C:eukaryotic translation initiation factor 3 complex
NODE_1_length_1489480_cov_119_871856.g12.t1	hypothetical protein FDECE_16342	2010	0.0	.						IPR000253 (SMART); IPR000719 (SMART); G3DSA:1.10.510.10 (GENE3D); G3DSA:2.60.200.20 (GENE3D); IPR000719 (PFAM); IPR000253 (PFAM); mobidb-lite (MOBIDB_LITE); mobidb-lite (MOBIDB_LITE); mobidb-lite (MOBIDB_LITE); mobidb-lite (MOBIDB_LITE); mobidb-lite (MOBIDB_LITE); mobidb-lite (MOBIDB_LITE); mobidb-lite (MOBIDB_LITE); PTHR44167 (PANTHER); IPR000719 (PROSITE_PROFILES); IPR000253 (PROSITE_PROFILES);…	P:GO:0006468; F:GO:0004672; F:GO:0005515; F:GO:0005524	P:protein phosphorylation; F:protein kinase activity; F:protein binding; F:ATP binding
NODE_1_length_1489480_cov_119_871856.g13.t1	hypothetical protein ACRE_011630	3240	0.0	Gene=ACRE_011630	2	P:GO:0043547; F:GO:0005096	P:positive regulation of GTPase activity; F:GTPase activator activity			IPR001164 (SMART); IPR001849 (SMART); IPR001849 (PFAM); IPR011993 (G3DSA:2.30.29.GENE3D); IPR027267 (G3DSA:1.20.1270.GENE3D); PF16746 (PFAM); IPR038508 (G3DSA:3.30.40.GENE3D); IPR001164 (PFAM); mobidb-lite (MOBIDB_LITE); mobidb-lite (MOBIDB_LITE); mobidb-lite (MOBIDB_LITE); mobidb-lite (MOBIDB_LITE); mobidb-lite (MOBIDB_LITE); mobidb-lite (MOBIDB_LITE); PTHR23180 (PANTHER); PTHR23180:SF160 (PANTH…	F:GO:0005096	F:GTPase activator activity
NODE_1_length_1489480_cov_119_871856.g14.t1	Ca2+-dependent lipid-binding protein, contains C2 domain	4098	0.0	.						IPR000008 (SMART); IPR035892 (G3DSA:2.60.40.GENE3D); IPR000008 (PFAM); IPR019558 (PFAM); PF05664 (PFAM); G3DSA:1.10.357.50 (GENE3D); G3DSA:1.20.58.1100 (GENE3D); mobidb-lite (MOBIDB_LITE); mobidb-lite (MOBIDB_LITE); mobidb-lite (MOBIDB_LITE); mobidb-lite (MOBIDB_LITE); PTHR47263 (PANTHER); IPR014770 (PROSITE_PROFILES); IPR000008 (PROSITE_PROFILES); IPR014772 (PROSITE_PROFILES); cd04043 (CDD); SSF…	no GO terms	no GO terms
NODE_1_length_1489480_cov_119_871856.g15.t1	Histidine protein kinase-like protein	3897	0.0	Gene=ACRE_011620	4	P:GO:0000160; P:GO:0018106; F:GO:0000155; C:GO:0016021	P:phosphorelay signal transduction system; P:peptidyl-histidine phosphorylation; F:phosphorelay sensor kinase activity; C:integral component of membrane	EC:2.7.1; EC:2.7; EC:2.7.3; EC:2; EC:2.7.13.3	Transferring phosphorus-containing groups; Transferring phosphorus-containing groups; Transferring phosphorus-containing groups; Transferases; Histidine kinase	IPR004358 (PRINTS); IPR003660 (SMART); IPR001789 (SMART); IPR003661 (SMART); IPR003594 (SMART); G3DSA:1.10.287.130 (GENE3D); G3DSA:3.40.50.2300 (GENE3D); G3DSA:1.10.8.500 (GENE3D); IPR001789 (PFAM); IPR036890 (G3DSA:3.30.565.GENE3D); IPR003660 (PFAM); IPR003594 (PFAM); IPR003661 (PFAM); G3DSA:3.40.50.12330 (GENE3D); G3DSA:1.10.287.130 (GENE3D); IPR003660 (PFAM); mobidb-lite (MOBIDB_LITE); mobidb-…	P:GO:0000160; P:GO:0007165; P:GO:0016310; F:GO:0000155; F:GO:0016772; C:GO:0016021	P:phosphorelay signal transduction system; P:signal transduction; P:phosphorylation; F:phosphorelay sensor kinase activity; F:transferase activity, transferring phosphorus-containing groups; C:integral component of membrane
NODE_1_length_1489480_cov_119_871856.g16.t1	uncharacterized protein FOYG_03261	315	5.53709E-8	.						mobidb-lite (MOBIDB_LITE); mobidb-lite (MOBIDB_LITE); mobidb-lite (MOBIDB_LITE)	no GO terms	no GO terms
NODE_1_length_1489480_cov_119_871856.g17.t1	High mobility group protein 20A	1446	3.37636E-149	Gene=TCAP_05539	2	F:GO:0003677; C:GO:0005634	F:DNA binding; C:nucleus			IPR001660 (SMART); IPR009071 (SMART); IPR001660 (PFAM); IPR013761 (G3DSA:1.10.150.GENE3D); IPR009071 (PFAM); IPR036910 (G3DSA:1.10.30.GENE3D); mobidb-lite (MOBIDB_LITE); mobidb-lite (MOBIDB_LITE); mobidb-lite (MOBIDB_LITE); mobidb-lite (MOBIDB_LITE); mobidb-lite (MOBIDB_LITE); mobidb-lite (MOBIDB_LITE); mobidb-lite (MOBIDB_LITE); PTHR46040 (PANTHER); PTHR46040:SF3 (PANTHER); IPR009071 (PROSITE_PR…	F:GO:0005515	F:protein binding
NODE_1_length_1489480_cov_119_871856.g18.t1	Condensin complex subunit-like protein	2559	0.0	Gene=ACRE_011590	4	P:GO:0007076; P:GO:0051301; C:GO:0000796; C:GO:0005737	P:mitotic chromosome condensation; P:cell division; C:condensin complex; C:cytoplasm			IPR022816 (PFAM); IPR022816 (PIRSF); mobidb-lite (MOBIDB_LITE); mobidb-lite (MOBIDB_LITE); mobidb-lite (MOBIDB_LITE); mobidb-lite (MOBIDB_LITE); mobidb-lite (MOBIDB_LITE); mobidb-lite (MOBIDB_LITE); IPR022816 (PANTHER); PTHR13108:SF9 (PANTHER)	P:GO:0007076; C:GO:0000796	P:mitotic chromosome condensation; C:condensin complex
NODE_1_length_1489480_cov_119_871856.g19.t1	hypothetical protein FSARC_4483	3825	0.0	.						IPR005002 (PFAM); IPR004837 (PFAM); IPR023214 (G3DSA:3.40.50.GENE3D); IPR043169 (G3DSA:3.30.1240.GENE3D); IPR006379 (TIGRFAM); G3DSA:1.20.1420.30 (GENE3D),SFLDF00445 (SFLD),SFLDG01140 (SFLD); IPR005002 (mobidb-MOBIDB_LITE); mobidb-lite (MOBIDB_LITE); mobidb-lite (MOBIDB_LITE); mobidb-lite (MOBIDB_LITE); mobidb-lite (MOBIDB_LITE); mobidb-lite (MOBIDB_LITE); PTHR12266:SF0 (PANTHER); PTHR12266 (PANT…	P:GO:0009298; P:GO:0055085; F:GO:0004615; C:GO:0016021	P:GDP-mannose biosynthetic process; P:transmembrane transport; F:phosphomannomutase activity; C:integral component of membrane
NODE_1_length_1489480_cov_119_871856.g20.t1	fso1	3534	0.0	.						IPR001202 (SMART); IPR001202 (PFAM); IPR043904 (PFAM); G3DSA:2.20.70.10 (GENE3D); mobidb-lite (MOBIDB_LITE); mobidb-lite (MOBIDB_LITE); mobidb-lite (MOBIDB_LITE); mobidb-lite (MOBIDB_LITE); mobidb-lite (MOBIDB_LITE); mobidb-lite (MOBIDB_LITE); mobidb-lite (MOBIDB_LITE); mobidb-lite (MOBIDB_LITE); mobidb-lite (MOBIDB_LITE); PTHR46689:SF2 (PANTHER); PTHR46689 (PANTHER); IPR001202 (PROSITE_PROFILES)…	F:GO:0005515	F:protein binding
NODE_1_length_1489480_cov_119_871856.g21.t1	DNA mismatch repair protein-like protein	3261	0.0	Gene=ACRE_011560	3	P:GO:0006298; F:GO:0005524; F:GO:0030983	P:mismatch repair; F:ATP binding; F:mismatched DNA binding			IPR000432 (SMART); IPR007696 (SMART); G3DSA:1.10.1420.10 (GENE3D); G3DSA:3.40.50.300 (GENE3D); IPR036678 (G3DSA:3.30.420.GENE3D); IPR017261 (PIRSF); IPR000432 (PFAM); IPR007860 (PFAM); IPR016151 (G3DSA:3.40.1170.GENE3D); G3DSA:1.10.1420.10 (GENE3D); IPR007696 (PFAM); IPR007861 (PFAM); IPR007695 (PFAM); mobidb-lite (MOBIDB_LITE); mobidb-lite (MOBIDB_LITE); mobidb-lite (MOBIDB_LITE); mobidb-lite (M…	P:GO:0006298; F:GO:0005524; F:GO:0030983	P:mismatch repair; F:ATP binding; F:mismatched DNA binding
NODE_1_length_1489480_cov_119_871856.g22.t1	hypothetical protein CDD83_1087	1302	9.08145E-78	.						mobidb-lite (MOBIDB_LITE); mobidb-lite (MOBIDB_LITE); mobidb-lite (MOBIDB_LITE); mobidb-lite (MOBIDB_LITE); mobidb-lite (MOBIDB_LITE)	no GO terms	no GO terms
NODE_1_length_1489480_cov_119_871856.g23.t1	Geranylgeranyl transferase type-2 subunit beta-like protein	981	0.0	Gene=ACRE_011530	4	P:GO:0018344; F:GO:0004663; F:GO:0046872; C:GO:0005968	P:protein geranylgeranylation; F:Rab geranylgeranyltransferase activity; F:metal ion binding; C:Rab-protein geranylgeranyltransferase complex	EC:2.5.1; EC:2.5; EC:2; EC:2.5.1.60	Transferring alkyl or aryl groups, other than methyl groups; Transferring alkyl or aryl groups, other than methyl groups; Transferases; Protein geranylgeranyltransferase type II	IPR001330 (PFAM); G3DSA:1.50.10.20 (GENE3D); PTHR11774 (PANTHER); PTHR11774:SF11 (PANTHER); IPR026873 (CDD); IPR008930 (SUPERFAMILY)	P:GO:0018344; F:GO:0003824; F:GO:0004663	P:protein geranylgeranylation; F:catalytic activity; F:Rab geranylgeranyltransferase activity
NODE_1_length_1489480_cov_119_871856.g24.t1	Rho-type GTPase-activating protein-like protein	2241	0.0	Gene=ACRE_011490	1	P:GO:0007165	P:signal transduction			IPR000198 (SMART); IPR000198 (PFAM); IPR008936 (G3DSA:1.10.555.GENE3D); mobidb-lite (MOBIDB_LITE); mobidb-lite (MOBIDB_LITE); mobidb-lite (MOBIDB_LITE); mobidb-lite (MOBIDB_LITE); mobidb-lite (MOBIDB_LITE); mobidb-lite (MOBIDB_LITE); mobidb-lite (MOBIDB_LITE); mobidb-lite (MOBIDB_LITE); mobidb-lite (MOBIDB_LITE); mobidb-lite (MOBIDB_LITE); mobidb-lite (MOBIDB_LITE); mobidb-lite (MOBIDB_LITE); mob…	P:GO:0007165	P:signal transduction
NODE_1_length_1489480_cov_119_871856.g25.t1	hypothetical protein FALBO_4676	582	2.57537E-90	.						IPR007023 (PFAM); mobidb-lite (MOBIDB_LITE); mobidb-lite (MOBIDB_LITE); IPR007023 (PANTHER)	P:GO:0042254; C:GO:0005634	P:ribosome biogenesis; C:nucleus
NODE_1_length_1489480_cov_119_871856.g26.t1	37S ribosomal protein-like protein	1365	0.0	Gene=ACRE_011470	1	C:GO:0005840	C:ribosome			IPR017082 (PIRSF); IPR019368 (PFAM); mobidb-lite (MOBIDB_LITE); mobidb-lite (MOBIDB_LITE); IPR019368 (PANTHER)	P:GO:0032543; C:GO:0005763	P:mitochondrial translation; C:mitochondrial small ribosomal subunit
NODE_1_length_1489480_cov_119_871856.g27.t1	DNA replication licensing factor MCM7	2433	0.0	.						IPR001208 (PRINTS); IPR008050 (PRINTS); IPR031327 (SMART); IPR003593 (SMART); G3DSA:2.20.28.10 (GENE3D); IPR033762 (PFAM); IPR041562 (PFAM); G3DSA:3.40.50.300 (GENE3D); IPR001208 (PFAM); IPR027925 (PFAM); G3DSA:2.40.50.140 (GENE3D); mobidb-lite (MOBIDB_LITE); mobidb-lite (MOBIDB_LITE); IPR008050 (PTHR11630:PANTHER); IPR031327 (PANTHER); IPR001208 (PROSITE_PROFILES); cd17758 (CDD); IPR012340 (SUPE…	P:GO:0006270; P:GO:0032508; F:GO:0003677; F:GO:0003678; F:GO:0005524; C:GO:0042555	P:DNA replication initiation; P:DNA duplex unwinding; F:DNA binding; F:DNA helicase activity; F:ATP binding; C:MCM complex
NODE_1_length_1489480_cov_119_871856.g28.t1	Peroxisome biosynthesis protein-like protein	6573	0.0	Gene=ACRE_011450	4	P:GO:0006625; F:GO:0005524; F:GO:0016887; C:GO:0005778	P:protein targeting to peroxisome; F:ATP binding; F:ATPase activity; C:peroxisomal membrane	EC:3.6.1; EC:3.6; EC:3; EC:3.6.1.15	Acting on acid anhydrides; Acting on acid anhydrides; Hydrolases; Nucleoside-triphosphate phosphatase	IPR003593 (SMART); G3DSA:1.10.8.60 (GENE3D); IPR015342 (PFAM); IPR002523 (PFAM); IPR041569 (PFAM); G3DSA:3.40.50.300 (GENE3D); G3DSA:1.20.58.340 (GENE3D); G3DSA:1.10.8.60 (GENE3D); G3DSA:3.10.330.10 (GENE3D); G3DSA:3.40.50.300 (GENE3D); IPR003959 (PFAM); mobidb-lite (MOBIDB_LITE); mobidb-lite (MOBIDB_LITE); mobidb-lite (MOBIDB_LITE); mobidb-lite (MOBIDB_LITE); mobidb-lite (MOBIDB_LITE); mobidb-li…	P:GO:0006625; P:GO:0007031; P:GO:0030001; P:GO:0055085; F:GO:0005524; F:GO:0016887; F:GO:0046873; C:GO:0005777; C:GO:0005778; C:GO:0016020	P:protein targeting to peroxisome; P:peroxisome organization; P:metal ion transport; P:transmembrane transport; F:ATP binding; F:ATPase activity; F:metal ion transmembrane transporter activity; C:peroxisome; C:peroxisomal membrane; C:membrane
NODE_1_length_1489480_cov_119_871856.g29.t1	Protein of unknown functionlike protein	1074	9.87035E-144	Gene=ACRE_011430	2	P:GO:0046855; F:GO:0046872	P:inositol phosphate dephosphorylation; F:metal ion binding			G3DSA:3.40.190.80 (GENE3D); IPR000760 (PFAM); G3DSA:3.30.540.10 (GENE3D); PTHR43200:SF2 (PANTHER); PTHR43200 (PANTHER); cd01517 (CDD); SSF56655 (SUPERFAMILY)	P:GO:0046855	P:inositol phosphate dephosphorylation
NODE_1_length_1489480_cov_119_871856.g30.t1	Chromodomain helicase-like protein	4932	0.0	Gene=ACRE_011410	3	F:GO:0003677; F:GO:0004386; F:GO:0005524	F:DNA binding; F:helicase activity; F:ATP binding	EC:3.6.1; EC:3.6; EC:3; EC:3.6.1.15	Acting on acid anhydrides; Acting on acid anhydrides; Hydrolases; Nucleoside-triphosphate phosphatase	IPR000953 (SMART); IPR001650 (SMART); IPR025260 (SMART); IPR014001 (SMART); IPR025260 (PFAM); G3DSA:2.40.50.40 (GENE3D); IPR000330 (PFAM); G3DSA:2.40.50.40 (GENE3D); IPR001650 (PFAM); IPR023780 (PFAM); G3DSA:1.10.10.60 (GENE3D); IPR038718 (G3DSA:3.40.50.GENE3D); G3DSA:3.40.50.300 (GENE3D); mobidb-lite (MOBIDB_LITE); mobidb-lite (MOBIDB_LITE); mobidb-lite (MOBIDB_LITE); mobidb-lite (MOBIDB_LITE); …	F:GO:0005524; F:GO:0070615	F:ATP binding; F:nucleosome-dependent ATPase activity
NODE_1_length_1489480_cov_119_871856.g31.t1	hypothetical protein FGRMN_1597	1836	0.0	.						IPR013283 (PRINTS); IPR003593 (SMART); IPR007209 (PFAM); IPR003439 (PFAM); G3DSA:3.40.50.300 (GENE3D); IPR003439 (PFAM); G3DSA:3.40.50.300 (GENE3D); IPR017896 (PFAM); IPR013283 (PANTHER); PTHR19248:SF16 (PANTHER); IPR003439 (PROSITE_PROFILES); IPR017896 (PROSITE_PROFILES); IPR003439 (PROSITE_PROFILES); IPR017896 (PROSITE_PROFILES); IPR034348 (CDD); IPR027417 (SUPERFAMILY); IPR027417 (SUPERFAMILY)…	F:GO:0005524	F:ATP binding
NODE_1_length_1489480_cov_119_871856.g32.t1	Pre-mRNA-processing protein prp40	2355	0.0	Gene=FocTR4_00005063;Gene=FOIG_02975	1	P:GO:0045292	P:mRNA cis splicing, via spliceosome			IPR002713 (SMART); IPR001202 (SMART); IPR036517 (G3DSA:1.10.10.GENE3D); IPR036517 (G3DSA:1.10.10.GENE3D); IPR036517 (G3DSA:1.10.10.GENE3D); IPR001202 (PFAM); IPR002713 (PFAM); G3DSA:2.20.70.10 (GENE3D); IPR036517 (G3DSA:1.10.10.GENE3D); G3DSA:2.20.70.10 (GENE3D); mobidb-lite (MOBIDB_LITE); mobidb-lite (MOBIDB_LITE); mobidb-lite (MOBIDB_LITE); mobidb-lite (MOBIDB_LITE); mobidb-lite (MOBIDB_LITE); …	P:GO:0045292; F:GO:0005515	P:mRNA cis splicing, via spliceosome; F:protein binding
NODE_1_length_1489480_cov_119_871856.g33.t1	hypothetical protein ACRE_011370	1707	0.0	Gene=ACRE_011370	2	P:GO:0006891; C:GO:1990071	P:intra-Golgi vesicle-mediated transport; C:TRAPPII protein complex			IPR024662 (PFAM); mobidb-lite (MOBIDB_LITE); mobidb-lite (MOBIDB_LITE); IPR024662 (PANTHER)	P:GO:0006891; C:GO:1990071	P:intra-Golgi vesicle-mediated transport; C:TRAPPII protein complex
NODE_1_length_1489480_cov_119_871856.g34.t1	hypothetical protein ACRE_011360	2160	1.52309E-131	Gene=ACRE_011360	1	P:GO:0006270	P:DNA replication initiation			IPR013948 (PFAM); mobidb-lite (MOBIDB_LITE); mobidb-lite (MOBIDB_LITE); mobidb-lite (MOBIDB_LITE); mobidb-lite (MOBIDB_LITE); mobidb-lite (MOBIDB_LITE); mobidb-lite (MOBIDB_LITE); mobidb-lite (MOBIDB_LITE); mobidb-lite (MOBIDB_LITE); mobidb-lite (MOBIDB_LITE); mobidb-lite (MOBIDB_LITE); mobidb-lite (MOBIDB_LITE); mobidb-lite (MOBIDB_LITE); IPR042511 (PANTHER)	P:GO:0006270	P:DNA replication initiation
NODE_1_length_1489480_cov_119_871856.g35.t1	2-deoxyglucose-6-phosphate phosphatase	717	1.11711E-100	Gene=VFPBJ_03108	1	F:GO:0016787	F:hydrolase activity	EC:3	Hydrolases	IPR041492 (PFAM); IPR023214 (G3DSA:3.40.50.GENE3D); IPR006439 (TIGRFAM); IPR023198 (G3DSA:1.10.150.GENE3D); PTHR43481 (PANTHER); cd07527 (CDD); IPR036412 (SUPERFAMILY)	F:GO:0016787	F:hydrolase activity
NODE_1_length_1489480_cov_119_871856.g36.t1	Diencephalon/mesencephalon homeobox protein-like protein	1281	1.68027E-116	Gene=ACRE_073460	5	P:GO:0006355; P:GO:0006357; F:GO:0000981; F:GO:0003677; C:GO:0005634	P:regulation of transcription, DNA-templated; P:regulation of transcription by RNA polymerase II; F:DNA-binding transcription factor activity, RNA polymerase II-specific; F:DNA binding; C:nucleus			IPR001356 (SMART); IPR001356 (PFAM); G3DSA:1.10.10.60 (GENE3D); mobidb-lite (MOBIDB_LITE); mobidb-lite (MOBIDB_LITE); mobidb-lite (MOBIDB_LITE); mobidb-lite (MOBIDB_LITE); mobidb-lite (MOBIDB_LITE); mobidb-lite (MOBIDB_LITE); PTHR24341:SF6 (PANTHER); PTHR24341 (PANTHER); IPR001356 (PROSITE_PROFILES); IPR001356 (CDD); IPR009057 (SUPERFAMILY)	F:GO:0003677	F:DNA binding
NODE_1_length_1489480_cov_119_871856.g37.t1	asparagine synthase-like protein	1395	0.0	Gene=BBK36DRAFT_1135231	3	P:GO:0008652; P:GO:1901605; F:GO:0000166	P:cellular amino acid biosynthetic process; P:alpha-amino acid metabolic process; F:nucleotide binding			IPR029055 (G3DSA:3.60.20.GENE3D); IPR001962 (PFAM); IPR006426 (PIRSF); IPR014729 (G3DSA:3.40.50.GENE3D); IPR017932 (PFAM); PTHR45937 (PANTHER); IPR017932 (PROSITE_PROFILES); IPR001962 (CDD); cd03766 (CDD); IPR029055 (SUPERFAMILY); SSF52402 (SUPERFAMILY)	P:GO:0006529; F:GO:0004066	P:asparagine biosynthetic process; F:asparagine synthase (glutamine-hydrolyzing) activity
NODE_1_length_1489480_cov_119_871856.g38.t1	hypothetical protein F53441_2565	2349	0.0	.						IPR003673 (PFAM); G3DSA:3.30.1540.10 (GENE3D); IPR023606 (G3DSA:3.40.50.GENE3D); mobidb-lite (MOBIDB_LITE); mobidb-lite (MOBIDB_LITE); PTHR48207 (PANTHER); IPR023606 (SUPERFAMILY)	F:GO:0008410	F:CoA-transferase activity
NODE_1_length_1489480_cov_119_871856.g39.t1	Anthranilate phosphoribosyltransferase-like protein	1230	0.0	Gene=ACRE_018900	2	P:GO:0000162; F:GO:0004048	P:tryptophan biosynthetic process; F:anthranilate phosphoribosyltransferase activity	EC:2.4.2; EC:2.4; EC:2; EC:2.4.2.18	Glycosyltransferases; Glycosyltransferases; Transferases; Anthranilate phosphoribosyltransferase	IPR000312 (PFAM); IPR036320 (G3DSA:1.20.970.GENE3D); IPR005940 (TIGRFAM); IPR035902 (G3DSA:3.40.1030.GENE3D); IPR017459 (PFAM); PTHR43285:SF2 (PANTHER); PTHR43285 (PANTHER); IPR035902 (SUPERFAMILY)	P:GO:0000162; F:GO:0004048; F:GO:0016757	P:tryptophan biosynthetic process; F:anthranilate phosphoribosyltransferase activity; F:transferase activity, transferring glycosyl groups
NODE_1_length_1489480_cov_119_871856.g40.t1	transcription initiation protein	1266	4.08253E-130	.						IPR000812 (PRINTS); IPR013763 (SMART); G3DSA:1.10.472.170 (GENE3D); IPR013150 (PFAM); G3DSA:1.10.472.10 (GENE3D); IPR000812 (PANTHER); IPR013763 (CDD); IPR036915 (SUPERFAMILY); IPR036915 (SUPERFAMILY)	P:GO:0006352; P:GO:0070897; F:GO:0017025	P:DNA-templated transcription, initiation; P:transcription preinitiation complex assembly; F:TBP-class protein binding
NODE_1_length_1489480_cov_119_871856.g41.t1	L-asparaginase	1131	1.34965E-162	.						IPR006034 (PRINTS); IPR006034 (SMART); IPR040919 (PFAM); IPR027473 (G3DSA:3.40.50.GENE3D); IPR037152 (G3DSA:3.40.50.GENE3D); IPR004550 (TIGRFAM); PIRSF500176 (PIRSF); IPR006034 (PIRSF); IPR027474 (PFAM); PTHR43828:SF3 (PANTHER); PTHR43828 (PANTHER); IPR006034 (PROSITE_PROFILES); IPR004550 (CDD); IPR036152 (SUPERFAMILY)	P:GO:0006528; F:GO:0004067	P:asparagine metabolic process; F:asparaginase activity
NODE_1_length_1489480_cov_119_871856.g42.t1	phospholipid-transporting ATPase-like protein	4098	0.0	Gene=ACRE_018930	6	P:GO:0015914; P:GO:0034204; F:GO:0000287; F:GO:0005524; F:GO:0140326; C:GO:0016021	P:phospholipid transport; P:lipid translocation; F:magnesium ion binding; F:ATP binding; F:ATPase-coupled intramembrane lipid transporter activity; C:integral component of membrane	EC:3.6.1; EC:3.6; EC:7.6.2.1; EC:3; EC:7; EC:3.6.1.15	Acting on acid anhydrides; Acting on acid anhydrides; P-type phospholipid transporter; Hydrolases; Translocases; Nucleoside-triphosphate phosphatase	PF00702 (PFAM); IPR032630 (PFAM); PF00122 (PFAM); IPR001757 (TIGRFAM); IPR023214 (G3DSA:3.40.50.GENE3D); IPR006539 (TIGRFAM); PF13246 (PFAM); IPR023299 (G3DSA:3.40.1110.GENE3D); mobidb-lite (MOBIDB_LITE); mobidb-lite (MOBIDB_LITE); IPR006539 (PANTHER); PTHR24092:SF174 (PANTHER); cd02073 (CDD); IPR023298 (SUPERFAMILY); IPR008250 (SUPERFAMILY); IPR036412 (SUPERFAMILY); IPR023299 (SUPERFAMILY)	P:GO:0015914; F:GO:0000166; F:GO:0000287; F:GO:0005524; F:GO:0016887; F:GO:0140326; C:GO:0016021	P:phospholipid transport; F:nucleotide binding; F:magnesium ion binding; F:ATP binding; F:ATPase activity; F:ATPase-coupled intramembrane lipid transporter activity; C:integral component of membrane
NODE_1_length_1489480_cov_119_871856.g43.t1	putative MFS-type transporter -like protein	1830	0.0	Gene=ACRE_018940	3	P:GO:0055085; F:GO:0022857; C:GO:0016021	P:transmembrane transport; F:transmembrane transporter activity; C:integral component of membrane	EC:7	Translocases	G3DSA:1.20.1250.20 (GENE3D); G3DSA:1.20.1720.10 (GENE3D); IPR011701 (PFAM); mobidb-lite (MOBIDB_LITE); mobidb-lite (MOBIDB_LITE); mobidb-lite (MOBIDB_LITE); PTHR42718 (PANTHER); PTHR42718:SF9 (PANTHER); IPR020846 (PROSITE_PROFILES); cd17476 (CDD); IPR036259 (SUPERFAMILY); IPR036259 (SUPERFAMILY)	P:GO:0055085; F:GO:0022857	P:transmembrane transport; F:transmembrane transporter activity
NODE_1_length_1489480_cov_119_871856.g44.t1	CUE domain-containing protein-like protein	2745	5.71334E-143	.						IPR003892 (PFAM); mobidb-lite (MOBIDB_LITE); mobidb-lite (MOBIDB_LITE); mobidb-lite (MOBIDB_LITE); mobidb-lite (MOBIDB_LITE); mobidb-lite (MOBIDB_LITE); mobidb-lite (MOBIDB_LITE); mobidb-lite (MOBIDB_LITE); mobidb-lite (MOBIDB_LITE); mobidb-lite (MOBIDB_LITE); mobidb-lite (MOBIDB_LITE); mobidb-lite (MOBIDB_LITE); mobidb-lite (MOBIDB_LITE); mobidb-lite (MOBIDB_LITE); mobidb-lite (MOBIDB_LITE); mob…	F:GO:0005515; F:GO:0043130	F:protein binding; F:ubiquitin binding
NODE_1_length_1489480_cov_119_871856.g45.t1	Prolyl 3,4-dihydroxylase-like protein	1914	0.0	Gene=ACRE_018970	3	F:GO:0005506; F:GO:0016706; F:GO:0031418	F:iron ion binding; F:2-oxoglutarate-dependent dioxygenase activity; F:L-ascorbic acid binding	EC:1.14.11; EC:1; EC:1.14	Acting on paired donors, with incorporation or reduction of molecular oxygen. The oxygen incorporated need not be derived from O(2); Oxidoreductases; Acting on paired donors, with incorporation or reduction of molecular oxygen. The oxygen incorporated need not be derived from O(2)	IPR006620 (SMART); G3DSA:2.60.120.620 (GENE3D); IPR039558 (PFAM); IPR019601 (PFAM); mobidb-lite (MOBIDB_LITE); mobidb-lite (MOBIDB_LITE); mobidb-lite (MOBIDB_LITE); mobidb-lite (MOBIDB_LITE); mobidb-lite (MOBIDB_LITE); mobidb-lite (MOBIDB_LITE); mobidb-lite (MOBIDB_LITE); PTHR12117 (PANTHER); IPR005123 (PROSITE_PROFILES)	F:GO:0005506; F:GO:0016491; F:GO:0016705; F:GO:0016706; F:GO:0031418	F:iron ion binding; F:oxidoreductase activity; F:oxidoreductase activity, acting on paired donors, with incorporation or reduction of molecular oxygen; F:2-oxoglutarate-dependent dioxygenase activity; F:L-ascorbic acid binding
NODE_1_length_1489480_cov_119_871856.g46.t1	hypothetical protein TRIVIDRAFT_194656	1215	0.0	Gene=TRIVIDRAFT_194656	1	F:GO:0003824	F:catalytic activity			IPR015421 (G3DSA:3.40.640.GENE3D); IPR015422 (G3DSA:3.90.1150.GENE3D); IPR000192 (PFAM); PTHR43769 (PANTHER); IPR015424 (SUPERFAMILY)	F:GO:0003824	F:catalytic activity
NODE_1_length_1489480_cov_119_871856.g47.t1	Ribulose-phosphate 3-epimerase-like protein	756	1.12655E-150	Gene=ACRE_011400	4	P:GO:0005975; P:GO:0006098; F:GO:0004750; F:GO:0046872	P:carbohydrate metabolic process; P:pentose-phosphate shunt; F:ribulose-phosphate 3-epimerase activity; F:metal ion binding	EC:5.1; EC:5; EC:5.1.3; EC:5.1.3.1	Racemases and epimerases; Isomerases; Racemases and epimerases; Ribulose-phosphate 3-epimerase	IPR026019 (PIRSF); IPR013785 (G3DSA:3.20.20.GENE3D); IPR000056 (PFAM); PTHR11749:SF3 (PANTHER); IPR000056 (PANTHER); IPR026019 (HAMAP); IPR000056 (CDD); IPR011060 (SUPERFAMILY)	P:GO:0005975; P:GO:0006098; F:GO:0003824; F:GO:0004750; F:GO:0016857	P:carbohydrate metabolic process; P:pentose-phosphate shunt; F:catalytic activity; F:ribulose-phosphate 3-epimerase activity; F:racemase and epimerase activity, acting on carbohydrates and derivatives
NODE_1_length_1489480_cov_119_871856.g48.t1	cell wall	456	2.58539E-27	.						IPR008427 (PFAM); mobidb-lite (MOBIDB_LITE); PTHR35607:SF8 (PANTHER); PTHR35607 (PANTHER)	no GO terms	no GO terms
NODE_1_length_1489480_cov_119_871856.g49.t1	Protein phosphatase methylesterase-like protein	1203	0.0	Gene=ACRE_019050	2	P:GO:0006482; F:GO:0051723	P:protein demethylation; F:protein methylesterase activity	EC:3.1; EC:3; EC:3.1.1; EC:3.1.1.1	Acting on ester bonds; Hydrolases; Acting on ester bonds; Carboxylesterase	IPR016812 (PIRSF); IPR000073 (PFAM); IPR029058 (G3DSA:3.40.50.GENE3D); mobidb-lite (MOBIDB_LITE); mobidb-lite (MOBIDB_LITE); IPR016812 (PANTHER); IPR029058 (SUPERFAMILY)	P:GO:0006482; F:GO:0051723	P:protein demethylation; F:protein methylesterase activity
NODE_1_length_1489480_cov_119_871856.g50.t1	Putative protein of unknown function	1122	8.40963E-27	Gene=PODCO_110660	5	P:GO:0006355; P:GO:0006357; F:GO:0000981; F:GO:0008270; C:GO:0005634	P:regulation of transcription, DNA-templated; P:regulation of transcription by RNA polymerase II; F:DNA-binding transcription factor activity, RNA polymerase II-specific; F:zinc ion binding; C:nucleus			IPR001138 (SMART); IPR001138 (PFAM); IPR036864 (G3DSA:4.10.240.GENE3D); mobidb-lite (MOBIDB_LITE); mobidb-lite (MOBIDB_LITE); mobidb-lite (MOBIDB_LITE); mobidb-lite (MOBIDB_LITE); mobidb-lite (MOBIDB_LITE); mobidb-lite (MOBIDB_LITE); mobidb-lite (MOBIDB_LITE); mobidb-lite (MOBIDB_LITE); IPR001138 (PROSITE_PROFILES); IPR001138 (CDD); IPR036864 (SUPERFAMILY)	P:GO:0006355; F:GO:0000981; F:GO:0008270	P:regulation of transcription, DNA-templated; F:DNA-binding transcription factor activity, RNA polymerase II-specific; F:zinc ion binding
NODE_1_length_1489480_cov_119_871856.g51.t1	uncharacterized protein CGMCC3_g3153	459	1.40833E-58	Gene=CGLO_16283	2	C:GO:0005774; C:GO:0016021	C:vacuolar membrane; C:integral component of membrane			PTHR38646 (PANTHER)	no GO terms	no GO terms
NODE_1_length_1489480_cov_119_871856.g52.t1	hypothetical protein ACRE_019020	3378	0.0	.						IPR013087 (SMART); IPR013087 (PFAM); mobidb-lite (MOBIDB_LITE); mobidb-lite (MOBIDB_LITE); mobidb-lite (MOBIDB_LITE); mobidb-lite (MOBIDB_LITE); mobidb-lite (MOBIDB_LITE); mobidb-lite (MOBIDB_LITE); mobidb-lite (MOBIDB_LITE); mobidb-lite (MOBIDB_LITE); mobidb-lite (MOBIDB_LITE); mobidb-lite (MOBIDB_LITE); PTHR35391:SF3 (PANTHER); PTHR35391 (PANTHER)	no GO terms	no GO terms
NODE_1_length_1489480_cov_119_871856.g53.t1	NAD-dependent protein deacetylase-like protein	1521	2.09089E-84	Gene=ACRE_086720	2	F:GO:0016740; F:GO:0070403	F:transferase activity; F:NAD+ binding			IPR003000 (PFAM); G3DSA:3.40.50.1220 (GENE3D); mobidb-lite (MOBIDB_LITE); mobidb-lite (MOBIDB_LITE); mobidb-lite (MOBIDB_LITE); mobidb-lite (MOBIDB_LITE); PTHR47651 (PANTHER); PTHR47651:SF2 (PANTHER); PTHR47651 (PANTHER); PTHR47651:SF2 (PANTHER); IPR026590 (PROSITE_PROFILES); IPR029035 (SUPERFAMILY)	F:GO:0070403	F:NAD+ binding
NODE_1_length_1489480_cov_119_871856.g54.t1	Rhomboid protein-like protein	1572	8.04288E-154	Gene=ACRE_086710	4	P:GO:0006508; F:GO:0004252; C:GO:0016020; C:GO:0016021	P:proteolysis; F:serine-type endopeptidase activity; C:membrane; C:integral component of membrane			IPR022764 (PFAM); IPR035952 (G3DSA:1.20.1540.GENE3D); mobidb-lite (MOBIDB_LITE); mobidb-lite (MOBIDB_LITE); PTHR43731 (PANTHER); PTHR43731:SF14 (PANTHER); SSF144091 (SUPERFAMILY)	F:GO:0004252; C:GO:0016021	F:serine-type endopeptidase activity; C:integral component of membrane
NODE_1_length_1489480_cov_119_871856.g55.t1	hypothetical protein FDECE_1013	624	1.10565E-83	.						mobidb-lite (MOBIDB_LITE); mobidb-lite (MOBIDB_LITE); mobidb-lite (MOBIDB_LITE); mobidb-lite (MOBIDB_LITE); IPR038966 (PANTHER)	P:GO:0070682	P:proteasome regulatory particle assembly
NODE_1_length_1489480_cov_119_871856.g56.t1	Vacuolar protein sorting/targeting protein-like protein	4551	0.0	Gene=ACRE_018810	3	P:GO:0015031; C:GO:0016021; C:GO:0031902	P:protein transport; C:integral component of membrane; C:late endosome membrane			IPR006581 (SMART); G3DSA:2.10.70.80 (GENE3D); IPR015943 (G3DSA:2.130.10.GENE3D); IPR031777 (PFAM); G3DSA:2.10.70.90 (GENE3D); IPR031778 (PFAM); mobidb-lite (MOBIDB_LITE); mobidb-lite (MOBIDB_LITE); mobidb-lite (MOBIDB_LITE); mobidb-lite (MOBIDB_LITE); PTHR12106:SF27 (PANTHER); PTHR12106 (PANTHER); PTHR12106 (PANTHER); PTHR12106:SF27 (PANTHER); cd15482 (CDD); cd15482 (CDD); SSF110296 (SUPERFAMILY)…	F:GO:0005515; C:GO:0016021	F:protein binding; C:integral component of membrane
NODE_1_length_1489480_cov_119_871856.g57.t1	hypothetical protein ACRE_018820	1509	1.65098E-77	.						mobidb-lite (MOBIDB_LITE); mobidb-lite (MOBIDB_LITE); mobidb-lite (MOBIDB_LITE); mobidb-lite (MOBIDB_LITE); mobidb-lite (MOBIDB_LITE); mobidb-lite (MOBIDB_LITE); mobidb-lite (MOBIDB_LITE); mobidb-lite (MOBIDB_LITE); mobidb-lite (MOBIDB_LITE); mobidb-lite (MOBIDB_LITE); mobidb-lite (MOBIDB_LITE)	no GO terms	no GO terms
NODE_1_length_1489480_cov_119_871856.g58.t1	leucine aminopeptidase-like protein	1086	5.34293E-169	Gene=ACRE_018830	3	P:GO:0006508; F:GO:0004177; F:GO:0046872	P:proteolysis; F:aminopeptidase activity; F:metal ion binding	EC:3.4.11; EC:3.4; EC:3; EC:3.4.11.21; EC:3.4.11.6; EC:3.4.11.5; EC:3.4.11.9	Acting on peptide bonds (peptidases); Acting on peptide bonds (peptidases); Hydrolases; Aspartyl aminopeptidase; Aminopeptidase B; Prolyl aminopeptidase; Xaa-Pro aminopeptidase	IPR007484 (PFAM); G3DSA:3.40.630.10 (GENE3D); PTHR12147 (PANTHER); PTHR12147:SF49 (PANTHER); SSF53187 (SUPERFAMILY)	F:GO:0008235	F:metalloexopeptidase activity
NODE_1_length_1489480_cov_119_871856.g59.t1	hypothetical protein CEP54_012821	1128	0.0	Gene=CEP54_012821	2	F:GO:0016491; F:GO:0071949	F:oxidoreductase activity; F:FAD binding	EC:1	Oxidoreductases	IPR016171 (G3DSA:1.10.45.GENE3D); IPR004113 (PFAM); IPR006094 (PFAM); G3DSA:3.30.465.40 (GENE3D); G3DSA:3.30.70.2740 (GENE3D); PTHR11748 (PANTHER); PTHR11748:SF83 (PANTHER); IPR016166 (PROSITE_PROFILES); IPR016164 (SUPERFAMILY); IPR036318 (SUPERFAMILY)	F:GO:0003824; F:GO:0016491; F:GO:0050660; F:GO:0071949	F:catalytic activity; F:oxidoreductase activity; F:flavin adenine dinucleotide binding; F:FAD binding
NODE_1_length_1489480_cov_119_871856.g60.t1	Mediator of RNA polymerase II transcription subunit-like protein	2760	0.0	Gene=MED16	2	C:GO:0005634; C:GO:0016592	C:nucleus; C:mediator complex			IPR021665 (PFAM); IPR021665 (PANTHER)	C:GO:0016592	C:mediator complex
NODE_1_length_1489480_cov_119_871856.g61.t1	hypothetical protein ACRE_018850	3315	0.0	.						mobidb-lite (MOBIDB_LITE); mobidb-lite (MOBIDB_LITE); mobidb-lite (MOBIDB_LITE); mobidb-lite (MOBIDB_LITE); mobidb-lite (MOBIDB_LITE); mobidb-lite (MOBIDB_LITE); mobidb-lite (MOBIDB_LITE); mobidb-lite (MOBIDB_LITE); mobidb-lite (MOBIDB_LITE); mobidb-lite (MOBIDB_LITE); mobidb-lite (MOBIDB_LITE); mobidb-lite (MOBIDB_LITE); mobidb-lite (MOBIDB_LITE); mobidb-lite (MOBIDB_LITE); PTHR43939:SF24 (PANTH…	no GO terms	no GO terms
NODE_1_length_1489480_cov_119_871856.g62.t1	Ammonium transporter-like protein	1551	0.0	Gene=ACRE_018860	3	P:GO:0072488; F:GO:0008519; C:GO:0016021	P:ammonium transmembrane transport; F:ammonium transmembrane transporter activity; C:integral component of membrane	EC:7	Translocases	IPR002229 (PRINTS); IPR024041 (PFAM); IPR001905 (TIGRFAM); IPR029020 (G3DSA:1.10.3430.GENE3D); mobidb-lite (MOBIDB_LITE); PTHR43029 (PANTHER); PTHR43029:SF4 (PANTHER); SSF111352 (SUPERFAMILY)	P:GO:0015696; P:GO:0072488; F:GO:0008519; C:GO:0005887; C:GO:0016020	P:ammonium transport; P:ammonium transmembrane transport; F:ammonium transmembrane transporter activity; C:integral component of plasma membrane; C:membrane
NODE_1_length_1489480_cov_119_871856.g63.t1	hypothetical protein AK830_g2708	2301	0.0	Gene=AK830_g2708	2	P:GO:0009987; F:GO:0016779	P:cellular process; F:nucleotidyltransferase activity	EC:2.7; EC:2; EC:2.7.7	Transferring phosphorus-containing groups; Transferases; Transferring phosphorus-containing groups	IPR002008 (PRINTS); IPR022312 (PRINTS); IPR002054 (SMART); IPR043519 (G3DSA:3.30.460.GENE3D); IPR028207 (PFAM); IPR037160 (G3DSA:3.30.210.GENE3D); IPR010996 (PFAM); G3DSA:1.10.150.20 (GENE3D); IPR029398 (PFAM); IPR027421 (G3DSA:1.10.150.GENE3D); IPR036420 (G3DSA:3.40.50.GENE3D); IPR018944 (PFAM); mobidb-lite (MOBIDB_LITE); mobidb-lite (MOBIDB_LITE); mobidb-lite (MOBIDB_LITE); mobidb-lite (MOBIDB_…	P:GO:0006281; F:GO:0003677; F:GO:0003887; F:GO:0034061	P:DNA repair; F:DNA binding; F:DNA-directed DNA polymerase activity; F:DNA polymerase activity
NODE_1_length_1489480_cov_119_871856.g64.t1	hypothetical protein G6O67_001595	678	2.95166E-131	.						PF02466 (PFAM); IPR019531 (PIRSF); IPR019531 (PANTHER)	no GO terms	no GO terms
NODE_1_length_1489480_cov_119_871856.g65.t1	glycosyltransferase family 69 protein	1263	9.43042E-79	Gene=K445DRAFT_321766	1	F:GO:0016740	F:transferase activity			IPR021047 (PFAM); IPR021047 (PANTHER); PTHR34144:SF6 (PANTHER)	no GO terms	no GO terms
NODE_1_length_1489480_cov_119_871856.g66.t1	putative fad dependent protein	1011	2.87566E-128	Gene=UCREL1_11223	1	F:GO:0016491	F:oxidoreductase activity	EC:1	Oxidoreductases	IPR023209 (PIRSF); G3DSA:3.40.50.720 (GENE3D); IPR006076 (PFAM); G3DSA:3.30.9.10 (GENE3D); IPR023209 (PANTHER); PTHR11530:SF16 (PANTHER); SSF51971 (SUPERFAMILY); SSF54373 (SUPERFAMILY)	P:GO:0046416; F:GO:0003884; F:GO:0016491; F:GO:0071949	P:D-amino acid metabolic process; F:D-amino-acid oxidase activity; F:oxidoreductase activity; F:FAD binding
NODE_1_length_1489480_cov_119_871856.g67.t1	COP9 signalosome complex subunit-like protein	1260	0.0	Gene=ACRE_073520	2	C:GO:0005737; C:GO:0008180	C:cytoplasm; C:COP9 signalosome			IPR000717 (SMART); SM00753 (SMART); IPR000717 (PFAM); IPR036388 (G3DSA:1.10.10.GENE3D); IPR040134 (PANTHER); IPR037754 (PTHR10855:PANTHER); IPR000717 (PROSITE_PROFILES); IPR036390 (SUPERFAMILY)	C:GO:0008180	C:COP9 signalosome
NODE_1_length_1489480_cov_119_871856.g68.t1	hypothetical protein ACRE_073530	759	9.33909E-80	.						IPR036514 (G3DSA:3.40.50.GENE3D); IPR013830 (PFAM); mobidb-lite (MOBIDB_LITE); mobidb-lite (MOBIDB_LITE); PTHR30383:SF19 (PANTHER); PTHR30383 (PANTHER); cd00229 (CDD); SSF52266 (SUPERFAMILY)	no GO terms	no GO terms
NODE_1_length_1489480_cov_119_871856.g69.t1	Checkpoint protein-like protein	2721	0.0	Gene=ACRE_073550	3	P:GO:0006281; P:GO:0007049; F:GO:0005524	P:DNA repair; P:cell cycle; F:ATP binding			G3DSA:3.40.50.300 (GENE3D); PF03215 (PFAM); mobidb-lite (MOBIDB_LITE); mobidb-lite (MOBIDB_LITE); mobidb-lite (MOBIDB_LITE); mobidb-lite (MOBIDB_LITE); mobidb-lite (MOBIDB_LITE); mobidb-lite (MOBIDB_LITE); mobidb-lite (MOBIDB_LITE); mobidb-lite (MOBIDB_LITE); PTHR12172:SF0 (PANTHER); IPR004582 (PANTHER); IPR027417 (SUPERFAMILY)	P:GO:0006281	P:DNA repair
NODE_1_length_1489480_cov_119_871856.g70.t1	hypothetical protein S40285_03291	1209	0.0	Gene=S40285_03291	1	F:GO:0016491	F:oxidoreductase activity	EC:1	Oxidoreductases	IPR025337 (PFAM); IPR025337 (PANTHER); PTHR35870:SF6 (PANTHER)	F:GO:0016491	F:oxidoreductase activity
NODE_1_length_1489480_cov_119_871856.g71.t1	hypothetical protein FVER53590_01097	3867	0.0	Gene=FVER53590_01097	5	F:GO:0000166; F:GO:0003677; F:GO:0005524; F:GO:0016787; C:GO:0005634	F:nucleotide binding; F:DNA binding; F:ATP binding; F:hydrolase activity; C:nucleus			IPR014001 (SMART); IPR000330 (PFAM); IPR038718 (G3DSA:3.40.50.GENE3D); IPR019193 (PFAM); G3DSA:3.40.50.300 (GENE3D); mobidb-lite (MOBIDB_LITE); mobidb-lite (MOBIDB_LITE); mobidb-lite (MOBIDB_LITE); mobidb-lite (MOBIDB_LITE); mobidb-lite (MOBIDB_LITE); mobidb-lite (MOBIDB_LITE); PTHR45626 (PANTHER); PTHR45626:SF25 (PANTHER); cd18793 (CDD); IPR027417 (SUPERFAMILY); IPR027417 (SUPERFAMILY)	F:GO:0005524; F:GO:0070615	F:ATP binding; F:nucleosome-dependent ATPase activity
NODE_1_length_1489480_cov_119_871856.g72.t1	---NA---	324		.						mobidb-lite (MOBIDB_LITE); mobidb-lite (MOBIDB_LITE)	no GO terms	no GO terms
NODE_1_length_1489480_cov_119_871856.g73.t1	hypothetical protein ACRE_073580	2217	0.0	.						IPR032675 (G3DSA:3.80.10.GENE3D); mobidb-lite (MOBIDB_LITE); mobidb-lite (MOBIDB_LITE); mobidb-lite (MOBIDB_LITE); SSF52047 (SUPERFAMILY)	no GO terms	no GO terms
NODE_1_length_1489480_cov_119_871856.g74.t1	hypothetical protein ACRE_073590	3168	0.0	.						mobidb-lite (MOBIDB_LITE); mobidb-lite (MOBIDB_LITE); mobidb-lite (MOBIDB_LITE); mobidb-lite (MOBIDB_LITE); mobidb-lite (MOBIDB_LITE); mobidb-lite (MOBIDB_LITE); mobidb-lite (MOBIDB_LITE); mobidb-lite (MOBIDB_LITE); mobidb-lite (MOBIDB_LITE); mobidb-lite (MOBIDB_LITE); mobidb-lite (MOBIDB_LITE); mobidb-lite (MOBIDB_LITE); mobidb-lite (MOBIDB_LITE); mobidb-lite (MOBIDB_LITE); mobidb-lite (MOBIDB_L…	no GO terms	no GO terms
NODE_1_length_1489480_cov_119_871856.g75.t1	hypothetical protein GMORB2_6109	2133	0.0	.						mobidb-lite (MOBIDB_LITE); mobidb-lite (MOBIDB_LITE); mobidb-lite (MOBIDB_LITE); mobidb-lite (MOBIDB_LITE); mobidb-lite (MOBIDB_LITE); mobidb-lite (MOBIDB_LITE); mobidb-lite (MOBIDB_LITE); mobidb-lite (MOBIDB_LITE); mobidb-lite (MOBIDB_LITE)	no GO terms	no GO terms
NODE_1_length_1489480_cov_119_871856.g76.t1	Retrograde regulation protein-like protein	1716	0.0	.						IPR003695 (PFAM); G3DSA:3.30.420.40 (GENE3D); G3DSA:3.30.420.150 (GENE3D); PTHR30005 (PANTHER); PTHR30005:SF0 (PANTHER); IPR043129 (SUPERFAMILY); IPR043129 (SUPERFAMILY)	no GO terms	no GO terms
NODE_1_length_1489480_cov_119_871856.g77.t1	hypothetical protein ACRE_073620	1866	0.0	.						mobidb-lite (MOBIDB_LITE); mobidb-lite (MOBIDB_LITE); mobidb-lite (MOBIDB_LITE); mobidb-lite (MOBIDB_LITE); mobidb-lite (MOBIDB_LITE); mobidb-lite (MOBIDB_LITE); mobidb-lite (MOBIDB_LITE); mobidb-lite (MOBIDB_LITE); mobidb-lite (MOBIDB_LITE); mobidb-lite (MOBIDB_LITE); mobidb-lite (MOBIDB_LITE)	no GO terms	no GO terms
NODE_1_length_1489480_cov_119_871856.g78.t1	hypothetical protein ACRE_073630	1272	3.99655E-115	.						mobidb-lite (MOBIDB_LITE); mobidb-lite (MOBIDB_LITE); mobidb-lite (MOBIDB_LITE); mobidb-lite (MOBIDB_LITE); cd18186 (CDD)	no GO terms	no GO terms
NODE_1_length_1489480_cov_119_871856.g79.t1	hypothetical protein ED733_006699	2628	1.46251E-101	.						mobidb-lite (MOBIDB_LITE); mobidb-lite (MOBIDB_LITE); mobidb-lite (MOBIDB_LITE); mobidb-lite (MOBIDB_LITE); mobidb-lite (MOBIDB_LITE); mobidb-lite (MOBIDB_LITE); mobidb-lite (MOBIDB_LITE)	no GO terms	no GO terms
NODE_1_length_1489480_cov_119_871856.g80.t1	Annexin A7-like protein	1434	2.06212E-172	Gene=ACRE_073680	2	F:GO:0005509; F:GO:0005544	F:calcium ion binding; F:calcium-dependent phospholipid binding			IPR009117 (PRINTS); IPR001464 (PRINTS); IPR018502 (SMART); IPR018502 (PFAM); IPR037104 (G3DSA:1.10.220.GENE3D); IPR037104 (G3DSA:1.10.220.GENE3D); IPR037104 (G3DSA:1.10.220.GENE3D); IPR037104 (G3DSA:1.10.220.GENE3D); mobidb-lite (MOBIDB_LITE); mobidb-lite (MOBIDB_LITE); PTHR10502:SF102 (PANTHER); PTHR10502 (PANTHER); IPR018502 (PROSITE_PROFILES); IPR018502 (PROSITE_PROFILES); IPR018502 (PROSITE_P…	F:GO:0005509; F:GO:0005544	F:calcium ion binding; F:calcium-dependent phospholipid binding
NODE_1_length_1489480_cov_119_871856.g81.t1	hypothetical protein VFPFJ_03681	846	1.02403E-7	.						mobidb-lite (MOBIDB_LITE); mobidb-lite (MOBIDB_LITE); mobidb-lite (MOBIDB_LITE); mobidb-lite (MOBIDB_LITE); mobidb-lite (MOBIDB_LITE); mobidb-lite (MOBIDB_LITE)	no GO terms	no GO terms
NODE_1_length_1489480_cov_119_871856.g82.t1	---NA---	246		.						mobidb-lite (MOBIDB_LITE)	no GO terms	no GO terms
NODE_1_length_1489480_cov_119_871856.g83.t1	Short-chain dehydrogenase TIC 32, chloroplastic	1299	5.0268E-139	Gene=TOPH_05907	1	P:GO:0055114	P:obsolete oxidation-reduction process			IPR002347 (PRINTS); G3DSA:3.40.50.720 (GENE3D); IPR002347 (PFAM); mobidb-lite (MOBIDB_LITE); mobidb-lite (MOBIDB_LITE); PTHR43647:SF4 (PANTHER); PTHR43647 (PANTHER); IPR036291 (SUPERFAMILY)	F:GO:0016491	F:oxidoreductase activity
NODE_1_length_1489480_cov_119_871856.g84.t1	hypothetical protein ACRE_073730	2256	8.24725E-109	.						mobidb-lite (MOBIDB_LITE); mobidb-lite (MOBIDB_LITE); mobidb-lite (MOBIDB_LITE); mobidb-lite (MOBIDB_LITE); mobidb-lite (MOBIDB_LITE); mobidb-lite (MOBIDB_LITE); mobidb-lite (MOBIDB_LITE); mobidb-lite (MOBIDB_LITE); mobidb-lite (MOBIDB_LITE); mobidb-lite (MOBIDB_LITE); mobidb-lite (MOBIDB_LITE); mobidb-lite (MOBIDB_LITE); mobidb-lite (MOBIDB_LITE); mobidb-lite (MOBIDB_LITE); PTHR42023 (PANTHER)	no GO terms	no GO terms
NODE_1_length_1489480_cov_119_871856.g85.t1	---NA---	486		.						mobidb-lite (MOBIDB_LITE); mobidb-lite (MOBIDB_LITE); mobidb-lite (MOBIDB_LITE); mobidb-lite (MOBIDB_LITE)	no GO terms	no GO terms
NODE_1_length_1489480_cov_119_871856.g86.t1	hypothetical protein S40288_01397	1659	2.66851E-141	Gene=S40288_01397	4	P:GO:0055085; F:GO:0022857; C:GO:0016020; C:GO:0016021	P:transmembrane transport; F:transmembrane transporter activity; C:membrane; C:integral component of membrane			IPR011701 (PFAM); G3DSA:1.20.1250.20 (GENE3D); G3DSA:1.20.1250.20 (GENE3D); mobidb-lite (MOBIDB_LITE); PTHR43791 (PANTHER); PTHR43791:SF54 (PANTHER); IPR020846 (PROSITE_PROFILES); IPR036259 (SUPERFAMILY)	P:GO:0055085; F:GO:0022857	P:transmembrane transport; F:transmembrane transporter activity
NODE_1_length_1489480_cov_119_871856.g87.t1	hypothetical protein ACRE_073750	1254	3.26739E-180	Gene=ACRE_073750	1	C:GO:0016020	C:membrane			mobidb-lite (MOBIDB_LITE); mobidb-lite (MOBIDB_LITE)	no GO terms	no GO terms
NODE_1_length_1489480_cov_119_871856.g88.t1	Actin-binding WH2	954	5.02478E-19	Gene=LEL_01300	1	F:GO:0003779	F:actin binding			IPR003124 (PFAM); mobidb-lite (MOBIDB_LITE); mobidb-lite (MOBIDB_LITE); mobidb-lite (MOBIDB_LITE); mobidb-lite (MOBIDB_LITE); mobidb-lite (MOBIDB_LITE); mobidb-lite (MOBIDB_LITE); mobidb-lite (MOBIDB_LITE); IPR003124 (PROSITE_PROFILES)	F:GO:0003779	F:actin binding
NODE_1_length_1489480_cov_119_871856.g89.t1	54S ribosomal protein-like protein	588	3.58798E-59	Gene=ACRE_073770	2	C:GO:0043226; C:GO:0043229	C:organelle; C:intracellular organelle			IPR013870 (PFAM); mobidb-lite (MOBIDB_LITE); mobidb-lite (MOBIDB_LITE); IPR013870 (PANTHER)	no GO terms	no GO terms
NODE_1_length_1489480_cov_119_871856.g90.t1	to mitochondrial NADH-ubiquinone oxidoreductase 12 kDa subunit precursor	390	3.2463E-75	.						IPR039993 (PANTHER)	no GO terms	no GO terms
NODE_1_length_1489480_cov_119_871856.g91.t1	Putative Cutinase negative acting protein	1503	1.36573E-113	Gene=VHEMI03940	1	F:GO:0003723	F:RNA binding			IPR000504 (SMART); IPR012677 (G3DSA:3.30.70.GENE3D); IPR012677 (G3DSA:3.30.70.GENE3D); IPR000504 (PFAM); mobidb-lite (MOBIDB_LITE); mobidb-lite (MOBIDB_LITE); mobidb-lite (MOBIDB_LITE); mobidb-lite (MOBIDB_LITE); mobidb-lite (MOBIDB_LITE); mobidb-lite (MOBIDB_LITE); mobidb-lite (MOBIDB_LITE); mobidb-lite (MOBIDB_LITE); mobidb-lite (MOBIDB_LITE); mobidb-lite (MOBIDB_LITE); PTHR48024:SF11 (PANTHER)…	F:GO:0003676	F:nucleic acid binding
NODE_1_length_1489480_cov_119_871856.g92.t1	hypothetical protein ACRE_041760	1125	5.2194E-85	Gene=ACRE_041760	2	C:GO:0016020; C:GO:0016021	C:membrane; C:integral component of membrane			mobidb-lite (MOBIDB_LITE); mobidb-lite (MOBIDB_LITE); mobidb-lite (MOBIDB_LITE); mobidb-lite (MOBIDB_LITE); mobidb-lite (MOBIDB_LITE); mobidb-lite (MOBIDB_LITE); mobidb-lite (MOBIDB_LITE)	no GO terms	no GO terms
NODE_1_length_1489480_cov_119_871856.g93.t1	Bifunctional purine biosynthesis protein-like protein	1782	0.0	Gene=ACRE_073540	3	P:GO:0006189; F:GO:0003937; F:GO:0004643	P:'de novo' IMP biosynthetic process; F:IMP cyclohydrolase activity; F:phosphoribosylaminoimidazolecarboxamide formyltransferase activity	EC:3.5.4.10; EC:2.1; EC:3.5.4; EC:2.1.2.3; EC:2; EC:3.5; EC:3; EC:2.1.2	IMP cyclohydrolase; Transferring one-carbon groups; Acting on carbon-nitrogen bonds, other than peptide bonds; Phosphoribosylaminoimidazolecarboxamide formyltransferase; Transferases; Acting on carbon-nitrogen bonds, other than peptide bonds; Hydrolases; Transferring one-carbon groups	IPR002695 (SMART); IPR011607 (SMART); IPR002695 (PIRSF); IPR024051 (G3DSA:3.40.140.GENE3D); IPR024051 (G3DSA:3.40.140.GENE3D); IPR036914 (G3DSA:3.40.50.GENE3D); IPR002695 (PFAM); IPR002695 (TIGRFAM); IPR024050 (G3DSA:1.10.287.GENE3D); IPR011607 (PFAM); IPR002695 (PANTHER); PTHR11692:SF0 (PANTHER); IPR011607 (PROSITE_PROFILES); IPR002695 (HAMAP); cd01421 (CDD); IPR036914 (SUPERFAMILY); IPR016193 (…	P:GO:0006164; F:GO:0003824; F:GO:0003937; F:GO:0004643	P:purine nucleotide biosynthetic process; F:catalytic activity; F:IMP cyclohydrolase activity; F:phosphoribosylaminoimidazolecarboxamide formyltransferase activity
NODE_1_length_1489480_cov_119_871856.g94.t1	Eburicol 14-alpha-demethylase-like protein	1590	0.0	Gene=ACRE_041770	7	P:GO:0032259; F:GO:0004497; F:GO:0005506; F:GO:0008168; F:GO:0016705; F:GO:0020037; C:GO:0016021	P:methylation; F:monooxygenase activity; F:iron ion binding; F:methyltransferase activity; F:oxidoreductase activity, acting on paired donors, with incorporation or reduction of molecular oxygen; F:heme binding; C:integral component of membrane	EC:2.1; EC:1; EC:1.14; EC:2; EC:2.1.1	Transferring one-carbon groups; Oxidoreductases; Acting on paired donors, with incorporation or reduction of molecular oxygen. The oxygen incorporated need not be derived from O(2); Transferases; Transferring one-carbon groups	IPR001128 (PRINTS); IPR002403 (PRINTS); IPR001128 (PFAM); IPR036396 (G3DSA:1.10.630.GENE3D); PTHR24286:SF176 (PANTHER); PTHR24286 (PANTHER); IPR036396 (SUPERFAMILY)	F:GO:0004497; F:GO:0005506; F:GO:0016705; F:GO:0020037	F:monooxygenase activity; F:iron ion binding; F:oxidoreductase activity, acting on paired donors, with incorporation or reduction of molecular oxygen; F:heme binding
NODE_1_length_1489480_cov_119_871856.g95.t1	hypothetical protein ACRE_041790	975	2.05144E-114	.						IPR024500 (PFAM); mobidb-lite (MOBIDB_LITE); PTHR40370 (PANTHER); SSF55961 (SUPERFAMILY)	no GO terms	no GO terms
NODE_1_length_1489480_cov_119_871856.g96.t1	hypothetical protein ACRE_041800	966	5.42991E-46	.						mobidb-lite (MOBIDB_LITE); mobidb-lite (MOBIDB_LITE); mobidb-lite (MOBIDB_LITE); mobidb-lite (MOBIDB_LITE); mobidb-lite (MOBIDB_LITE)	no GO terms	no GO terms
NODE_1_length_1489480_cov_119_871856.g97.t1	hypothetical protein FPOA_00793	1593	4.57731E-152	Gene=FPOA_00793	3	P:GO:0006367; C:GO:0005634; C:GO:0005669	P:transcription initiation from RNA polymerase II promoter; C:nucleus; C:transcription factor TFIID complex			IPR006751 (SMART); IPR006751 (PFAM); mobidb-lite (MOBIDB_LITE); mobidb-lite (MOBIDB_LITE); mobidb-lite (MOBIDB_LITE); mobidb-lite (MOBIDB_LITE); mobidb-lite (MOBIDB_LITE); mobidb-lite (MOBIDB_LITE); mobidb-lite (MOBIDB_LITE); IPR037817 (PANTHER); IPR006751 (CDD)	P:GO:0006367; C:GO:0005669	P:transcription initiation from RNA polymerase II promoter; C:transcription factor TFIID complex
NODE_1_length_1489480_cov_119_871856.g98.t1	hypothetical protein ACRE_041820	1872	0.0	Gene=ACRE_041820	1	C:GO:0016021	C:integral component of membrane			G3DSA:3.40.50.11350 (GENE3D); PTHR13132:SF29 (PANTHER); PTHR13132 (PANTHER)	no GO terms	no GO terms
NODE_1_length_1489480_cov_119_871856.g99.t1	Kinesin-related protein-like protein	2982	0.0	Gene=ACRE_041830	5	P:GO:0007018; F:GO:0003777; F:GO:0005524; F:GO:0008017; C:GO:0005874	P:microtubule-based movement; F:microtubule motor activity; F:ATP binding; F:microtubule binding; C:microtubule	EC:3.6.1; EC:3.6; EC:3; EC:3.6.1.15	Acting on acid anhydrides; Acting on acid anhydrides; Hydrolases; Nucleoside-triphosphate phosphatase	IPR001752 (PRINTS); IPR001752 (SMART); IPR001752 (PFAM); IPR036961 (G3DSA:3.40.850.GENE3D); mobidb-lite (MOBIDB_LITE); mobidb-lite (MOBIDB_LITE); mobidb-lite (MOBIDB_LITE); mobidb-lite (MOBIDB_LITE); mobidb-lite (MOBIDB_LITE); mobidb-lite (MOBIDB_LITE); mobidb-lite (MOBIDB_LITE); mobidb-lite (MOBIDB_LITE); mobidb-lite (MOBIDB_LITE); mobidb-lite (MOBIDB_LITE); mobidb-lite (MOBIDB_LITE); mobidb-lit…	P:GO:0007018; F:GO:0005524; F:GO:0008017; F:GO:1990939	P:microtubule-based movement; F:ATP binding; F:microtubule binding; F:ATP-dependent microtubule motor activity
NODE_1_length_1489480_cov_119_871856.g100.t1	sulfate transporter	4002	0.0	.						IPR000595 (SMART); IPR018865 (PFAM); IPR011547 (PFAM); IPR036513 (G3DSA:3.30.750.GENE3D); IPR002645 (PFAM); IPR014710 (G3DSA:2.60.120.GENE3D); IPR000595 (PFAM); mobidb-lite (MOBIDB_LITE); mobidb-lite (MOBIDB_LITE); mobidb-lite (MOBIDB_LITE); PTHR11814:SF223 (PANTHER); IPR001902 (PANTHER); IPR002645 (PROSITE_PROFILES); IPR000595 (PROSITE_PROFILES); cd07042 (CDD); IPR000595 (CDD); IPR036513 (SUPERF…	P:GO:0008272; P:GO:0055085; F:GO:0008271; F:GO:0015116; C:GO:0016020; C:GO:0016021	P:sulfate transport; P:transmembrane transport; F:secondary active sulfate transmembrane transporter activity; F:sulfate transmembrane transporter activity; C:membrane; C:integral component of membrane
NODE_1_length_1489480_cov_119_871856.g101.t1	uncharacterized protein FIESC28_09665	1308	0.0	Gene=FIESC28_09665	5	P:GO:0006260; P:GO:0006414; F:GO:0003746; C:GO:0000811; C:GO:0005853	P:DNA replication; P:translational elongation; F:translation elongation factor activity; C:GINS complex; C:eukaryotic translation elongation factor 1 complex			IPR018940 (SMART); IPR014038 (SMART); IPR014038 (PFAM); G3DSA:1.20.58.1030 (GENE3D); G3DSA:1.20.1050.130 (GENE3D); IPR014717 (G3DSA:3.30.70.GENE3D); IPR018940 (PFAM); IPR021151 (PFAM); mobidb-lite (MOBIDB_LITE); mobidb-lite (MOBIDB_LITE); PTHR11595 (PANTHER); PTHR11595:SF21 (PANTHER); IPR014038 (CDD); cd10308 (CDD); IPR005339 (CDD); IPR036224 (SUPERFAMILY); IPR036282 (SUPERFAMILY); IPR036219 (SUP…	P:GO:0006260; P:GO:0006414; F:GO:0003746; C:GO:0000811	P:DNA replication; P:translational elongation; F:translation elongation factor activity; C:GINS complex
NODE_1_length_1489480_cov_119_871856.g102.t1	26S proteasome regulatory subunit N13	1170	6.58907E-152	.						IPR038633 (G3DSA:2.30.29.GENE3D); IPR006773 (PFAM); IPR038108 (G3DSA:3.40.190.GENE3D); mobidb-lite (MOBIDB_LITE); IPR006773 (PANTHER)	C:GO:0005634; C:GO:0005737	C:nucleus; C:cytoplasm
NODE_1_length_1489480_cov_119_871856.g103.t1	uncharacterized protein FVRRES_06088	519	6.42041E-86	.						PTHR40845 (PANTHER)	no GO terms	no GO terms
NODE_1_length_1489480_cov_119_871856.g104.t1	hypothetical protein IF1G_10169	1197	1.37328E-78	Gene=IF1G_10169	2	C:GO:0016020; C:GO:0016021	C:membrane; C:integral component of membrane			no IPS match	no IPS match	no IPS match
NODE_1_length_1489480_cov_119_871856.g105.t1	hypothetical protein FZEAL_576	933	7.55517E-130	.						IPR000504 (SMART); IPR012677 (G3DSA:3.30.70.GENE3D); IPR000504 (PFAM); IPR012677 (G3DSA:3.30.70.GENE3D); mobidb-lite (MOBIDB_LITE); mobidb-lite (MOBIDB_LITE); mobidb-lite (MOBIDB_LITE); IPR034393 (PANTHER); IPR000504 (PROSITE_PROFILES); IPR000504 (PROSITE_PROFILES); IPR034392 (CDD); cd12285 (CDD); IPR035979 (SUPERFAMILY); IPR035979 (SUPERFAMILY)	P:GO:0000398; F:GO:0003676	P:mRNA splicing, via spliceosome; F:nucleic acid binding
NODE_1_length_1489480_cov_119_871856.g106.t1	hypothetical protein ACRE_041920	1929	0.0	Gene=ACRE_041920	1	C:GO:0016021	C:integral component of membrane			IPR021822 (PFAM); mobidb-lite (MOBIDB_LITE); mobidb-lite (MOBIDB_LITE); mobidb-lite (MOBIDB_LITE); IPR021822 (PANTHER); PTHR36205:SF1 (PANTHER)	no GO terms	no GO terms
NODE_1_length_1489480_cov_119_871856.g107.t1	p24 family protein beta-1	606	4.59826E-116	.						IPR009038 (SMART); IPR009038 (PFAM); IPR015720 (PANTHER); PTHR22811:SF31 (PANTHER); IPR009038 (PROSITE_PROFILES); IPR036598 (SUPERFAMILY)	no GO terms	no GO terms
NODE_1_length_1489480_cov_119_871856.g108.t1	putative ADP-ribosylation factor	552	6.37513E-134	Gene=TCAP_07295	1	F:GO:0005525	F:GTP binding			IPR006689 (PRINTS); SM00178 (SMART); SM00175 (SMART); SM00177 (SMART); G3DSA:3.40.50.300 (GENE3D); IPR006689 (PFAM); IPR005225 (TIGRFAM); PTHR11711:SF388 (PANTHER); PTHR11711 (PANTHER); PS51417 (PROSITE_PROFILES); cd04150 (CDD); IPR027417 (SUPERFAMILY)	F:GO:0005525	F:GTP binding
NODE_1_length_1489480_cov_119_871856.g109.t1	Heat shock protein-like protein	2187	0.0	Gene=ACRE_041950	2	F:GO:0005524; F:GO:0016887	F:ATP binding; F:ATPase activity	EC:3.6.1; EC:3.6; EC:3; EC:3.6.1.15	Acting on acid anhydrides; Acting on acid anhydrides; Hydrolases; Nucleoside-triphosphate phosphatase	IPR001270 (PRINTS); IPR003593 (SMART); IPR019489 (SMART); IPR003959 (PFAM); G3DSA:3.40.50.300 (GENE3D); IPR019489 (PFAM); G3DSA:3.40.50.300 (GENE3D); G3DSA:1.10.8.60 (GENE3D); IPR041546 (PFAM); G3DSA:3.40.50.300 (GENE3D); IPR003959 (PFAM); PTHR11638 (PANTHER); PTHR11638:SF164 (PANTHER); cd00009 (CDD); cd00009 (CDD); IPR027417 (SUPERFAMILY); IPR027417 (SUPERFAMILY)	F:GO:0005524; F:GO:0016887	F:ATP binding; F:ATPase activity
NODE_1_length_1489480_cov_119_871856.g110.t1	large subunit ribosomal protein L6e	603	8.34746E-100	.						IPR000915 (PFAM); IPR014722 (G3DSA:2.30.30.GENE3D); mobidb-lite (MOBIDB_LITE); mobidb-lite (MOBIDB_LITE); mobidb-lite (MOBIDB_LITE); IPR000915 (PANTHER); PTHR10715:SF0 (PANTHER); IPR041997 (CDD); IPR008991 (SUPERFAMILY)	P:GO:0006412; F:GO:0003735; C:GO:0005840	P:translation; F:structural constituent of ribosome; C:ribosome
NODE_1_length_1489480_cov_119_871856.g111.t1	dipeptidyl peptidase-like protein	2124	0.0	Gene=ACRE_041970	5	P:GO:0006508; F:GO:0008239; F:GO:0046872; F:GO:0070006; C:GO:0005737	P:proteolysis; F:dipeptidyl-peptidase activity; F:metal ion binding; F:metalloaminopeptidase activity; C:cytoplasm	EC:3.4.11; EC:3.4.14.1; EC:3.4.14.5; EC:3.4.14.4; EC:3.4.11.6; EC:3.4.11.5; EC:3.4.14.2; EC:3.4.11.9; EC:3.4; EC:3; EC:3.4.11.21; EC:3.4.14.11	Acting on peptide bonds (peptidases); Dipeptidyl-peptidase I; Dipeptidyl-peptidase IV; Dipeptidyl-peptidase III; Aminopeptidase B; Prolyl aminopeptidase; Dipeptidyl-peptidase II; Xaa-Pro aminopeptidase; Acting on peptide bonds (peptidases); Hydrolases; Aspartyl aminopeptidase; Xaa-Pro dipeptidyl-peptidase	IPR039461 (PFAM); G3DSA:1.20.120.1470 (GENE3D); IPR005317 (PIRSF); G3DSA:1.20.120.1470 (GENE3D); PTHR23422:SF11 (PANTHER); IPR039461 (PANTHER)	P:GO:0006508; F:GO:0008239; F:GO:0070006; C:GO:0005737	P:proteolysis; F:dipeptidyl-peptidase activity; F:metalloaminopeptidase activity; C:cytoplasm
NODE_1_length_1489480_cov_119_871856.g112.t1	gluconokinase	681	1.23893E-106	.						G3DSA:3.40.50.300 (GENE3D); IPR006001 (TIGRFAM); PF13671 (PFAM); IPR006001 (PANTHER); IPR006001 (CDD); IPR027417 (SUPERFAMILY)	P:GO:0005975; F:GO:0016301	P:carbohydrate metabolic process; F:kinase activity
NODE_1_length_1489480_cov_119_871856.g113.t1	Lipoamide acyltransferase component of branched-chain alpha-keto acid dehydrogenase complex-like protein	1476	0.0	Gene=ACRE_042000	1	F:GO:0016746	F:transferase activity, transferring acyl groups	EC:2.3; EC:2	Acyltransferases; Transferases	IPR036625 (G3DSA:4.10.320.GENE3D); IPR023213 (G3DSA:3.30.559.GENE3D); IPR004167 (PFAM); IPR001078 (PFAM); G3DSA:2.40.50.100 (GENE3D); IPR000089 (PFAM); mobidb-lite (MOBIDB_LITE); mobidb-lite (MOBIDB_LITE); mobidb-lite (MOBIDB_LITE); PTHR43178 (PANTHER); PTHR43178:SF5 (PANTHER); IPR004167 (PROSITE_PROFILES); IPR000089 (PROSITE_PROFILES); cd06849 (CDD); IPR011053 (SUPERFAMILY); IPR036625 (SUPERFAMI…	F:GO:0016746	F:transferase activity, transferring acyl groups
NODE_1_length_1489480_cov_119_871856.g114.t1	Mitochondrial ATPase complex subunit-like protein	1092	9.34787E-154	.						IPR007849 (PFAM); mobidb-lite (MOBIDB_LITE); mobidb-lite (MOBIDB_LITE); mobidb-lite (MOBIDB_LITE); IPR007849 (PANTHER); PTHR28106:SF1 (PANTHER)	no GO terms	no GO terms
NODE_1_length_1489480_cov_119_871856.g115.t1	Golgi SNAP receptor complex member-like protein	687	1.74547E-123	Gene=ACRE_042020	5	P:GO:0006888; P:GO:0015031; C:GO:0000139; C:GO:0005801; C:GO:0016021	P:endoplasmic reticulum to Golgi vesicle-mediated transport; P:protein transport; C:Golgi membrane; C:cis-Golgi network; C:integral component of membrane			PF12352 (PFAM); IPR023601 (PIRSF); PTHR21094:SF0 (PANTHER); IPR023601 (PANTHER)	P:GO:0006888; C:GO:0000139; C:GO:0005801; C:GO:0016021	P:endoplasmic reticulum to Golgi vesicle-mediated transport; C:Golgi membrane; C:cis-Golgi network; C:integral component of membrane
NODE_1_length_1489480_cov_119_871856.g116.t1	60S ribosomal protein-like protein	378	8.97867E-77	Gene=ACRE_042030	3	P:GO:0006412; F:GO:0003735; C:GO:0005840	P:translation; F:structural constituent of ribosome; C:ribosome			IPR001854 (TIGRFAM); IPR001854 (PFAM); G3DSA:1.10.20.90 (GENE3D); IPR036049 (G3DSA:1.10.287.GENE3D); PTHR45722 (PANTHER); IPR001854 (HAMAP); cd00427 (CDD); IPR036049 (SUPERFAMILY)	P:GO:0006412; F:GO:0003735; C:GO:0005840	P:translation; F:structural constituent of ribosome; C:ribosome
NODE_1_length_1489480_cov_119_871856.g117.t1	Zinc finger protein-like protein	1566	2.28602E-24	.						IPR013087 (SMART); G3DSA:3.30.160.60 (GENE3D); mobidb-lite (MOBIDB_LITE); mobidb-lite (MOBIDB_LITE); mobidb-lite (MOBIDB_LITE); IPR013087 (PROSITE_PROFILES); IPR036236 (SUPERFAMILY)	no GO terms	no GO terms
NODE_1_length_1489480_cov_119_871856.g118.t1	hypothetical protein GMORB2_6065	396	7.53321E-10	.						mobidb-lite (MOBIDB_LITE); mobidb-lite (MOBIDB_LITE); mobidb-lite (MOBIDB_LITE); mobidb-lite (MOBIDB_LITE)	no GO terms	no GO terms
NODE_1_length_1489480_cov_119_871856.g119.t1	pre-mrna-processing ATP-dependent rna helicase prp5	3489	0.0	Gene=FIE12Z_7123	3	F:GO:0003676; F:GO:0004386; F:GO:0005524	F:nucleic acid binding; F:helicase activity; F:ATP binding	EC:3.6.1; EC:3.6; EC:3; EC:3.6.1.15	Acting on acid anhydrides; Acting on acid anhydrides; Hydrolases; Nucleoside-triphosphate phosphatase	IPR001650 (SMART); IPR014001 (SMART); G3DSA:3.40.50.300 (GENE3D); IPR011545 (PFAM); IPR001650 (PFAM); G3DSA:3.40.50.300 (GENE3D); mobidb-lite (MOBIDB_LITE); mobidb-lite (MOBIDB_LITE); mobidb-lite (MOBIDB_LITE); mobidb-lite (MOBIDB_LITE); mobidb-lite (MOBIDB_LITE); mobidb-lite (MOBIDB_LITE); mobidb-lite (MOBIDB_LITE); mobidb-lite (MOBIDB_LITE); mobidb-lite (MOBIDB_LITE); mobidb-lite (MOBIDB_LITE);…	F:GO:0003676; F:GO:0004386; F:GO:0005524	F:nucleic acid binding; F:helicase activity; F:ATP binding
NODE_1_length_1489480_cov_119_871856.g120.t1	hypothetical protein ACRE_042070	501	5.5456E-54	Gene=ACRE_042070	1	P:GO:0006355	P:regulation of transcription, DNA-templated			IPR012479 (PFAM); mobidb-lite (MOBIDB_LITE); mobidb-lite (MOBIDB_LITE); mobidb-lite (MOBIDB_LITE); mobidb-lite (MOBIDB_LITE); mobidb-lite (MOBIDB_LITE); IPR012479 (PANTHER)	P:GO:0006355	P:regulation of transcription, DNA-templated
NODE_1_length_1489480_cov_119_871856.g121.t1	hypothetical protein ACRE_042080	1053	9.68352E-150	Gene=ACRE_042080	1	C:GO:0016021	C:integral component of membrane			IPR022185 (PFAM); PTHR35895 (PANTHER); PTHR35895:SF2 (PANTHER)	no GO terms	no GO terms
NODE_1_length_1489480_cov_119_871856.g122.t1	Cytochrome b2-like protein	1482	0.0	Gene=ACRE_042090	1	F:GO:0016491	F:oxidoreductase activity	EC:1	Oxidoreductases	IPR001199 (PRINTS); IPR001199 (SMART); IPR036400 (G3DSA:3.10.120.GENE3D); IPR001199 (PFAM); IPR000262 (PFAM); IPR013785 (G3DSA:3.20.20.GENE3D); mobidb-lite (MOBIDB_LITE); mobidb-lite (MOBIDB_LITE); mobidb-lite (MOBIDB_LITE); PTHR10578 (PANTHER); PTHR10578:SF82 (PANTHER); IPR037396 (PROSITE_PROFILES); IPR001199 (PROSITE_PROFILES); IPR037458 (CDD); IPR036400 (SUPERFAMILY); SSF51395 (SUPERFAMILY)	F:GO:0003824; F:GO:0016491	F:catalytic activity; F:oxidoreductase activity
NODE_1_length_1489480_cov_119_871856.g123.t1	hypothetical protein S40288_08790	753	1.31447E-59	Gene=S40288_08790	5	P:GO:0032781; P:GO:0051259; P:GO:0097428; F:GO:0001671; F:GO:0051087	P:positive regulation of ATPase activity; P:protein complex oligomerization; P:protein maturation by iron-sulfur cluster transfer; F:ATPase activator activity; F:chaperone binding			IPR001623 (SMART); IPR009073 (PFAM); IPR036869 (G3DSA:1.10.287.GENE3D); IPR036386 (G3DSA:1.20.1280.GENE3D); IPR004640 (TIGRFAM); mobidb-lite (MOBIDB_LITE); mobidb-lite (MOBIDB_LITE); IPR004640 (PANTHER); PTHR14021:SF15 (PANTHER); IPR001623 (CDD); IPR036869 (SUPERFAMILY); IPR036386 (SUPERFAMILY)	P:GO:0051259; P:GO:0097428; F:GO:0001671; F:GO:0051087	P:protein complex oligomerization; P:protein maturation by iron-sulfur cluster transfer; F:ATPase activator activity; F:chaperone binding
NODE_1_length_1489480_cov_119_871856.g124.t1	pH-response regulator protein-like protein	2811	0.0	.						IPR011022 (SMART); IPR011021 (PFAM); IPR014752 (G3DSA:2.60.40.GENE3D); mobidb-lite (MOBIDB_LITE); mobidb-lite (MOBIDB_LITE); mobidb-lite (MOBIDB_LITE); mobidb-lite (MOBIDB_LITE); mobidb-lite (MOBIDB_LITE); mobidb-lite (MOBIDB_LITE); mobidb-lite (MOBIDB_LITE); mobidb-lite (MOBIDB_LITE); mobidb-lite (MOBIDB_LITE); mobidb-lite (MOBIDB_LITE); mobidb-lite (MOBIDB_LITE); mobidb-lite (MOBIDB_LITE); PTHR…	no GO terms	no GO terms
NODE_1_length_1489480_cov_119_871856.g125.t1	Cell division control protein-like protein	1779	0.0	Gene=ACRE_042120	2	P:GO:0006270; P:GO:0051301	P:DNA replication initiation; P:cell division			IPR003593 (SMART); IPR041083 (PFAM); G3DSA:3.40.50.300 (GENE3D); IPR016314 (PIRSF); IPR003593 (PFAM); mobidb-lite (MOBIDB_LITE); mobidb-lite (MOBIDB_LITE); mobidb-lite (MOBIDB_LITE); PTHR10763 (PANTHER); PTHR10763:SF26 (PANTHER); cd00009 (CDD); IPR027417 (SUPERFAMILY)	P:GO:0006270; P:GO:0051301	P:DNA replication initiation; P:cell division
NODE_1_length_1489480_cov_119_871856.g126.t1	hypothetical protein HMPREF1541_05323	1479	0.0	Gene=HMPREF1541_05323	1	F:GO:0016491	F:oxidoreductase activity	EC:1	Oxidoreductases	IPR001199 (SMART); IPR036400 (G3DSA:3.10.120.GENE3D); IPR013785 (G3DSA:3.20.20.GENE3D); IPR000262 (PFAM); IPR001199 (PFAM); PTHR10578:SF104 (PANTHER); PTHR10578 (PANTHER); IPR001199 (PROSITE_PROFILES); IPR037396 (PROSITE_PROFILES); IPR037458 (CDD); IPR036400 (SUPERFAMILY); SSF51395 (SUPERFAMILY)	F:GO:0003824; F:GO:0016491	F:catalytic activity; F:oxidoreductase activity
NODE_1_length_1489480_cov_119_871856.g127.t1	translocator protein	564	6.892E-94	Gene=UV8b_2322	2	P:GO:1905691; C:GO:0016021	P:lipid droplet disassembly; C:integral component of membrane			IPR004307 (PFAM); IPR004307 (PIRSF); IPR038330 (G3DSA:1.20.1260.GENE3D); PTHR10057:SF0 (PANTHER); IPR004307 (PANTHER); IPR004307 (CDD)	C:GO:0016021	C:integral component of membrane
NODE_1_length_1489480_cov_119_871856.g128.t1	Amino-acid transporter arg-13	987	5.36104E-176	Gene=CEP53_001800	5	P:GO:0015867; P:GO:0055085; F:GO:0005347; C:GO:0005743; C:GO:0016021	P:ATP transport; P:transmembrane transport; F:ATP transmembrane transporter activity; C:mitochondrial inner membrane; C:integral component of membrane	EC:7	Translocases	IPR023395 (G3DSA:1.50.40.GENE3D); IPR018108 (PFAM); PTHR45624:SF31 (PANTHER); PTHR45624 (PANTHER); IPR018108 (PROSITE_PROFILES); IPR018108 (PROSITE_PROFILES); IPR018108 (PROSITE_PROFILES); IPR023395 (SUPERFAMILY)	no GO terms	no GO terms
NODE_1_length_1489480_cov_119_871856.g129.t1	protein arg-6, mitochondrial precursor	1197	0.0	Gene=VFPPC_04150	2	P:GO:0008652; F:GO:0016620	P:cellular amino acid biosynthetic process; F:oxidoreductase activity, acting on the aldehyde or oxo group of donors, NAD or NADP as acceptor	EC:1.2; EC:1; EC:1.2.1	Acting on the aldehyde or oxo group of donors; Oxidoreductases; Acting on the aldehyde or oxo group of donors	IPR000534 (SMART); IPR000706 (TIGRFAM); G3DSA:3.30.360.10 (GENE3D); G3DSA:3.40.50.720 (GENE3D); IPR000534 (PFAM); mobidb-lite (MOBIDB_LITE); mobidb-lite (MOBIDB_LITE); PTHR32338 (PANTHER); PTHR32338:SF8 (PANTHER); IPR036291 (SUPERFAMILY); SSF55347 (SUPERFAMILY)	P:GO:0006526; F:GO:0003942; F:GO:0016620; F:GO:0051287	P:arginine biosynthetic process; F:N-acetyl-gamma-glutamyl-phosphate reductase activity; F:oxidoreductase activity, acting on the aldehyde or oxo group of donors, NAD or NADP as acceptor; F:NAD binding
NODE_1_length_1489480_cov_119_871856.g130.t1	to secretory component protein shr3	675	1.54693E-104	.						IPR013248 (SMART); IPR013248 (PIRSF); IPR013248 (PFAM); mobidb-lite (MOBIDB_LITE); mobidb-lite (MOBIDB_LITE); IPR013248 (PANTHER)	no GO terms	no GO terms
NODE_1_length_1489480_cov_119_871856.g131.t1	hypothetical protein PCL_08522	495	4.1582E-43	.						IPR002889 (SMART); IPR002889 (PFAM); PTHR24269 (PANTHER); PTHR24269:SF22 (PANTHER); IPR002889 (PROSITE_PROFILES)	no GO terms	no GO terms
NODE_1_length_1489480_cov_119_871856.g132.t1	putative dna polymerase iv protein	2865	0.0	Gene=UCRPA7_4788	5	P:GO:0006281; P:GO:0071897; F:GO:0003677; F:GO:0016740; C:GO:0043231	P:DNA repair; P:DNA biosynthetic process; F:DNA binding; F:transferase activity; C:intracellular membrane-bounded organelle	EC:2	Transferases	IPR001357 (SMART); IPR043128 (G3DSA:3.30.70.GENE3D); G3DSA:1.10.150.20 (GENE3D); IPR017961 (PFAM); IPR036775 (G3DSA:3.30.1490.GENE3D); IPR031991 (PFAM); IPR036420 (G3DSA:3.40.50.GENE3D); IPR001126 (PFAM); G3DSA:2.30.40.20 (GENE3D); IPR038401 (G3DSA:1.20.58.GENE3D); IPR001357 (PFAM); IPR025527 (PFAM); mobidb-lite (MOBIDB_LITE); PTHR45990 (PANTHER); IPR001126 (PROSITE_PROFILES); IPR001357 (PROSITE_…	P:GO:0006281; F:GO:0003684	P:DNA repair; F:damaged DNA binding
NODE_1_length_1489480_cov_119_871856.g133.t1	hypothetical protein FAVG1_02148	1617	4.68895E-124	.						IPR012916 (PFAM); mobidb-lite (MOBIDB_LITE); mobidb-lite (MOBIDB_LITE); mobidb-lite (MOBIDB_LITE); mobidb-lite (MOBIDB_LITE); mobidb-lite (MOBIDB_LITE); mobidb-lite (MOBIDB_LITE); mobidb-lite (MOBIDB_LITE); mobidb-lite (MOBIDB_LITE); mobidb-lite (MOBIDB_LITE); mobidb-lite (MOBIDB_LITE); mobidb-lite (MOBIDB_LITE); IPR039896 (PANTHER); PTHR12765:SF5 (PANTHER)	no GO terms	no GO terms
NODE_1_length_1489480_cov_119_871856.g134.t1	Uridine nucleosidase-like protein	1137	1.74756E-177	Gene=ACRE_042190	8	P:GO:0006216; P:GO:0006218; P:GO:0008655; P:GO:0019358; P:GO:0034356; F:GO:0045437; F:GO:0070635; F:GO:0070636	P:cytidine catabolic process; P:uridine catabolic process; P:pyrimidine-containing compound salvage; P:nicotinate nucleotide salvage; P:NAD biosynthesis via nicotinamide riboside salvage pathway; F:uridine nucleosidase activity; F:nicotinamide riboside hydrolase activity; F:nicotinic acid riboside hydrolase activity	EC:3.2; EC:3.2.2.8; EC:3; EC:3.2.2; EC:3.2.2.3	Glycosylases; Ribosylpyrimidine nucleosidase; Hydrolases; Glycosylases; Uridine nucleosidase	IPR001910 (PFAM); IPR036452 (G3DSA:3.90.245.GENE3D); IPR023186 (PANTHER); PTHR12304:SF47 (PANTHER); cd02651 (CDD); IPR036452 (SUPERFAMILY)	no GO terms	no GO terms
NODE_1_length_1489480_cov_119_871856.g135.t1	Mitochondrial thiamine pyrophosphate carrier-like protein	942	8.06583E-155	Gene=ACRE_042200	5	P:GO:0015867; P:GO:0055085; F:GO:0005347; C:GO:0005743; C:GO:0016021	P:ATP transport; P:transmembrane transport; F:ATP transmembrane transporter activity; C:mitochondrial inner membrane; C:integral component of membrane	EC:7	Translocases	IPR002067 (PRINTS); IPR018108 (PFAM); IPR023395 (G3DSA:1.50.40.GENE3D); PTHR24089:SF59 (PANTHER); PTHR24089 (PANTHER); IPR018108 (PROSITE_PROFILES); IPR018108 (PROSITE_PROFILES); IPR018108 (PROSITE_PROFILES); IPR023395 (SUPERFAMILY)	P:GO:0055085	P:transmembrane transport
NODE_1_length_1489480_cov_119_871856.g136.t1	hypothetical protein GMORB2_7356	1086	1.04554E-87	.						mobidb-lite (MOBIDB_LITE); mobidb-lite (MOBIDB_LITE); mobidb-lite (MOBIDB_LITE)	no GO terms	no GO terms
NODE_1_length_1489480_cov_119_871856.g137.t1	hypothetical protein CDV36_012667	1275	6.11358E-87	Gene=CDV36_012667;Gene=CEP52_001972;Gene=CDV31_004729;Gene=CEP51_012707	5	P:GO:0006355; P:GO:0006357; F:GO:0000981; F:GO:0008270; C:GO:0005634	P:regulation of transcription, DNA-templated; P:regulation of transcription by RNA polymerase II; F:DNA-binding transcription factor activity, RNA polymerase II-specific; F:zinc ion binding; C:nucleus			mobidb-lite (MOBIDB_LITE)	no GO terms	no GO terms
NODE_1_length_1489480_cov_119_871856.g138.t1	hypothetical protein ACRE_042230	1599	1.11322E-167	Gene=ACRE_042230	2	C:GO:0016020; C:GO:0016021	C:membrane; C:integral component of membrane			IPR032805 (PFAM); mobidb-lite (MOBIDB_LITE); mobidb-lite (MOBIDB_LITE); PTHR31595:SF37 (PANTHER); PTHR31595 (PANTHER)	no GO terms	no GO terms
NODE_1_length_1489480_cov_119_871856.g139.t1	hypothetical protein FDECE_11560	2529	0.0	.						IPR003545 (PRINTS); IPR021891 (SMART); IPR000477 (PFAM); G3DSA:1.10.132.70 (GENE3D); IPR021891 (PFAM); mobidb-lite (MOBIDB_LITE); IPR003545 (PANTHER); IPR000477 (PROSITE_PROFILES); cd01648 (CDD); IPR043502 (SUPERFAMILY)	F:GO:0003677; F:GO:0003721; F:GO:0003964	F:DNA binding; F:telomerase RNA reverse transcriptase activity; F:RNA-directed DNA polymerase activity
NODE_1_length_1489480_cov_119_871856.g140.t1	Dynamin-binding protein-like protein	4782	0.0	Gene=ACRE_042260	2	F:GO:0005085; C:GO:0005737	F:guanyl-nucleotide exchange factor activity; C:cytoplasm			IPR000219 (SMART); IPR000219 (PFAM); IPR027267 (G3DSA:1.20.1270.GENE3D); IPR035899 (G3DSA:1.20.900.GENE3D); IPR004148 (PFAM); mobidb-lite (MOBIDB_LITE); mobidb-lite (MOBIDB_LITE); mobidb-lite (MOBIDB_LITE); mobidb-lite (MOBIDB_LITE); mobidb-lite (MOBIDB_LITE); mobidb-lite (MOBIDB_LITE); mobidb-lite (MOBIDB_LITE); mobidb-lite (MOBIDB_LITE); mobidb-lite (MOBIDB_LITE); mobidb-lite (MOBIDB_LITE); mob…	F:GO:0005085; F:GO:0005515; C:GO:0005737	F:guanyl-nucleotide exchange factor activity; F:protein binding; C:cytoplasm
NODE_1_length_1489480_cov_119_871856.g141.t1	General alpha-glucoside permease-like protein	1692	0.0	Gene=ACRE_042270	1	C:GO:0016021	C:integral component of membrane			G3DSA:1.20.1250.20 (GENE3D); PF13347 (PFAM); mobidb-lite (MOBIDB_LITE); PTHR19432:SF76 (PANTHER); PTHR19432 (PANTHER); IPR036259 (SUPERFAMILY)	no GO terms	no GO terms
NODE_1_length_1489480_cov_119_871856.g142.t1	hypothetical protein FSARC_13821	816	5.77043E-33	.						IPR013945 (PFAM); mobidb-lite (MOBIDB_LITE); mobidb-lite (MOBIDB_LITE); mobidb-lite (MOBIDB_LITE); mobidb-lite (MOBIDB_LITE); IPR013945 (PANTHER)	P:GO:0070072	P:vacuolar proton-transporting V-type ATPase complex assembly
NODE_1_length_1489480_cov_119_871856.g143.t1	hypothetical protein ACRE_042290	927	2.08291E-107	.						G3DSA:3.30.160.60 (GENE3D); mobidb-lite (MOBIDB_LITE); mobidb-lite (MOBIDB_LITE); mobidb-lite (MOBIDB_LITE); mobidb-lite (MOBIDB_LITE)	no GO terms	no GO terms
NODE_1_length_1489480_cov_119_871856.g144.t1	Anaphase-promoting complex subunit-like protein	2502	0.0	Gene=ACRE_042300	1	P:GO:0009987	P:cellular process			IPR014786 (SMART); IPR016158 (SMART); G3DSA:1.10.10.2620 (GENE3D); IPR036388 (G3DSA:1.10.10.GENE3D); IPR014786 (PFAM); IPR001373 (PFAM); mobidb-lite (MOBIDB_LITE); mobidb-lite (MOBIDB_LITE); mobidb-lite (MOBIDB_LITE); mobidb-lite (MOBIDB_LITE); PTHR45957:SF1 (PANTHER); IPR044554 (PANTHER); IPR016158 (PROSITE_PROFILES); IPR036317 (SUPERFAMILY); IPR036390 (SUPERFAMILY)	P:GO:0006511; F:GO:0031625	P:ubiquitin-dependent protein catabolic process; F:ubiquitin protein ligase binding
NODE_1_length_1489480_cov_119_871856.g145.t1	uncharacterized protein PODANS_1_18600	1452	3.09449E-12	.						IPR013083 (G3DSA:3.30.40.GENE3D); IPR001841 (PFAM); mobidb-lite (MOBIDB_LITE); mobidb-lite (MOBIDB_LITE); mobidb-lite (MOBIDB_LITE); mobidb-lite (MOBIDB_LITE); mobidb-lite (MOBIDB_LITE); mobidb-lite (MOBIDB_LITE); mobidb-lite (MOBIDB_LITE); IPR001841 (PROSITE_PROFILES); SSF57850 (SUPERFAMILY)	no GO terms	no GO terms
NODE_1_length_1489480_cov_119_871856.g146.t1	hypothetical protein ACRE_042330	21603	0.0	.						mobidb-lite (MOBIDB_LITE); mobidb-lite (MOBIDB_LITE); mobidb-lite (MOBIDB_LITE); mobidb-lite (MOBIDB_LITE); mobidb-lite (MOBIDB_LITE); mobidb-lite (MOBIDB_LITE); mobidb-lite (MOBIDB_LITE); mobidb-lite (MOBIDB_LITE); mobidb-lite (MOBIDB_LITE); mobidb-lite (MOBIDB_LITE); mobidb-lite (MOBIDB_LITE); mobidb-lite (MOBIDB_LITE); mobidb-lite (MOBIDB_LITE); mobidb-lite (MOBIDB_LITE); mobidb-lite (MOBIDB_L…	no GO terms	no GO terms
NODE_1_length_1489480_cov_119_871856.g147.t1	hypothetical protein ACRE_089270	2184	9.51782E-87	.						mobidb-lite (MOBIDB_LITE); mobidb-lite (MOBIDB_LITE)	no GO terms	no GO terms
NODE_1_length_1489480_cov_119_871856.g148.t1	hypothetical protein ACRE_089280	1683	2.31448E-89	.						mobidb-lite (MOBIDB_LITE); mobidb-lite (MOBIDB_LITE)	no GO terms	no GO terms
NODE_1_length_1489480_cov_119_871856.g149.t1	hypothetical protein ACRE_089300	3579	0.0	Gene=ACRE_089300	1	C:GO:0016020	C:membrane			IPR002523 (PFAM); IPR026859 (PFAM); G3DSA:1.20.58.340 (GENE3D); mobidb-lite (MOBIDB_LITE); mobidb-lite (MOBIDB_LITE); mobidb-lite (MOBIDB_LITE); mobidb-lite (MOBIDB_LITE); mobidb-lite (MOBIDB_LITE); PTHR11352 (PANTHER); PTHR11352:SF3 (PANTHER); SSF144083 (SUPERFAMILY)	P:GO:0030001; P:GO:0055085; F:GO:0017022; F:GO:0046873; C:GO:0016020	P:metal ion transport; P:transmembrane transport; F:myosin binding; F:metal ion transmembrane transporter activity; C:membrane
NODE_1_length_1489480_cov_119_871856.g150.t1	hypothetical protein CDD80_278	1872	0.0	Gene=CDD80_278	8	P:GO:0006725; P:GO:0006796; P:GO:0034641; P:GO:0044249; P:GO:0044260; P:GO:0046483; P:GO:1901360; P:GO:1901576	P:cellular aromatic compound metabolic process; P:phosphate-containing compound metabolic process; P:cellular nitrogen compound metabolic process; P:cellular biosynthetic process; P:cellular macromolecule metabolic process; P:heterocycle metabolic process; P:organic cyclic compound metabolic process; P:organic substance biosynthetic process			IPR000730 (PRINTS); IPR004625 (TIGRFAM); IPR013749 (PFAM); IPR022648 (PFAM); IPR022649 (PFAM); IPR000730 (TIGRFAM); G3DSA:3.10.150.10 (GENE3D); IPR029056 (G3DSA:3.40.1190.GENE3D); G3DSA:3.10.150.10 (GENE3D); PTHR11352 (PANTHER); IPR000730 (PTHR11352:PANTHER); IPR000730 (HAMAP); IPR004625 (CDD); cd00577 (CDD); SSF55979 (SUPERFAMILY); SSF55979 (SUPERFAMILY); IPR029056 (SUPERFAMILY)	P:GO:0006275; P:GO:0009443; F:GO:0003677; F:GO:0008478; F:GO:0030337	P:regulation of DNA replication; P:pyridoxal 5'-phosphate salvage; F:DNA binding; F:pyridoxal kinase activity; F:DNA polymerase processivity factor activity
NODE_1_length_1489480_cov_119_871856.g151.t1	dUTP pyrophosphatase	495	5.04093E-88	.						IPR029054 (PFAM); IPR008181 (TIGRFAM); IPR036157 (G3DSA:2.70.40.GENE3D); mobidb-lite (MOBIDB_LITE); IPR008181 (PANTHER); IPR033704 (CDD); IPR036157 (SUPERFAMILY)	P:GO:0006226; P:GO:0046081; F:GO:0000287; F:GO:0004170	P:dUMP biosynthetic process; P:dUTP catabolic process; F:magnesium ion binding; F:dUTP diphosphatase activity
NODE_1_length_1489480_cov_119_871856.g152.t1	hypothetical protein ACRE_069890	984	4.04864E-122	Gene=ACRE_069890	2	P:GO:0051382; C:GO:0000775	P:kinetochore assembly; C:chromosome, centromeric region			mobidb-lite (MOBIDB_LITE); mobidb-lite (MOBIDB_LITE); IPR020993 (PANTHER)	P:GO:0051382; C:GO:0005634	P:kinetochore assembly; C:nucleus
NODE_1_length_1489480_cov_119_871856.g153.t1	hypothetical protein FVER14953_01188	1431	1.16585E-161	.						IPR004087 (SMART); IPR036612 (G3DSA:3.30.1370.GENE3D); IPR036612 (G3DSA:3.30.1370.GENE3D); IPR004088 (PFAM); IPR036612 (G3DSA:3.30.1370.GENE3D); mobidb-lite (MOBIDB_LITE); mobidb-lite (MOBIDB_LITE); mobidb-lite (MOBIDB_LITE); mobidb-lite (MOBIDB_LITE); mobidb-lite (MOBIDB_LITE); mobidb-lite (MOBIDB_LITE); PTHR10288:SF249 (PANTHER); PTHR10288 (PANTHER); PS50084 (PROSITE_PROFILES); PS50084 (PROSITE…	F:GO:0003676; F:GO:0003723	F:nucleic acid binding; F:RNA binding
NODE_1_length_1489480_cov_119_871856.g154.t1	related to human and mouse neutral sphingomyelinase	1380	3.60599E-152	Gene=CPUR_03359	4	P:GO:0006629; P:GO:0006665; C:GO:0016020; C:GO:0016021	P:lipid metabolic process; P:sphingolipid metabolic process; C:membrane; C:integral component of membrane			IPR005135 (PFAM); IPR036691 (G3DSA:3.60.10.GENE3D); PTHR12393:SF7 (PANTHER); IPR038772 (PANTHER); IPR036691 (SUPERFAMILY)	F:GO:0004767	F:sphingomyelin phosphodiesterase activity
NODE_1_length_1489480_cov_119_871856.g155.t1	kinase domain containing protein	831	4.1894E-102	Gene=UV8b_2358	1	F:GO:0016301	F:kinase activity	EC:2.7; EC:2	Transferring phosphorus-containing groups; Transferases	G3DSA:1.10.510.10 (GENE3D); IPR000719 (PFAM); PTHR24356:SF362 (PANTHER); PTHR24356 (PANTHER); IPR000961 (PROSITE_PROFILES); IPR000719 (PROSITE_PROFILES); IPR011009 (SUPERFAMILY)	P:GO:0006468; F:GO:0004672; F:GO:0004674; F:GO:0005524	P:protein phosphorylation; F:protein kinase activity; F:protein serine/threonine kinase activity; F:ATP binding
NODE_1_length_1489480_cov_119_871856.g156.t1	hypothetical protein FDECE_12435	1593	7.24936E-150	.						IPR000719 (SMART); G3DSA:1.10.510.10 (GENE3D); G3DSA:3.30.200.20 (GENE3D); IPR000719 (PFAM); mobidb-lite (MOBIDB_LITE); mobidb-lite (MOBIDB_LITE); mobidb-lite (MOBIDB_LITE); mobidb-lite (MOBIDB_LITE); mobidb-lite (MOBIDB_LITE); mobidb-lite (MOBIDB_LITE); PTHR24356 (PANTHER); PTHR24356:SF362 (PANTHER); IPR000719 (PROSITE_PROFILES); IPR011009 (SUPERFAMILY)	P:GO:0006468; F:GO:0004672; F:GO:0005524	P:protein phosphorylation; F:protein kinase activity; F:ATP binding
NODE_1_length_1489480_cov_119_871856.g157.t1	FK506-binding protein 4	1410	6.2585E-132	Gene=FOIG_00820;Gene=FocTR4_00001332	2	P:GO:0000413; F:GO:0003755	P:protein peptidyl-prolyl isomerization; F:peptidyl-prolyl cis-trans isomerase activity	EC:5.2.1.8; EC:5.2; EC:5	Peptidylprolyl isomerase; Cis-trans-isomerases; Isomerases	IPR001179 (PFAM); G3DSA:2.60.120.340 (GENE3D); IPR023566 (PIRSF); IPR041232 (PFAM); G3DSA:3.10.50.40 (GENE3D); mobidb-lite (MOBIDB_LITE); mobidb-lite (MOBIDB_LITE); mobidb-lite (MOBIDB_LITE); mobidb-lite (MOBIDB_LITE); mobidb-lite (MOBIDB_LITE); mobidb-lite (MOBIDB_LITE); PTHR43811 (PANTHER); PTHR43811:SF19 (PANTHER); IPR001179 (PROSITE_PROFILES); SSF54534 (SUPERFAMILY)	F:GO:0003755	F:peptidyl-prolyl cis-trans isomerase activity
NODE_1_length_1489480_cov_119_871856.g158.t1	hypothetical protein ACRE_069820	666	1.55378E-97	.						IPR029062 (G3DSA:3.40.50.GENE3D); IPR002818 (PFAM); PTHR43130 (PANTHER); PTHR43130:SF7 (PANTHER); IPR029062 (SUPERFAMILY)	no GO terms	no GO terms
NODE_1_length_1489480_cov_119_871856.g159.t1	hypothetical protein ACRE_069810	1971	0.0	Gene=ACRE_069810	1	C:GO:0016021	C:integral component of membrane			IPR029044 (G3DSA:3.90.550.GENE3D); IPR001173 (PFAM); mobidb-lite (MOBIDB_LITE); mobidb-lite (MOBIDB_LITE); PTHR36851 (PANTHER); IPR029044 (SUPERFAMILY)	no GO terms	no GO terms
NODE_1_length_1489480_cov_119_871856.g160.t1	THO complex subunit-like protein	633	5.50493E-107	Gene=ACRE_069800	0					IPR019163 (PFAM); PTHR13375:SF3 (PANTHER); IPR019163 (PANTHER)	no GO terms	no GO terms
NODE_1_length_1489480_cov_119_871856.g161.t1	hypothetical protein PCL_01715	1257	0.0	Gene=PCL_01715	3	P:GO:0055085; F:GO:0022857; C:GO:0016021	P:transmembrane transport; F:transmembrane transporter activity; C:integral component of membrane	EC:7	Translocases	IPR011701 (PFAM); G3DSA:1.20.1250.20 (GENE3D); G3DSA:1.20.1720.10 (GENE3D); mobidb-lite (MOBIDB_LITE); mobidb-lite (MOBIDB_LITE); PTHR23502 (PANTHER); PTHR23502:SF51 (PANTHER); IPR020846 (PROSITE_PROFILES); IPR036259 (SUPERFAMILY)	P:GO:0055085; F:GO:0022857	P:transmembrane transport; F:transmembrane transporter activity
NODE_1_length_1489480_cov_119_871856.g162.t1	hypothetical protein ACRE_069790	1539	0.0	Gene=ACRE_069790	1	C:GO:0016021	C:integral component of membrane			IPR004254 (PFAM); mobidb-lite (MOBIDB_LITE); PTHR20855:SF97 (PANTHER); IPR004254 (PANTHER)	C:GO:0016021	C:integral component of membrane
NODE_1_length_1489480_cov_119_871856.g163.t1	Cell division control protein-like protein	1263	0.0	Gene=ACRE_069780	1	P:GO:0051301	P:cell division			IPR000195 (SMART); IPR000195 (PFAM); G3DSA:1.10.8.270 (GENE3D); G3DSA:1.10.472.80 (GENE3D); mobidb-lite (MOBIDB_LITE); mobidb-lite (MOBIDB_LITE); mobidb-lite (MOBIDB_LITE); mobidb-lite (MOBIDB_LITE); mobidb-lite (MOBIDB_LITE); PTHR22957:SF263 (PANTHER); PTHR22957 (PANTHER); IPR000195 (PROSITE_PROFILES); IPR035969 (SUPERFAMILY); IPR035969 (SUPERFAMILY)	no GO terms	no GO terms
NODE_1_length_1489480_cov_119_871856.g164.t1	hypothetical protein L249_3412	3573	0.0	Gene=L249_3412	1	P:GO:0006810	P:transport			IPR013536 (PFAM); IPR002645 (PFAM); IPR011547 (PFAM); mobidb-lite (MOBIDB_LITE); mobidb-lite (MOBIDB_LITE); mobidb-lite (MOBIDB_LITE); mobidb-lite (MOBIDB_LITE); mobidb-lite (MOBIDB_LITE); mobidb-lite (MOBIDB_LITE); mobidb-lite (MOBIDB_LITE); mobidb-lite (MOBIDB_LITE); mobidb-lite (MOBIDB_LITE); mobidb-lite (MOBIDB_LITE); mobidb-lite (MOBIDB_LITE); mobidb-lite (MOBIDB_LITE); PTHR11814:SF80 (PANTH…	P:GO:0008272; P:GO:0055085; F:GO:0008271; F:GO:0015116; C:GO:0016020; C:GO:0016021	P:sulfate transport; P:transmembrane transport; F:secondary active sulfate transmembrane transporter activity; F:sulfate transmembrane transporter activity; C:membrane; C:integral component of membrane
NODE_1_length_1489480_cov_119_871856.g165.t1	hypothetical protein ACRE_069750	831	1.93203E-66	.						mobidb-lite (MOBIDB_LITE); mobidb-lite (MOBIDB_LITE); mobidb-lite (MOBIDB_LITE); mobidb-lite (MOBIDB_LITE); mobidb-lite (MOBIDB_LITE)	no GO terms	no GO terms
NODE_1_length_1489480_cov_119_871856.g166.t1	Transcriptional regulator-like protein	2490	0.0	Gene=ACRE_069740	5	P:GO:0006355; P:GO:0006357; F:GO:0000981; F:GO:0008270; C:GO:0005634	P:regulation of transcription, DNA-templated; P:regulation of transcription by RNA polymerase II; F:DNA-binding transcription factor activity, RNA polymerase II-specific; F:zinc ion binding; C:nucleus			IPR001138 (SMART); IPR036864 (G3DSA:4.10.240.GENE3D); IPR001138 (PFAM); mobidb-lite (MOBIDB_LITE); mobidb-lite (MOBIDB_LITE); mobidb-lite (MOBIDB_LITE); mobidb-lite (MOBIDB_LITE); mobidb-lite (MOBIDB_LITE); mobidb-lite (MOBIDB_LITE); mobidb-lite (MOBIDB_LITE); mobidb-lite (MOBIDB_LITE); PTHR31845:SF17 (PANTHER); PTHR31845 (PANTHER); IPR001138 (PROSITE_PROFILES); cd12148 (CDD); IPR001138 (CDD); IP…	P:GO:0006355; F:GO:0000981; F:GO:0008270	P:regulation of transcription, DNA-templated; F:DNA-binding transcription factor activity, RNA polymerase II-specific; F:zinc ion binding
NODE_1_length_1489480_cov_119_871856.g167.t1	Calcium/calmodulin dependent protein kinase	1344	0.0	Gene=BBK36DRAFT_165943	3	P:GO:0006468; F:GO:0004674; F:GO:0005524	P:protein phosphorylation; F:protein serine/threonine kinase activity; F:ATP binding	EC:2.7.1; EC:2.7.11; EC:2.7; EC:2	Transferring phosphorus-containing groups; Transferring phosphorus-containing groups; Transferring phosphorus-containing groups; Transferases	IPR000719 (SMART); IPR000719 (PFAM); G3DSA:1.10.510.10 (GENE3D); mobidb-lite (MOBIDB_LITE); mobidb-lite (MOBIDB_LITE); mobidb-lite (MOBIDB_LITE); PTHR24347:SF421 (PANTHER); PTHR24347 (PANTHER); IPR000719 (PROSITE_PROFILES); cd05117 (CDD); IPR011009 (SUPERFAMILY)	P:GO:0006468; F:GO:0004672; F:GO:0005524	P:protein phosphorylation; F:protein kinase activity; F:ATP binding
NODE_1_length_1489480_cov_119_871856.g168.t1	hypothetical protein ACRE_012400	921	1.34966E-49	.						mobidb-lite (MOBIDB_LITE); mobidb-lite (MOBIDB_LITE)	no GO terms	no GO terms
NODE_1_length_1489480_cov_119_871856.g169.t1	Histidine--tRNA ligase-like protein	1815	0.0	Gene=ACRE_012410	3	P:GO:0006427; F:GO:0004821; F:GO:0005524	P:histidyl-tRNA aminoacylation; F:histidine-tRNA ligase activity; F:ATP binding	EC:6.1; EC:6.1.1.21; EC:6.1.1; EC:6	Forming carbon-oxygen bonds; Histidine--tRNA ligase; Forming carbon-oxygen bonds; Ligases	IPR041715 (PFAM); IPR036621 (G3DSA:3.40.50.GENE3D); IPR004154 (PFAM); G3DSA:3.30.930.10 (GENE3D); mobidb-lite (MOBIDB_LITE); mobidb-lite (MOBIDB_LITE); PTHR11476 (PANTHER); IPR006195 (PROSITE_PROFILES); IPR015807 (HAMAP); IPR041715 (CDD); IPR033656 (CDD); SSF52954 (SUPERFAMILY); SSF55681 (SUPERFAMILY)	P:GO:0006427; F:GO:0004821; F:GO:0005524	P:histidyl-tRNA aminoacylation; F:histidine-tRNA ligase activity; F:ATP binding
NODE_1_length_1489480_cov_119_871856.g170.t1	Multidrug resistance protein 1A-like protein	4011	0.0	Gene=ACRE_012420	4	P:GO:0055085; F:GO:0005524; F:GO:0042626; C:GO:0016021	P:transmembrane transport; F:ATP binding; F:ATPase-coupled transmembrane transporter activity; C:integral component of membrane	EC:3.6.1; EC:3.6; EC:3; EC:7; EC:7.2.2; EC:3.6.1.15	Acting on acid anhydrides; Acting on acid anhydrides; Hydrolases; Translocases; Catalysing the translocation of inorganic cations; Nucleoside-triphosphate phosphatase	IPR003593 (SMART); G3DSA:3.40.50.300 (GENE3D); IPR003439 (PFAM); IPR003439 (PFAM); IPR011527 (PFAM); mobidb-lite (MOBIDB_LITE); mobidb-lite (MOBIDB_LITE); mobidb-lite (MOBIDB_LITE); mobidb-lite (MOBIDB_LITE); mobidb-lite (MOBIDB_LITE); mobidb-lite (MOBIDB_LITE); PTHR24221:SF213 (PANTHER); IPR039421 (PANTHER); IPR011527 (PROSITE_PROFILES); IPR003439 (PROSITE_PROFILES); IPR003439 (PROSITE_PROFILES)…	P:GO:0055085; F:GO:0005524; F:GO:0042626; C:GO:0016021	P:transmembrane transport; F:ATP binding; F:ATPase-coupled transmembrane transporter activity; C:integral component of membrane
NODE_1_length_1489480_cov_119_871856.g171.t1	hypothetical protein VHEMI10483	1131	2.97033E-157	.						IPR000073 (PRINTS); IPR029058 (G3DSA:3.40.50.GENE3D); IPR022742 (PFAM); PTHR43139 (PANTHER); PTHR43139:SF47 (PANTHER); IPR029058 (SUPERFAMILY)	no GO terms	no GO terms
NODE_1_length_1489480_cov_119_871856.g172.t1	Early growth response protein-like protein	2412	0.0	Gene=ACRE_012440	4	P:GO:0006357; F:GO:0000981; F:GO:0003677; F:GO:0008270	P:regulation of transcription by RNA polymerase II; F:DNA-binding transcription factor activity, RNA polymerase II-specific; F:DNA binding; F:zinc ion binding			IPR007219 (PFAM); mobidb-lite (MOBIDB_LITE); mobidb-lite (MOBIDB_LITE); mobidb-lite (MOBIDB_LITE); mobidb-lite (MOBIDB_LITE); PTHR47660 (PANTHER); PTHR47660:SF2 (PANTHER)	P:GO:0006351; F:GO:0003677; F:GO:0008270	P:transcription, DNA-templated; F:DNA binding; F:zinc ion binding
NODE_1_length_1489480_cov_119_871856.g173.t1	Short-chain dehydrogenase	759	1.70009E-98	.						IPR002347 (PRINTS); G3DSA:3.40.50.720 (GENE3D); PF13561 (PFAM); PTHR43618 (PANTHER); PTHR43618:SF13 (PANTHER); cd05233 (CDD); IPR036291 (SUPERFAMILY)	F:GO:0016491	F:oxidoreductase activity
NODE_1_length_1489480_cov_119_871856.g174.t1	hypothetical protein S40285_00249, partial	852	1.10078E-43	Gene=S40285_00249	1	F:GO:0046872	F:metal ion binding			IPR000306 (SMART); IPR000306 (PFAM); IPR013083 (G3DSA:3.30.40.GENE3D); mobidb-lite (MOBIDB_LITE); mobidb-lite (MOBIDB_LITE); mobidb-lite (MOBIDB_LITE); mobidb-lite (MOBIDB_LITE); PTHR23164 (PANTHER); PTHR23164:SF6 (PANTHER); IPR017455 (PROSITE_PROFILES); IPR011011 (SUPERFAMILY)	F:GO:0046872	F:metal ion binding
NODE_1_length_1489480_cov_119_871856.g175.t1	hypothetical protein ACRE_012470	4419	0.0	Gene=ACRE_012470	4	P:GO:0006869; P:GO:0061817; F:GO:0008289; C:GO:0016021	P:lipid transport; P:endoplasmic reticulum-plasma membrane tethering; F:lipid binding; C:integral component of membrane			IPR000008 (PRINTS); IPR000008 (SMART); IPR035892 (G3DSA:2.60.40.GENE3D); IPR017147 (PIRSF); IPR035892 (G3DSA:2.60.40.GENE3D); IPR000008 (PFAM); IPR035892 (G3DSA:2.60.40.GENE3D); mobidb-lite (MOBIDB_LITE); mobidb-lite (MOBIDB_LITE); mobidb-lite (MOBIDB_LITE); mobidb-lite (MOBIDB_LITE); mobidb-lite (MOBIDB_LITE); mobidb-lite (MOBIDB_LITE); mobidb-lite (MOBIDB_LITE); mobidb-lite (MOBIDB_LITE); mobid…	P:GO:0061817; F:GO:0008289	P:endoplasmic reticulum-plasma membrane tethering; F:lipid binding
NODE_1_length_1489480_cov_119_871856.g176.t1	Proteasome subunit beta type-like protein	858	0.0	Gene=ACRE_012480	6	P:GO:0010499; P:GO:0043161; P:GO:0080129; F:GO:0004298; C:GO:0005737; C:GO:0019774	P:proteasomal ubiquitin-independent protein catabolic process; P:proteasome-mediated ubiquitin-dependent protein catabolic process; P:proteasome core complex assembly; F:threonine-type endopeptidase activity; C:cytoplasm; C:proteasome core complex, beta-subunit complex	EC:3.4.99; EC:3.4; EC:3.4.25; EC:3	Acting on peptide bonds (peptidases); Acting on peptide bonds (peptidases); Acting on peptide bonds (peptidases); Hydrolases	IPR000243 (PRINTS); IPR029055 (G3DSA:3.60.20.GENE3D); IPR001353 (PFAM); mobidb-lite (MOBIDB_LITE); PTHR11599 (PANTHER); PTHR11599:SF63 (PANTHER); IPR023333 (PROSITE_PROFILES); cd03761 (CDD); IPR029055 (SUPERFAMILY)	P:GO:0051603; F:GO:0004298; C:GO:0005839	P:proteolysis involved in cellular protein catabolic process; F:threonine-type endopeptidase activity; C:proteasome core complex
NODE_1_length_1489480_cov_119_871856.g177.t1	tRNA N6-adenosine threonylcarbamoyltransferase-like protein	1287	1.39491E-165	Gene=ACRE_012490	1	F:GO:0016746	F:transferase activity, transferring acyl groups	EC:2.3; EC:2	Acyltransferases; Transferases	IPR017861 (PRINTS); IPR000905 (PFAM); G3DSA:3.30.420.40 (GENE3D); G3DSA:3.30.420.40 (GENE3D); IPR022450 (PTHR11735:PANTHER); IPR000905 (PANTHER); IPR022450 (HAMAP); IPR043129 (SUPERFAMILY); IPR043129 (SUPERFAMILY)	P:GO:0002949	P:tRNA threonylcarbamoyladenosine modification
NODE_1_length_1489480_cov_119_871856.g178.t1	hypothetical protein ACRE_012500	2979	0.0	Gene=ACRE_012500	2	C:GO:0016020; C:GO:0016021	C:membrane; C:integral component of membrane			mobidb-lite (MOBIDB_LITE); mobidb-lite (MOBIDB_LITE); mobidb-lite (MOBIDB_LITE); mobidb-lite (MOBIDB_LITE); mobidb-lite (MOBIDB_LITE); mobidb-lite (MOBIDB_LITE); mobidb-lite (MOBIDB_LITE); mobidb-lite (MOBIDB_LITE); mobidb-lite (MOBIDB_LITE); mobidb-lite (MOBIDB_LITE); mobidb-lite (MOBIDB_LITE); mobidb-lite (MOBIDB_LITE)	no GO terms	no GO terms
NODE_1_length_1489480_cov_119_871856.g179.t1	hypothetical protein S40288_02199	1980	0.0	Gene=S40288_02199	2	F:GO:0016757; C:GO:0016021	F:transferase activity, transferring glycosyl groups; C:integral component of membrane	EC:2.4; EC:2	Glycosyltransferases; Transferases	IPR008630 (PFAM); PTHR31306:SF5 (PANTHER); PTHR31306 (PANTHER)	F:GO:0016757; C:GO:0016021	F:transferase activity, transferring glycosyl groups; C:integral component of membrane
NODE_1_length_1489480_cov_119_871856.g180.t1	glycosidase-like protein	1008	1.39361E-134	Gene=ACRE_012520	2	P:GO:0008152; F:GO:0016798	P:metabolic process; F:hydrolase activity, acting on glycosyl bonds	EC:3.2; EC:3	Glycosylases; Hydrolases	IPR000757 (PFAM); G3DSA:2.60.120.200 (GENE3D); PTHR10963 (PANTHER); PTHR10963:SF24 (PANTHER); IPR000757 (PROSITE_PROFILES); cd02181 (CDD); IPR013320 (SUPERFAMILY)	P:GO:0005975; F:GO:0004553	P:carbohydrate metabolic process; F:hydrolase activity, hydrolyzing O-glycosyl compounds
NODE_1_length_1489480_cov_119_871856.g181.t1	hypothetical protein FZEAL_18	981	1.46845E-170	.						IPR006710 (PFAM); IPR023296 (G3DSA:2.115.10.GENE3D); mobidb-lite (MOBIDB_LITE); PTHR43817 (PANTHER); cd18820 (CDD); IPR023296 (SUPERFAMILY)	P:GO:0005975; F:GO:0004553	P:carbohydrate metabolic process; F:hydrolase activity, hydrolyzing O-glycosyl compounds
NODE_1_length_1489480_cov_119_871856.g182.t1	Membrane associated eicosanoid/glutathione metabolism-like domain protein	483	4.27934E-30	Gene=LEL_04877	2	C:GO:0016020; C:GO:0016021	C:membrane; C:integral component of membrane			IPR001129 (PFAM); IPR023352 (G3DSA:1.20.120.GENE3D); PTHR35371 (PANTHER); IPR023352 (SUPERFAMILY)	no GO terms	no GO terms
NODE_1_length_1489480_cov_119_871856.g183.t1	General alpha-glucoside permease	1956	0.0	Gene=sut1-1	1	C:GO:0016021	C:integral component of membrane			PF13347 (PFAM); G3DSA:1.20.1250.20 (GENE3D); mobidb-lite (MOBIDB_LITE); mobidb-lite (MOBIDB_LITE); mobidb-lite (MOBIDB_LITE); PTHR19432 (PANTHER); PTHR19432:SF35 (PANTHER); IPR036259 (SUPERFAMILY)	no GO terms	no GO terms
NODE_1_length_1489480_cov_119_871856.g184.t1	hypothetical protein ACRE_012570	1677	3.75969E-177	Gene=ACRE_012570	2	C:GO:0016020; C:GO:0016021	C:membrane; C:integral component of membrane			mobidb-lite (MOBIDB_LITE); mobidb-lite (MOBIDB_LITE)	no GO terms	no GO terms
NODE_1_length_1489480_cov_119_871856.g185.t1	hypothetical protein ACRE_012580	549	1.4134E-18	.						mobidb-lite (MOBIDB_LITE); mobidb-lite (MOBIDB_LITE); mobidb-lite (MOBIDB_LITE); mobidb-lite (MOBIDB_LITE); mobidb-lite (MOBIDB_LITE); mobidb-lite (MOBIDB_LITE)	no GO terms	no GO terms
NODE_1_length_1489480_cov_119_871856.g186.t1	hypothetical protein D0862_05112	471	2.48625E-93	Gene=D0862_05112	4	P:GO:0006412; F:GO:0003723; F:GO:0003735; C:GO:0005840	P:translation; F:RNA binding; F:structural constituent of ribosome; C:ribosome			IPR001892 (PFAM); IPR001892 (PIRSF); IPR027437 (G3DSA:4.10.910.GENE3D); G3DSA:1.10.8.50 (GENE3D); mobidb-lite (MOBIDB_LITE); PTHR10871 (PANTHER); PTHR10871:SF3 (PANTHER); IPR001892 (HAMAP); IPR001892 (PROSITE_PROFILES); IPR010979 (SUPERFAMILY)	P:GO:0006412; F:GO:0003676; F:GO:0003723; F:GO:0003735; C:GO:0005840	P:translation; F:nucleic acid binding; F:RNA binding; F:structural constituent of ribosome; C:ribosome
NODE_1_length_1489480_cov_119_871856.g187.t1	Ribosome maturation protein-like protein	963	0.0	Gene=ACRE_012600	1	P:GO:0042256	P:mature ribosome assembly			IPR019783 (PFAM); IPR002140 (TIGRFAM); IPR037188 (G3DSA:1.10.10.GENE3D); G3DSA:3.30.70.240 (GENE3D); IPR018978 (PFAM); IPR036786 (G3DSA:3.30.1250.GENE3D); mobidb-lite (MOBIDB_LITE); mobidb-lite (MOBIDB_LITE); mobidb-lite (MOBIDB_LITE); PTHR10927:SF1 (PANTHER); IPR039100 (PANTHER); IPR037188 (SUPERFAMILY); IPR036786 (SUPERFAMILY)	P:GO:0042254; P:GO:0042256	P:ribosome biogenesis; P:mature ribosome assembly
NODE_1_length_1489480_cov_119_871856.g188.t1	Tryptophan--tRNA ligase, cytoplasmic-like protein	1452	0.0	Gene=ACRE_012610	3	P:GO:0006436; F:GO:0004830; F:GO:0005524	P:tryptophanyl-tRNA aminoacylation; F:tryptophan-tRNA ligase activity; F:ATP binding	EC:6.1.1.2; EC:6.1; EC:6.1.1; EC:6	Tryptophan--tRNA ligase; Forming carbon-oxygen bonds; Forming carbon-oxygen bonds; Ligases	IPR002306 (PRINTS); G3DSA:1.10.240.10 (GENE3D); IPR002305 (PFAM); IPR014729 (G3DSA:3.40.50.GENE3D); IPR002306 (TIGRFAM); mobidb-lite (MOBIDB_LITE); mobidb-lite (MOBIDB_LITE); mobidb-lite (MOBIDB_LITE); PTHR10055 (PANTHER); PTHR10055:SF1 (PANTHER); IPR002306 (CDD); SSF52374 (SUPERFAMILY)	P:GO:0006418; P:GO:0006436; F:GO:0000166; F:GO:0004812; F:GO:0004830; F:GO:0005524	P:tRNA aminoacylation for protein translation; P:tryptophanyl-tRNA aminoacylation; F:nucleotide binding; F:aminoacyl-tRNA ligase activity; F:tryptophan-tRNA ligase activity; F:ATP binding
NODE_1_length_1489480_cov_119_871856.g189.t1	carboxypeptidase y like protein a	1662	0.0	.						IPR001563 (PRINTS); G3DSA:1.10.287.410 (GENE3D); IPR008442 (PFAM); IPR001563 (PFAM); IPR029058 (G3DSA:3.40.50.GENE3D); PTHR11802:SF51 (PANTHER); IPR001563 (PANTHER); IPR029058 (SUPERFAMILY)	P:GO:0006508; F:GO:0004185; C:GO:0005773	P:proteolysis; F:serine-type carboxypeptidase activity; C:vacuole
NODE_1_length_1489480_cov_119_871856.g190.t1	GNS1/SUR4 membrane protein	1416	0.0	Gene=PCL_07844	3	P:GO:0006631; F:GO:0016747; C:GO:0016020	P:fatty acid metabolic process; F:transferase activity, transferring acyl groups other than amino-acyl groups; C:membrane	EC:2.3; EC:2; EC:2.3.1	Acyltransferases; Transferases; Acyltransferases	IPR002076 (PFAM); mobidb-lite (MOBIDB_LITE); PTHR11157:SF36 (PANTHER); IPR002076 (PANTHER)	C:GO:0016021	C:integral component of membrane
NODE_1_length_1489480_cov_119_871856.g191.t1	FYVE-type zinc finger-containing protein-like protein	900	4.88682E-88	Gene=ACRE_012630	1	F:GO:0046872	F:metal ion binding			IPR000306 (SMART); IPR000306 (PFAM); IPR013083 (G3DSA:3.30.40.GENE3D); mobidb-lite (MOBIDB_LITE); mobidb-lite (MOBIDB_LITE); mobidb-lite (MOBIDB_LITE); mobidb-lite (MOBIDB_LITE); PTHR13510 (PANTHER); PTHR13510:SF47 (PANTHER); IPR017455 (PROSITE_PROFILES); cd15760 (CDD); IPR011011 (SUPERFAMILY)	F:GO:0046872	F:metal ion binding
NODE_1_length_1489480_cov_119_871856.g192.t1	predicted protein	1914	0.0	Gene=M419DRAFT_75107;Gene=TRIREDRAFT_58837	6	P:GO:0006777; F:GO:0046872; F:GO:0051539; F:GO:0061798; F:GO:0061799; C:GO:0019008	P:Mo-molybdopterin cofactor biosynthetic process; F:metal ion binding; F:4 iron, 4 sulfur cluster binding; F:GTP 3',8'-cyclase activity; F:cyclic pyranopterin monophosphate synthase activity; C:molybdopterin synthase complex	EC:4.1.99.22; EC:4.1; EC:4; EC:4.6; EC:4.6.1.17	GTP 3',8-cyclase; Carbon-carbon lyases; Lyases; Phosphorus-oxygen lyases; Cyclic pyranopterin monophosphate synthase	IPR006638 (SMART); IPR007197 (PFAM); IPR010505 (PFAM); IPR023045 (TIGRFAM); IPR013483 (TIGRFAM); PF13353 (PFAM); IPR036522 (G3DSA:3.30.70.GENE3D); IPR002820 (PFAM); mobidb-lite (MOBIDB_LITE); mobidb-lite (MOBIDB_LITE); PTHR22960 (PANTHER); IPR023045 (HAMAP); cd01335 (CDD); IPR023045 (CDD); SSF102114 (SUPERFAMILY); IPR036522 (SUPERFAMILY)	P:GO:0006777; F:GO:0003824; F:GO:0046872; F:GO:0051536; F:GO:0051539; C:GO:0019008	P:Mo-molybdopterin cofactor biosynthetic process; F:catalytic activity; F:metal ion binding; F:iron-sulfur cluster binding; F:4 iron, 4 sulfur cluster binding; C:molybdopterin synthase complex
NODE_1_length_1489480_cov_119_871856.g193.t1	WD repeat-containing protein WRAP73-like protein	981	1.85598E-94	.						IPR015943 (G3DSA:2.130.10.GENE3D); PTHR16220 (PANTHER); SSF75011 (SUPERFAMILY)	F:GO:0005515	F:protein binding
NODE_1_length_1489480_cov_119_871856.g194.t1	putative heat repeat protein	5667	0.0	.						IPR011989 (G3DSA:1.25.10.GENE3D); mobidb-lite (MOBIDB_LITE); mobidb-lite (MOBIDB_LITE); mobidb-lite (MOBIDB_LITE); PTHR21663:SF0 (PANTHER); IPR040108 (PANTHER); IPR040108 (PANTHER); PTHR21663:SF0 (PANTHER); IPR016024 (SUPERFAMILY); IPR016024 (SUPERFAMILY)	no GO terms	no GO terms
NODE_1_length_1489480_cov_119_871856.g195.t1	transcriptional regulatory protein-like protein	828	1.85564E-119	.						IPR026564 (G3DSA:3.30.70.GENE3D); IPR017856 (G3DSA:1.10.10.GENE3D); IPR026564 (G3DSA:3.30.70.GENE3D); IPR002876 (PFAM); PTHR12532:SF0 (PANTHER); IPR002876 (PANTHER); IPR029072 (SUPERFAMILY)	no GO terms	no GO terms
NODE_1_length_1489480_cov_119_871856.g196.t1	hypothetical protein FVEG_14036	267	6.20522E-45	Gene=FVER53263_14036;Gene=FVEG_14036	3	P:GO:0033617; F:GO:0051082; C:GO:0031305	P:mitochondrial cytochrome c oxidase assembly; F:unfolded protein binding; C:integral component of mitochondrial inner membrane			IPR018625 (PFAM); IPR018625 (PANTHER)	P:GO:0033617; C:GO:0005739	P:mitochondrial cytochrome c oxidase assembly; C:mitochondrion
NODE_1_length_1489480_cov_119_871856.g197.t1	hypothetical protein FZEAL_8478	2070	1.9673E-69	.						mobidb-lite (MOBIDB_LITE); mobidb-lite (MOBIDB_LITE); mobidb-lite (MOBIDB_LITE); mobidb-lite (MOBIDB_LITE); mobidb-lite (MOBIDB_LITE); mobidb-lite (MOBIDB_LITE); mobidb-lite (MOBIDB_LITE); mobidb-lite (MOBIDB_LITE); mobidb-lite (MOBIDB_LITE)	no GO terms	no GO terms
NODE_1_length_1489480_cov_119_871856.g198.t1	Cleavage and polyadenylation specificity factor subunit-like protein	807	0.0	Gene=ACRE_012710	4	P:GO:0006378; F:GO:0003729; C:GO:0005737; C:GO:0005849	P:mRNA polyadenylation; F:mRNA binding; C:cytoplasm; C:mRNA cleavage factor complex			IPR016706 (PFAM); G3DSA:3.90.79.10 (GENE3D); mobidb-lite (MOBIDB_LITE); mobidb-lite (MOBIDB_LITE); PTHR13047:SF0 (PANTHER); IPR016706 (PANTHER)	P:GO:0006378; F:GO:0003729; C:GO:0005849	P:mRNA polyadenylation; F:mRNA binding; C:mRNA cleavage factor complex
NODE_1_length_1489480_cov_119_871856.g199.t1	thiamine phosphate synthase YjbQ, UPF0047 family	441	2.24525E-98	.						IPR001602 (PFAM); IPR035917 (G3DSA:2.60.120.GENE3D); IPR001602 (PIRSF); IPR001602 (TIGRFAM); IPR001602 (PANTHER); PTHR30615:SF8 (PANTHER); IPR035917 (SUPERFAMILY)	no GO terms	no GO terms
NODE_1_length_1489480_cov_119_871856.g200.t1	Lactobacillus shifted protein-like protein	498	1.32375E-101	.						IPR019401 (PFAM); G3DSA:2.60.260.40 (GENE3D); mobidb-lite (MOBIDB_LITE); PTHR13156 (PANTHER); PTHR13156:SF0 (PANTHER)	no GO terms	no GO terms
NODE_1_length_1489480_cov_119_871856.g201.t1	Zinc knuckle	1077	3.34581E-45	.						IPR001878 (SMART); IPR001878 (PFAM); mobidb-lite (MOBIDB_LITE); mobidb-lite (MOBIDB_LITE); mobidb-lite (MOBIDB_LITE); mobidb-lite (MOBIDB_LITE); mobidb-lite (MOBIDB_LITE); IPR001878 (PROSITE_PROFILES); IPR036875 (SUPERFAMILY)	F:GO:0003676; F:GO:0008270	F:nucleic acid binding; F:zinc ion binding
NODE_1_length_1489480_cov_119_871856.g202.t1	putative zinc protease-like protein	3222	0.0	Gene=ACRE_012750	3	P:GO:0006508; F:GO:0008237; F:GO:0046872	P:proteolysis; F:metallopeptidase activity; F:metal ion binding	EC:3.4; EC:3	Acting on peptide bonds (peptidases); Hydrolases	IPR032632 (PFAM); G3DSA:3.30.830.10 (GENE3D); G3DSA:3.30.830.10 (GENE3D); IPR007863 (PFAM); G3DSA:3.30.830.10 (GENE3D); IPR011765 (PFAM); PTHR43690:SF18 (PANTHER); PTHR43690 (PANTHER); IPR011249 (SUPERFAMILY); IPR011249 (SUPERFAMILY); IPR011249 (SUPERFAMILY); IPR011249 (SUPERFAMILY)	F:GO:0046872	F:metal ion binding
NODE_1_length_1489480_cov_119_871856.g203.t1	ubiquitin carboxyl-terminal hydrolase 4/11	4212	0.0	.						IPR006615 (SMART); G3DSA:3.90.70.10 (GENE3D); G3DSA:3.30.2230.10 (GENE3D); IPR001394 (PFAM); IPR006615 (PFAM); mobidb-lite (MOBIDB_LITE); mobidb-lite (MOBIDB_LITE); mobidb-lite (MOBIDB_LITE); mobidb-lite (MOBIDB_LITE); mobidb-lite (MOBIDB_LITE); mobidb-lite (MOBIDB_LITE); mobidb-lite (MOBIDB_LITE); mobidb-lite (MOBIDB_LITE); mobidb-lite (MOBIDB_LITE); mobidb-lite (MOBIDB_LITE); mobidb-lite (MOBID…	P:GO:0016579; F:GO:0004843	P:protein deubiquitination; F:thiol-dependent ubiquitin-specific protease activity
NODE_1_length_1489480_cov_119_871856.g204.t1	3',5'-cyclic-nucleotide phosphodiesterase-like protein	2520	0.0	Gene=ACRE_012760	1	F:GO:0008081	F:phosphoric diester hydrolase activity	EC:3.1.4; EC:3.1; EC:3	Acting on ester bonds; Acting on ester bonds; Hydrolases	IPR003607 (SMART); IPR036971 (G3DSA:1.10.1300.GENE3D); IPR002073 (PFAM); mobidb-lite (MOBIDB_LITE); mobidb-lite (MOBIDB_LITE); mobidb-lite (MOBIDB_LITE); mobidb-lite (MOBIDB_LITE); mobidb-lite (MOBIDB_LITE); mobidb-lite (MOBIDB_LITE); mobidb-lite (MOBIDB_LITE); mobidb-lite (MOBIDB_LITE); PTHR11347 (PANTHER); PTHR11347:SF200 (PANTHER); IPR002073 (PROSITE_PROFILES); IPR003607 (CDD); SSF109604 (SUPE…	P:GO:0007165; F:GO:0004114	P:signal transduction; F:3',5'-cyclic-nucleotide phosphodiesterase activity
NODE_1_length_1489480_cov_119_871856.g205.t1	Long-chain-alcohol oxidase-like protein	2289	0.0	Gene=ACRE_012770	2	F:GO:0016614; C:GO:0016020	F:oxidoreductase activity, acting on CH-OH group of donors; C:membrane	EC:1.1; EC:1	Acting on the CH-OH group of donors; Oxidoreductases	IPR007867 (PFAM); IPR036188 (G3DSA:3.50.50.GENE3D); IPR036188 (G3DSA:3.50.50.GENE3D); IPR036188 (G3DSA:3.50.50.GENE3D); IPR012400 (PIRSF); IPR000172 (PFAM); PTHR46056:SF4 (PANTHER); PTHR46056 (PANTHER); IPR036188 (SUPERFAMILY)	F:GO:0016614; F:GO:0046577; F:GO:0050660	F:oxidoreductase activity, acting on CH-OH group of donors; F:long-chain-alcohol oxidase activity; F:flavin adenine dinucleotide binding
NODE_1_length_1489480_cov_119_871856.g206.t1	hypothetical protein ACRE_012780	1044	6.50181E-159	.						no IPS match	no IPS match	no IPS match
NODE_1_length_1489480_cov_119_871856.g207.t1	ADP-ribosylation factor-like protein 1	531	1.49167E-121	Gene=CEP52_015509;Gene=BHE90_010218;Gene=CEP51_006445;Gene=CDV36_013465;Gene=CEP54_011137;Gene=CDV31_007606;Gene=CEP53_010915	1	F:GO:0005525	F:GTP binding			IPR006689 (PRINTS); SM00177 (SMART); SM00175 (SMART); SM00178 (SMART); IPR005225 (TIGRFAM); G3DSA:3.40.50.300 (GENE3D); IPR006689 (PFAM); PTHR11711 (PANTHER); PTHR11711:SF163 (PANTHER); PS51417 (PROSITE_PROFILES); cd04151 (CDD); IPR027417 (SUPERFAMILY)	F:GO:0005525	F:GTP binding
NODE_1_length_1489480_cov_119_871856.g208.t1	E3 ubiquitin ligase complex SCF subunit scon-like protein	507	5.64193E-93	Gene=ACRE_012800	11	P:GO:0000712; P:GO:0016567; P:GO:0031146; P:GO:0045841; P:GO:0060542; P:GO:0101026; F:GO:0016874; F:GO:0061630; C:GO:0017117; C:GO:0043224; C:GO:0043291	P:resolution of meiotic recombination intermediates; P:protein ubiquitination; P:SCF-dependent proteasomal ubiquitin-dependent protein catabolic process; P:negative regulation of mitotic metaphase/anaphase transition; P:regulation of strand invasion; P:mitotic nuclear membrane biogenesis; F:ligase activity; F:ubiquitin protein ligase activity; C:single-stranded DNA-dependent ATP-dependent DNA hel…	EC:2; EC:6	Transferases; Ligases	IPR001232 (SMART); IPR016897 (PIRSF); G3DSA:3.30.710.10 (GENE3D); IPR016073 (PFAM); IPR016072 (PFAM); PTHR11165:SF120 (PANTHER); PTHR11165 (PANTHER); cd18322 (CDD); IPR011333 (SUPERFAMILY); IPR036296 (SUPERFAMILY)	P:GO:0006511	P:ubiquitin-dependent protein catabolic process
NODE_1_length_1489480_cov_119_871856.g209.t1	GPI mannosyltransferase-like protein	1434	0.0	Gene=ACRE_012810	4	P:GO:0006506; F:GO:0016757; C:GO:0005789; C:GO:0016021	P:GPI anchor biosynthetic process; F:transferase activity, transferring glycosyl groups; C:endoplasmic reticulum membrane; C:integral component of membrane	EC:2.4; EC:2	Glycosyltransferases; Transferases	IPR005599 (PFAM); IPR005599 (PANTHER); IPR005599 (PANTHER); PTHR22760:SF3 (PANTHER); PTHR22760:SF3 (PANTHER)	F:GO:0016757	F:transferase activity, transferring glycosyl groups
NODE_1_length_1489480_cov_119_871856.g210.t1	60S ribosomal protein L10a	654	3.81828E-139	Gene=BBO_06476;Gene=BBA_04093;Gene=BBAD15_g1388;Gene=LEL_08184	4	P:GO:0006412; F:GO:0003723; F:GO:0003735; C:GO:0015934	P:translation; F:RNA binding; F:structural constituent of ribosome; C:large ribosomal subunit			IPR028364 (PFAM); IPR016095 (G3DSA:3.40.50.GENE3D); G3DSA:3.30.190.20 (GENE3D); IPR002143 (PIRSF); PTHR23105 (PANTHER); PTHR23105:SF101 (PANTHER); IPR028364 (CDD); IPR023674 (SUPERFAMILY)	P:GO:0006412; F:GO:0003723; F:GO:0003735; C:GO:0015934	P:translation; F:RNA binding; F:structural constituent of ribosome; C:large ribosomal subunit
NODE_1_length_1489480_cov_119_871856.g211.t1	hypothetical protein TRIVIDRAFT_61472	4236	0.0	.						IPR019442 (PFAM); PTHR14387:SF0 (PANTHER); PTHR14387 (PANTHER); IPR016024 (SUPERFAMILY)	no GO terms	no GO terms
NODE_1_length_1489480_cov_119_871856.g212.t1	hypothetical protein ACRE_012840	1986	3.34598E-173	.						IPR024500 (PFAM); mobidb-lite (MOBIDB_LITE); mobidb-lite (MOBIDB_LITE); mobidb-lite (MOBIDB_LITE); mobidb-lite (MOBIDB_LITE); mobidb-lite (MOBIDB_LITE); mobidb-lite (MOBIDB_LITE); mobidb-lite (MOBIDB_LITE); mobidb-lite (MOBIDB_LITE); mobidb-lite (MOBIDB_LITE); mobidb-lite (MOBIDB_LITE); mobidb-lite (MOBIDB_LITE); PTHR19308 (PANTHER); PTHR19308:SF39 (PANTHER); SSF55961 (SUPERFAMILY)	no GO terms	no GO terms
NODE_1_length_1489480_cov_119_871856.g213.t1	hypothetical protein ACRE_089560	4095	0.0	Gene=ACRE_089560	1	C:GO:0016021	C:integral component of membrane			IPR001849 (SMART); IPR031968 (PFAM); PF16746 (PFAM); IPR027267 (G3DSA:1.20.1270.GENE3D); IPR011993 (G3DSA:2.30.29.GENE3D); mobidb-lite (MOBIDB_LITE); mobidb-lite (MOBIDB_LITE); PTHR14248:SF18 (PANTHER); PTHR14248 (PANTHER); IPR031968 (PROSITE_PROFILES); IPR001849 (PROSITE_PROFILES); IPR039463 (CDD); IPR042067 (CDD); SSF50729 (SUPERFAMILY); IPR027267 (SUPERFAMILY)	no GO terms	no GO terms
NODE_1_length_1489480_cov_119_871856.g214.t1	probable eukaryotic release factor 1	1311	0.0	Gene=FPRO_04701	3	P:GO:0006415; F:GO:0003747; C:GO:0005737	P:translational termination; F:translation release factor activity; C:cytoplasm			IPR005140 (SMART); IPR004403 (TIGRFAM); IPR005140 (PFAM); IPR042226 (G3DSA:3.30.420.GENE3D); IPR005141 (PFAM); IPR029064 (G3DSA:3.30.1330.GENE3D); IPR005142 (PFAM); IPR024049 (G3DSA:3.30.960.GENE3D); IPR004403 (PANTHER); SSF53137 (SUPERFAMILY); IPR029064 (SUPERFAMILY); IPR024049 (SUPERFAMILY)	P:GO:0006415; F:GO:0003747	P:translational termination; F:translation release factor activity
NODE_1_length_1489480_cov_119_871856.g215.t1	hypothetical protein ACRE_089540	498	1.45143E-74	.						IPR013898 (PFAM); mobidb-lite (MOBIDB_LITE); mobidb-lite (MOBIDB_LITE); IPR013898 (PANTHER)	no GO terms	no GO terms
NODE_1_length_1489480_cov_119_871856.g216.t1	hypothetical protein ACRE_089530	1668	0.0	Gene=ACRE_089530	0					IPR028942 (PFAM); mobidb-lite (MOBIDB_LITE); mobidb-lite (MOBIDB_LITE); mobidb-lite (MOBIDB_LITE); mobidb-lite (MOBIDB_LITE); mobidb-lite (MOBIDB_LITE); mobidb-lite (MOBIDB_LITE); mobidb-lite (MOBIDB_LITE); mobidb-lite (MOBIDB_LITE); mobidb-lite (MOBIDB_LITE); mobidb-lite (MOBIDB_LITE); PTHR42107 (PANTHER)	no GO terms	no GO terms
NODE_1_length_1489480_cov_119_871856.g217.t1	hypothetical protein FNYG_06439	864	3.90487E-178	Gene=FNYG_06439	3	P:GO:0006412; F:GO:0003735; C:GO:0005840	P:translation; F:structural constituent of ribosome; C:ribosome			IPR002171 (SMART); IPR022669 (SMART); IPR002171 (PIRSF); G3DSA:2.40.50.140 (GENE3D); IPR014726 (G3DSA:4.10.950.GENE3D); G3DSA:2.40.50.140 (GENE3D); IPR014722 (G3DSA:2.30.30.GENE3D); IPR022669 (PFAM); PTHR13691:SF16 (PANTHER); IPR002171 (PANTHER); PTHR13691:SF16 (PANTHER); IPR002171 (PANTHER); IPR008991 (SUPERFAMILY); IPR012340 (SUPERFAMILY); IPR012340 (SUPERFAMILY)	P:GO:0006412; F:GO:0003735; C:GO:0005840	P:translation; F:structural constituent of ribosome; C:ribosome
NODE_1_length_1489480_cov_119_871856.g218.t1	hypothetical protein PCL_07887	1011	0.0	Gene=PCL_07887	7	P:GO:0006166; P:GO:0006412; P:GO:0016310; P:GO:0044209; F:GO:0003735; F:GO:0004001; C:GO:0005840	P:purine ribonucleoside salvage; P:translation; P:phosphorylation; P:AMP salvage; F:structural constituent of ribosome; F:adenosine kinase activity; C:ribosome	EC:2.7.1; EC:2.7; EC:2; EC:2.7.1.20	Transferring phosphorus-containing groups; Transferring phosphorus-containing groups; Transferases; Adenosine kinase	IPR001805 (PRINTS); IPR011611 (PFAM); IPR029056 (G3DSA:3.40.1190.GENE3D); G3DSA:3.30.1110.10 (GENE3D); PTHR45769:SF3 (PANTHER); PTHR45769 (PANTHER); cd01168 (CDD); IPR029056 (SUPERFAMILY)	P:GO:0006166; F:GO:0004001	P:purine ribonucleoside salvage; F:adenosine kinase activity
NODE_1_length_1489480_cov_119_871856.g219.t1	Telomerase activating protein Est1	2673	0.0	.						IPR018834 (PFAM); IPR019458 (PFAM); IPR011990 (G3DSA:1.25.40.GENE3D); mobidb-lite (MOBIDB_LITE); mobidb-lite (MOBIDB_LITE); mobidb-lite (MOBIDB_LITE); mobidb-lite (MOBIDB_LITE); mobidb-lite (MOBIDB_LITE); mobidb-lite (MOBIDB_LITE); mobidb-lite (MOBIDB_LITE); mobidb-lite (MOBIDB_LITE); mobidb-lite (MOBIDB_LITE); mobidb-lite (MOBIDB_LITE); PTHR15696 (PANTHER); PTHR15696:SF0 (PANTHER); IPR011990 (SU…	F:GO:0005515	F:protein binding
NODE_1_length_1489480_cov_119_871856.g220.t1	Zinc finger protein-like protein	783	4.51339E-104	.						IPR013087 (SMART); mobidb-lite (MOBIDB_LITE); mobidb-lite (MOBIDB_LITE); mobidb-lite (MOBIDB_LITE); IPR039258 (PANTHER); PTHR21354:SF0 (PANTHER)	no GO terms	no GO terms
NODE_1_length_1489480_cov_119_871856.g221.t1	Cell cycle control protein cwf14	321	1.71573E-67	.						IPR001748 (PRINTS); IPR001748 (PFAM); IPR001748 (PANTHER); PTHR19411:SF0 (PANTHER)	C:GO:0005634	C:nucleus
NODE_1_length_1489480_cov_119_871856.g222.t1	NADH-ubiquinone oxidoreductase 14.8 kDa subunit-like protein	375	4.24352E-84	Gene=ACRE_011300	2	C:GO:0005743; C:GO:0070469	C:mitochondrial inner membrane; C:respirasome			PF13233 (PFAM); IPR016488 (PIRSF); IPR016488 (PANTHER); PTHR12964:SF0 (PANTHER); cd20266 (CDD)	no GO terms	no GO terms
NODE_1_length_1489480_cov_119_871856.g223.t1	hypothetical protein CEP53_011731	396	1.81582E-67	Gene=CEP53_011731	4	P:GO:0006351; F:GO:0003677; F:GO:0003899; F:GO:0046983	P:transcription, DNA-templated; F:DNA binding; F:DNA-directed 5'-3' RNA polymerase activity; F:protein dimerization activity	EC:2.7; EC:2; EC:2.7.7; EC:2.7.7.6	Transferring phosphorus-containing groups; Transferases; Transferring phosphorus-containing groups; DNA-directed RNA polymerase	IPR009025 (PFAM); IPR036603 (G3DSA:3.30.1360.GENE3D); mobidb-lite (MOBIDB_LITE); PTHR13946:SF28 (PANTHER); PTHR13946 (PANTHER); IPR033898 (CDD); IPR036603 (SUPERFAMILY)	P:GO:0006351; F:GO:0046983	P:transcription, DNA-templated; F:protein dimerization activity
NODE_1_length_1489480_cov_119_871856.g224.t1	hypothetical protein ACRE_011280	1254	1.11418E-165	.						mobidb-lite (MOBIDB_LITE); mobidb-lite (MOBIDB_LITE); mobidb-lite (MOBIDB_LITE); mobidb-lite (MOBIDB_LITE); mobidb-lite (MOBIDB_LITE); mobidb-lite (MOBIDB_LITE); mobidb-lite (MOBIDB_LITE); mobidb-lite (MOBIDB_LITE); mobidb-lite (MOBIDB_LITE)	no GO terms	no GO terms
NODE_1_length_1489480_cov_119_871856.g225.t1	serine/threonine-protein kinase hal4	1518	0.0	Gene=PCL_07895	3	P:GO:0006468; F:GO:0004672; F:GO:0005524	P:protein phosphorylation; F:protein kinase activity; F:ATP binding	EC:2.7.1; EC:2.7; EC:2	Transferring phosphorus-containing groups; Transferring phosphorus-containing groups; Transferases	IPR000719 (SMART); G3DSA:1.10.510.10 (GENE3D); IPR000719 (PFAM); mobidb-lite (MOBIDB_LITE); mobidb-lite (MOBIDB_LITE); mobidb-lite (MOBIDB_LITE); mobidb-lite (MOBIDB_LITE); PTHR24343:SF436 (PANTHER); PTHR24343 (PANTHER); IPR000719 (PROSITE_PROFILES); cd13994 (CDD); IPR011009 (SUPERFAMILY)	P:GO:0006468; F:GO:0004672; F:GO:0005524	P:protein phosphorylation; F:protein kinase activity; F:ATP binding
NODE_1_length_1489480_cov_119_871856.g226.t1	Calcium/calmodulin-dependent protein kinase kinase-like protein	1839	0.0	Gene=ACRE_011260	3	P:GO:0006468; F:GO:0004672; F:GO:0005524	P:protein phosphorylation; F:protein kinase activity; F:ATP binding	EC:2.7.1; EC:2.7; EC:2	Transferring phosphorus-containing groups; Transferring phosphorus-containing groups; Transferases	IPR000719 (SMART); G3DSA:3.30.200.20 (GENE3D); G3DSA:1.10.510.10 (GENE3D); IPR000719 (PFAM); mobidb-lite (MOBIDB_LITE); mobidb-lite (MOBIDB_LITE); mobidb-lite (MOBIDB_LITE); mobidb-lite (MOBIDB_LITE); mobidb-lite (MOBIDB_LITE); PTHR24343 (PANTHER); PTHR24343:SF445 (PANTHER); IPR000719 (PROSITE_PROFILES); cd14008 (CDD); IPR011009 (SUPERFAMILY)	P:GO:0006468; F:GO:0004672; F:GO:0005524	P:protein phosphorylation; F:protein kinase activity; F:ATP binding
NODE_1_length_1489480_cov_119_871856.g227.t1	hypothetical protein NECHADRAFT_79165 [	450	2.18475E-88	Gene=NECHADRAFT_79165	2	P:GO:0006888; C:GO:0030008	P:endoplasmic reticulum to Golgi vesicle-mediated transport; C:TRAPP complex			IPR007233 (SMART); IPR007233 (PFAM); G3DSA:3.30.450.70 (GENE3D); IPR007233 (PANTHER); PTHR23249:SF16 (PANTHER); cd14855 (CDD); IPR011012 (SUPERFAMILY)	P:GO:0016192; C:GO:0030008	P:vesicle-mediated transport; C:TRAPP complex
NODE_1_length_1489480_cov_119_871856.g228.t1	Peroxisomal biogenesis factor-like protein	1569	0.0	Gene=ACRE_011240	2	P:GO:0007031; C:GO:0005779	P:peroxisome organization; C:integral component of peroxisomal membrane			IPR006966 (PFAM); mobidb-lite (MOBIDB_LITE); mobidb-lite (MOBIDB_LITE); mobidb-lite (MOBIDB_LITE); mobidb-lite (MOBIDB_LITE); mobidb-lite (MOBIDB_LITE); PTHR28080:SF1 (PANTHER); IPR006966 (PANTHER)	P:GO:0007031; C:GO:0005779	P:peroxisome organization; C:integral component of peroxisomal membrane
NODE_1_length_1489480_cov_119_871856.g229.t1	hypothetical protein AK830_g12584	666	3.10522E-105	Gene=AK830_g12584	1	P:GO:0006914	P:autophagy			IPR012445 (PFAM); mobidb-lite (MOBIDB_LITE); mobidb-lite (MOBIDB_LITE); PTHR13292:SF0 (PANTHER); IPR012445 (PANTHER)	P:GO:0006914	P:autophagy
NODE_1_length_1489480_cov_119_871856.g230.t1	meiosis-specific transcription factor mei4	2319	2.07616E-121	Gene=IF1G_06584	5	P:GO:0006355; F:GO:0003677; F:GO:0003700; F:GO:0043565; C:GO:0005634	P:regulation of transcription, DNA-templated; F:DNA binding; F:DNA-binding transcription factor activity; F:sequence-specific DNA binding; C:nucleus			IPR001766 (PRINTS); IPR001766 (SMART); IPR001766 (PFAM); IPR036388 (G3DSA:1.10.10.GENE3D); mobidb-lite (MOBIDB_LITE); mobidb-lite (MOBIDB_LITE); mobidb-lite (MOBIDB_LITE); mobidb-lite (MOBIDB_LITE); mobidb-lite (MOBIDB_LITE); mobidb-lite (MOBIDB_LITE); mobidb-lite (MOBIDB_LITE); mobidb-lite (MOBIDB_LITE); mobidb-lite (MOBIDB_LITE); mobidb-lite (MOBIDB_LITE); PTHR45881 (PANTHER); IPR001766 (PROSIT…	P:GO:0006355; F:GO:0003700; F:GO:0043565	P:regulation of transcription, DNA-templated; F:DNA-binding transcription factor activity; F:sequence-specific DNA binding
NODE_1_length_1489480_cov_119_871856.g231.t1	Actin cytoskeleton-regulatory complex protein-like protein	4407	0.0	Gene=ACRE_011210	5	P:GO:0006897; F:GO:0003779; F:GO:0005509; C:GO:0005886; C:GO:0010008	P:endocytosis; F:actin binding; F:calcium ion binding; C:plasma membrane; C:endosome membrane			IPR000261 (SMART); IPR000261 (PFAM); G3DSA:1.10.238.10 (GENE3D); IPR013182 (PFAM); mobidb-lite (MOBIDB_LITE); mobidb-lite (MOBIDB_LITE); mobidb-lite (MOBIDB_LITE); mobidb-lite (MOBIDB_LITE); mobidb-lite (MOBIDB_LITE); mobidb-lite (MOBIDB_LITE); mobidb-lite (MOBIDB_LITE); mobidb-lite (MOBIDB_LITE); mobidb-lite (MOBIDB_LITE); mobidb-lite (MOBIDB_LITE); mobidb-lite (MOBIDB_LITE); mobidb-lite (MOBIDB…	F:GO:0005509; F:GO:0005515	F:calcium ion binding; F:protein binding
NODE_1_length_1489480_cov_119_871856.g232.t1	hypothetical protein ACRE_011200	3504	0.0	.						SM00368 (SMART); IPR032675 (G3DSA:3.80.10.GENE3D); mobidb-lite (MOBIDB_LITE); mobidb-lite (MOBIDB_LITE); mobidb-lite (MOBIDB_LITE); mobidb-lite (MOBIDB_LITE); mobidb-lite (MOBIDB_LITE); PTHR24106 (PANTHER); SSF52047 (SUPERFAMILY)	no GO terms	no GO terms
NODE_1_length_1489480_cov_119_871856.g233.t1	NADH-cytochrome b5 reductase-like protein	936	0.0	Gene=ACRE_011190	2	F:GO:0004128; C:GO:0016021	F:cytochrome-b5 reductase activity, acting on NAD(P)H; C:integral component of membrane	EC:1.6.2.2; EC:1.6.2; EC:1.6; EC:1	Cytochrome-b5 reductase; Acting on NADH or NADPH; Acting on NADH or NADPH; Oxidoreductases	IPR001834 (PRINTS); IPR001709 (PRINTS); IPR008333 (PFAM); IPR039261 (G3DSA:3.40.50.GENE3D); G3DSA:2.40.30.10 (GENE3D); IPR001433 (PFAM); PTHR19370 (PANTHER); PTHR19370:SF184 (PANTHER); IPR017927 (PROSITE_PROFILES); cd06183 (CDD); IPR017938 (SUPERFAMILY); IPR039261 (SUPERFAMILY)	F:GO:0016491	F:oxidoreductase activity
NODE_1_length_1489480_cov_119_871856.g234.t1	Tetratricopeptide repeat protein-like protein	3693	0.0	Gene=ACRE_011180	2	P:GO:0006355; P:GO:0016570	P:regulation of transcription, DNA-templated; P:histone modification			IPR019734 (SMART); IPR019734 (PFAM); IPR019734 (PFAM); IPR019734 (PFAM); IPR011990 (G3DSA:1.25.40.GENE3D); IPR011990 (G3DSA:1.25.40.GENE3D); IPR011990 (G3DSA:1.25.40.GENE3D); IPR011990 (G3DSA:1.25.40.GENE3D); mobidb-lite (MOBIDB_LITE); mobidb-lite (MOBIDB_LITE); mobidb-lite (MOBIDB_LITE); mobidb-lite (MOBIDB_LITE); mobidb-lite (MOBIDB_LITE); mobidb-lite (MOBIDB_LITE); IPR031101 (PANTHER); IPR0130…	P:GO:0006355; P:GO:0016570; F:GO:0005515	P:regulation of transcription, DNA-templated; P:histone modification; F:protein binding
NODE_1_length_1489480_cov_119_871856.g235.t1	Sorting nexin-like protein	1842	0.0	Gene=ACRE_011160	1	F:GO:0035091	F:phosphatidylinositol binding			IPR001683 (SMART); IPR001683 (PFAM); IPR036871 (G3DSA:3.30.1520.GENE3D); IPR027267 (G3DSA:1.20.1270.GENE3D); mobidb-lite (MOBIDB_LITE); mobidb-lite (MOBIDB_LITE); mobidb-lite (MOBIDB_LITE); mobidb-lite (MOBIDB_LITE); mobidb-lite (MOBIDB_LITE); mobidb-lite (MOBIDB_LITE); PTHR46979 (PANTHER); PTHR46979:SF2 (PANTHER); IPR001683 (PROSITE_PROFILES); IPR044106 (CDD); IPR036871 (SUPERFAMILY)	P:GO:0042147; F:GO:0035091	P:retrograde transport, endosome to Golgi; F:phosphatidylinositol binding
NODE_1_length_1489480_cov_119_871856.g236.t1	mRNA guanylyltransferase	1200	0.0	.						G3DSA:2.40.50.140 (GENE3D); IPR017075 (PIRSF); IPR001339 (PFAM); IPR013846 (PFAM); G3DSA:3.30.470.30 (GENE3D); PTHR10367 (PANTHER); PTHR10367:SF17 (PANTHER); cd07895 (CDD); IPR012340 (SUPERFAMILY); SSF56091 (SUPERFAMILY)	P:GO:0006370; F:GO:0004484; C:GO:0031533	P:7-methylguanosine mRNA capping; F:mRNA guanylyltransferase activity; C:mRNA cap methyltransferase complex
NODE_1_length_1489480_cov_119_871856.g237.t1	hypothetical protein GQ602_006475	948	4.22396E-7	.						no IPS match	no IPS match	no IPS match
NODE_1_length_1489480_cov_119_871856.g238.t1	unnamed protein product	477	4.43524E-13	.						no IPS match	no IPS match	no IPS match
NODE_1_length_1489480_cov_119_871856.g239.t1	Sister chromatid cohesion protein-like protein	4209	0.0	Gene=ACRE_011130	2	P:GO:0007064; P:GO:0051301	P:mitotic sister chromatid cohesion; P:cell division			mobidb-lite (MOBIDB_LITE); mobidb-lite (MOBIDB_LITE); mobidb-lite (MOBIDB_LITE); mobidb-lite (MOBIDB_LITE); mobidb-lite (MOBIDB_LITE); mobidb-lite (MOBIDB_LITE); IPR039776 (PANTHER); PTHR12663:SF0 (PANTHER); IPR016024 (SUPERFAMILY); IPR016024 (SUPERFAMILY)	P:GO:0007064	P:mitotic sister chromatid cohesion
NODE_1_length_1489480_cov_119_871856.g240.t1	SWI/SNF chromatin-remodeling complex subunit-like protein	2115	0.0	Gene=ACRE_011120	2	P:GO:0006338; C:GO:0000228	P:chromatin remodeling; C:nuclear chromosome			IPR006939 (PFAM); mobidb-lite (MOBIDB_LITE); mobidb-lite (MOBIDB_LITE); mobidb-lite (MOBIDB_LITE); mobidb-lite (MOBIDB_LITE); mobidb-lite (MOBIDB_LITE); mobidb-lite (MOBIDB_LITE); mobidb-lite (MOBIDB_LITE); mobidb-lite (MOBIDB_LITE); mobidb-lite (MOBIDB_LITE); PTHR10019:SF11 (PANTHER); PTHR10019 (PANTHER)	P:GO:0006338; C:GO:0000228	P:chromatin remodeling; C:nuclear chromosome
NODE_1_length_1489480_cov_119_871856.g241.t1	curved DNA-binding protein (42 kDa protein)	1185	0.0	Gene=IF1G_06595	1	F:GO:0003677	F:DNA binding			IPR000994 (PFAM); IPR036388 (G3DSA:1.10.10.GENE3D); IPR036005 (G3DSA:3.90.230.GENE3D); PTHR10804 (PANTHER); PTHR10804:SF11 (PANTHER); cd01089 (CDD); IPR036005 (SUPERFAMILY); IPR036390 (SUPERFAMILY)	no GO terms	no GO terms
NODE_1_length_1489480_cov_119_871856.g242.t1	PHD-finger	3915	0.0	.						IPR001965 (SMART); IPR019787 (PFAM); IPR013083 (G3DSA:3.30.40.GENE3D); G3DSA:2.30.30.1150 (GENE3D); mobidb-lite (MOBIDB_LITE); mobidb-lite (MOBIDB_LITE); mobidb-lite (MOBIDB_LITE); mobidb-lite (MOBIDB_LITE); mobidb-lite (MOBIDB_LITE); mobidb-lite (MOBIDB_LITE); mobidb-lite (MOBIDB_LITE); mobidb-lite (MOBIDB_LITE); mobidb-lite (MOBIDB_LITE); mobidb-lite (MOBIDB_LITE); mobidb-lite (MOBIDB_LITE); mo…	no GO terms	no GO terms
NODE_1_length_1489480_cov_119_871856.g243.t1	probable RNA binding protein	2535	0.0	Gene=FMAN_04463	1	F:GO:0003676	F:nucleic acid binding			IPR000504 (SMART); IPR001313 (SMART); IPR011989 (G3DSA:1.25.10.GENE3D); IPR001313 (PFAM); IPR012677 (G3DSA:3.30.70.GENE3D); IPR000504 (PFAM); mobidb-lite (MOBIDB_LITE); mobidb-lite (MOBIDB_LITE); mobidb-lite (MOBIDB_LITE); mobidb-lite (MOBIDB_LITE); PTHR47093 (PANTHER); IPR001313 (PROSITE_PROFILES); IPR001313 (PROSITE_PROFILES); IPR001313 (PROSITE_PROFILES); IPR000504 (PROSITE_PROFILES); IPR00131…	F:GO:0003676; F:GO:0003723	F:nucleic acid binding; F:RNA binding
NODE_1_length_1489480_cov_119_871856.g244.t1	Serine/threonine-protein kinase-like protein	2499	0.0	Gene=ACRE_011080	5	P:GO:0006468; P:GO:0019236; F:GO:0005524; F:GO:0106310; F:GO:0106311	P:protein phosphorylation; P:response to pheromone; F:ATP binding; F:protein serine kinase activity; F:protein threonine kinase activity	EC:2.7.1; EC:2.7.11; EC:2.7.11.1; EC:2.7; EC:2	Transferring phosphorus-containing groups; Transferring phosphorus-containing groups; Non-specific serine/threonine protein kinase; Transferring phosphorus-containing groups; Transferases	IPR000095 (SMART); IPR000719 (SMART); IPR001849 (SMART); G3DSA:1.10.510.10 (GENE3D); IPR011993 (G3DSA:2.30.29.GENE3D); G3DSA:3.30.200.20 (GENE3D); IPR000095 (PFAM); IPR036936 (G3DSA:3.90.810.GENE3D); IPR000719 (PFAM); mobidb-lite (MOBIDB_LITE); mobidb-lite (MOBIDB_LITE); mobidb-lite (MOBIDB_LITE); mobidb-lite (MOBIDB_LITE); mobidb-lite (MOBIDB_LITE); mobidb-lite (MOBIDB_LITE); mobidb-lite (MOBIDB…	P:GO:0006468; F:GO:0004672; F:GO:0004674; F:GO:0005524	P:protein phosphorylation; F:protein kinase activity; F:protein serine/threonine kinase activity; F:ATP binding
NODE_1_length_1489480_cov_119_871856.g245.t1	hypothetical protein ACRE_026270	996	5.7332E-93	Gene=ACRE_026270	2	C:GO:0016020; C:GO:0016021	C:membrane; C:integral component of membrane			mobidb-lite (MOBIDB_LITE); mobidb-lite (MOBIDB_LITE); mobidb-lite (MOBIDB_LITE); mobidb-lite (MOBIDB_LITE); PTHR40622 (PANTHER)	no GO terms	no GO terms
NODE_1_length_1489480_cov_119_871856.g246.t1	Glycine--tRNA ligase-like protein	1989	0.0	Gene=ACRE_011050	4	P:GO:0006426; F:GO:0004820; F:GO:0005524; C:GO:0005737	P:glycyl-tRNA aminoacylation; F:glycine-tRNA ligase activity; F:ATP binding; C:cytoplasm	EC:6.1; EC:6.1.1.14; EC:6.1.1; EC:6	Forming carbon-oxygen bonds; Glycine--tRNA ligase; Forming carbon-oxygen bonds; Ligases	IPR002315 (PRINTS); G3DSA:1.10.30.30 (GENE3D); G3DSA:3.30.930.10 (GENE3D); IPR002314 (PFAM); IPR004154 (PFAM); IPR002315 (TIGRFAM); G3DSA:1.20.1430.20 (GENE3D); IPR036621 (G3DSA:3.40.50.GENE3D); PTHR10745:SF0 (PANTHER); IPR027031 (PANTHER); IPR006195 (PROSITE_PROFILES); cd00858 (CDD); IPR033731 (CDD); SSF52954 (SUPERFAMILY); SSF55681 (SUPERFAMILY)	P:GO:0006418; P:GO:0006426; F:GO:0000166; F:GO:0004812; F:GO:0004820; F:GO:0005524; C:GO:0005737	P:tRNA aminoacylation for protein translation; P:glycyl-tRNA aminoacylation; F:nucleotide binding; F:aminoacyl-tRNA ligase activity; F:glycine-tRNA ligase activity; F:ATP binding; C:cytoplasm
NODE_1_length_1489480_cov_119_871856.g247.t1	glutamate 5-kinase-like protein	1365	0.0	Gene=ACRE_011040	6	P:GO:0006561; P:GO:0016310; F:GO:0003723; F:GO:0004349; F:GO:0005524; C:GO:0005737	P:proline biosynthetic process; P:phosphorylation; F:RNA binding; F:glutamate 5-kinase activity; F:ATP binding; C:cytoplasm	EC:2.7.2; EC:2.7; EC:2; EC:2.7.2.11	Transferring phosphorus-containing groups; Transferring phosphorus-containing groups; Transferases; Glutamate 5-kinase	IPR001057 (PRINTS); IPR002478 (SMART); IPR036393 (G3DSA:3.40.1160.GENE3D); IPR005715 (TIGRFAM); IPR011529 (PIRSF); IPR001048 (PFAM); IPR036974 (G3DSA:2.30.130.GENE3D); IPR002478 (PFAM); mobidb-lite (MOBIDB_LITE); mobidb-lite (MOBIDB_LITE); PTHR43654 (PANTHER); PTHR43654:SF3 (PANTHER); IPR002478 (PROSITE_PROFILES); IPR005715 (HAMAP); IPR041739 (CDD); IPR015947 (SUPERFAMILY); IPR036393 (SUPERFAMILY)	P:GO:0006561; F:GO:0003723; F:GO:0004349; C:GO:0005737	P:proline biosynthetic process; F:RNA binding; F:glutamate 5-kinase activity; C:cytoplasm
NODE_1_length_1489480_cov_119_871856.g248.t1	mitochondrial inner membrane protease ATP23	855	8.14376E-159	.						IPR019165 (PFAM); mobidb-lite (MOBIDB_LITE); mobidb-lite (MOBIDB_LITE); IPR019165 (PANTHER)	F:GO:0004222	F:metalloendopeptidase activity
NODE_1_length_1489480_cov_119_871856.g249.t1	Serine/threonine-protein kinase-like protein	1125	0.0	Gene=ACRE_011020	5	P:GO:0006468; F:GO:0005524; F:GO:0106310; F:GO:0106311; C:GO:0005819	P:protein phosphorylation; F:ATP binding; F:protein serine kinase activity; F:protein threonine kinase activity; C:spindle	EC:2.7.1; EC:2.7.11; EC:2.7.11.1; EC:2.7; EC:2	Transferring phosphorus-containing groups; Transferring phosphorus-containing groups; Non-specific serine/threonine protein kinase; Transferring phosphorus-containing groups; Transferases	IPR000719 (SMART); G3DSA:1.10.510.10 (GENE3D); IPR000719 (PFAM); G3DSA:3.30.200.20 (GENE3D); mobidb-lite (MOBIDB_LITE); mobidb-lite (MOBIDB_LITE); mobidb-lite (MOBIDB_LITE); IPR030616 (PANTHER); PTHR24350:SF0 (PANTHER); IPR000719 (PROSITE_PROFILES); cd14007 (CDD); IPR011009 (SUPERFAMILY)	P:GO:0006468; F:GO:0004672; F:GO:0005524	P:protein phosphorylation; F:protein kinase activity; F:ATP binding
NODE_1_length_1489480_cov_119_871856.g250.t1	Protein of unknown functionlike protein	831	1.26673E-149	Gene=ACRE_011010	1	P:GO:0043666	P:regulation of phosphoprotein phosphatase activity			IPR007303 (PFAM); mobidb-lite (MOBIDB_LITE); PTHR21021 (PANTHER); IPR007303 (PTHR21021:PANTHER)	P:GO:0043666	P:regulation of phosphoprotein phosphatase activity
NODE_1_length_1489480_cov_119_871856.g251.t1	hypothetical protein ACRE_011000	1767	3.74991E-76	.						mobidb-lite (MOBIDB_LITE); mobidb-lite (MOBIDB_LITE); mobidb-lite (MOBIDB_LITE); mobidb-lite (MOBIDB_LITE); mobidb-lite (MOBIDB_LITE); mobidb-lite (MOBIDB_LITE); mobidb-lite (MOBIDB_LITE); mobidb-lite (MOBIDB_LITE); mobidb-lite (MOBIDB_LITE); mobidb-lite (MOBIDB_LITE)	no GO terms	no GO terms
NODE_1_length_1489480_cov_119_871856.g252.t1	ATP-dependent RNA helicase-like protein	1659	0.0	Gene=ACRE_010990	3	F:GO:0003676; F:GO:0004386; F:GO:0005524	F:nucleic acid binding; F:helicase activity; F:ATP binding	EC:3.6.1; EC:3.6; EC:3; EC:3.6.1.15	Acting on acid anhydrides; Acting on acid anhydrides; Hydrolases; Nucleoside-triphosphate phosphatase	IPR001650 (SMART); IPR014001 (SMART); G3DSA:3.40.50.300 (GENE3D); IPR011545 (PFAM); G3DSA:3.40.50.300 (GENE3D); IPR001650 (PFAM); mobidb-lite (MOBIDB_LITE); mobidb-lite (MOBIDB_LITE); mobidb-lite (MOBIDB_LITE); PTHR24031 (PANTHER); PTHR24031:SF629 (PANTHER); IPR001650 (PROSITE_PROFILES); IPR014001 (PROSITE_PROFILES); IPR014014 (PROSITE_PROFILES); IPR027417 (SUPERFAMILY)	F:GO:0003676; F:GO:0004386; F:GO:0005524	F:nucleic acid binding; F:helicase activity; F:ATP binding
NODE_1_length_1489480_cov_119_871856.g253.t1	hypothetical protein ACRE_010980	1074	2.33448E-71	.						IPR013783 (G3DSA:2.60.40.GENE3D); mobidb-lite (MOBIDB_LITE); mobidb-lite (MOBIDB_LITE); mobidb-lite (MOBIDB_LITE); mobidb-lite (MOBIDB_LITE); cd02859 (CDD); IPR014756 (SUPERFAMILY)	no GO terms	no GO terms
NODE_1_length_1489480_cov_119_871856.g254.t1	hypothetical protein FZEAL_683	1218	4.96081E-73	.						IPR013883 (PFAM); mobidb-lite (MOBIDB_LITE); mobidb-lite (MOBIDB_LITE); mobidb-lite (MOBIDB_LITE); mobidb-lite (MOBIDB_LITE); mobidb-lite (MOBIDB_LITE); mobidb-lite (MOBIDB_LITE); mobidb-lite (MOBIDB_LITE); mobidb-lite (MOBIDB_LITE); IPR040150 (PANTHER)	P:GO:0006606	P:protein import into nucleus
NODE_1_length_1489480_cov_119_871856.g255.t1	hypothetical protein MAA_05837	1026	4.54897E-56	.						mobidb-lite (MOBIDB_LITE); mobidb-lite (MOBIDB_LITE); mobidb-lite (MOBIDB_LITE); mobidb-lite (MOBIDB_LITE); mobidb-lite (MOBIDB_LITE); mobidb-lite (MOBIDB_LITE)	no GO terms	no GO terms
NODE_1_length_1489480_cov_119_871856.g256.t1	transcription initiation factor	774	1.69483E-116	.						IPR013078 (SMART); IPR029033 (G3DSA:3.40.50.GENE3D); IPR013078 (PFAM); mobidb-lite (MOBIDB_LITE); mobidb-lite (MOBIDB_LITE); PTHR16469:SF47 (PANTHER); PTHR16469 (PANTHER); IPR013078 (CDD); IPR029033 (SUPERFAMILY)	no GO terms	no GO terms
NODE_1_length_1489480_cov_119_871856.g257.t1	hypothetical protein FSARC_8720	2073	0.0	.						IPR006553 (SMART); IPR001810 (PFAM); IPR032675 (G3DSA:3.80.10.GENE3D); G3DSA:1.20.1280.50 (GENE3D); IPR001611 (PFAM); mobidb-lite (MOBIDB_LITE); mobidb-lite (MOBIDB_LITE); mobidb-lite (MOBIDB_LITE); mobidb-lite (MOBIDB_LITE); mobidb-lite (MOBIDB_LITE); PTHR16134 (PANTHER); PTHR16134:SF113 (PANTHER); IPR001810 (PROSITE_PROFILES); IPR036047 (SUPERFAMILY); SSF52047 (SUPERFAMILY)	F:GO:0005515	F:protein binding
NODE_1_length_1489480_cov_119_871856.g258.t1	Serine/threonine-protein kinase ppk6	3594	0.0	Gene=TOPH_00512	3	P:GO:0006468; F:GO:0004672; F:GO:0005524	P:protein phosphorylation; F:protein kinase activity; F:ATP binding	EC:2.7.1; EC:2.7; EC:2	Transferring phosphorus-containing groups; Transferring phosphorus-containing groups; Transferases	IPR000719 (SMART); IPR000719 (PFAM); G3DSA:3.30.200.20 (GENE3D); G3DSA:1.10.510.10 (GENE3D); mobidb-lite (MOBIDB_LITE); mobidb-lite (MOBIDB_LITE); mobidb-lite (MOBIDB_LITE); mobidb-lite (MOBIDB_LITE); mobidb-lite (MOBIDB_LITE); mobidb-lite (MOBIDB_LITE); mobidb-lite (MOBIDB_LITE); mobidb-lite (MOBIDB_LITE); mobidb-lite (MOBIDB_LITE); mobidb-lite (MOBIDB_LITE); mobidb-lite (MOBIDB_LITE); mobidb-li…	P:GO:0006468; F:GO:0004672; F:GO:0005524	P:protein phosphorylation; F:protein kinase activity; F:ATP binding
NODE_1_length_1489480_cov_119_871856.g259.t1	SEH-associated protein-like protein	3015	0.0	.						IPR015943 (G3DSA:2.130.10.GENE3D); IPR031488 (PFAM); PTHR16453:SF9 (PANTHER); PTHR16453:SF9 (PANTHER); IPR037593 (PANTHER); IPR037593 (PANTHER); cd16691 (CDD); IPR036322 (SUPERFAMILY)	F:GO:0005515	F:protein binding
NODE_1_length_1489480_cov_119_871856.g260.t1	hypothetical protein HIM_01711	879	7.45692E-79	.						IPR019310 (PFAM); mobidb-lite (MOBIDB_LITE); mobidb-lite (MOBIDB_LITE); mobidb-lite (MOBIDB_LITE); mobidb-lite (MOBIDB_LITE); PTHR33911:SF1 (PANTHER); PTHR33911 (PANTHER)	P:GO:0006364	P:rRNA processing
NODE_1_length_1489480_cov_119_871856.g261.t1	Uncharacterized protein TCAP_02384, partial	873	2.24702E-45	.						G3DSA:3.30.160.20 (GENE3D); mobidb-lite (MOBIDB_LITE); cd00048 (CDD); SSF54768 (SUPERFAMILY)	no GO terms	no GO terms
NODE_1_length_1489480_cov_119_871856.g262.t1	hypothetical protein FDECE_18070	834	3.90946E-92	.						IPR042080 (G3DSA:1.10.10.GENE3D); IPR002745 (PFAM); IPR042081 (G3DSA:3.20.170.GENE3D); mobidb-lite (MOBIDB_LITE); mobidb-lite (MOBIDB_LITE); mobidb-lite (MOBIDB_LITE); IPR002745 (PANTHER); SSF56399 (SUPERFAMILY)	F:GO:0003950	F:NAD+ ADP-ribosyltransferase activity
NODE_1_length_1489480_cov_119_871856.g263.t1	hypothetical protein ACRE_010880	3249	0.0	.						mobidb-lite (MOBIDB_LITE); mobidb-lite (MOBIDB_LITE); mobidb-lite (MOBIDB_LITE); mobidb-lite (MOBIDB_LITE); mobidb-lite (MOBIDB_LITE); mobidb-lite (MOBIDB_LITE); mobidb-lite (MOBIDB_LITE); mobidb-lite (MOBIDB_LITE); mobidb-lite (MOBIDB_LITE); mobidb-lite (MOBIDB_LITE); mobidb-lite (MOBIDB_LITE); mobidb-lite (MOBIDB_LITE); mobidb-lite (MOBIDB_LITE); mobidb-lite (MOBIDB_LITE); mobidb-lite (MOBIDB_L…	no GO terms	no GO terms
NODE_1_length_1489480_cov_119_871856.g264.t1	Tyrosine-protein phosphatase-like protein	2427	0.0	Gene=ACRE_010870	2	P:GO:0006470; F:GO:0004721	P:protein dephosphorylation; F:phosphoprotein phosphatase activity	EC:3.1; EC:3; EC:3.1.3	Acting on ester bonds; Hydrolases; Acting on ester bonds	IPR020422 (SMART); PF00782 (PFAM); mobidb-lite (MOBIDB_LITE); mobidb-lite (MOBIDB_LITE); mobidb-lite (MOBIDB_LITE); mobidb-lite (MOBIDB_LITE); mobidb-lite (MOBIDB_LITE); mobidb-lite (MOBIDB_LITE); mobidb-lite (MOBIDB_LITE); mobidb-lite (MOBIDB_LITE); PTHR10159 (PANTHER); PTHR10159:SF519 (PANTHER); IPR020422 (PROSITE_PROFILES); IPR000387 (PROSITE_PROFILES); cd14521 (CDD); IPR029021 (SUPERFAMILY)	P:GO:0006470; P:GO:0016311; F:GO:0008138; F:GO:0016791	P:protein dephosphorylation; P:dephosphorylation; F:protein tyrosine/serine/threonine phosphatase activity; F:phosphatase activity
NODE_1_length_1489480_cov_119_871856.g265.t1	UDP-galactose transporter-like protein 1	1236	1.22273E-175	Gene=TOPH_00518	3	P:GO:0008643; P:GO:0055085; C:GO:0016021	P:carbohydrate transport; P:transmembrane transport; C:integral component of membrane			IPR013657 (PFAM); mobidb-lite (MOBIDB_LITE); mobidb-lite (MOBIDB_LITE); mobidb-lite (MOBIDB_LITE); PTHR10778:SF10 (PANTHER); PTHR10778 (PANTHER); SSF103481 (SUPERFAMILY)	P:GO:0055085	P:transmembrane transport
NODE_1_length_1489480_cov_119_871856.g266.t1	RNA-binding protein-like protein	1116	0.0	Gene=ACRE_010850	1	F:GO:0003723	F:RNA binding			IPR004087 (SMART); IPR036612 (G3DSA:3.30.1370.GENE3D); IPR036612 (G3DSA:3.30.1370.GENE3D); IPR036612 (G3DSA:3.30.1370.GENE3D); IPR004088 (PFAM); mobidb-lite (MOBIDB_LITE); mobidb-lite (MOBIDB_LITE); mobidb-lite (MOBIDB_LITE); mobidb-lite (MOBIDB_LITE); mobidb-lite (MOBIDB_LITE); mobidb-lite (MOBIDB_LITE); PTHR10288:SF142 (PANTHER); PTHR10288 (PANTHER); PS50084 (PROSITE_PROFILES); PS50084 (PROSITE…	F:GO:0003676; F:GO:0003723	F:nucleic acid binding; F:RNA binding
NODE_1_length_1489480_cov_119_871856.g267.t1	hypothetical protein DL771_003128	2997	1.23803E-173	Gene=DL771_003128	1	F:GO:0016787	F:hydrolase activity	EC:3	Hydrolases	IPR000639 (PRINTS); IPR010497 (PFAM); IPR029058 (G3DSA:3.40.50.GENE3D); mobidb-lite (MOBIDB_LITE); mobidb-lite (MOBIDB_LITE); mobidb-lite (MOBIDB_LITE); mobidb-lite (MOBIDB_LITE); mobidb-lite (MOBIDB_LITE); mobidb-lite (MOBIDB_LITE); mobidb-lite (MOBIDB_LITE); mobidb-lite (MOBIDB_LITE); PTHR42084 (PANTHER); IPR029058 (SUPERFAMILY)	F:GO:0003824	F:catalytic activity
NODE_1_length_1489480_cov_119_871856.g268.t1	TBC1 domain family member-like protein	2151	0.0	.						IPR000195 (SMART); G3DSA:1.10.472.80 (GENE3D); IPR000195 (PFAM); mobidb-lite (MOBIDB_LITE); mobidb-lite (MOBIDB_LITE); mobidb-lite (MOBIDB_LITE); mobidb-lite (MOBIDB_LITE); PTHR22957:SF337 (PANTHER); PTHR22957 (PANTHER); IPR000195 (PROSITE_PROFILES); IPR035969 (SUPERFAMILY); IPR035969 (SUPERFAMILY)	no GO terms	no GO terms
NODE_1_length_1489480_cov_119_871856.g269.t1	hypothetical protein ACRE_010820	2181	1.23295E-19	.						PR01217 (PRINTS); mobidb-lite (MOBIDB_LITE); mobidb-lite (MOBIDB_LITE); mobidb-lite (MOBIDB_LITE); mobidb-lite (MOBIDB_LITE); mobidb-lite (MOBIDB_LITE); mobidb-lite (MOBIDB_LITE); mobidb-lite (MOBIDB_LITE); mobidb-lite (MOBIDB_LITE); mobidb-lite (MOBIDB_LITE); mobidb-lite (MOBIDB_LITE); mobidb-lite (MOBIDB_LITE); mobidb-lite (MOBIDB_LITE); mobidb-lite (MOBIDB_LITE)	no GO terms	no GO terms
NODE_1_length_1489480_cov_119_871856.g270.t1	hypothetical protein FSARC_9680	969	1.07826E-147	.						IPR002022 (SMART); IPR012334 (G3DSA:2.160.20.GENE3D); IPR002022 (PFAM); PTHR31683:SF18 (PANTHER); PTHR31683 (PANTHER); IPR011050 (SUPERFAMILY)	no GO terms	no GO terms
NODE_1_length_1489480_cov_119_871856.g271.t1	hypothetical protein ACRE_010790	1464	1.43414E-143	.						mobidb-lite (MOBIDB_LITE); mobidb-lite (MOBIDB_LITE); mobidb-lite (MOBIDB_LITE); mobidb-lite (MOBIDB_LITE); mobidb-lite (MOBIDB_LITE)	no GO terms	no GO terms
NODE_1_length_1489480_cov_119_871856.g272.t1	Putative 6-phosphogluconolactonase	807	2.60952E-155	Gene=VHEMI05174	3	P:GO:0005975; P:GO:0006098; F:GO:0017057	P:carbohydrate metabolic process; P:pentose-phosphate shunt; F:6-phosphogluconolactonase activity	EC:3.1; EC:3; EC:3.1.1.31; EC:3.1.1; EC:3.1.1.1	Acting on ester bonds; Hydrolases; 6-phosphogluconolactonase; Acting on ester bonds; Carboxylesterase	IPR005900 (TIGRFAM); IPR006148 (PFAM); G3DSA:3.40.50.1360 (GENE3D); IPR039104 (PANTHER); PTHR11054:SF1 (PANTHER); IPR005900 (CDD); IPR037171 (SUPERFAMILY)	P:GO:0005975; P:GO:0006098; F:GO:0017057	P:carbohydrate metabolic process; P:pentose-phosphate shunt; F:6-phosphogluconolactonase activity
NODE_1_length_1489480_cov_119_871856.g273.t1	hypothetical protein ACRE_010770	1641	0.0	.						G3DSA:3.30.60.180 (GENE3D); IPR001214 (PFAM); G3DSA:2.170.270.10 (GENE3D); G3DSA:3.30.70.3410 (GENE3D); PTHR12197:SF273 (PANTHER); PTHR12197 (PANTHER); IPR001214 (PROSITE_PROFILES); cd20071 (CDD); IPR011990 (SUPERFAMILY); SSF82199 (SUPERFAMILY)	F:GO:0005515	F:protein binding
NODE_1_length_1489480_cov_119_871856.g274.t1	Transgelin-like protein	2205	3.83256E-143	.						IPR003096 (PRINTS); IPR001715 (SMART); IPR001715 (PFAM); IPR036872 (G3DSA:1.10.418.GENE3D); mobidb-lite (MOBIDB_LITE); mobidb-lite (MOBIDB_LITE); mobidb-lite (MOBIDB_LITE); mobidb-lite (MOBIDB_LITE); mobidb-lite (MOBIDB_LITE); mobidb-lite (MOBIDB_LITE); mobidb-lite (MOBIDB_LITE); mobidb-lite (MOBIDB_LITE); mobidb-lite (MOBIDB_LITE); mobidb-lite (MOBIDB_LITE); mobidb-lite (MOBIDB_LITE); mobidb-lit…	F:GO:0005515	F:protein binding
NODE_1_length_1489480_cov_119_871856.g275.t1	hypothetical protein ACRE_010750	591	1.53039E-74	Gene=ACRE_010750	2	F:GO:0009055; C:GO:0016020	F:electron transfer activity; C:membrane	EC:1	Oxidoreductases	IPR007763 (PFAM); mobidb-lite (MOBIDB_LITE); mobidb-lite (MOBIDB_LITE); mobidb-lite (MOBIDB_LITE); IPR007763 (PANTHER); PTHR12910:SF12 (PANTHER)	P:GO:0032981; C:GO:0016020	P:mitochondrial respiratory chain complex I assembly; C:membrane
NODE_1_length_1489480_cov_119_871856.g276.t1	hypothetical protein BFJ72_g9153	1725	7.28653E-168	.						mobidb-lite (MOBIDB_LITE); mobidb-lite (MOBIDB_LITE); mobidb-lite (MOBIDB_LITE); mobidb-lite (MOBIDB_LITE)	no GO terms	no GO terms
NODE_1_length_1489480_cov_119_871856.g277.t1	putative MFS-type transporter-like protein	1695	0.0	Gene=ACRE_010720	3	P:GO:0055085; F:GO:0022857; C:GO:0016021	P:transmembrane transport; F:transmembrane transporter activity; C:integral component of membrane	EC:7	Translocases	IPR011701 (PFAM); mobidb-lite (MOBIDB_LITE); mobidb-lite (MOBIDB_LITE); mobidb-lite (MOBIDB_LITE); mobidb-lite (MOBIDB_LITE); PTHR23502:SF166 (PANTHER); PTHR23502 (PANTHER); IPR020846 (PROSITE_PROFILES); cd17323 (CDD); IPR036259 (SUPERFAMILY)	P:GO:0055085; F:GO:0022857	P:transmembrane transport; F:transmembrane transporter activity
NODE_1_length_1489480_cov_119_871856.g278.t1	hypothetical protein FNYG_14624	1767	0.0	Gene=FNYG_14624	3	P:GO:0001510; F:GO:0003723; F:GO:0008168	P:RNA methylation; F:RNA binding; F:methyltransferase activity	EC:2.1; EC:2; EC:2.1.1	Transferring one-carbon groups; Transferases; Transferring one-carbon groups	IPR023267 (PRINTS); IPR001678 (PFAM); G3DSA:3.30.70.1170 (GENE3D); mobidb-lite (MOBIDB_LITE); mobidb-lite (MOBIDB_LITE); PTHR22807:SF4 (PANTHER); PTHR22807 (PANTHER); IPR001678 (PROSITE_PROFILES); IPR029063 (SUPERFAMILY)	P:GO:0001510; F:GO:0008168	P:RNA methylation; F:methyltransferase activity
NODE_1_length_1489480_cov_119_871856.g279.t1	protein of unknown function (DUF1996)	1536	6.59467E-154	.						IPR018535 (PFAM); mobidb-lite (MOBIDB_LITE); mobidb-lite (MOBIDB_LITE); mobidb-lite (MOBIDB_LITE); PTHR43662:SF11 (PANTHER); PTHR43662 (PANTHER)	no GO terms	no GO terms
NODE_1_length_1489480_cov_119_871856.g280.t1	hypothetical protein TOPH_00535	1383	1.66565E-67	Gene=TOPH_00535	2	P:GO:0030435; C:GO:0005634	P:sporulation resulting in formation of a cellular spore; C:nucleus			IPR038491 (G3DSA:2.60.40.GENE3D); IPR037525 (PFAM); mobidb-lite (MOBIDB_LITE); mobidb-lite (MOBIDB_LITE); mobidb-lite (MOBIDB_LITE); mobidb-lite (MOBIDB_LITE); mobidb-lite (MOBIDB_LITE); mobidb-lite (MOBIDB_LITE); IPR021740 (PANTHER); IPR037525 (PROSITE_PROFILES)	no GO terms	no GO terms
NODE_1_length_1489480_cov_119_871856.g281.t1	hypothetical protein E8E14_014515	1122	1.27611E-52	.						IPR032805 (PFAM); PTHR31595:SF27 (PANTHER); PTHR31595 (PANTHER)	no GO terms	no GO terms
NODE_1_length_1489480_cov_119_871856.g282.t1	hypothetical protein GMORB2_5715	654	6.05711E-15	.						mobidb-lite (MOBIDB_LITE); mobidb-lite (MOBIDB_LITE); mobidb-lite (MOBIDB_LITE)	no GO terms	no GO terms
NODE_1_length_1489480_cov_119_871856.g283.t1	putative oxidoreductase-like protein	744	5.32083E-85	Gene=ACRE_062640	1	P:GO:0055114	P:obsolete oxidation-reduction process			IPR002347 (PRINTS); IPR002347 (PRINTS); G3DSA:3.40.50.720 (GENE3D); IPR002347 (PFAM); PTHR43544:SF23 (PANTHER); PTHR43544 (PANTHER); cd05325 (CDD); IPR036291 (SUPERFAMILY)	F:GO:0016491	F:oxidoreductase activity
NODE_1_length_1489480_cov_119_871856.g284.t1	Methylthioribulose-1-phosphate dehydratase-like protein	747	1.95842E-147	Gene=MDE1	5	P:GO:0019284; P:GO:0019509; F:GO:0008270; F:GO:0046570; C:GO:0005737	P:L-methionine salvage from S-adenosylmethionine; P:L-methionine salvage from methylthioadenosine; F:zinc ion binding; F:methylthioribulose 1-phosphate dehydratase activity; C:cytoplasm	EC:4.2.1.109; EC:4.2.1; EC:4.2; EC:4	Methylthioribulose 1-phosphate dehydratase; Carbon-oxygen lyases; Carbon-oxygen lyases; Lyases	IPR001303 (SMART); IPR001303 (PFAM); IPR036409 (G3DSA:3.40.225.GENE3D); IPR017714 (TIGRFAM); IPR017714 (PANTHER); IPR027514 (HAMAP); IPR036409 (SUPERFAMILY)	P:GO:0019509; F:GO:0046872; C:GO:0005737	P:L-methionine salvage from methylthioadenosine; F:metal ion binding; C:cytoplasm
NODE_1_length_1489480_cov_119_871856.g285.t1	hypothetical protein ACRE_062660	1146	1.89981E-140	Gene=ACRE_062660	5	P:GO:0006890; P:GO:0061025; F:GO:0005484; C:GO:0016020; C:GO:0016021	P:retrograde vesicle-mediated transport, Golgi to endoplasmic reticulum; P:membrane fusion; F:SNAP receptor activity; C:membrane; C:integral component of membrane			IPR005606 (PFAM); mobidb-lite (MOBIDB_LITE); mobidb-lite (MOBIDB_LITE); mobidb-lite (MOBIDB_LITE); PTHR12825:SF0 (PANTHER); IPR005606 (PANTHER)	P:GO:0006890; F:GO:0005484	P:retrograde vesicle-mediated transport, Golgi to endoplasmic reticulum; F:SNAP receptor activity
NODE_1_length_1489480_cov_119_871856.g286.t1	large subunit ribosomal protein L53	294	3.19767E-50	.						IPR019716 (PFAM); IPR042776 (PANTHER)	no GO terms	no GO terms
NODE_1_length_1489480_cov_119_871856.g287.t1	Inorganic pyrophosphatase-like protein	873	0.0	Gene=ACRE_062680	4	P:GO:0006796; F:GO:0000287; F:GO:0004427; C:GO:0005737	P:phosphate-containing compound metabolic process; F:magnesium ion binding; F:inorganic diphosphatase activity; C:cytoplasm	EC:3.6.1.1; EC:3.6.1; EC:3.6; EC:3	Inorganic diphosphatase; Acting on acid anhydrides; Acting on acid anhydrides; Hydrolases	IPR036649 (G3DSA:3.90.80.GENE3D); IPR008162 (PFAM); IPR008162 (PANTHER); PTHR10286:SF3 (PANTHER); IPR008162 (CDD); IPR036649 (SUPERFAMILY)	P:GO:0006796; F:GO:0000287; F:GO:0004427; C:GO:0005737	P:phosphate-containing compound metabolic process; F:magnesium ion binding; F:inorganic diphosphatase activity; C:cytoplasm
NODE_1_length_1489480_cov_119_871856.g288.t1	Sphingolipid long chain base-responsive protein LSP1	1176	4.85895E-144	.						IPR027267 (G3DSA:1.20.1270.GENE3D); IPR028245 (PFAM); mobidb-lite (MOBIDB_LITE); mobidb-lite (MOBIDB_LITE); mobidb-lite (MOBIDB_LITE); mobidb-lite (MOBIDB_LITE); mobidb-lite (MOBIDB_LITE); IPR028245 (PANTHER); PTHR31962:SF4 (PANTHER)	no GO terms	no GO terms
NODE_1_length_1489480_cov_119_871856.g289.t1	Dolichyl-diphosphooligosaccharide--protein glycosyltransferase subunit 1	1461	0.0	Gene=TPAR_06550	4	P:GO:0006486; F:GO:0016740; C:GO:0008250; C:GO:0016021	P:protein glycosylation; F:transferase activity; C:oligosaccharyltransferase complex; C:integral component of membrane	EC:2	Transferases	IPR007676 (PFAM); PTHR21049:SF0 (PANTHER); IPR007676 (PANTHER)	P:GO:0006486; C:GO:0016021	P:protein glycosylation; C:integral component of membrane
NODE_1_length_1489480_cov_119_871856.g290.t1	hexokinase A	1449	0.0	Gene=ACRE_062720;Gene=A0A218KSK5	6	P:GO:0001678; P:GO:0006096; P:GO:0046835; F:GO:0004396; F:GO:0005524; F:GO:0005536	P:cellular glucose homeostasis; P:glycolytic process; P:carbohydrate phosphorylation; F:hexokinase activity; F:ATP binding; F:glucose binding	EC:2.7.1; EC:2.7; EC:2; EC:2.7.1.1	Transferring phosphorus-containing groups; Transferring phosphorus-containing groups; Transferases; Hexokinase	PR00475 (PRINTS); IPR022672 (PFAM); IPR022673 (PFAM); G3DSA:3.30.420.40 (GENE3D); G3DSA:3.40.367.20 (GENE3D); IPR001312 (PANTHER); PTHR19443:SF16 (PANTHER); IPR001312 (PROSITE_PROFILES); cd00012 (CDD); IPR043129 (SUPERFAMILY); IPR043129 (SUPERFAMILY)	P:GO:0001678; P:GO:0005975; F:GO:0004396; F:GO:0005524; F:GO:0005536; F:GO:0016773	P:cellular glucose homeostasis; P:carbohydrate metabolic process; F:hexokinase activity; F:ATP binding; F:glucose binding; F:phosphotransferase activity, alcohol group as acceptor
NODE_1_length_1489480_cov_119_871856.g291.t1	arginine n-methyltransferase	1344	2.72639E-171	Gene=VFPPC_00395	3	P:GO:0032259; F:GO:0008168; C:GO:0005622	P:methylation; F:methyltransferase activity; C:intracellular anatomical structure	EC:2.1; EC:2; EC:2.1.1	Transferring one-carbon groups; Transferases; Transferring one-carbon groups	IPR036770 (G3DSA:1.25.40.GENE3D); IPR017408 (PIRSF); G3DSA:3.40.50.150 (GENE3D); mobidb-lite (MOBIDB_LITE); mobidb-lite (MOBIDB_LITE); mobidb-lite (MOBIDB_LITE); mobidb-lite (MOBIDB_LITE); mobidb-lite (MOBIDB_LITE); PTHR32379 (PANTHER); IPR026480 (PROSITE_PROFILES); IPR036770 (SUPERFAMILY); IPR029063 (SUPERFAMILY)	F:GO:0016274	F:protein-arginine N-methyltransferase activity
NODE_1_length_1489480_cov_119_871856.g292.t1	vacuolar transporter chaperone 4	2418	0.0	Gene=VFPFJ_05054	2	C:GO:0005774; C:GO:0016021	C:vacuolar membrane; C:integral component of membrane			IPR003807 (PFAM); G3DSA:2.40.320.20 (GENE3D); IPR018966 (PFAM); mobidb-lite (MOBIDB_LITE); mobidb-lite (MOBIDB_LITE); PTHR46140 (PANTHER); PTHR46140:SF1 (PANTHER); IPR004331 (PROSITE_PROFILES); cd07751 (CDD); cd14480 (CDD)	no GO terms	no GO terms
NODE_1_length_1489480_cov_119_871856.g293.t1	DNA replication licensing factor-like protein	2805	0.0	Gene=ACRE_062760	6	P:GO:0006270; P:GO:0032508; F:GO:0003677; F:GO:0003678; F:GO:0005524; C:GO:0042555	P:DNA replication initiation; P:DNA duplex unwinding; F:DNA binding; F:DNA helicase activity; F:ATP binding; C:MCM complex	EC:3.6.1; EC:3.6.4.12; EC:3.6; EC:3; EC:3.6.1.15	Acting on acid anhydrides; DNA helicase; Acting on acid anhydrides; Hydrolases; Nucleoside-triphosphate phosphatase	IPR001208 (PRINTS); IPR008047 (PRINTS); IPR031327 (SMART); G3DSA:3.40.50.300 (GENE3D); G3DSA:3.30.1640.10 (GENE3D); IPR041562 (PFAM); G3DSA:2.40.50.140 (GENE3D); IPR033762 (PFAM); IPR001208 (PFAM); IPR027925 (PFAM); mobidb-lite (MOBIDB_LITE); mobidb-lite (MOBIDB_LITE); mobidb-lite (MOBIDB_LITE); mobidb-lite (MOBIDB_LITE); IPR031327 (PANTHER); IPR008047 (PTHR11630:PANTHER); IPR001208 (PROSITE_PROF…	P:GO:0006270; P:GO:0032508; F:GO:0003677; F:GO:0003678; F:GO:0005524; C:GO:0042555	P:DNA replication initiation; P:DNA duplex unwinding; F:DNA binding; F:DNA helicase activity; F:ATP binding; C:MCM complex
NODE_1_length_1489480_cov_119_871856.g294.t1	coatomer subunit-like protein	828	6.24704E-115	Gene=ACRE_062770	4	P:GO:0006890; P:GO:0015031; C:GO:0000139; C:GO:0030126	P:retrograde vesicle-mediated transport, Golgi to endoplasmic reticulum; P:protein transport; C:Golgi membrane; C:COPI vesicle coat			IPR022775 (PFAM); G3DSA:3.30.450.60 (GENE3D); IPR039652 (PANTHER); PTHR11043:SF0 (PANTHER); cd14829 (CDD); IPR011012 (SUPERFAMILY)	P:GO:0006890; C:GO:0030126	P:retrograde vesicle-mediated transport, Golgi to endoplasmic reticulum; C:COPI vesicle coat
NODE_1_length_1489480_cov_119_871856.g295.t1	Threonylcarbamoyl-AMP synthase-like protein	1260	0.0	Gene=ACRE_062780	1	F:GO:0003725	F:double-stranded RNA binding			IPR006070 (PFAM); G3DSA:3.90.870.10 (GENE3D); IPR006070 (TIGRFAM); IPR038385 (G3DSA:3.40.50.GENE3D); IPR005145 (PFAM); IPR010923 (PIRSF); IPR038385 (G3DSA:3.40.50.GENE3D); mobidb-lite (MOBIDB_LITE); PTHR17490 (PANTHER); PTHR17490:SF16 (PANTHER); IPR006070 (PROSITE_PROFILES); IPR017945 (SUPERFAMILY)	F:GO:0003725	F:double-stranded RNA binding
NODE_1_length_1489480_cov_119_871856.g296.t1	hypothetical protein FSARC_4671	5337	0.0	.						PR00119 (PRINTS); IPR013167 (SMART); IPR004014 (SMART); IPR006068 (PFAM); IPR001757 (TIGRFAM); G3DSA:1.20.58.1970 (GENE3D); PF00702 (PFAM); IPR013167 (PFAM); IPR004014 (PFAM); PF00122 (PFAM),SFLDS00003 (SFLD),SFLDF00027 (SFLD); IPR044492 (mobidb-MOBIDB_LITE); mobidb-lite (MOBIDB_LITE); PTHR42861:SF29 (PANTHER); PTHR42861 (PANTHER); IPR036412 (SUPERFAMILY); IPR023298 (SUPERFAMILY); IPR023299 (SUPE…	F:GO:0000166; F:GO:0005524; F:GO:0016887; C:GO:0016021	F:nucleotide binding; F:ATP binding; F:ATPase activity; C:integral component of membrane
NODE_1_length_1489480_cov_119_871856.g297.t1	Cohesin subunit-like protein	1857	0.0	Gene=ACRE_062830	2	P:GO:0007062; C:GO:0008278	P:sister chromatid cohesion; C:cohesin complex			IPR023093 (G3DSA:1.10.10.GENE3D); IPR006909 (PFAM); IPR006910 (PFAM); mobidb-lite (MOBIDB_LITE); mobidb-lite (MOBIDB_LITE); mobidb-lite (MOBIDB_LITE); mobidb-lite (MOBIDB_LITE); PTHR12585:SF29 (PANTHER); IPR039781 (PANTHER); IPR039781 (PANTHER); IPR036390 (SUPERFAMILY)	P:GO:0007062; F:GO:0005515; C:GO:0008278	P:sister chromatid cohesion; F:protein binding; C:cohesin complex
NODE_1_length_1489480_cov_119_871856.g298.t1	hypothetical protein ACRE_062840	354	1.11367E-51	Gene=ACRE_062840	5	P:GO:0007021; P:GO:0007023; F:GO:0048487; C:GO:0005737; C:GO:0005874	P:tubulin complex assembly; P:post-chaperonin tubulin folding pathway; F:beta-tubulin binding; C:cytoplasm; C:microtubule			IPR004226 (PFAM); G3DSA:1.20.58.90 (GENE3D); IPR036126 (SUPERFAMILY)	P:GO:0007021; P:GO:0007023; F:GO:0048487	P:tubulin complex assembly; P:post-chaperonin tubulin folding pathway; F:beta-tubulin binding
NODE_1_length_1489480_cov_119_871856.g299.t1	THO complex subunit-like protein	975	3.26059E-115	Gene=ACRE_062850	0					IPR008501 (PFAM); mobidb-lite (MOBIDB_LITE); mobidb-lite (MOBIDB_LITE); mobidb-lite (MOBIDB_LITE); PTHR23405 (PANTHER); PTHR23405:SF5 (PANTHER)	P:GO:0006397; C:GO:0000445	P:mRNA processing; C:THO complex part of transcription export complex
NODE_1_length_1489480_cov_119_871856.g300.t1	Zinc finger CCCH domain-containing protein-like protein	1248	2.74606E-171	Gene=ACRE_062860	1	F:GO:0046872	F:metal ion binding			IPR000571 (SMART); G3DSA:4.10.1000.10 (GENE3D); mobidb-lite (MOBIDB_LITE); mobidb-lite (MOBIDB_LITE); mobidb-lite (MOBIDB_LITE); mobidb-lite (MOBIDB_LITE); mobidb-lite (MOBIDB_LITE); mobidb-lite (MOBIDB_LITE); mobidb-lite (MOBIDB_LITE); PTHR46156:SF1 (PANTHER); PTHR46156 (PANTHER); IPR000571 (PROSITE_PROFILES); IPR000571 (PROSITE_PROFILES); IPR000571 (PROSITE_PROFILES); IPR000571 (PROSITE_PROFILE…	F:GO:0046872	F:metal ion binding
NODE_1_length_1489480_cov_119_871856.g301.t1	Protein DSF2	1155	4.65898E-138	.						IPR006597 (SMART); IPR011990 (G3DSA:1.25.40.GENE3D); IPR006597 (PFAM); mobidb-lite (MOBIDB_LITE); mobidb-lite (MOBIDB_LITE); mobidb-lite (MOBIDB_LITE); mobidb-lite (MOBIDB_LITE); mobidb-lite (MOBIDB_LITE); mobidb-lite (MOBIDB_LITE); mobidb-lite (MOBIDB_LITE); mobidb-lite (MOBIDB_LITE); mobidb-lite (MOBIDB_LITE); PTHR43628 (PANTHER); PTHR43628:SF5 (PANTHER); SSF81901 (SUPERFAMILY)	F:GO:0005515	F:protein binding
NODE_1_length_1489480_cov_119_871856.g302.t1	hypothetical protein ACRE_062880	1884	3.78587E-127	Gene=ACRE_062880	2	P:GO:0006355; F:GO:0003700	P:regulation of transcription, DNA-templated; F:DNA-binding transcription factor activity			IPR004827 (SMART); IPR004827 (PFAM); G3DSA:1.20.5.170 (GENE3D); mobidb-lite (MOBIDB_LITE); mobidb-lite (MOBIDB_LITE); mobidb-lite (MOBIDB_LITE); mobidb-lite (MOBIDB_LITE); mobidb-lite (MOBIDB_LITE); mobidb-lite (MOBIDB_LITE); cd14686 (CDD); SSF57959 (SUPERFAMILY)	P:GO:0006355; F:GO:0003700	P:regulation of transcription, DNA-templated; F:DNA-binding transcription factor activity
NODE_1_length_1489480_cov_119_871856.g303.t1	Maintenance of ploidy protein-like protein	1047	0.0	.						IPR005301 (SMART); IPR005301 (PFAM); mobidb-lite (MOBIDB_LITE); mobidb-lite (MOBIDB_LITE); IPR005301 (PANTHER); PTHR22599:SF20 (PANTHER); IPR036703 (SUPERFAMILY)	no GO terms	no GO terms
NODE_1_length_1489480_cov_119_871856.g304.t1	RNA polymerase-associated protein-like protein	1215	1.39519E-110	Gene=ACRE_062920	3	P:GO:0006368; P:GO:0016570; C:GO:0016593	P:transcription elongation from RNA polymerase II promoter; P:histone modification; C:Cdc73/Paf1 complex			IPR007149 (PFAM); mobidb-lite (MOBIDB_LITE); mobidb-lite (MOBIDB_LITE); mobidb-lite (MOBIDB_LITE); mobidb-lite (MOBIDB_LITE); mobidb-lite (MOBIDB_LITE); mobidb-lite (MOBIDB_LITE); mobidb-lite (MOBIDB_LITE); mobidb-lite (MOBIDB_LITE); PTHR23146:SF0 (PANTHER); IPR007149 (PANTHER)	P:GO:0006368; P:GO:0016570; C:GO:0016593	P:transcription elongation from RNA polymerase II promoter; P:histone modification; C:Cdc73/Paf1 complex
NODE_1_length_1489480_cov_119_871856.g305.t1	Peptidase s41 family protein	1797	0.0	.						IPR027589 (TIGRFAM); PTHR38787:SF3 (PANTHER); PTHR38787 (PANTHER)	no GO terms	no GO terms
NODE_1_length_1489480_cov_119_871856.g306.t1	60S ribosomal protein L33	330	4.42521E-63	.						IPR001780 (PFAM); IPR038661 (G3DSA:2.40.10.GENE3D); PTHR10902:SF0 (PANTHER); IPR001780 (PANTHER); IPR001780 (HAMAP); IPR009000 (SUPERFAMILY)	P:GO:0006412; F:GO:0003735; C:GO:0005840	P:translation; F:structural constituent of ribosome; C:ribosome
NODE_1_length_1489480_cov_119_871856.g307.t1	Phosphoribosylaminoimidazole carboxylase-like protein	1833	0.0	Gene=ACRE_033670	5	P:GO:0006189; F:GO:0004638; F:GO:0005524; F:GO:0043727; F:GO:0046872	P:'de novo' IMP biosynthetic process; F:phosphoribosylaminoimidazole carboxylase activity; F:ATP binding; F:5-amino-4-imidazole carboxylate lyase activity; F:metal ion binding	EC:4.1.1; EC:4.1; EC:4; EC:4.1.1.21	Carbon-carbon lyases; Carbon-carbon lyases; Lyases; Phosphoribosylaminoimidazole carboxylase	IPR000031 (SMART); IPR040686 (PFAM); IPR003135 (PFAM); IPR013815 (G3DSA:3.30.1490.GENE3D); IPR000031 (PFAM); G3DSA:3.30.470.20 (GENE3D); IPR016301 (PIRSF); IPR005875 (TIGRFAM); IPR000031 (TIGRFAM); G3DSA:3.40.50.20 (GENE3D); IPR035893 (G3DSA:3.40.50.GENE3D); mobidb-lite (MOBIDB_LITE); PTHR11609:SF13 (PANTHER); PTHR11609 (PANTHER); PTHR11609:SF13 (PANTHER); PTHR11609 (PANTHER); IPR011761 (PROSITE_…	P:GO:0006189; F:GO:0004638; F:GO:0005524; F:GO:0046872	P:'de novo' IMP biosynthetic process; F:phosphoribosylaminoimidazole carboxylase activity; F:ATP binding; F:metal ion binding
NODE_1_length_1489480_cov_119_871856.g308.t1	Glucose-6-phosphate 1-dehydrogenase	4932	0.0	.						IPR001282 (PRINTS); IPR022674 (PFAM); IPR022675 (PFAM); G3DSA:3.30.360.10 (GENE3D); IPR001282 (TIGRFAM); G3DSA:3.40.50.720 (GENE3D); IPR013947 (PFAM); mobidb-lite (MOBIDB_LITE); mobidb-lite (MOBIDB_LITE); mobidb-lite (MOBIDB_LITE); mobidb-lite (MOBIDB_LITE); PTHR23429:SF0 (PANTHER); IPR001282 (PANTHER); IPR001282 (HAMAP); IPR036291 (SUPERFAMILY); SSF55347 (SUPERFAMILY)	P:GO:0006006; P:GO:0006357; F:GO:0003712; F:GO:0004345; F:GO:0016614; F:GO:0050661; C:GO:0016592	P:glucose metabolic process; P:regulation of transcription by RNA polymerase II; F:transcription coregulator activity; F:glucose-6-phosphate dehydrogenase activity; F:oxidoreductase activity, acting on CH-OH group of donors; F:NADP binding; C:mediator complex
NODE_1_length_1489480_cov_119_871856.g309.t1	protoporphyrinogen/coproporphyrinogen III oxidase	1842	1.10228E-138	.						IPR036188 (G3DSA:3.50.50.GENE3D); IPR004572 (TIGRFAM); IPR002937 (PFAM); PTHR42923:SF3 (PANTHER); PTHR42923 (PANTHER); SSF54373 (SUPERFAMILY); IPR036188 (SUPERFAMILY)	P:GO:0006779; F:GO:0004729; F:GO:0016491	P:porphyrin-containing compound biosynthetic process; F:oxygen-dependent protoporphyrinogen oxidase activity; F:oxidoreductase activity
NODE_1_length_1489480_cov_119_871856.g310.t1	Nuclear polyadenylated RNA-binding protein-like protein	1437	6.53333E-92	Gene=ACRE_033920	4	P:GO:0043488; P:GO:1900364; F:GO:0008143; F:GO:0046872	P:regulation of mRNA stability; P:negative regulation of mRNA polyadenylation; F:poly(A) binding; F:metal ion binding			PF14608 (PFAM); G3DSA:1.20.58.1670 (GENE3D); G3DSA:1.20.58.1670 (GENE3D); mobidb-lite (MOBIDB_LITE); mobidb-lite (MOBIDB_LITE); mobidb-lite (MOBIDB_LITE); mobidb-lite (MOBIDB_LITE); mobidb-lite (MOBIDB_LITE); mobidb-lite (MOBIDB_LITE); mobidb-lite (MOBIDB_LITE); PTHR14738:SF29 (PANTHER); IPR040366 (PANTHER); IPR040366 (PANTHER); PTHR14738:SF29 (PANTHER)	P:GO:0043488; P:GO:1900364; F:GO:0008143	P:regulation of mRNA stability; P:negative regulation of mRNA polyadenylation; F:poly(A) binding
NODE_1_length_1489480_cov_119_871856.g311.t1	Cytochrome p450 protein	1605	0.0	Gene=ACRE_033910	5	F:GO:0004497; F:GO:0005506; F:GO:0016705; F:GO:0020037; C:GO:0016021	F:monooxygenase activity; F:iron ion binding; F:oxidoreductase activity, acting on paired donors, with incorporation or reduction of molecular oxygen; F:heme binding; C:integral component of membrane	EC:1; EC:1.14	Oxidoreductases; Acting on paired donors, with incorporation or reduction of molecular oxygen. The oxygen incorporated need not be derived from O(2)	IPR002401 (PRINTS); IPR001128 (PRINTS); IPR036396 (G3DSA:1.10.630.GENE3D); IPR001128 (PFAM); PTHR24287 (PANTHER); PTHR24287:SF5 (PANTHER); IPR036396 (SUPERFAMILY)	F:GO:0005506; F:GO:0016705; F:GO:0020037	F:iron ion binding; F:oxidoreductase activity, acting on paired donors, with incorporation or reduction of molecular oxygen; F:heme binding
NODE_1_length_1489480_cov_119_871856.g312.t1	Aromatic amino acid aminotransferase-like protein	1629	0.0	Gene=ACRE_033900	3	P:GO:0009058; F:GO:0008483; F:GO:0030170	P:biosynthetic process; F:transaminase activity; F:pyridoxal phosphate binding	EC:2.6.1; EC:2; EC:2.6	Transferring nitrogenous groups; Transferases; Transferring nitrogenous groups	IPR004839 (PFAM); IPR015421 (G3DSA:3.40.640.GENE3D); mobidb-lite (MOBIDB_LITE); mobidb-lite (MOBIDB_LITE); PTHR42790:SF10 (PANTHER); PTHR42790 (PANTHER); cd00609 (CDD); IPR015424 (SUPERFAMILY)	P:GO:0009058; F:GO:0003824; F:GO:0030170	P:biosynthetic process; F:catalytic activity; F:pyridoxal phosphate binding
NODE_1_length_1489480_cov_119_871856.g313.t1	hypothetical protein ACRE_033890	321	1.41952E-15	.						no IPS match	no IPS match	no IPS match
NODE_1_length_1489480_cov_119_871856.g314.t1	hypothetical protein ACRE_033880	3291	0.0	Gene=ACRE_033880	3	P:GO:0006886; C:GO:0016020; C:GO:0034066	P:intracellular protein transport; C:membrane; C:Ric1-Rgp1 guanyl-nucleotide exchange factor complex			IPR009771 (PFAM); mobidb-lite (MOBIDB_LITE); mobidb-lite (MOBIDB_LITE); mobidb-lite (MOBIDB_LITE); mobidb-lite (MOBIDB_LITE); IPR040096 (PANTHER); IPR036322 (SUPERFAMILY)	P:GO:0006886; F:GO:0005515; C:GO:0034066	P:intracellular protein transport; F:protein binding; C:Ric1-Rgp1 guanyl-nucleotide exchange factor complex
NODE_1_length_1489480_cov_119_871856.g315.t1	Casein kinase II subunit beta-like protein	777	3.28389E-145	Gene=ACRE_033870	4	P:GO:0045859; F:GO:0016301; F:GO:0019887; C:GO:0005956	P:regulation of protein kinase activity; F:kinase activity; F:protein kinase regulator activity; C:protein kinase CK2 complex	EC:2.7; EC:2	Transferring phosphorus-containing groups; Transferases	IPR000704 (PRINTS); IPR000704 (SMART); IPR000704 (PFAM); G3DSA:2.20.25.20 (GENE3D); IPR016149 (G3DSA:1.10.1820.GENE3D); mobidb-lite (MOBIDB_LITE); mobidb-lite (MOBIDB_LITE); PTHR11740:SF0 (PANTHER); IPR000704 (PANTHER); IPR035991 (SUPERFAMILY)	F:GO:0019887; C:GO:0005956	F:protein kinase regulator activity; C:protein kinase CK2 complex
NODE_1_length_1489480_cov_119_871856.g316.t1	PA-phosphatase related-family protein-like protein	1380	4.95981E-160	Gene=ACRE_033860	2	P:GO:0006796; C:GO:0016020	P:phosphate-containing compound metabolic process; C:membrane			IPR000326 (PFAM); mobidb-lite (MOBIDB_LITE); mobidb-lite (MOBIDB_LITE); mobidb-lite (MOBIDB_LITE); mobidb-lite (MOBIDB_LITE); IPR043216 (PANTHER); PTHR10165:SF154 (PANTHER); cd03390 (CDD); IPR036938 (SUPERFAMILY)	P:GO:0006644; F:GO:0042577	P:phospholipid metabolic process; F:lipid phosphatase activity
NODE_1_length_1489480_cov_119_871856.g317.t1	54S ribosomal protein-like protein	1134	0.0	Gene=ACRE_033850	5	P:GO:0006412; F:GO:0003723; F:GO:0003735; F:GO:0016740; C:GO:0015934	P:translation; F:RNA binding; F:structural constituent of ribosome; F:transferase activity; C:large ribosomal subunit	EC:2	Transferases	IPR002171 (SMART); IPR022669 (SMART); IPR022669 (PFAM); IPR014722 (G3DSA:2.30.30.GENE3D); G3DSA:2.40.50.140 (GENE3D); IPR022666 (PFAM); IPR005880 (TIGRFAM); IPR014726 (G3DSA:4.10.950.GENE3D); mobidb-lite (MOBIDB_LITE); mobidb-lite (MOBIDB_LITE); mobidb-lite (MOBIDB_LITE); IPR002171 (PANTHER); PTHR13691:SF5 (PANTHER); IPR012340 (SUPERFAMILY); IPR008991 (SUPERFAMILY)	P:GO:0006412; F:GO:0003723; F:GO:0003735; F:GO:0016740; C:GO:0005840; C:GO:0015934	P:translation; F:RNA binding; F:structural constituent of ribosome; F:transferase activity; C:ribosome; C:large ribosomal subunit
NODE_1_length_1489480_cov_119_871856.g318.t1	G2/mitotic-specific cyclin-B-like protein	1482	0.0	.						IPR004367 (SMART); IPR013763 (SMART); G3DSA:1.10.472.10 (GENE3D); IPR004367 (PFAM); IPR006671 (PFAM); IPR039361 (PIRSF); G3DSA:1.10.472.10 (GENE3D); mobidb-lite (MOBIDB_LITE); mobidb-lite (MOBIDB_LITE); mobidb-lite (MOBIDB_LITE); mobidb-lite (MOBIDB_LITE); PTHR10177:SF472 (PANTHER); IPR039361 (PANTHER); IPR013763 (CDD); IPR013763 (CDD); IPR036915 (SUPERFAMILY); IPR036915 (SUPERFAMILY)	no GO terms	no GO terms
NODE_1_length_1489480_cov_119_871856.g319.t1	THO complex subunit-like protein	993	5.78822E-166	Gene=ACRE_033830	1	P:GO:0006406	P:mRNA export from nucleus			IPR001680 (SMART); IPR001680 (PFAM); IPR015943 (G3DSA:2.130.10.GENE3D); IPR015943 (G3DSA:2.130.10.GENE3D); mobidb-lite (MOBIDB_LITE); mobidb-lite (MOBIDB_LITE); IPR040132 (PANTHER); IPR017986 (PROSITE_PROFILES); IPR001680 (PROSITE_PROFILES); IPR001680 (PROSITE_PROFILES); IPR036322 (SUPERFAMILY)	P:GO:0006406; F:GO:0005515	P:mRNA export from nucleus; F:protein binding
NODE_1_length_1489480_cov_119_871856.g320.t1	hypothetical protein AK830_g8449	4188	0.0	Gene=AK830_g8449	1	F:GO:0005488	F:binding			IPR007219 (SMART); IPR036249 (G3DSA:3.40.30.GENE3D); G3DSA:1.20.1050.10 (GENE3D); IPR007219 (PFAM); IPR004045 (PFAM); IPR040079 (mobidb-MOBIDB_LITE); mobidb-lite (MOBIDB_LITE); mobidb-lite (MOBIDB_LITE); mobidb-lite (MOBIDB_LITE); mobidb-lite (MOBIDB_LITE); mobidb-lite (MOBIDB_LITE); mobidb-lite (MOBIDB_LITE); mobidb-lite (MOBIDB_LITE); mobidb-lite (MOBIDB_LITE); mobidb-lite (MOBIDB_LITE); mobidb…	P:GO:0006351; P:GO:0006749; F:GO:0003677; F:GO:0005515; F:GO:0008270	P:transcription, DNA-templated; P:glutathione metabolic process; F:DNA binding; F:protein binding; F:zinc ion binding
NODE_1_length_1489480_cov_119_871856.g321.t1	acetate kinase-like protein	1242	0.0	Gene=ACRE_033790	6	P:GO:0006082; P:GO:0006085; P:GO:0016310; F:GO:0000287; F:GO:0005524; F:GO:0008776	P:organic acid metabolic process; P:acetyl-CoA biosynthetic process; P:phosphorylation; F:magnesium ion binding; F:ATP binding; F:acetate kinase activity	EC:2.7.2; EC:2.7; EC:2; EC:2.7.2.1	Transferring phosphorus-containing groups; Transferring phosphorus-containing groups; Transferases; Acetate kinase	IPR000890 (PRINTS); IPR000890 (PFAM); IPR004372 (TIGRFAM); IPR004372 (PIRSF); G3DSA:3.30.420.40 (GENE3D); G3DSA:3.30.420.40 (GENE3D); PTHR21060:SF19 (PANTHER); IPR000890 (PANTHER); IPR004372 (HAMAP); IPR043129 (SUPERFAMILY); IPR043129 (SUPERFAMILY)	P:GO:0006082; P:GO:0016310; F:GO:0016301; F:GO:0016774	P:organic acid metabolic process; P:phosphorylation; F:kinase activity; F:phosphotransferase activity, carboxyl group as acceptor
NODE_1_length_1489480_cov_119_871856.g322.t1	hypothetical protein S40285_08785	711	1.49876E-85	.						G3DSA:3.30.160.60 (GENE3D); G3DSA:3.30.160.60 (GENE3D); mobidb-lite (MOBIDB_LITE); mobidb-lite (MOBIDB_LITE); mobidb-lite (MOBIDB_LITE); mobidb-lite (MOBIDB_LITE); mobidb-lite (MOBIDB_LITE); mobidb-lite (MOBIDB_LITE); PTHR14003 (PANTHER); IPR013087 (PROSITE_PROFILES); IPR013087 (PROSITE_PROFILES); IPR036236 (SUPERFAMILY)	no GO terms	no GO terms
NODE_1_length_1489480_cov_119_871856.g323.t1	predicted protein [	1812	0.0	Gene=NECHADRAFT_103056	5	P:GO:0000244; P:GO:0045292; F:GO:0003723; C:GO:0005681; C:GO:0046540	P:spliceosomal tri-snRNP complex assembly; P:mRNA cis splicing, via spliceosome; F:RNA binding; C:spliceosomal complex; C:U4/U6 x U5 tri-snRNP complex			IPR012976 (SMART); IPR002687 (PFAM); IPR042239 (G3DSA:1.10.246.GENE3D); G3DSA:1.10.150.460 (GENE3D); IPR019175 (PFAM); IPR029012 (G3DSA:1.10.287.GENE3D); mobidb-lite (MOBIDB_LITE); mobidb-lite (MOBIDB_LITE); mobidb-lite (MOBIDB_LITE); mobidb-lite (MOBIDB_LITE); mobidb-lite (MOBIDB_LITE); mobidb-lite (MOBIDB_LITE); mobidb-lite (MOBIDB_LITE); PTHR13904:SF0 (PANTHER); IPR027105 (PANTHER); IPR002687 …	P:GO:0000244; P:GO:0000398; C:GO:0046540	P:spliceosomal tri-snRNP complex assembly; P:mRNA splicing, via spliceosome; C:U4/U6 x U5 tri-snRNP complex
NODE_1_length_1489480_cov_119_871856.g324.t1	crooked neck	2034	0.0	.						IPR003107 (SMART); IPR003107 (PFAM); IPR011990 (G3DSA:1.25.40.GENE3D); IPR011990 (G3DSA:1.25.40.GENE3D); PF14559 (PFAM); mobidb-lite (MOBIDB_LITE); mobidb-lite (MOBIDB_LITE); PTHR11246 (PANTHER); PTHR11246:SF3 (PANTHER); IPR019734 (PROSITE_PROFILES); IPR019734 (PROSITE_PROFILES); IPR013026 (PROSITE_PROFILES); IPR013026 (PROSITE_PROFILES); IPR013026 (PROSITE_PROFILES); IPR019734 (PROSITE_PROFILES)…	P:GO:0006396; F:GO:0005515	P:RNA processing; F:protein binding
NODE_1_length_1489480_cov_119_871856.g325.t1	hypothetical protein ACRE_033730	2133	4.19032E-88	.						mobidb-lite (MOBIDB_LITE); mobidb-lite (MOBIDB_LITE); mobidb-lite (MOBIDB_LITE); mobidb-lite (MOBIDB_LITE); mobidb-lite (MOBIDB_LITE); mobidb-lite (MOBIDB_LITE); mobidb-lite (MOBIDB_LITE); mobidb-lite (MOBIDB_LITE); mobidb-lite (MOBIDB_LITE); mobidb-lite (MOBIDB_LITE); mobidb-lite (MOBIDB_LITE)	no GO terms	no GO terms
NODE_1_length_1489480_cov_119_871856.g326.t1	---NA---	483		.						mobidb-lite (MOBIDB_LITE); mobidb-lite (MOBIDB_LITE); mobidb-lite (MOBIDB_LITE)	no GO terms	no GO terms
NODE_1_length_1489480_cov_119_871856.g327.t1	La domain-containingfamily	2289	3.15236E-155	Gene=PCL_02912	1	F:GO:0003723	F:RNA binding			IPR006630 (SMART); IPR036388 (G3DSA:1.10.10.GENE3D); IPR006630 (PFAM); mobidb-lite (MOBIDB_LITE); mobidb-lite (MOBIDB_LITE); mobidb-lite (MOBIDB_LITE); mobidb-lite (MOBIDB_LITE); mobidb-lite (MOBIDB_LITE); mobidb-lite (MOBIDB_LITE); mobidb-lite (MOBIDB_LITE); mobidb-lite (MOBIDB_LITE); mobidb-lite (MOBIDB_LITE); mobidb-lite (MOBIDB_LITE); mobidb-lite (MOBIDB_LITE); mobidb-lite (MOBIDB_LITE); PTHR…	no GO terms	no GO terms
NODE_1_length_1489480_cov_119_871856.g328.t1	Protein transport protein-like protein	639	4.04398E-132	Gene=ACRE_033700	4	P:GO:0015031; P:GO:0016192; C:GO:0000139; C:GO:0016021	P:protein transport; P:vesicle-mediated transport; C:Golgi membrane; C:integral component of membrane			IPR007305 (PFAM); PTHR23137:SF36 (PANTHER); IPR011691 (PANTHER)	P:GO:0016192; C:GO:0016021	P:vesicle-mediated transport; C:integral component of membrane
NODE_1_length_1489480_cov_119_871856.g329.t1	hypothetical protein ACRE_033680	1560	0.0	Gene=ACRE_033680	1	F:GO:0046983	F:protein dimerization activity			IPR011598 (SMART); IPR011598 (PFAM); mobidb-lite (MOBIDB_LITE); mobidb-lite (MOBIDB_LITE); mobidb-lite (MOBIDB_LITE); mobidb-lite (MOBIDB_LITE); mobidb-lite (MOBIDB_LITE); mobidb-lite (MOBIDB_LITE); mobidb-lite (MOBIDB_LITE); mobidb-lite (MOBIDB_LITE); mobidb-lite (MOBIDB_LITE); PTHR46117:SF3 (PANTHER); PTHR46117 (PANTHER); IPR011598 (PROSITE_PROFILES); cd11387 (CDD); IPR036638 (SUPERFAMILY)	F:GO:0046983	F:protein dimerization activity
NODE_1_length_1489480_cov_119_871856.g330.t1	Nitrogen permease regulator-like protein	2118	0.0	Gene=ACRE_033660	2	P:GO:0032007; P:GO:0034198	P:negative regulation of TOR signaling; P:cellular response to amino acid starvation			IPR005365 (PFAM); mobidb-lite (MOBIDB_LITE); mobidb-lite (MOBIDB_LITE); mobidb-lite (MOBIDB_LITE); mobidb-lite (MOBIDB_LITE); mobidb-lite (MOBIDB_LITE); mobidb-lite (MOBIDB_LITE); IPR005365 (PANTHER)	P:GO:0032007; P:GO:0034198	P:negative regulation of TOR signaling; P:cellular response to amino acid starvation
NODE_1_length_1489480_cov_119_871856.g331.t1	ethanolamine kinase-like protein	1281	0.0	Gene=ACRE_033650	2	P:GO:0016310; F:GO:0016301	P:phosphorylation; F:kinase activity	EC:2.7; EC:2	Transferring phosphorus-containing groups; Transferases	PF01633 (PFAM); mobidb-lite (MOBIDB_LITE); PTHR22603:SF76 (PANTHER); PTHR22603 (PANTHER); cd05157 (CDD); IPR011009 (SUPERFAMILY)	no GO terms	no GO terms
NODE_1_length_1489480_cov_119_871856.g332.t1	Metallothionein expression activator-like protein	3840	0.0	.						IPR013087 (SMART); G3DSA:3.30.160.60 (GENE3D); mobidb-lite (MOBIDB_LITE); mobidb-lite (MOBIDB_LITE); mobidb-lite (MOBIDB_LITE); mobidb-lite (MOBIDB_LITE); mobidb-lite (MOBIDB_LITE); mobidb-lite (MOBIDB_LITE); mobidb-lite (MOBIDB_LITE); mobidb-lite (MOBIDB_LITE); mobidb-lite (MOBIDB_LITE); mobidb-lite (MOBIDB_LITE); PTHR42031 (PANTHER)	no GO terms	no GO terms
NODE_1_length_1489480_cov_119_871856.g333.t1	Inorganic phosphate transporter-like protein	2070	0.0	Gene=ACRE_033620	3	P:GO:0055085; F:GO:0022857; C:GO:0016021	P:transmembrane transport; F:transmembrane transporter activity; C:integral component of membrane	EC:7	Translocases	IPR005828 (PFAM); G3DSA:1.20.1250.20 (GENE3D); mobidb-lite (MOBIDB_LITE); mobidb-lite (MOBIDB_LITE); PTHR24064:SF235 (PANTHER); PTHR24064 (PANTHER); IPR020846 (PROSITE_PROFILES); IPR036259 (SUPERFAMILY)	P:GO:0055085; F:GO:0022857; C:GO:0016021	P:transmembrane transport; F:transmembrane transporter activity; C:integral component of membrane
NODE_1_length_1489480_cov_119_871856.g334.t1	Serine/threonine-protein kinase-like protein	5943	0.0	Gene=ACRE_033610	4	P:GO:0000160; P:GO:0006468; F:GO:0004674; F:GO:0005524	P:phosphorelay signal transduction system; P:protein phosphorylation; F:protein serine/threonine kinase activity; F:ATP binding	EC:2.7.1; EC:2.7.11; EC:2.7; EC:2	Transferring phosphorus-containing groups; Transferring phosphorus-containing groups; Transferring phosphorus-containing groups; Transferases	IPR001789 (SMART); IPR000719 (SMART); G3DSA:1.10.510.10 (GENE3D); G3DSA:3.30.450.20 (GENE3D); G3DSA:1.10.510.10 (GENE3D); G3DSA:3.40.50.2300 (GENE3D); G3DSA:3.30.200.20 (GENE3D); IPR000719 (PFAM); IPR001789 (PFAM); mobidb-lite (MOBIDB_LITE); mobidb-lite (MOBIDB_LITE); mobidb-lite (MOBIDB_LITE); mobidb-lite (MOBIDB_LITE); mobidb-lite (MOBIDB_LITE); mobidb-lite (MOBIDB_LITE); mobidb-lite (MOBIDB_LI…	P:GO:0000160; P:GO:0006468; F:GO:0004672; F:GO:0004674; F:GO:0005524	P:phosphorelay signal transduction system; P:protein phosphorylation; F:protein kinase activity; F:protein serine/threonine kinase activity; F:ATP binding
NODE_1_length_1489480_cov_119_871856.g335.t1	hypothetical protein FDECE_8290	1287	0.0	.						IPR013785 (G3DSA:3.20.20.GENE3D); IPR001155 (PFAM); mobidb-lite (MOBIDB_LITE); mobidb-lite (MOBIDB_LITE); PTHR43303:SF2 (PANTHER); PTHR43303 (PANTHER); IPR044152 (CDD); SSF51395 (SUPERFAMILY)	F:GO:0003824; F:GO:0003959; F:GO:0010181; F:GO:0016491; F:GO:0050661	F:catalytic activity; F:NADPH dehydrogenase activity; F:FMN binding; F:oxidoreductase activity; F:NADP binding
NODE_1_length_1489480_cov_119_871856.g336.t1	tRNA (guanine37-N1)-methyltransferase	1389	0.0	.						G3DSA:3.30.300.110 (GENE3D); IPR030382 (PFAM); PTHR23245 (PANTHER); PTHR23245:SF36 (PANTHER); IPR030382 (PROSITE_PROFILES); IPR025792 (HAMAP); IPR029063 (SUPERFAMILY)	P:GO:0030488; F:GO:0009019	P:tRNA methylation; F:tRNA (guanine-N1-)-methyltransferase activity
NODE_1_length_1489480_cov_119_871856.g337.t1	hex2 protein	1773	0.0	.						IPR013860 (PFAM); mobidb-lite (MOBIDB_LITE); mobidb-lite (MOBIDB_LITE); mobidb-lite (MOBIDB_LITE); mobidb-lite (MOBIDB_LITE); mobidb-lite (MOBIDB_LITE); mobidb-lite (MOBIDB_LITE); mobidb-lite (MOBIDB_LITE); mobidb-lite (MOBIDB_LITE); mobidb-lite (MOBIDB_LITE); PTHR28051 (PANTHER); PTHR28051:SF1 (PANTHER)	no GO terms	no GO terms
NODE_1_length_1489480_cov_119_871856.g338.t1	Mitochondrial protein cyt-like protein	3063	0.0	Gene=ACRE_047340	3	P:GO:0090501; F:GO:0003723; F:GO:0004540	P:RNA phosphodiester bond hydrolysis; F:RNA binding; F:ribonuclease activity			IPR001900 (SMART); IPR001900 (PFAM); PTHR23355 (PANTHER); PTHR23355:SF42 (PANTHER); IPR012340 (SUPERFAMILY)	F:GO:0003723; F:GO:0004540	F:RNA binding; F:ribonuclease activity
NODE_1_length_1489480_cov_119_871856.g339.t1	beta-glucosidase-like protein	1731	1.92449E-158	.						mobidb-lite (MOBIDB_LITE); mobidb-lite (MOBIDB_LITE); mobidb-lite (MOBIDB_LITE); PTHR16631 (PANTHER); PTHR16631:SF24 (PANTHER); IPR017853 (SUPERFAMILY)	no GO terms	no GO terms
NODE_1_length_1489480_cov_119_871856.g340.t1	WD domain, G-beta repeat	1008	1.89565E-126	.						IPR001680 (SMART); IPR015943 (G3DSA:2.130.10.GENE3D); IPR001680 (PFAM); PTHR43991:SF7 (PANTHER); PTHR43991 (PANTHER); IPR001680 (PROSITE_PROFILES); IPR017986 (PROSITE_PROFILES); SSF101908 (SUPERFAMILY)	F:GO:0005515	F:protein binding
NODE_1_length_1489480_cov_119_871856.g341.t1	threonyl-tRNA synthetase	2895	0.0	Gene=THAR02_02707	4	P:GO:0006435; F:GO:0004829; F:GO:0005524; C:GO:0005737	P:threonyl-tRNA aminoacylation; F:threonine-tRNA ligase activity; F:ATP binding; C:cytoplasm	EC:6.1; EC:6.1.1.3; EC:6.1.1; EC:6	Forming carbon-oxygen bonds; Threonine--tRNA ligase; Forming carbon-oxygen bonds; Ligases	IPR002320 (PRINTS); IPR012947 (SMART); IPR004154 (PFAM); IPR002320 (TIGRFAM); G3DSA:3.30.980.10 (GENE3D); IPR012675 (G3DSA:3.10.20.GENE3D); IPR036621 (G3DSA:3.40.50.GENE3D); G3DSA:3.30.930.10 (GENE3D); IPR012947 (PFAM); IPR004095 (PFAM); IPR002314 (PFAM); mobidb-lite (MOBIDB_LITE); mobidb-lite (MOBIDB_LITE); mobidb-lite (MOBIDB_LITE); mobidb-lite (MOBIDB_LITE); PTHR11451:SF46 (PANTHER); IPR002320…	P:GO:0006418; P:GO:0006435; P:GO:0043039; F:GO:0000166; F:GO:0004812; F:GO:0004829; F:GO:0005524; C:GO:0005737	P:tRNA aminoacylation for protein translation; P:threonyl-tRNA aminoacylation; P:tRNA aminoacylation; F:nucleotide binding; F:aminoacyl-tRNA ligase activity; F:threonine-tRNA ligase activity; F:ATP binding; C:cytoplasm
NODE_1_length_1489480_cov_119_871856.g342.t1	hypothetical protein ACRE_047270	306	5.30805E-41	Gene=ACRE_047270	1	C:GO:0016021	C:integral component of membrane			PTHR37849 (PANTHER)	no GO terms	no GO terms
NODE_1_length_1489480_cov_119_871856.g343.t1	Protein disulfide-isomerase-like protein	1494	0.0	Gene=ACRE_047260	2	F:GO:0003756; C:GO:0005788	F:protein disulfide isomerase activity; C:endoplasmic reticulum lumen	EC:5.3.4.1; EC:5.3; EC:5.3.4; EC:5	Protein disulfide-isomerase; Intramolecular oxidoreductases; Intramolecular oxidoreductases; Isomerases	PR00421 (PRINTS); IPR036249 (G3DSA:3.40.30.GENE3D); IPR036249 (G3DSA:3.40.30.GENE3D); IPR036249 (G3DSA:3.40.30.GENE3D); IPR005792 (TIGRFAM); IPR005788 (TIGRFAM); IPR036249 (G3DSA:3.40.30.GENE3D); PF13848 (PFAM); IPR013766 (PFAM); mobidb-lite (MOBIDB_LITE); PTHR18929:SF132 (PANTHER); PTHR18929 (PANTHER); IPR013766 (PROSITE_PROFILES); IPR013766 (PROSITE_PROFILES); cd02961 (CDD); cd02995 (CDD); cd02…	F:GO:0003756	F:protein disulfide isomerase activity
NODE_1_length_1489480_cov_119_871856.g344.t1	Alpha-ketoglutarate-dependent dioxygenase alkB-like protein	960	2.85751E-162	Gene=ACRE_047250	1	F:GO:0051213	F:dioxygenase activity	EC:1	Oxidoreductases	IPR037151 (G3DSA:2.60.120.GENE3D); IPR027450 (PFAM); mobidb-lite (MOBIDB_LITE); PTHR31573:SF3 (PANTHER); IPR032852 (PANTHER); IPR005123 (PROSITE_PROFILES); SSF51197 (SUPERFAMILY)	P:GO:0006281; F:GO:0016491	P:DNA repair; F:oxidoreductase activity
NODE_1_length_1489480_cov_119_871856.g345.t1	undecaprenyl pyrophosphate synthase-like protein	981	0.0	Gene=ACRE_047240	5	P:GO:0006486; P:GO:0019408; F:GO:0016765; C:GO:0016021; C:GO:1904423	P:protein glycosylation; P:dolichol biosynthetic process; F:transferase activity, transferring alkyl or aryl (other than methyl) groups; C:integral component of membrane; C:dehydrodolichyl diphosphate synthase complex	EC:2.5.1; EC:2.5; EC:2	Transferring alkyl or aryl groups, other than methyl groups; Transferring alkyl or aryl groups, other than methyl groups; Transferases	IPR036424 (G3DSA:3.40.1180.GENE3D); IPR001441 (PFAM); mobidb-lite (MOBIDB_LITE); mobidb-lite (MOBIDB_LITE); IPR038887 (PANTHER); PTHR21528:SF0 (PANTHER); IPR036424 (SUPERFAMILY)	P:GO:0019408; F:GO:0016765; C:GO:1904423	P:dolichol biosynthetic process; F:transferase activity, transferring alkyl or aryl (other than methyl) groups; C:dehydrodolichyl diphosphate synthase complex
NODE_1_length_1489480_cov_119_871856.g346.t1	Exocyst complex component-like protein	2568	0.0	Gene=ACRE_047230	2	P:GO:0006887; C:GO:0000145	P:exocytosis; C:exocyst			IPR009976 (PFAM); mobidb-lite (MOBIDB_LITE); IPR033960 (PTHR12100:PANTHER); IPR009976 (PANTHER)	P:GO:0006887; C:GO:0000145; C:GO:0005737	P:exocytosis; C:exocyst; C:cytoplasm
NODE_1_length_1489480_cov_119_871856.g347.t1	tRNA-dihydrouridine(20a/20b) synthase [NAD(P)+]-like protein	1056	5.21866E-179	Gene=ACRE_047220	3	P:GO:0002943; F:GO:0017150; F:GO:0050660	P:tRNA dihydrouridine synthesis; F:tRNA dihydrouridine synthase activity; F:flavin adenine dinucleotide binding	EC:1.3; EC:1	Acting on the CH-CH group of donors; Oxidoreductases	IPR001269 (PIRSF); IPR013785 (G3DSA:3.20.20.GENE3D); IPR035587 (PFAM); PTHR11082 (PANTHER); PTHR11082:SF31 (PANTHER); IPR035587 (CDD); SSF51395 (SUPERFAMILY)	P:GO:0008033; F:GO:0003824; F:GO:0017150; F:GO:0050660	P:tRNA processing; F:catalytic activity; F:tRNA dihydrouridine synthase activity; F:flavin adenine dinucleotide binding
NODE_1_length_1489480_cov_119_871856.g348.t1	GMC oxidoreductase	1743	0.0	Gene=VFPBJ_08789	2	F:GO:0016614; F:GO:0050660	F:oxidoreductase activity, acting on CH-OH group of donors; F:flavin adenine dinucleotide binding	EC:1.1; EC:1	Acting on the CH-OH group of donors; Oxidoreductases	IPR000172 (PFAM); IPR007867 (PFAM); IPR012132 (PIRSF); G3DSA:3.30.560.10 (GENE3D); IPR036188 (G3DSA:3.50.50.GENE3D); IPR012132 (PANTHER); PTHR11552:SF147 (PANTHER); IPR036188 (SUPERFAMILY); SSF54373 (SUPERFAMILY)	F:GO:0016614; F:GO:0050660	F:oxidoreductase activity, acting on CH-OH group of donors; F:flavin adenine dinucleotide binding
NODE_1_length_1489480_cov_119_871856.g349.t1	hypothetical protein ACRE_077240	1098	0.0	Gene=ACRE_077240	1	C:GO:0016021	C:integral component of membrane			mobidb-lite (MOBIDB_LITE); mobidb-lite (MOBIDB_LITE); mobidb-lite (MOBIDB_LITE); PTHR33048:SF2 (PANTHER); PTHR33048 (PANTHER)	no GO terms	no GO terms
NODE_1_length_1489480_cov_119_871856.g350.t1	Fumarylacetoacetate hydrolase domain-containing protein-like protein	834	2.82895E-154	Gene=ACRE_047200	1	F:GO:0016787	F:hydrolase activity	EC:3	Hydrolases	IPR011234 (PFAM); IPR036663 (G3DSA:3.90.850.GENE3D); PTHR11820 (PANTHER); PTHR11820:SF112 (PANTHER); IPR036663 (SUPERFAMILY)	F:GO:0003824	F:catalytic activity
NODE_1_length_1489480_cov_119_871856.g351.t1	Uncharacterized protein TCAP_03182	234	2.22876E-39	.						IPR008011 (PFAM); PTHR13675:SF1 (PANTHER); PTHR13675 (PANTHER); cd20268 (CDD)	no GO terms	no GO terms
NODE_1_length_1489480_cov_119_871856.g352.t1	hypothetical protein VMCG_00933	285	1.19878E-36	Gene=cnxG	1	C:GO:0005737	C:cytoplasm			IPR012675 (G3DSA:3.10.20.GENE3D); IPR003749 (PFAM); IPR044672 (PANTHER); IPR028887 (HAMAP); cd00754 (CDD); IPR016155 (SUPERFAMILY)	P:GO:0006777; C:GO:0005829	P:Mo-molybdopterin cofactor biosynthetic process; C:cytosol
NODE_1_length_1489480_cov_119_871856.g353.t1	dynactin subunit 2	1275	9.23974E-136	Gene=FLAG1_06466	1	C:GO:0005622	C:intracellular anatomical structure			IPR028133 (PFAM); mobidb-lite (MOBIDB_LITE); mobidb-lite (MOBIDB_LITE); mobidb-lite (MOBIDB_LITE); mobidb-lite (MOBIDB_LITE); mobidb-lite (MOBIDB_LITE); mobidb-lite (MOBIDB_LITE); IPR028133 (PANTHER)	P:GO:0007017; C:GO:0005869	P:microtubule-based process; C:dynactin complex
NODE_1_length_1489480_cov_119_871856.g354.t1	hypothetical protein ACRE_047160	1764	2.37817E-79	Gene=ACRE_047160	1	C:GO:0005634	C:nucleus			IPR028094 (SMART); IPR028094 (PFAM); mobidb-lite (MOBIDB_LITE); mobidb-lite (MOBIDB_LITE); mobidb-lite (MOBIDB_LITE); mobidb-lite (MOBIDB_LITE); mobidb-lite (MOBIDB_LITE); mobidb-lite (MOBIDB_LITE); mobidb-lite (MOBIDB_LITE); mobidb-lite (MOBIDB_LITE); mobidb-lite (MOBIDB_LITE); mobidb-lite (MOBIDB_LITE); IPR039024 (PANTHER)	no GO terms	no GO terms
NODE_1_length_1489480_cov_119_871856.g355.t1	Alpha-glucosidase-like protein	1716	0.0	Gene=ACRE_047150	5	P:GO:0000023; F:GO:0004575; F:GO:0032450; F:GO:0044653; F:GO:0044654	P:maltose metabolic process; F:sucrose alpha-glucosidase activity; F:maltose alpha-glucosidase activity; F:dextrin alpha-glucosidase activity; F:starch alpha-glucosidase activity	EC:3.2; EC:3.2.1.20; EC:3; EC:3.2.1; EC:3.2.1.48; EC:3.2.1.26	Glycosylases; Alpha-glucosidase; Hydrolases; Glycosylases; Sucrose alpha-glucosidase; Beta-fructofuranosidase	IPR006047 (SMART); G3DSA:3.90.400.10 (GENE3D); IPR006047 (PFAM); IPR013780 (G3DSA:2.60.40.GENE3D); G3DSA:3.20.20.80 (GENE3D); PTHR10357 (PANTHER); PTHR10357:SF206 (PANTHER); cd11333 (CDD); SSF51011 (SUPERFAMILY); IPR017853 (SUPERFAMILY)	P:GO:0005975; F:GO:0003824	P:carbohydrate metabolic process; F:catalytic activity
NODE_1_length_1489480_cov_119_871856.g356.t1	Adenylate cyclase-like protein	6468	0.0	Gene=ACRE_047140	7	P:GO:0006171; P:GO:0016311; P:GO:0035556; F:GO:0000287; F:GO:0004016; F:GO:0005524; F:GO:0016791	P:cAMP biosynthetic process; P:dephosphorylation; P:intracellular signal transduction; F:magnesium ion binding; F:adenylate cyclase activity; F:ATP binding; F:phosphatase activity	EC:3.1; EC:3; EC:4; EC:4.6; EC:4.6.1.1; EC:3.1.3	Acting on ester bonds; Hydrolases; Lyases; Phosphorus-oxygen lyases; Adenylate cyclase; Acting on ester bonds	IPR001932 (SMART); IPR001054 (SMART); IPR000159 (SMART); SM00365 (SMART); SM00364 (SMART); IPR013716 (SMART); IPR003591 (SMART); IPR032675 (G3DSA:3.80.10.GENE3D); IPR032675 (G3DSA:3.80.10.GENE3D); IPR032675 (G3DSA:3.80.10.GENE3D); IPR013716 (PFAM); IPR001932 (PFAM); IPR036457 (G3DSA:3.60.40.GENE3D); IPR001611 (PFAM); IPR001054 (PFAM); mobidb-lite (MOBIDB_LITE); mobidb-lite (MOBIDB_LITE); mobidb-l…	P:GO:0006171; P:GO:0007165; P:GO:0009190; P:GO:0035556; F:GO:0000287; F:GO:0004016; F:GO:0005515; F:GO:0016791	P:cAMP biosynthetic process; P:signal transduction; P:cyclic nucleotide biosynthetic process; P:intracellular signal transduction; F:magnesium ion binding; F:adenylate cyclase activity; F:protein binding; F:phosphatase activity
NODE_1_length_1489480_cov_119_871856.g357.t1	Dol-P-Man:Man(7)GlcNAc(2)-PP-Dol alpha-1,6-mannosyltransferase-like protein	1653	0.0	Gene=ACRE_047130	4	P:GO:0006486; P:GO:0044255; F:GO:0052917; C:GO:0016020	P:protein glycosylation; P:cellular lipid metabolic process; F:dolichyl-P-Man:Man(7)GlcNAc(2)-PP-dolichol alpha-1,6-mannosyltransferase; C:membrane	EC:2.4.1.260; EC:2.4; EC:2; EC:2.4.1.232; EC:2.4.1	Dolichyl-P-Man:Man(7)GlcNAc(2)-PP-dolichol alpha-1,6-mannosyltransferase; Glycosyltransferases; Transferases; Initiation-specific alpha-1,6-mannosyltransferase; Glycosyltransferases	IPR005599 (PFAM); IPR005599 (PANTHER); IPR039485 (PTHR22760:PANTHER)	P:GO:0006488; F:GO:0016757; F:GO:0052917; C:GO:0005788	P:dolichol-linked oligosaccharide biosynthetic process; F:transferase activity, transferring glycosyl groups; F:dolichyl-P-Man:Man(7)GlcNAc(2)-PP-dolichol alpha-1,6-mannosyltransferase; C:endoplasmic reticulum lumen
NODE_1_length_1489480_cov_119_871856.g358.t1	Yos1-like	252	5.67999E-40	.						IPR013880 (PFAM); PTHR15858:SF0 (PANTHER); IPR013880 (PANTHER)	no GO terms	no GO terms
NODE_1_length_1489480_cov_119_871856.g359.t1	ubiquitin hydrolase	2244	0.0	Gene=TARUN_8065	4	P:GO:0006511; P:GO:0016579; F:GO:0004843; F:GO:0008234	P:ubiquitin-dependent protein catabolic process; P:protein deubiquitination; F:thiol-dependent ubiquitin-specific protease activity; F:cysteine-type peptidase activity	EC:3.4; EC:3.4.19.9; EC:3; EC:3.4.19; EC:3.4.19.2; EC:3.4.19.12	Acting on peptide bonds (peptidases); Folate gamma-glutamyl hydrolase; Hydrolases; Acting on peptide bonds (peptidases); Peptidyl-glycinamidase; Ubiquitinyl hydrolase 1	IPR001394 (PFAM); G3DSA:3.90.70.10 (GENE3D); mobidb-lite (MOBIDB_LITE); mobidb-lite (MOBIDB_LITE); mobidb-lite (MOBIDB_LITE); mobidb-lite (MOBIDB_LITE); mobidb-lite (MOBIDB_LITE); mobidb-lite (MOBIDB_LITE); mobidb-lite (MOBIDB_LITE); mobidb-lite (MOBIDB_LITE); mobidb-lite (MOBIDB_LITE); mobidb-lite (MOBIDB_LITE); PTHR24006:SF756 (PANTHER); PTHR24006 (PANTHER); PTHR24006 (PANTHER); PTHR24006:SF756…	P:GO:0016579; F:GO:0004843	P:protein deubiquitination; F:thiol-dependent ubiquitin-specific protease activity
NODE_1_length_1489480_cov_119_871856.g360.t1	hypothetical protein M440DRAFT_1437188	510	8.08809E-88	.						G3DSA:3.10.580.10 (GENE3D); PTHR42115 (PANTHER); IPR000644 (PROSITE_PROFILES); IPR000644 (PROSITE_PROFILES); SSF54631 (SUPERFAMILY)	no GO terms	no GO terms
NODE_1_length_1489480_cov_119_871856.g361.t1	hypothetical protein TGAMA5MH_04023	561	2.64993E-89	.						PTHR38115 (PANTHER)	no GO terms	no GO terms
NODE_1_length_1489480_cov_119_871856.g362.t1	---NA---	567		.						mobidb-lite (MOBIDB_LITE)	no GO terms	no GO terms
NODE_1_length_1489480_cov_119_871856.g363.t1	---NA---	1938		.						mobidb-lite (MOBIDB_LITE); mobidb-lite (MOBIDB_LITE); mobidb-lite (MOBIDB_LITE); mobidb-lite (MOBIDB_LITE); mobidb-lite (MOBIDB_LITE); mobidb-lite (MOBIDB_LITE); mobidb-lite (MOBIDB_LITE); mobidb-lite (MOBIDB_LITE); mobidb-lite (MOBIDB_LITE)	no GO terms	no GO terms
NODE_1_length_1489480_cov_119_871856.g364.t1	putative endoplasmic reticulum membrane protein-like protein	573	1.12937E-87	Gene=ACRE_046980	1	C:GO:0016021	C:integral component of membrane			IPR009305 (PFAM); IPR009305 (PANTHER); PTHR28026:SF9 (PANTHER)	no GO terms	no GO terms
NODE_1_length_1489480_cov_119_871856.g365.t1	DNA-directed RNA polymerase II subunit-like protein	555	1.73297E-104	Gene=ACRE_046990	3	P:GO:0006351; F:GO:0003676; F:GO:0003899	P:transcription, DNA-templated; F:nucleic acid binding; F:DNA-directed 5'-3' RNA polymerase activity	EC:2.7; EC:2; EC:2.7.7; EC:2.7.7.6	Transferring phosphorus-containing groups; Transferases; Transferring phosphorus-containing groups; DNA-directed RNA polymerase	IPR005576 (PFAM); IPR003029 (PFAM); G3DSA:2.40.50.140 (GENE3D); IPR036898 (G3DSA:3.30.1490.GENE3D); PTHR12709:SF4 (PANTHER); PTHR12709 (PANTHER); IPR003029 (PROSITE_PROFILES); cd04462 (CDD); cd04329 (CDD); IPR012340 (SUPERFAMILY); IPR036898 (SUPERFAMILY)	P:GO:0006351; F:GO:0003676	P:transcription, DNA-templated; F:nucleic acid binding
NODE_1_length_1489480_cov_119_871856.g366.t1	hypothetical protein AK830_g6630	807	8.30746E-147	Gene=AK830_g6630	1	F:GO:0003824	F:catalytic activity			IPR005000 (PFAM); IPR040442 (G3DSA:3.20.20.GENE3D); PTHR30502:SF0 (PANTHER); PTHR30502 (PANTHER); IPR015813 (SUPERFAMILY)	F:GO:0003824	F:catalytic activity
NODE_1_length_1489480_cov_119_871856.g367.t1	Glutaredoxin-like protein	327	7.4793E-57	Gene=ACRE_047010	1	P:GO:0055114	P:obsolete oxidation-reduction process			IPR008554 (PFAM); IPR036249 (G3DSA:3.40.30.GENE3D); PTHR33558 (PANTHER); PTHR33558:SF1 (PANTHER); IPR036249 (SUPERFAMILY)	no GO terms	no GO terms
NODE_1_length_1489480_cov_119_871856.g368.t1	Cysteine and histidine-rich domain-containing protein-like protein	975	2.62901E-144	Gene=ACRE_047020	1	F:GO:0046872	F:metal ion binding			IPR008978 (G3DSA:2.60.40.GENE3D); IPR007052 (PFAM); IPR007051 (PFAM); mobidb-lite (MOBIDB_LITE); mobidb-lite (MOBIDB_LITE); PTHR46983 (PANTHER); IPR007052 (PROSITE_PROFILES); IPR007051 (PROSITE_PROFILES); IPR007051 (PROSITE_PROFILES); cd06466 (CDD); IPR008978 (SUPERFAMILY)	no GO terms	no GO terms
NODE_1_length_1489480_cov_119_871856.g369.t1	hypothetical protein ACRE_047030	369	1.66959E-41	.						IPR022024 (PFAM); mobidb-lite (MOBIDB_LITE); mobidb-lite (MOBIDB_LITE); PTHR34693:SF3 (PANTHER); PTHR34693 (PANTHER)	no GO terms	no GO terms
NODE_1_length_1489480_cov_119_871856.g370.t1	Autophagy-related protein-like protein	1929	0.0	Gene=ACRE_047040	4	P:GO:0006865; P:GO:0006914; C:GO:0005774; C:GO:0016021	P:amino acid transport; P:autophagy; C:vacuolar membrane; C:integral component of membrane			IPR024671 (PFAM); G3DSA:1.20.1250.20 (GENE3D); mobidb-lite (MOBIDB_LITE); mobidb-lite (MOBIDB_LITE); mobidb-lite (MOBIDB_LITE); PTHR11360 (PANTHER); PTHR11360:SF136 (PANTHER); cd17483 (CDD); IPR036259 (SUPERFAMILY)	no GO terms	no GO terms
NODE_1_length_1489480_cov_119_871856.g371.t1	F-actin-capping protein subunit beta-like protein	837	2.90569E-166	Gene=ACRE_047060	4	P:GO:0051016; F:GO:0003779; C:GO:0005737; C:GO:0008290	P:barbed-end actin filament capping; F:actin binding; C:cytoplasm; C:F-actin capping protein complex			IPR001698 (PRINTS); IPR042276 (G3DSA:2.40.160.GENE3D); IPR043175 (G3DSA:1.20.58.GENE3D); IPR001698 (PFAM); IPR001698 (PANTHER); IPR037282 (SUPERFAMILY)	P:GO:0051016; C:GO:0008290	P:barbed-end actin filament capping; C:F-actin capping protein complex
NODE_1_length_1489480_cov_119_871856.g372.t1	hypothetical protein FPOA_01265	1131	0.0	Gene=FPOA_01265	1	F:GO:0003824	F:catalytic activity			IPR001509 (PFAM); G3DSA:3.40.50.720 (GENE3D); PTHR43245 (PANTHER); PTHR43245:SF11 (PANTHER); IPR036291 (SUPERFAMILY)	F:GO:0003824	F:catalytic activity
NODE_1_length_1489480_cov_119_871856.g373.t1	hypothetical protein DL771_012272	1413	0.0	.						mobidb-lite (MOBIDB_LITE); PTHR36206 (PANTHER)	no GO terms	no GO terms
NODE_1_length_1489480_cov_119_871856.g374.t1	Putative hydrolase Mb2248c	1524	0.0	Gene=PISL3812_00605	1	F:GO:0016787	F:hydrolase activity	EC:3	Hydrolases	IPR013595 (PFAM); IPR000073 (PFAM); PTHR43487 (PANTHER); PTHR43487:SF2 (PANTHER); IPR029058 (SUPERFAMILY)	no GO terms	no GO terms
NODE_1_length_1489480_cov_119_871856.g375.t1	hypothetical protein CEP54_013710	1143	0.0	Gene=CEP54_013710	1	F:GO:0019239	F:deaminase activity	EC:3	Hydrolases	IPR001365 (PFAM); G3DSA:3.20.20.140 (GENE3D); IPR006330 (TIGRFAM); PTHR43114 (PANTHER); PTHR43114:SF6 (PANTHER); IPR032466 (SUPERFAMILY)	F:GO:0019239	F:deaminase activity
NODE_1_length_1489480_cov_119_871856.g376.t1	hypothetical protein TOPH_06425	1032	3.63413E-31	.						IPR018306 (SMART); IPR018306 (PFAM); mobidb-lite (MOBIDB_LITE); mobidb-lite (MOBIDB_LITE); mobidb-lite (MOBIDB_LITE)	no GO terms	no GO terms
NODE_1_length_1489480_cov_119_871856.g377.t1	DNA damage-inducible protein 1	1653	1.3603E-44	.						IPR001680 (SMART); IPR015943 (G3DSA:2.130.10.GENE3D); PTHR10039 (PANTHER); PTHR10039:SF5 (PANTHER); IPR017986 (PROSITE_PROFILES); IPR001680 (PROSITE_PROFILES); IPR036322 (SUPERFAMILY)	F:GO:0005515	F:protein binding
NODE_1_length_1489480_cov_119_871856.g378.t1	hypothetical protein CONLIGDRAFT_658495	663	8.71712E-57	.						IPR029058 (G3DSA:3.40.50.GENE3D); PTHR45641 (PANTHER); PTHR45641:SF2 (PANTHER); IPR029058 (SUPERFAMILY)	no GO terms	no GO terms
NODE_1_length_1489480_cov_119_871856.g379.t1	hypothetical protein C7212DRAFT_364308	1266	1.57681E-58	Gene=C7212DRAFT_364308	3	P:GO:0006468; F:GO:0004672; F:GO:0005524	P:protein phosphorylation; F:protein kinase activity; F:ATP binding			G3DSA:1.10.510.10 (GENE3D); IPR038305 (G3DSA:1.20.120.GENE3D); IPR029498 (PFAM); PTHR37542:SF1 (PANTHER); PTHR37542 (PANTHER); IPR000719 (PROSITE_PROFILES); cd00180 (CDD); IPR011009 (SUPERFAMILY)	P:GO:0006468; F:GO:0004672; F:GO:0005524	P:protein phosphorylation; F:protein kinase activity; F:ATP binding
NODE_1_length_1489480_cov_119_871856.g380.t1	hypothetical protein SAPIO_CDS4320	3456	0.0	Gene=SAPIO_CDS4320	3	P:GO:0006468; F:GO:0004672; F:GO:0005524	P:protein phosphorylation; F:protein kinase activity; F:ATP binding			IPR000719 (SMART); IPR002110 (SMART); IPR000719 (PFAM); IPR036770 (G3DSA:1.25.40.GENE3D); IPR020683 (PFAM); G3DSA:1.10.510.10 (GENE3D); mobidb-lite (MOBIDB_LITE); mobidb-lite (MOBIDB_LITE); mobidb-lite (MOBIDB_LITE); PTHR24134 (PANTHER); IPR002110 (PROSITE_PROFILES); IPR000719 (PROSITE_PROFILES); IPR020683 (PROSITE_PROFILES); IPR002110 (PROSITE_PROFILES); IPR002110 (PROSITE_PROFILES); IPR020683 (…	P:GO:0006468; F:GO:0004672; F:GO:0005515; F:GO:0005524	P:protein phosphorylation; F:protein kinase activity; F:protein binding; F:ATP binding
NODE_1_length_1489480_cov_119_871856.g381.t1	hypothetical protein BU16DRAFT_441557, partial	1275	6.62482E-18	Gene=BU16DRAFT_441557	2	C:GO:0016020; C:GO:0016021	C:membrane; C:integral component of membrane			PTHR37577 (PANTHER); PTHR37577:SF4 (PANTHER)	no GO terms	no GO terms
NODE_1_length_1489480_cov_119_871856.g382.t1	hypothetical protein BFJ72_g3299	2178	5.23304E-100	Gene=BFJ72_g3299	2	P:GO:0006508; F:GO:0004190	P:proteolysis; F:aspartic-type endopeptidase activity			IPR001461 (PRINTS); IPR033121 (PFAM); IPR021109 (G3DSA:2.40.70.GENE3D); IPR021109 (G3DSA:2.40.70.GENE3D); mobidb-lite (MOBIDB_LITE); mobidb-lite (MOBIDB_LITE); mobidb-lite (MOBIDB_LITE); IPR001461 (PANTHER); PTHR47965:SF25 (PANTHER); IPR033121 (PROSITE_PROFILES); IPR021109 (SUPERFAMILY)	P:GO:0006508; F:GO:0004190	P:proteolysis; F:aspartic-type endopeptidase activity
NODE_1_length_1489480_cov_119_871856.g383.t1	hypothetical protein BDV25DRAFT_159840	1131	1.55519E-99	.						IPR000073 (PFAM); IPR029058 (SUPERFAMILY)	no GO terms	no GO terms
NODE_1_length_1489480_cov_119_871856.g384.t1	hypothetical protein ASPSYDRAFT_35936	327	2.77752E-36	Gene=ASPSYDRAFT_35936	1	C:GO:0016020	C:membrane			G3DSA:1.20.1250.20 (GENE3D); IPR005828 (PFAM); mobidb-lite (MOBIDB_LITE); mobidb-lite (MOBIDB_LITE); PTHR48022:SF8 (PANTHER); PTHR48022 (PANTHER)	P:GO:0055085; F:GO:0022857; C:GO:0016021	P:transmembrane transport; F:transmembrane transporter activity; C:integral component of membrane
NODE_1_length_1489480_cov_119_871856.g385.t1	uncharacterized protein CGMCC3_g11533	1242	0.0	.						G3DSA:1.20.1250.20 (GENE3D); mobidb-lite (MOBIDB_LITE); PTHR43791 (PANTHER); PTHR43791:SF3 (PANTHER); IPR036259 (SUPERFAMILY)	no GO terms	no GO terms
NODE_1_length_1489480_cov_119_871856.g386.t1	hypothetical protein AK830_g8627	432	5.80482E-98	Gene=AK830_g8627	3	P:GO:0000398; C:GO:0005682; C:GO:0046540	P:mRNA splicing, via spliceosome; C:U5 snRNP; C:U4/U6 x U5 tri-snRNP complex			IPR004123 (SMART); IPR004123 (PIRSF); IPR036249 (G3DSA:3.40.30.GENE3D); IPR004123 (PFAM); IPR004123 (PANTHER); PTHR12052:SF9 (PANTHER); IPR004123 (CDD); IPR036249 (SUPERFAMILY)	P:GO:0000398; C:GO:0046540	P:mRNA splicing, via spliceosome; C:U4/U6 x U5 tri-snRNP complex
NODE_1_length_1489480_cov_119_871856.g387.t1	hypothetical protein PISL3812_03888	1002	2.45978E-163	Gene=PISL3812_03888	1	P:GO:0055114	P:obsolete oxidation-reduction process			IPR002347 (PFAM); G3DSA:3.40.50.720 (GENE3D); PTHR47534 (PANTHER); IPR036291 (SUPERFAMILY)	F:GO:0016491	F:oxidoreductase activity
NODE_1_length_1489480_cov_119_871856.g388.t1	hypothetical protein F53441_12817	3528	0.0	.						IPR002110 (SMART); IPR036770 (G3DSA:1.25.40.GENE3D); IPR007111 (PFAM); IPR000845 (PFAM); IPR020683 (PFAM); IPR036770 (G3DSA:1.25.40.GENE3D); G3DSA:3.40.50.300 (GENE3D); PTHR46082:SF9 (PANTHER); PTHR46082 (PANTHER); IPR002110 (PROSITE_PROFILES); IPR002110 (PROSITE_PROFILES); IPR020683 (PROSITE_PROFILES); IPR002110 (PROSITE_PROFILES); IPR002110 (PROSITE_PROFILES); IPR002110 (PROSITE_PROFILES); IPR0…	P:GO:0009116; F:GO:0003824; F:GO:0005515	P:nucleoside metabolic process; F:catalytic activity; F:protein binding
NODE_1_length_1489480_cov_119_871856.g389.t1	Carbamoyl-phosphate synthase arginine-specific large chain-like protein	3504	0.0	Gene=ACRE_046940	5	P:GO:0006526; F:GO:0004088; F:GO:0005524; F:GO:0046872; C:GO:0005951	P:arginine biosynthetic process; F:carbamoyl-phosphate synthase (glutamine-hydrolyzing) activity; F:ATP binding; F:metal ion binding; C:carbamoyl-phosphate synthase complex	EC:6.3.5.5; EC:6.3; EC:6; EC:6.3.5	Carbamoyl-phosphate synthase (glutamine-hydrolyzing); Forming carbon-nitrogen bonds; Ligases; Forming carbon-nitrogen bonds	IPR005483 (PRINTS); IPR005480 (SMART); G3DSA:3.40.50.20 (GENE3D); G3DSA:3.30.470.20 (GENE3D); G3DSA:3.30.470.20 (GENE3D); IPR036914 (G3DSA:3.40.50.GENE3D); G3DSA:3.40.50.20 (GENE3D); IPR005479 (PFAM); IPR006275 (TIGRFAM); IPR036897 (G3DSA:1.10.1030.GENE3D); IPR013815 (G3DSA:3.30.1490.GENE3D); IPR005480 (PFAM); PTHR11405 (PANTHER); PTHR11405:SF51 (PANTHER); IPR011761 (PROSITE_PROFILES); IPR011607 …	P:GO:0006807; F:GO:0005524; F:GO:0046872	P:nitrogen compound metabolic process; F:ATP binding; F:metal ion binding
NODE_1_length_1489480_cov_119_871856.g390.t1	---NA---	3219		.						mobidb-lite (MOBIDB_LITE)	no GO terms	no GO terms
NODE_1_length_1489480_cov_119_871856.g391.t1	Nuclear protein localization protein-like protein	1932	0.0	Gene=ACRE_046930	6	P:GO:0006511; P:GO:0015031; P:GO:0051028; C:GO:0005789; C:GO:0031965; C:GO:0048471	P:ubiquitin-dependent protein catabolic process; P:protein transport; P:mRNA transport; C:endoplasmic reticulum membrane; C:nuclear membrane; C:perinuclear region of cytoplasm			IPR007716 (PFAM); G3DSA:3.10.20.90 (GENE3D); IPR016563 (PIRSF); IPR007717 (PFAM); mobidb-lite (MOBIDB_LITE); mobidb-lite (MOBIDB_LITE); mobidb-lite (MOBIDB_LITE); PTHR12710 (PANTHER); IPR037518 (PROSITE_PROFILES); IPR007717 (CDD); IPR029071 (SUPERFAMILY)	P:GO:0006511	P:ubiquitin-dependent protein catabolic process
NODE_1_length_1489480_cov_119_871856.g392.t1	Translocation protein-like protein	672	1.19503E-110	Gene=ACRE_046920	3	P:GO:0031204; C:GO:0016021; C:GO:0031207	P:posttranslational protein targeting to membrane, translocation; C:integral component of membrane; C:Sec62/Sec63 complex			IPR018624 (PFAM); mobidb-lite (MOBIDB_LITE); IPR018624 (PANTHER)	P:GO:0031204; C:GO:0031207	P:posttranslational protein targeting to membrane, translocation; C:Sec62/Sec63 complex
NODE_1_length_1489480_cov_119_871856.g393.t1	beta-xylosidase	504	1.92901E-62	.						mobidb-lite (MOBIDB_LITE)	no GO terms	no GO terms
NODE_1_length_1489480_cov_119_871856.g394.t1	Origin recognition complex subunit-like protein	2028	0.0	Gene=ACRE_046900	4	P:GO:0006260; F:GO:0003677; C:GO:0005634; C:GO:0005664	P:DNA replication; F:DNA binding; C:nucleus; C:nuclear origin of replication recognition complex			IPR040855 (PFAM); IPR020795 (PFAM); mobidb-lite (MOBIDB_LITE); PTHR12748:SF0 (PANTHER); IPR020795 (PANTHER)	P:GO:0006260; F:GO:0003677; C:GO:0005664	P:DNA replication; F:DNA binding; C:nuclear origin of replication recognition complex
NODE_1_length_1489480_cov_119_871856.g395.t1	PWWP domain	1629	6.79903E-119	.						IPR000313 (SMART); G3DSA:2.30.30.140 (GENE3D); IPR000313 (PFAM); mobidb-lite (MOBIDB_LITE); mobidb-lite (MOBIDB_LITE); mobidb-lite (MOBIDB_LITE); mobidb-lite (MOBIDB_LITE); mobidb-lite (MOBIDB_LITE); mobidb-lite (MOBIDB_LITE); mobidb-lite (MOBIDB_LITE); mobidb-lite (MOBIDB_LITE); mobidb-lite (MOBIDB_LITE); mobidb-lite (MOBIDB_LITE); mobidb-lite (MOBIDB_LITE); mobidb-lite (MOBIDB_LITE); IPR000313 …	no GO terms	no GO terms
NODE_1_length_1489480_cov_119_871856.g396.t1	Pre-mRNA-splicing factor-like protein	6657	0.0	Gene=ACRE_046880	3	F:GO:0003676; F:GO:0004386; F:GO:0005524	F:nucleic acid binding; F:helicase activity; F:ATP binding	EC:3.6.1; EC:3.6; EC:3; EC:3.6.1.15	Acting on acid anhydrides; Acting on acid anhydrides; Hydrolases; Nucleoside-triphosphate phosphatase	IPR004179 (SMART); IPR001650 (SMART); IPR014001 (SMART); IPR003593 (SMART); G3DSA:1.10.10.2530 (GENE3D); IPR035892 (G3DSA:2.60.40.GENE3D); G3DSA:3.40.50.300 (GENE3D); G3DSA:3.40.50.300 (GENE3D); G3DSA:1.10.150.20 (GENE3D); IPR001650 (PFAM); IPR004179 (PFAM); G3DSA:1.10.3380.10 (GENE3D); IPR011545 (PFAM); G3DSA:1.10.3380.10 (GENE3D); G3DSA:3.40.50.300 (GENE3D); PIRSF039073 (PIRSF); G3DSA:1.10.150.…	F:GO:0003676; F:GO:0005524	F:nucleic acid binding; F:ATP binding
NODE_1_length_1489480_cov_119_871856.g397.t1	hypothetical protein ACRE_046870	1524	8.5417E-168	.						no IPS match	no IPS match	no IPS match
NODE_1_length_1489480_cov_119_871856.g398.t1	replication factor C	1110	0.0	Gene=THAR02_04557	8	P:GO:0006271; P:GO:0033314; P:GO:0070914; F:GO:0003677; F:GO:0003682; F:GO:0005524; F:GO:0016887; C:GO:0031391	P:DNA strand elongation involved in DNA replication; P:mitotic DNA replication checkpoint; P:UV-damage excision repair; F:DNA binding; F:chromatin binding; F:ATP binding; F:ATPase activity; C:Elg1 RFC-like complex	EC:3.6.1; EC:3.6; EC:3; EC:3.6.1.15	Acting on acid anhydrides; Acting on acid anhydrides; Hydrolases; Nucleoside-triphosphate phosphatase	IPR003593 (SMART); IPR013748 (PFAM); G3DSA:1.20.272.10 (GENE3D); G3DSA:3.40.50.300 (GENE3D); IPR003959 (PFAM); G3DSA:1.10.8.60 (GENE3D); PTHR11669:SF20 (PANTHER); PTHR11669 (PANTHER); cd00009 (CDD); cd18140 (CDD); IPR008921 (SUPERFAMILY); IPR027417 (SUPERFAMILY)	P:GO:0006260; F:GO:0003677; F:GO:0005524; F:GO:0016887	P:DNA replication; F:DNA binding; F:ATP binding; F:ATPase activity
NODE_1_length_1489480_cov_119_871856.g399.t1	hypothetical protein CEP54_014596	1215	4.65982E-172	.						SM00212 (SMART); IPR000608 (PFAM); IPR016135 (G3DSA:3.10.110.GENE3D); IPR016135 (G3DSA:3.10.110.GENE3D); mobidb-lite (MOBIDB_LITE); mobidb-lite (MOBIDB_LITE); PTHR24067 (PANTHER); PTHR24067:SF306 (PANTHER); IPR000608 (PROSITE_PROFILES); IPR000608 (PROSITE_PROFILES); IPR016135 (SUPERFAMILY); IPR016135 (SUPERFAMILY)	no GO terms	no GO terms
NODE_1_length_1489480_cov_119_871856.g400.t1	hypothetical protein ACRE_046840	720	2.3891E-46	.						mobidb-lite (MOBIDB_LITE); mobidb-lite (MOBIDB_LITE); mobidb-lite (MOBIDB_LITE); IPR037830 (PANTHER); PTHR22705:SF0 (PANTHER)	no GO terms	no GO terms
NODE_1_length_1489480_cov_119_871856.g401.t1	hypothetical protein ACRE_034550	981	3.56034E-121	Gene=ACRE_034550	1	F:GO:0016747	F:transferase activity, transferring acyl groups other than amino-acyl groups			IPR023213 (G3DSA:3.30.559.GENE3D); IPR003480 (PFAM); IPR023213 (G3DSA:3.30.559.GENE3D); PTHR31896:SF13 (PANTHER); PTHR31896 (PANTHER)	F:GO:0016747	F:transferase activity, transferring acyl groups other than amino-acyl groups
NODE_1_length_1489480_cov_119_871856.g402.t1	hypothetical protein PV09_08507	819	1.66415E-91	Gene=PV09_08507	1	F:GO:0016787	F:hydrolase activity	EC:3	Hydrolases	IPR003692 (PFAM); PTHR11365:SF2 (PANTHER); PTHR11365 (PANTHER)	F:GO:0003824	F:catalytic activity
NODE_1_length_1489480_cov_119_871856.g403.t1	putative glutamine amidotransferase-like protein-like protein	1131	9.02616E-119	Gene=ACRE_046810	2	P:GO:0006541; F:GO:0016740	P:glutamine metabolic process; F:transferase activity			mobidb-lite (MOBIDB_LITE); PTHR42695:SF6 (PANTHER); PTHR42695 (PANTHER); cd01741 (CDD); IPR029062 (SUPERFAMILY)	no GO terms	no GO terms
NODE_1_length_1489480_cov_119_871856.g404.t1	hypothetical protein ACRE_046800	570	1.61037E-51	Gene=ACRE_046800	3	P:GO:0009058; F:GO:0003824; F:GO:0030170	P:biosynthetic process; F:catalytic activity; F:pyridoxal phosphate binding			IPR015421 (G3DSA:3.40.640.GENE3D); PTHR42858 (PANTHER); IPR015424 (SUPERFAMILY)	F:GO:0003824	F:catalytic activity
NODE_1_length_1489480_cov_119_871856.g405.t1	Mitochondrial 2-methylisocitrate lyase-like protein	414	1.7216E-46	Gene=ACRE_046790	1	F:GO:0016833	F:oxo-acid-lyase activity	EC:4.1; EC:4; EC:4.1.3	Carbon-carbon lyases; Lyases; Carbon-carbon lyases	IPR006254 (PFAM); IPR040442 (G3DSA:3.20.20.GENE3D); IPR006254 (PANTHER); IPR015813 (SUPERFAMILY)	P:GO:0019752; F:GO:0003824; F:GO:0004451	P:carboxylic acid metabolic process; F:catalytic activity; F:isocitrate lyase activity
NODE_1_length_1489480_cov_119_871856.g406.t1	hypothetical protein ACRE_046780	2232	0.0	Gene=ACRE_046780	2	P:GO:0006355; F:GO:0046872	P:regulation of transcription, DNA-templated; F:metal ion binding			IPR001138 (SMART); IPR007219 (SMART); IPR036864 (G3DSA:4.10.240.GENE3D); IPR001138 (PFAM); IPR007219 (PFAM); mobidb-lite (MOBIDB_LITE); mobidb-lite (MOBIDB_LITE); mobidb-lite (MOBIDB_LITE); mobidb-lite (MOBIDB_LITE); mobidb-lite (MOBIDB_LITE); mobidb-lite (MOBIDB_LITE); PTHR47782 (PANTHER); IPR001138 (PROSITE_PROFILES); IPR001138 (CDD); cd12148 (CDD); IPR036864 (SUPERFAMILY)	P:GO:0006351; P:GO:0006355; F:GO:0000981; F:GO:0003677; F:GO:0008270	P:transcription, DNA-templated; P:regulation of transcription, DNA-templated; F:DNA-binding transcription factor activity, RNA polymerase II-specific; F:DNA binding; F:zinc ion binding
NODE_1_length_1489480_cov_119_871856.g407.t1	primary-amine oxidase	1596	0.0	.						IPR036460 (G3DSA:2.70.98.GENE3D); IPR015798 (PFAM); IPR015800 (PFAM); G3DSA:3.10.450.40 (GENE3D); PTHR10638:SF41 (PANTHER); IPR000269 (PANTHER); IPR000269 (PANTHER); PTHR10638:SF41 (PANTHER); IPR016182 (SUPERFAMILY); IPR036460 (SUPERFAMILY); IPR016182 (SUPERFAMILY)	P:GO:0009308; F:GO:0005507; F:GO:0008131; F:GO:0048038	P:amine metabolic process; F:copper ion binding; F:primary amine oxidase activity; F:quinone binding
NODE_1_length_1489480_cov_119_871856.g408.t1	hypothetical protein ACRE_046750	1542	0.0	.						IPR021858 (PFAM); PTHR37540 (PANTHER); PTHR37540:SF9 (PANTHER); PTHR37540 (PANTHER); PTHR37540:SF9 (PANTHER)	no GO terms	no GO terms
NODE_1_length_1489480_cov_119_871856.g409.t1	hypothetical protein BHE90_015767	519	6.49561E-20	.						mobidb-lite (MOBIDB_LITE); mobidb-lite (MOBIDB_LITE); mobidb-lite (MOBIDB_LITE); mobidb-lite (MOBIDB_LITE); mobidb-lite (MOBIDB_LITE)	no GO terms	no GO terms
NODE_1_length_1489480_cov_119_871856.g410.t1	hypothetical protein ACRE_084250	1593	0.0	Gene=ACRE_084250	1	C:GO:0016021	C:integral component of membrane			IPR019431 (PFAM); IPR029058 (G3DSA:3.40.50.GENE3D); mobidb-lite (MOBIDB_LITE); mobidb-lite (MOBIDB_LITE); PTHR43139:SF5 (PANTHER); PTHR43139 (PANTHER); IPR029058 (SUPERFAMILY)	no GO terms	no GO terms
NODE_1_length_1489480_cov_119_871856.g411.t1	Rho-type GTPase-activating protein-like protein	3447	0.0	Gene=ACRE_084240	9	P:GO:0007165; P:GO:0008360; P:GO:0032956; P:GO:0043547; P:GO:1903338; F:GO:0005096; F:GO:0046872; C:GO:0000935; C:GO:0051285	P:signal transduction; P:regulation of cell shape; P:regulation of actin cytoskeleton organization; P:positive regulation of GTPase activity; P:regulation of cell wall organization or biogenesis; F:GTPase activator activity; F:metal ion binding; C:division septum; C:cell cortex of cell tip			IPR000198 (SMART); IPR001781 (SMART); G3DSA:2.10.110.10 (GENE3D); G3DSA:2.10.110.10 (GENE3D); G3DSA:2.10.110.10 (GENE3D); IPR000198 (PFAM); IPR001781 (PFAM); IPR008936 (G3DSA:1.10.555.GENE3D); G3DSA:2.10.110.10 (GENE3D); mobidb-lite (MOBIDB_LITE); mobidb-lite (MOBIDB_LITE); mobidb-lite (MOBIDB_LITE); mobidb-lite (MOBIDB_LITE); mobidb-lite (MOBIDB_LITE); mobidb-lite (MOBIDB_LITE); mobidb-lite (MOB…	P:GO:0007165	P:signal transduction
NODE_1_length_1489480_cov_119_871856.g412.t1	Sterol-4-alpha-carboxylate 3-dehydrogenase, decarboxylating-like protein	1119	0.0	Gene=ACRE_084230	2	P:GO:0006694; F:GO:0003854	P:steroid biosynthetic process; F:3-beta-hydroxy-delta5-steroid dehydrogenase activity	EC:1.1; EC:1; EC:1.1.1; EC:1.1.1.145	Acting on the CH-OH group of donors; Oxidoreductases; Acting on the CH-OH group of donors; 3-beta-hydroxy-Delta(5)-steroid dehydrogenase	G3DSA:3.40.50.720 (GENE3D); IPR002225 (PFAM); PTHR10366 (PANTHER); PTHR10366:SF242 (PANTHER); IPR036291 (SUPERFAMILY)	P:GO:0006694; F:GO:0003854; F:GO:0016616	P:steroid biosynthetic process; F:3-beta-hydroxy-delta5-steroid dehydrogenase activity; F:oxidoreductase activity, acting on the CH-OH group of donors, NAD or NADP as acceptor
NODE_1_length_1489480_cov_119_871856.g413.t1	hypothetical protein FSARC_10258	1377	6.63944E-95	.						mobidb-lite (MOBIDB_LITE); mobidb-lite (MOBIDB_LITE); mobidb-lite (MOBIDB_LITE); mobidb-lite (MOBIDB_LITE); mobidb-lite (MOBIDB_LITE); mobidb-lite (MOBIDB_LITE)	no GO terms	no GO terms
NODE_1_length_1489480_cov_119_871856.g414.t1	hypothetical protein ACRE_084210	987	2.91479E-14	Gene=ACRE_084210	2	F:GO:0003677; C:GO:0005634	F:DNA binding; C:nucleus			IPR036910 (G3DSA:1.10.30.GENE3D); IPR036910 (G3DSA:1.10.30.GENE3D); mobidb-lite (MOBIDB_LITE); mobidb-lite (MOBIDB_LITE); mobidb-lite (MOBIDB_LITE); mobidb-lite (MOBIDB_LITE); mobidb-lite (MOBIDB_LITE); IPR036910 (SUPERFAMILY); IPR036910 (SUPERFAMILY)	no GO terms	no GO terms
NODE_1_length_1489480_cov_119_871856.g415.t1	Proteasome subunit beta type-like protein	798	1.2424E-137	Gene=ACRE_084200	6	P:GO:0010499; P:GO:0043161; P:GO:0043248; F:GO:0004298; C:GO:0019774; C:GO:0034515	P:proteasomal ubiquitin-independent protein catabolic process; P:proteasome-mediated ubiquitin-dependent protein catabolic process; P:proteasome assembly; F:threonine-type endopeptidase activity; C:proteasome core complex, beta-subunit complex; C:proteasome storage granule	EC:3.4.99; EC:3.4; EC:3.4.25; EC:3	Acting on peptide bonds (peptidases); Acting on peptide bonds (peptidases); Acting on peptide bonds (peptidases); Hydrolases	IPR029055 (G3DSA:3.60.20.GENE3D); IPR001353 (PFAM); IPR016295 (PIRSF); PTHR11599 (PANTHER); IPR016295 (PTHR11599:PANTHER); IPR023333 (PROSITE_PROFILES); IPR016295 (CDD); IPR029055 (SUPERFAMILY)	P:GO:0051603; C:GO:0005839	P:proteolysis involved in cellular protein catabolic process; C:proteasome core complex
NODE_1_length_1489480_cov_119_871856.g416.t1	aspartate aminotransferase family protein	1302	0.0	Gene=CME32_10540	2	F:GO:0008483; F:GO:0030170	F:transaminase activity; F:pyridoxal phosphate binding	EC:2.6.1; EC:2; EC:2.6	Transferring nitrogenous groups; Transferases; Transferring nitrogenous groups	IPR015421 (G3DSA:3.40.640.GENE3D); IPR005814 (PFAM); IPR015422 (G3DSA:3.90.1150.GENE3D); PTHR43713 (PANTHER); PTHR43713:SF3 (PANTHER); IPR015424 (SUPERFAMILY)	F:GO:0003824; F:GO:0008483; F:GO:0030170	F:catalytic activity; F:transaminase activity; F:pyridoxal phosphate binding
NODE_1_length_1489480_cov_119_871856.g417.t1	Pre-mRNA-splicing factor-like protein	723	3.28217E-148	Gene=ACRE_090170	5	P:GO:0006397; P:GO:0008380; F:GO:0003676; F:GO:0008270; C:GO:0005681	P:mRNA processing; P:RNA splicing; F:nucleic acid binding; F:zinc ion binding; C:spliceosomal complex			IPR003604 (SMART); SM01050 (SMART); PF12874 (PFAM); IPR031781 (PFAM); mobidb-lite (MOBIDB_LITE); mobidb-lite (MOBIDB_LITE); mobidb-lite (MOBIDB_LITE); PTHR23205 (PANTHER); IPR000690 (PROSITE_PROFILES); IPR036236 (SUPERFAMILY)	F:GO:0003676; F:GO:0008270; C:GO:0005634	F:nucleic acid binding; F:zinc ion binding; C:nucleus
NODE_1_length_1489480_cov_119_871856.g418.t1	Serine/threonine-protein kinase cot-like protein	1908	0.0	Gene=ACRE_090160	3	P:GO:0006468; F:GO:0004674; F:GO:0005524	P:protein phosphorylation; F:protein serine/threonine kinase activity; F:ATP binding	EC:2.7.1; EC:2.7.11; EC:2.7; EC:2	Transferring phosphorus-containing groups; Transferring phosphorus-containing groups; Transferring phosphorus-containing groups; Transferases	IPR000719 (SMART); IPR000961 (SMART); IPR000719 (PFAM); mobidb-lite (MOBIDB_LITE); mobidb-lite (MOBIDB_LITE); mobidb-lite (MOBIDB_LITE); mobidb-lite (MOBIDB_LITE); mobidb-lite (MOBIDB_LITE); mobidb-lite (MOBIDB_LITE); mobidb-lite (MOBIDB_LITE); PTHR22988:SF28 (PANTHER); PTHR22988 (PANTHER); IPR000719 (PROSITE_PROFILES); IPR000961 (PROSITE_PROFILES); IPR011009 (SUPERFAMILY)	P:GO:0006468; F:GO:0004672; F:GO:0004674; F:GO:0005524	P:protein phosphorylation; F:protein kinase activity; F:protein serine/threonine kinase activity; F:ATP binding
NODE_1_length_1489480_cov_119_871856.g419.t1	hypothetical protein PCL_07316	1299	0.0	Gene=PCL_07316	2	C:GO:0005743; C:GO:0016021	C:mitochondrial inner membrane; C:integral component of membrane			IPR021056 (PFAM); mobidb-lite (MOBIDB_LITE); mobidb-lite (MOBIDB_LITE); mobidb-lite (MOBIDB_LITE); mobidb-lite (MOBIDB_LITE); mobidb-lite (MOBIDB_LITE); mobidb-lite (MOBIDB_LITE); PTHR12358 (PANTHER); PTHR12358:SF54 (PANTHER)	no GO terms	no GO terms
NODE_1_length_1489480_cov_119_871856.g420.t1	uncharacterized protein CGMCC3_g9693	675	3.7852E-14	.						IPR019331 (PFAM); mobidb-lite (MOBIDB_LITE); mobidb-lite (MOBIDB_LITE); mobidb-lite (MOBIDB_LITE); mobidb-lite (MOBIDB_LITE); mobidb-lite (MOBIDB_LITE); mobidb-lite (MOBIDB_LITE); IPR039845 (PANTHER); PTHR13495:SF0 (PANTHER)	no GO terms	no GO terms
NODE_1_length_1489480_cov_119_871856.g421.t1	Meiotically up-regulated gene 80 protein-like protein	1011	0.0	Gene=ACRE_084130	2	P:GO:0000079; F:GO:0019901	P:regulation of cyclin-dependent protein serine/threonine kinase activity; F:protein kinase binding			G3DSA:1.10.472.10 (GENE3D); IPR013922 (PFAM); PTHR15615:SF27 (PANTHER); PTHR15615 (PANTHER)	P:GO:0000079; F:GO:0019901	P:regulation of cyclin-dependent protein serine/threonine kinase activity; F:protein kinase binding
NODE_1_length_1489480_cov_119_871856.g422.t1	Chromatin structure-remodeling complex subunit-like protein	1611	0.0	Gene=ACRE_084150	1	C:GO:0016586	C:RSC-type complex			IPR013933 (PFAM); mobidb-lite (MOBIDB_LITE); mobidb-lite (MOBIDB_LITE); PTHR22597 (PANTHER); PTHR22597:SF3 (PANTHER)	no GO terms	no GO terms
NODE_1_length_1489480_cov_119_871856.g423.t1	E3 ubiquitin-protein ligase-like protein	6372	0.0	Gene=ACRE_084160	4	P:GO:0016567; P:GO:0071596; F:GO:0008270; F:GO:0061630	P:protein ubiquitination; P:ubiquitin-dependent protein catabolic process via the N-end rule pathway; F:zinc ion binding; F:ubiquitin protein ligase activity	EC:2	Transferases	IPR003126 (SMART); IPR003126 (PFAM); IPR044046 (PFAM); G3DSA:2.10.110.30 (GENE3D); IPR003769 (PFAM); mobidb-lite (MOBIDB_LITE); mobidb-lite (MOBIDB_LITE); mobidb-lite (MOBIDB_LITE); mobidb-lite (MOBIDB_LITE); mobidb-lite (MOBIDB_LITE); mobidb-lite (MOBIDB_LITE); PTHR21497:SF24 (PANTHER); IPR039164 (PANTHER); IPR003126 (PROSITE_PROFILES); cd16482 (CDD); IPR036390 (SUPERFAMILY)	P:GO:0030163; P:GO:0071596; F:GO:0008270; F:GO:0061630	P:protein catabolic process; P:ubiquitin-dependent protein catabolic process via the N-end rule pathway; F:zinc ion binding; F:ubiquitin protein ligase activity
NODE_1_length_1489480_cov_119_871856.g424.t1	hypothetical protein CDD83_5214	201	2.00233E-31	Gene=CDD83_5214	3	P:GO:0006122; C:GO:0005750; C:GO:0016021	P:mitochondrial electron transport, ubiquinol to cytochrome c; C:mitochondrial respiratory chain complex III; C:integral component of membrane			IPR008027 (PFAM); IPR036656 (G3DSA:1.20.5.GENE3D); PTHR12980:SF0 (PANTHER); IPR008027 (PANTHER); IPR036656 (SUPERFAMILY)	P:GO:0006122; C:GO:0005743; C:GO:0005750	P:mitochondrial electron transport, ubiquinol to cytochrome c; C:mitochondrial inner membrane; C:mitochondrial respiratory chain complex III
NODE_1_length_1489480_cov_119_871856.g425.t1	hypothetical protein CDD80_5729	1851	0.0	Gene=CDD80_5729	5	P:GO:0030163; F:GO:0005524; F:GO:0016887; C:GO:0000502; C:GO:0005737	P:protein catabolic process; F:ATP binding; F:ATPase activity; C:proteasome complex; C:cytoplasm	EC:3.6.1; EC:3.6; EC:3; EC:3.6.1.15	Acting on acid anhydrides; Acting on acid anhydrides; Hydrolases; Nucleoside-triphosphate phosphatase	IPR015362 (SMART); IPR003593 (SMART); IPR003959 (PFAM); G3DSA:1.10.8.60 (GENE3D); G3DSA:2.40.50.140 (GENE3D); IPR041569 (PFAM); IPR032501 (PFAM); IPR005937 (TIGRFAM); G3DSA:3.40.50.300 (GENE3D); IPR015362 (PFAM); mobidb-lite (MOBIDB_LITE); mobidb-lite (MOBIDB_LITE); mobidb-lite (MOBIDB_LITE); mobidb-lite (MOBIDB_LITE); mobidb-lite (MOBIDB_LITE); mobidb-lite (MOBIDB_LITE); PTHR23073:SF88 (PANTHER)…	P:GO:0030163; F:GO:0005524; F:GO:0016887; F:GO:0036402; C:GO:0005737	P:protein catabolic process; F:ATP binding; F:ATPase activity; F:proteasome-activating ATPase activity; C:cytoplasm
NODE_1_length_1489480_cov_119_871856.g426.t1	hypothetical protein FDECE_15687	2106	0.0	.						IPR001347 (PFAM); G3DSA:3.40.50.10490 (GENE3D); PF13522 (PFAM); G3DSA:3.40.50.10490 (GENE3D); PTHR10937:SF10 (PANTHER); PTHR10937 (PANTHER); IPR001347 (PROSITE_PROFILES); IPR017932 (PROSITE_PROFILES); IPR001347 (PROSITE_PROFILES); cd00714 (CDD); IPR035490 (CDD); IPR035466 (CDD); IPR029055 (SUPERFAMILY); SSF53697 (SUPERFAMILY)	P:GO:1901135; F:GO:0097367	P:carbohydrate derivative metabolic process; F:carbohydrate derivative binding
NODE_1_length_1489480_cov_119_871856.g427.t1	Nuclear GTP-binding protein-like protein	1641	0.0	Gene=ACRE_090190	1	F:GO:0005525	F:GTP binding			IPR006073 (PRINTS); IPR023179 (G3DSA:1.10.1580.GENE3D); G3DSA:3.40.50.300 (GENE3D); IPR014813 (PFAM); IPR006073 (PFAM); mobidb-lite (MOBIDB_LITE); mobidb-lite (MOBIDB_LITE); mobidb-lite (MOBIDB_LITE); mobidb-lite (MOBIDB_LITE); mobidb-lite (MOBIDB_LITE); PTHR11089 (PANTHER); PTHR11089:SF30 (PANTHER); IPR030378 (PROSITE_PROFILES); cd04178 (CDD); IPR027417 (SUPERFAMILY)	F:GO:0005525	F:GTP binding
NODE_1_length_1489480_cov_119_871856.g428.t1	hypothetical protein	2853	0.0	Gene=CME32_10550	4	P:GO:0090501; F:GO:0003723; F:GO:0004540; C:GO:0000178	P:RNA phosphodiester bond hydrolysis; F:RNA binding; F:ribonuclease activity; C:exosome (RNase complex)	EC:3.1; EC:3	Acting on ester bonds; Hydrolases	IPR001900 (SMART); IPR002716 (SMART); G3DSA:2.40.50.690 (GENE3D); IPR002716 (PFAM); IPR041505 (PFAM); IPR033771 (PFAM); IPR033770 (PFAM); IPR001900 (PFAM); G3DSA:2.40.50.700 (GENE3D); G3DSA:2.40.50.140 (GENE3D); G3DSA:3.40.50.1010 (GENE3D); PTHR23355:SF35 (PANTHER); PTHR23355 (PANTHER); IPR003029 (PROSITE_PROFILES); cd09862 (CDD); IPR012340 (SUPERFAMILY); IPR012340 (SUPERFAMILY); IPR029060 (SUPER…	F:GO:0003676; F:GO:0003723; F:GO:0004540	F:nucleic acid binding; F:RNA binding; F:ribonuclease activity
NODE_1_length_1489480_cov_119_871856.g429.t1	hypothetical protein FSARC_10686	1662	1.70168E-146	.						no IPS match	no IPS match	no IPS match
NODE_1_length_1489480_cov_119_871856.g430.t1	hypothetical protein CDV31_012059	1515	0.0	.						IPR013933 (PFAM); mobidb-lite (MOBIDB_LITE); mobidb-lite (MOBIDB_LITE); mobidb-lite (MOBIDB_LITE); mobidb-lite (MOBIDB_LITE); mobidb-lite (MOBIDB_LITE); mobidb-lite (MOBIDB_LITE); mobidb-lite (MOBIDB_LITE); mobidb-lite (MOBIDB_LITE); PTHR22597 (PANTHER); PTHR22597:SF5 (PANTHER)	no GO terms	no GO terms
NODE_1_length_1489480_cov_119_871856.g431.t1	DNA polymerase epsilon subunit D	900	1.15664E-63	Gene=TPAR_04354	1	F:GO:0046982	F:protein heterodimerization activity			IPR009072 (G3DSA:1.10.20.GENE3D); IPR003958 (PFAM); mobidb-lite (MOBIDB_LITE); mobidb-lite (MOBIDB_LITE); mobidb-lite (MOBIDB_LITE); mobidb-lite (MOBIDB_LITE); mobidb-lite (MOBIDB_LITE); mobidb-lite (MOBIDB_LITE); PTHR46172 (PANTHER); IPR009072 (SUPERFAMILY)	F:GO:0046982	F:protein heterodimerization activity
NODE_1_length_1489480_cov_119_871856.g432.t1	metallopeptidase	2250	0.0	.						IPR021917 (PFAM); mobidb-lite (MOBIDB_LITE); mobidb-lite (MOBIDB_LITE); mobidb-lite (MOBIDB_LITE); PTHR21054 (PANTHER)	no GO terms	no GO terms
NODE_1_length_1489480_cov_119_871856.g433.t1	hypothetical protein ACRE_079320	780	2.42834E-81	Gene=ACRE_079320	2	C:GO:0016020; C:GO:0016021	C:membrane; C:integral component of membrane			mobidb-lite (MOBIDB_LITE); mobidb-lite (MOBIDB_LITE); mobidb-lite (MOBIDB_LITE); mobidb-lite (MOBIDB_LITE); mobidb-lite (MOBIDB_LITE); mobidb-lite (MOBIDB_LITE)	no GO terms	no GO terms
NODE_1_length_1489480_cov_119_871856.g434.t1	---NA---	327		.						no IPS match	no IPS match	no IPS match
NODE_1_length_1489480_cov_119_871856.g435.t1	hypothetical protein ACRE_079260	1857	6.56668E-106	.						IPR022025 (PFAM); mobidb-lite (MOBIDB_LITE); mobidb-lite (MOBIDB_LITE); mobidb-lite (MOBIDB_LITE); PTHR36847 (PANTHER)	no GO terms	no GO terms
NODE_1_length_1489480_cov_119_871856.g436.t1	hypothetical protein BBK36DRAFT_43769, partial	645	2.55556E-30	.						mobidb-lite (MOBIDB_LITE); mobidb-lite (MOBIDB_LITE); PTHR38118 (PANTHER); PTHR38118:SF1 (PANTHER)	no GO terms	no GO terms
NODE_1_length_1489480_cov_119_871856.g437.t1	hypothetical protein TOPH_05132	1584	1.13537E-127	.						no IPS match	no IPS match	no IPS match
NODE_1_length_1489480_cov_119_871856.g438.t1	Cys/Met metabolism PLP-dependent enzyme	1263	0.0	Gene=CSAL01_12187	3	P:GO:0019346; F:GO:0003824; F:GO:0030170	P:transsulfuration; F:catalytic activity; F:pyridoxal phosphate binding			IPR000277 (PIRSF); IPR000277 (PFAM); IPR015422 (G3DSA:3.90.1150.GENE3D); IPR015421 (G3DSA:3.40.640.GENE3D); IPR000277 (PANTHER); PTHR11808:SF15 (PANTHER); IPR000277 (CDD); IPR015424 (SUPERFAMILY)	P:GO:0019346; F:GO:0003824; F:GO:0030170	P:transsulfuration; F:catalytic activity; F:pyridoxal phosphate binding
NODE_1_length_1489480_cov_119_871856.g439.t1	Transcriptional regulatory protein-like protein	1437	0.0	Gene=ACRE_079210	3	P:GO:0006357; F:GO:0000981; F:GO:0008270	P:regulation of transcription by RNA polymerase II; F:DNA-binding transcription factor activity, RNA polymerase II-specific; F:zinc ion binding			IPR001138 (SMART); IPR001138 (PFAM); IPR036864 (G3DSA:4.10.240.GENE3D); IPR021858 (PFAM); mobidb-lite (MOBIDB_LITE); mobidb-lite (MOBIDB_LITE); PTHR47657 (PANTHER); PTHR47657:SF8 (PANTHER); IPR001138 (PROSITE_PROFILES); IPR001138 (CDD); IPR036864 (SUPERFAMILY)	P:GO:0006355; F:GO:0000981; F:GO:0008270	P:regulation of transcription, DNA-templated; F:DNA-binding transcription factor activity, RNA polymerase II-specific; F:zinc ion binding
NODE_1_length_1489480_cov_119_871856.g440.t1	predicted protein [	981	0.0	Gene=NECHADRAFT_89977	4	P:GO:0000027; P:GO:0000470; F:GO:0019843; C:GO:0005730	P:ribosomal large subunit assembly; P:maturation of LSU-rRNA; F:rRNA binding; C:nucleolus			IPR007109 (SMART); IPR007109 (PFAM); mobidb-lite (MOBIDB_LITE); mobidb-lite (MOBIDB_LITE); mobidb-lite (MOBIDB_LITE); IPR039770 (PANTHER); IPR007109 (PROSITE_PROFILES)	P:GO:0000027; P:GO:0000470; P:GO:0006364; F:GO:0019843	P:ribosomal large subunit assembly; P:maturation of LSU-rRNA; P:rRNA processing; F:rRNA binding
NODE_1_length_1489480_cov_119_871856.g441.t1	Peroxisomal targeting signal receptor-like protein	1935	0.0	Gene=ACRE_079190	1	C:GO:0005778	C:peroxisomal membrane			IPR019734 (SMART); IPR011990 (G3DSA:1.25.40.GENE3D); PF13428 (PFAM); PF13414 (PFAM); mobidb-lite (MOBIDB_LITE); mobidb-lite (MOBIDB_LITE); mobidb-lite (MOBIDB_LITE); mobidb-lite (MOBIDB_LITE); IPR024111 (PANTHER); PTHR10130:SF0 (PANTHER); IPR019734 (PROSITE_PROFILES); IPR019734 (PROSITE_PROFILES); IPR019734 (PROSITE_PROFILES); IPR019734 (PROSITE_PROFILES); IPR019734 (PROSITE_PROFILES); IPR013026 …	F:GO:0005515	F:protein binding
NODE_1_length_1489480_cov_119_871856.g442.t1	hypothetical protein ACRE_079180	2973	7.23228E-137	Gene=ACRE_079180	1	F:GO:0046983	F:protein dimerization activity			IPR001138 (SMART); IPR011598 (SMART); IPR001138 (PFAM); IPR036864 (G3DSA:4.10.240.GENE3D); IPR011598 (PFAM); IPR036638 (G3DSA:4.10.280.GENE3D); mobidb-lite (MOBIDB_LITE); mobidb-lite (MOBIDB_LITE); mobidb-lite (MOBIDB_LITE); mobidb-lite (MOBIDB_LITE); mobidb-lite (MOBIDB_LITE); mobidb-lite (MOBIDB_LITE); mobidb-lite (MOBIDB_LITE); mobidb-lite (MOBIDB_LITE); mobidb-lite (MOBIDB_LITE); mobidb-lite …	P:GO:0006355; F:GO:0000981; F:GO:0008270; F:GO:0046983	P:regulation of transcription, DNA-templated; F:DNA-binding transcription factor activity, RNA polymerase II-specific; F:zinc ion binding; F:protein dimerization activity
NODE_1_length_1489480_cov_119_871856.g443.t1	hypothetical protein ACRE_079160	1125	2.45576E-158	Gene=ACRE_079160	1	F:GO:0016491	F:oxidoreductase activity	EC:1	Oxidoreductases	IPR020843 (SMART); IPR013149 (PFAM); G3DSA:3.90.180.10 (GENE3D); G3DSA:3.40.50.720 (GENE3D); PTHR45348 (PANTHER); PTHR45348:SF3 (PANTHER); cd08249 (CDD); IPR011032 (SUPERFAMILY); IPR036291 (SUPERFAMILY)	F:GO:0016491	F:oxidoreductase activity
NODE_1_length_1489480_cov_119_871856.g444.t1	Inositol phosphoceramide mannosyltransferase-like protein	1224	1.23433E-141	Gene=ACRE_015370	4	F:GO:0016740; F:GO:0016757; C:GO:0016020; C:GO:0016021	F:transferase activity; F:transferase activity, transferring glycosyl groups; C:membrane; C:integral component of membrane			G3DSA:3.90.550.20 (GENE3D); IPR007577 (PFAM); PTHR32385 (PANTHER); IPR029044 (SUPERFAMILY)	no GO terms	no GO terms
NODE_1_length_1489480_cov_119_871856.g445.t1	Monothiol glutaredoxin-like protein	1137	3.63581E-78	Gene=ACRE_079140	2	F:GO:0016491; C:GO:0016020	F:oxidoreductase activity; C:membrane	EC:1	Oxidoreductases	IPR014025 (PRINTS); IPR036249 (G3DSA:3.40.30.GENE3D); IPR002109 (PFAM); mobidb-lite (MOBIDB_LITE); mobidb-lite (MOBIDB_LITE); mobidb-lite (MOBIDB_LITE); PTHR45694:SF5 (PANTHER); PTHR45694 (PANTHER); IPR002109 (PROSITE_PROFILES); cd03419 (CDD); IPR036249 (SUPERFAMILY)	F:GO:0015035	F:protein disulfide oxidoreductase activity
NODE_1_length_1489480_cov_119_871856.g446.t1	hypothetical protein S40288_03103	1752	0.0	Gene=S40288_03103	1	C:GO:0016020	C:membrane			IPR006740 (PFAM); G3DSA:3.90.550.50 (GENE3D); PTHR10811:SF86 (PANTHER); PTHR10811 (PANTHER)	no GO terms	no GO terms
NODE_1_length_1489480_cov_119_871856.g447.t1	Polysaccharide monooxygenase Cel61a 4	900	3.22721E-138	Gene=CCHL11_06151	5	P:GO:0005975; P:GO:0055114; F:GO:0004497; F:GO:0030248; C:GO:0005576	P:carbohydrate metabolic process; P:obsolete oxidation-reduction process; F:monooxygenase activity; F:cellulose binding; C:extracellular region			IPR000254 (SMART); IPR000254 (PFAM); G3DSA:2.70.50.70 (GENE3D); IPR005103 (PFAM); PTHR33353 (PANTHER); PTHR33353:SF2 (PANTHER); IPR000254 (PROSITE_PROFILES); IPR035971 (SUPERFAMILY)	P:GO:0005975; F:GO:0030248; C:GO:0005576	P:carbohydrate metabolic process; F:cellulose binding; C:extracellular region
NODE_1_length_1489480_cov_119_871856.g448.t1	---NA---	663		.						no IPS match	no IPS match	no IPS match
NODE_1_length_1489480_cov_119_871856.g449.t1	---NA---	612		.						no IPS match	no IPS match	no IPS match
NODE_1_length_1489480_cov_119_871856.g450.t1	uncharacterized protein FIESC28_11747	1269	0.0	Gene=FIESC28_11747	1	P:GO:0030638	P:polyketide metabolic process			G3DSA:3.10.450.50 (GENE3D); PTHR32083 (PANTHER); PTHR32083:SF41 (PANTHER); IPR032710 (SUPERFAMILY)	no GO terms	no GO terms
NODE_1_length_1489480_cov_119_871856.g451.t1	protein kinase	693	2.53172E-68	Gene=IQ07DRAFT_497299	5	P:GO:0006468; P:GO:0016310; F:GO:0004672; F:GO:0005524; F:GO:0016301	P:protein phosphorylation; P:phosphorylation; F:protein kinase activity; F:ATP binding; F:kinase activity			IPR000719 (PFAM); G3DSA:1.10.510.10 (GENE3D); IPR000719 (PROSITE_PROFILES); IPR011009 (SUPERFAMILY)	P:GO:0006468; F:GO:0004672; F:GO:0005524	P:protein phosphorylation; F:protein kinase activity; F:ATP binding
NODE_1_length_1489480_cov_119_871856.g452.t1	nucleotide exchange factor SIL1	1257	9.96265E-114	Gene=VFPPC_00715	3	P:GO:0050790; F:GO:0000774; C:GO:0005783	P:regulation of catalytic activity; F:adenyl-nucleotide exchange factor activity; C:endoplasmic reticulum			IPR011989 (G3DSA:1.25.10.GENE3D); PTHR19316 (PANTHER); PTHR19316:SF32 (PANTHER)	no GO terms	no GO terms
NODE_1_length_1489480_cov_119_871856.g453.t1	Histone-lysine N-methyltransferase SMYD3	1533	1.10474E-151	Gene=TOPH_05143	3	P:GO:0032259; F:GO:0008168; F:GO:0016740	P:methylation; F:methyltransferase activity; F:transferase activity			IPR001214 (SMART); G3DSA:3.30.70.3410 (GENE3D); G3DSA:2.170.270.10 (GENE3D); IPR001214 (PFAM); IPR002893 (PFAM); G3DSA:3.30.60.180 (GENE3D); mobidb-lite (MOBIDB_LITE); PTHR12197:SF285 (PANTHER); PTHR12197:SF285 (PANTHER); PTHR12197 (PANTHER); IPR001214 (PROSITE_PROFILES); IPR002893 (PROSITE_PROFILES); cd20071 (CDD); SSF82199 (SUPERFAMILY); SSF144232 (SUPERFAMILY)	F:GO:0005515	F:protein binding
NODE_1_length_1489480_cov_119_871856.g454.t1	Uncharacterized protein TPAR_08541	861	3.86931E-5	.						mobidb-lite (MOBIDB_LITE); mobidb-lite (MOBIDB_LITE)	no GO terms	no GO terms
NODE_1_length_1489480_cov_119_871856.g455.t1	putative exonuclease-like protein	2130	0.0	Gene=ACRE_079090	3	P:GO:0090305; F:GO:0003676; F:GO:0004527	P:nucleic acid phosphodiester bond hydrolysis; F:nucleic acid binding; F:exonuclease activity	EC:3.1; EC:3	Acting on ester bonds; Hydrolases	IPR013520 (SMART); IPR036397 (G3DSA:3.30.420.GENE3D); IPR013520 (PFAM); mobidb-lite (MOBIDB_LITE); mobidb-lite (MOBIDB_LITE); mobidb-lite (MOBIDB_LITE); mobidb-lite (MOBIDB_LITE); PTHR12801 (PANTHER); PTHR12801:SF115 (PANTHER); IPR034922 (CDD); IPR012337 (SUPERFAMILY)	F:GO:0003676	F:nucleic acid binding
NODE_1_length_1489480_cov_119_871856.g456.t1	putative membrane protein -like protein	3048	0.0	Gene=ACRE_091270	1	C:GO:0016021	C:integral component of membrane			IPR032800 (PFAM); IPR010308 (PFAM); mobidb-lite (MOBIDB_LITE); mobidb-lite (MOBIDB_LITE); mobidb-lite (MOBIDB_LITE); mobidb-lite (MOBIDB_LITE); mobidb-lite (MOBIDB_LITE); mobidb-lite (MOBIDB_LITE); mobidb-lite (MOBIDB_LITE); mobidb-lite (MOBIDB_LITE); mobidb-lite (MOBIDB_LITE); mobidb-lite (MOBIDB_LITE); mobidb-lite (MOBIDB_LITE); PTHR31145:SF6 (PANTHER); IPR040241 (PANTHER)	no GO terms	no GO terms
NODE_1_length_1489480_cov_119_871856.g457.t1	DNA mismatch repair protein MutL	1242	1.90391E-75	Gene=CSAL01_06266	3	P:GO:0006298; F:GO:0016887; C:GO:0032300	P:mismatch repair; F:ATPase activity; C:mismatch repair complex			IPR036890 (G3DSA:3.30.565.GENE3D); PF13589 (PFAM); mobidb-lite (MOBIDB_LITE); mobidb-lite (MOBIDB_LITE); PTHR10073:SF41 (PANTHER); IPR038973 (PANTHER); cd16926 (CDD); IPR036890 (SUPERFAMILY)	P:GO:0006298; F:GO:0016887; C:GO:0032300	P:mismatch repair; F:ATPase activity; C:mismatch repair complex
NODE_1_length_1489480_cov_119_871856.g458.t1	hypothetical protein F66182_5718	591	4.55446E-113	.						IPR034964 (TIGRFAM); IPR002180 (PFAM); IPR036467 (G3DSA:3.40.50.GENE3D); IPR034964 (PANTHER); IPR034964 (HAMAP); IPR034964 (CDD); IPR036467 (SUPERFAMILY)	P:GO:0009231; F:GO:0000906; C:GO:0009349	P:riboflavin biosynthetic process; F:6,7-dimethyl-8-ribityllumazine synthase activity; C:riboflavin synthase complex
NODE_1_length_1489480_cov_119_871856.g459.t1	hypothetical protein ACRE_081230	2694	0.0	.						mobidb-lite (MOBIDB_LITE); mobidb-lite (MOBIDB_LITE); mobidb-lite (MOBIDB_LITE); mobidb-lite (MOBIDB_LITE); mobidb-lite (MOBIDB_LITE); mobidb-lite (MOBIDB_LITE); mobidb-lite (MOBIDB_LITE); mobidb-lite (MOBIDB_LITE); mobidb-lite (MOBIDB_LITE); mobidb-lite (MOBIDB_LITE); mobidb-lite (MOBIDB_LITE); mobidb-lite (MOBIDB_LITE); mobidb-lite (MOBIDB_LITE); mobidb-lite (MOBIDB_LITE); mobidb-lite (MOBIDB_L…	no GO terms	no GO terms
NODE_1_length_1489480_cov_119_871856.g460.t1	Metal tolerance protein-like protein	1719	0.0	Gene=ACRE_081200	3	P:GO:0098655; F:GO:0008324; C:GO:0016021	P:cation transmembrane transport; F:cation transmembrane transporter activity; C:integral component of membrane	EC:7	Translocases	IPR002524 (PFAM); IPR036837 (G3DSA:3.30.70.GENE3D); IPR027469 (G3DSA:1.20.1510.GENE3D); IPR027470 (PFAM); IPR002524 (TIGRFAM); mobidb-lite (MOBIDB_LITE); mobidb-lite (MOBIDB_LITE); mobidb-lite (MOBIDB_LITE); mobidb-lite (MOBIDB_LITE); mobidb-lite (MOBIDB_LITE); mobidb-lite (MOBIDB_LITE); PTHR43840:SF4 (PANTHER); PTHR43840 (PANTHER); IPR036837 (SUPERFAMILY); IPR027469 (SUPERFAMILY)	P:GO:0006812; P:GO:0055085; F:GO:0008324; C:GO:0016021	P:cation transport; P:transmembrane transport; F:cation transmembrane transporter activity; C:integral component of membrane
NODE_1_length_1489480_cov_119_871856.g461.t1	Phosphatidylinositol 4-kinase-like protein	5589	0.0	Gene=ACRE_081190	10	P:GO:0000422; P:GO:0030866; P:GO:0046854; P:GO:0048015; P:GO:0060237; P:GO:0061909; P:GO:0140504; F:GO:0004430; F:GO:0106006; C:GO:0005886	P:autophagy of mitochondrion; P:cortical actin cytoskeleton organization; P:phosphatidylinositol phosphorylation; P:phosphatidylinositol-mediated signaling; P:regulation of fungal-type cell wall organization; P:autophagosome-lysosome fusion; P:microlipophagy; F:1-phosphatidylinositol 4-kinase activity; F:cytoskeletal protein-membrane anchor activity; C:plasma membrane	EC:2.7.1; EC:2.7; EC:2; EC:2.7.1.67	Transferring phosphorus-containing groups; Transferring phosphorus-containing groups; Transferases; 1-phosphatidylinositol 4-kinase	IPR000403 (SMART); IPR001263 (SMART); G3DSA:3.30.1010.10 (GENE3D); IPR001263 (PFAM); IPR042236 (G3DSA:1.25.40.GENE3D); IPR000403 (PFAM); IPR036940 (G3DSA:1.10.1070.GENE3D); IPR015433 (PANTHER); PTHR10048:SF15 (PANTHER); IPR000403 (PROSITE_PROFILES); IPR001263 (PROSITE_PROFILES); cd05167 (CDD); IPR016024 (SUPERFAMILY); IPR011009 (SUPERFAMILY)	P:GO:0046854; P:GO:0048015; F:GO:0016301	P:phosphatidylinositol phosphorylation; P:phosphatidylinositol-mediated signaling; F:kinase activity
NODE_1_length_1489480_cov_119_871856.g462.t1	Proteasome subunit beta type-like protein	786	9.53819E-180	Gene=ACRE_081180	4	P:GO:0010499; P:GO:0043161; F:GO:0004298; C:GO:0019774	P:proteasomal ubiquitin-independent protein catabolic process; P:proteasome-mediated ubiquitin-dependent protein catabolic process; F:threonine-type endopeptidase activity; C:proteasome core complex, beta-subunit complex	EC:3.4.99; EC:3.4; EC:3.4.25; EC:3	Acting on peptide bonds (peptidases); Acting on peptide bonds (peptidases); Acting on peptide bonds (peptidases); Hydrolases	IPR001353 (PFAM); IPR029055 (G3DSA:3.60.20.GENE3D); mobidb-lite (MOBIDB_LITE); mobidb-lite (MOBIDB_LITE); IPR035202 (PTHR11599:PANTHER); PTHR11599 (PANTHER); IPR023333 (PROSITE_PROFILES); cd03757 (CDD); IPR029055 (SUPERFAMILY)	P:GO:0051603; F:GO:0004298; C:GO:0005839	P:proteolysis involved in cellular protein catabolic process; F:threonine-type endopeptidase activity; C:proteasome core complex
NODE_1_length_1489480_cov_119_871856.g463.t1	Uncharacterized protein TPAR_08531	1506	1.05532E-151	Gene=TPAR_08531	2	F:GO:0003676; F:GO:0003723	F:nucleic acid binding; F:RNA binding			G3DSA:3.10.590.10 (GENE3D); IPR007275 (PFAM); IPR012677 (G3DSA:3.30.70.GENE3D); mobidb-lite (MOBIDB_LITE); mobidb-lite (MOBIDB_LITE); mobidb-lite (MOBIDB_LITE); mobidb-lite (MOBIDB_LITE); mobidb-lite (MOBIDB_LITE); mobidb-lite (MOBIDB_LITE); PTHR12357:SF3 (PANTHER); PTHR12357 (PANTHER); IPR007275 (PROSITE_PROFILES); IPR035979 (SUPERFAMILY)	F:GO:0003676; F:GO:0003723	F:nucleic acid binding; F:RNA binding
NODE_1_length_1489480_cov_119_871856.g464.t1	heat shock 30	678	8.42183E-82	.						IPR002068 (PFAM); mobidb-lite (MOBIDB_LITE); mobidb-lite (MOBIDB_LITE); mobidb-lite (MOBIDB_LITE); PTHR43670 (PANTHER); PTHR43670:SF23 (PANTHER); IPR002068 (PROSITE_PROFILES); cd06464 (CDD); IPR008978 (SUPERFAMILY)	no GO terms	no GO terms
NODE_1_length_1489480_cov_119_871856.g465.t1	DNA repair protein-like protein	957	0.0	Gene=ACRE_081150	18	P:GO:0000708; P:GO:0000723; P:GO:0000724; P:GO:0006312; P:GO:0007533; P:GO:0036297; P:GO:0051260; P:GO:1990426; P:GO:1990918; F:GO:0000150; F:GO:0003690; F:GO:0003697; F:GO:0005524; F:GO:0008094; F:GO:0042802; F:GO:1905334; C:GO:0000775; C:GO:0035861	P:meiotic strand invasion; P:telomere maintenance; P:double-strand break repair via homologous recombination; P:mitotic recombination; P:mating type switching; P:interstrand cross-link repair; P:protein homooligomerization; P:mitotic recombination-dependent replication fork processing; P:double-strand break repair involved in meiotic recombination; F:recombinase activity; F:double-stranded DNA bi…	EC:3.6.1; EC:3.6; EC:3; EC:3.6.1.15	Acting on acid anhydrides; Acting on acid anhydrides; Hydrolases; Nucleoside-triphosphate phosphatase	IPR003593 (SMART); G3DSA:3.40.50.300 (GENE3D); IPR011941 (TIGRFAM); IPR013632 (PFAM); IPR016467 (PIRSF); mobidb-lite (MOBIDB_LITE); PTHR22942:SF39 (PANTHER); PTHR22942:SF39 (PANTHER); PTHR22942 (PANTHER); PTHR22942 (PANTHER); IPR020588 (PROSITE_PROFILES); IPR020587 (PROSITE_PROFILES); IPR033925 (CDD); IPR027417 (SUPERFAMILY)	P:GO:0000724; P:GO:0006259; P:GO:0006281; P:GO:1990426; F:GO:0000150; F:GO:0003677; F:GO:0003690; F:GO:0003697; F:GO:0005524; F:GO:0008094	P:double-strand break repair via homologous recombination; P:DNA metabolic process; P:DNA repair; P:mitotic recombination-dependent replication fork processing; F:recombinase activity; F:DNA binding; F:double-stranded DNA binding; F:single-stranded DNA binding; F:ATP binding; F:DNA-dependent ATPase activity
NODE_1_length_1489480_cov_119_871856.g466.t1	Nucleoporin-like protein	3387	0.0	Gene=ACRE_081140	0					PF11715 (PFAM); IPR021717 (PANTHER)	no GO terms	no GO terms
NODE_1_length_1489480_cov_119_871856.g467.t1	hypothetical protein S7711_08076	972	0.0	Gene=S40288_03488;Gene=S7711_08076;Gene=S40285_00869	6	P:GO:0006886; P:GO:0042147; P:GO:0045053; F:GO:0140318; C:GO:0005829; C:GO:0030906	P:intracellular protein transport; P:retrograde transport, endosome to Golgi; P:protein retention in Golgi apparatus; F:protein transporter activity; C:cytosol; C:retromer, cargo-selective complex	EC:7	Translocases	IPR028934 (PFAM); IPR014752 (G3DSA:2.60.40.GENE3D); IPR014752 (G3DSA:2.60.40.GENE3D); mobidb-lite (MOBIDB_LITE); mobidb-lite (MOBIDB_LITE); IPR028934 (PANTHER); PTHR12233:SF1 (PANTHER)	P:GO:0006886	P:intracellular protein transport
NODE_1_length_1489480_cov_119_871856.g468.t1	large subunit ribosomal protein L9e	582	1.753E-122	.						IPR000702 (PIRSF); IPR036789 (G3DSA:3.90.930.GENE3D); IPR020040 (PFAM); IPR036789 (G3DSA:3.90.930.GENE3D); PTHR11655:SF16 (PANTHER); IPR000702 (PANTHER); IPR036789 (SUPERFAMILY); IPR036789 (SUPERFAMILY)	P:GO:0006412; F:GO:0003735; F:GO:0019843; C:GO:0005840	P:translation; F:structural constituent of ribosome; F:rRNA binding; C:ribosome
NODE_1_length_1489480_cov_119_871856.g469.t1	unnamed protein product	1098	1.56163E-76	.						mobidb-lite (MOBIDB_LITE); mobidb-lite (MOBIDB_LITE); mobidb-lite (MOBIDB_LITE); mobidb-lite (MOBIDB_LITE); mobidb-lite (MOBIDB_LITE)	no GO terms	no GO terms
NODE_1_length_1489480_cov_119_871856.g470.t1	V-type proton ATPase subunit H-like protein	1449	0.0	Gene=ACRE_081100	3	P:GO:1902600; F:GO:0046961; C:GO:0000221	P:proton transmembrane transport; F:proton-transporting ATPase activity, rotational mechanism; C:vacuolar proton-transporting V-type ATPase, V1 domain	EC:7.1.2.2; EC:7	H(+)-transporting two-sector ATPase; Translocases	IPR011989 (G3DSA:1.25.10.GENE3D); IPR004908 (PFAM); IPR011987 (PFAM); IPR038497 (G3DSA:1.25.40.GENE3D); IPR004908 (PIRSF); IPR004908 (PANTHER); PTHR10698:SF0 (PANTHER); IPR016024 (SUPERFAMILY)	P:GO:1902600; F:GO:0046961; C:GO:0000221	P:proton transmembrane transport; F:proton-transporting ATPase activity, rotational mechanism; C:vacuolar proton-transporting V-type ATPase, V1 domain
NODE_1_length_1489480_cov_119_871856.g471.t1	aminomethyltransferase-like protein	1323	0.0	Gene=ACRE_081090	6	P:GO:0006546; P:GO:0006730; P:GO:0032259; F:GO:0004047; F:GO:0004375; F:GO:0008483	P:glycine catabolic process; P:one-carbon metabolic process; P:methylation; F:aminomethyltransferase activity; F:glycine dehydrogenase (decarboxylating) activity; F:transaminase activity	EC:2.6.1; EC:2.1; EC:1.4; EC:1.4.4; EC:2.1.2.10; EC:1; EC:2; EC:2.6; EC:2.1.1; EC:1.4.4.2	Transferring nitrogenous groups; Transferring one-carbon groups; Acting on the CH-NH(2) group of donors; Acting on the CH-NH(2) group of donors; Aminomethyltransferase; Oxidoreductases; Transferases; Transferring nitrogenous groups; Transferring one-carbon groups; Glycine dehydrogenase (aminomethyl-transferring)	G3DSA:3.30.70.1400 (GENE3D); IPR006223 (TIGRFAM); IPR006222 (PFAM); G3DSA:4.10.1250.10 (GENE3D); G3DSA:2.40.30.110 (GENE3D); IPR028896 (PIRSF); IPR013977 (PFAM); IPR027266 (G3DSA:3.30.1360.GENE3D); IPR028896 (PANTHER); PTHR43757:SF2 (PANTHER); IPR029043 (SUPERFAMILY); SSF103025 (SUPERFAMILY)	P:GO:0006546; F:GO:0004047; F:GO:0005515	P:glycine catabolic process; F:aminomethyltransferase activity; F:protein binding
NODE_1_length_1489480_cov_119_871856.g472.t1	N-carbamoyl-L-amino acid hydrolase	210	8.47947E-19	.						no IPS match	no IPS match	no IPS match
NODE_1_length_1489480_cov_119_871856.g473.t1	hypothetical protein F53441_3603	282	1.36925E-9	.						no IPS match	no IPS match	no IPS match
NODE_1_length_1489480_cov_119_871856.g474.t1	major facilitator superfamily transporter	294	7.32368E-26	Gene=GLRG_00809	4	P:GO:0055085; F:GO:0022857; C:GO:0016020; C:GO:0016021	P:transmembrane transport; F:transmembrane transporter activity; C:membrane; C:integral component of membrane			no IPS match	no IPS match	no IPS match
NODE_1_length_1489480_cov_119_871856.g475.t1	hypothetical protein CTA1_7394	819	5.065E-46	Gene=CTA1_7394	2	C:GO:0016020; C:GO:0016021	C:membrane; C:integral component of membrane			IPR005018 (SMART); IPR038697 (G3DSA:2.60.40.GENE3D); IPR015920 (PFAM); mobidb-lite (MOBIDB_LITE); mobidb-lite (MOBIDB_LITE); PTHR47797:SF1 (PANTHER); PTHR47797 (PANTHER); IPR005018 (PROSITE_PROFILES); IPR015920 (CDD); SSF49344 (SUPERFAMILY)	no GO terms	no GO terms
NODE_1_length_1489480_cov_119_871856.g476.t1	hypothetical protein OCS_06522	462	7.00569E-61	.						no IPS match	no IPS match	no IPS match
NODE_1_length_1489480_cov_119_871856.g477.t1	hypothetical protein E8E14_008037	2457	5.52495E-46	.						SM00212 (SMART); IPR029498 (PFAM); IPR038305 (G3DSA:1.20.120.GENE3D); IPR016135 (G3DSA:3.10.110.GENE3D); IPR000608 (PFAM); mobidb-lite (MOBIDB_LITE); mobidb-lite (MOBIDB_LITE); PTHR24068 (PANTHER); PTHR24068:SF346 (PANTHER); IPR000608 (PROSITE_PROFILES); IPR000608 (CDD); IPR016135 (SUPERFAMILY)	no GO terms	no GO terms
NODE_1_length_1489480_cov_119_871856.g478.t1	transcription factor c2h2	579	1.72426E-14	Gene=FLONG3_2844	2	C:GO:0016020; C:GO:0016021	C:membrane; C:integral component of membrane			no IPS match	no IPS match	no IPS match
NODE_1_length_1489480_cov_119_871856.g479.t1	hypothetical protein CPC735_062520	828	8.64334E-43	Gene=CPSG_05612;Gene=CPC735_062520;Gene=CPAG_04986	2	C:GO:0016020; C:GO:0016021	C:membrane; C:integral component of membrane			no IPS match	no IPS match	no IPS match
NODE_1_length_1489480_cov_119_871856.g480.t1	hypothetical protein S40288_05135	1929	1.87746E-172	.						no IPS match	no IPS match	no IPS match
NODE_1_length_1489480_cov_119_871856.g481.t1	hypothetical protein S7711_02983	3432	0.0	.						IPR024983 (PFAM)	no GO terms	no GO terms
NODE_1_length_1489480_cov_119_871856.g482.t1	hypothetical protein ASPSYDRAFT_134160	495	1.05087E-18	Gene=ASPSYDRAFT_134160	6	P:GO:0006355; P:GO:0006357; F:GO:0000981; F:GO:0003677; F:GO:0008270; C:GO:0005634	P:regulation of transcription, DNA-templated; P:regulation of transcription by RNA polymerase II; F:DNA-binding transcription factor activity, RNA polymerase II-specific; F:DNA binding; F:zinc ion binding; C:nucleus			no IPS match	no IPS match	no IPS match
NODE_1_length_1489480_cov_119_871856.g483.t1	Clavaminate synthase-like protein	1314	0.0	Gene=BDV38DRAFT_271363	2	F:GO:0046872; F:GO:0051213	F:metal ion binding; F:dioxygenase activity	EC:1	Oxidoreductases	IPR038492 (G3DSA:3.30.2020.GENE3D); IPR003819 (PFAM); IPR010376 (PFAM); PTHR10696 (PANTHER); PTHR10696:SF25 (PANTHER); SSF51197 (SUPERFAMILY)	F:GO:0016491	F:oxidoreductase activity
NODE_1_length_1489480_cov_119_871856.g484.t1	arad-like aldolase/epimerase	861	2.75128E-169	.						IPR001303 (SMART); IPR001303 (PFAM); IPR036409 (G3DSA:3.40.225.GENE3D); PTHR10672:SF25 (PANTHER); PTHR10672 (PANTHER); IPR036409 (SUPERFAMILY)	no GO terms	no GO terms
NODE_1_length_1489480_cov_119_871856.g485.t1	uncharacterized protein M421DRAFT_96835	909	3.79548E-63	.						no IPS match	no IPS match	no IPS match
NODE_1_length_1489480_cov_119_871856.g486.t1	hypothetical protein FDECE_2843	1569	0.0	.						IPR000560 (PFAM); IPR036514 (G3DSA:3.40.50.GENE3D); IPR029033 (G3DSA:3.40.50.GENE3D); PTHR20963:SF12 (PANTHER); PTHR20963 (PANTHER); IPR000560 (CDD); IPR029033 (SUPERFAMILY)	no GO terms	no GO terms
NODE_1_length_1489480_cov_119_871856.g487.t1	uncharacterized protein RSE6_01926	912	1.99835E-144	.						IPR032379 (PFAM)	no GO terms	no GO terms
NODE_1_length_1489480_cov_119_871856.g488.t1	---NA---	1725		.						mobidb-lite (MOBIDB_LITE); mobidb-lite (MOBIDB_LITE); mobidb-lite (MOBIDB_LITE); mobidb-lite (MOBIDB_LITE); mobidb-lite (MOBIDB_LITE); mobidb-lite (MOBIDB_LITE); mobidb-lite (MOBIDB_LITE); mobidb-lite (MOBIDB_LITE); mobidb-lite (MOBIDB_LITE); mobidb-lite (MOBIDB_LITE)	no GO terms	no GO terms
NODE_1_length_1489480_cov_119_871856.g489.t1	hypothetical protein TRIVIDRAFT_82790	1731	0.0	Gene=TRIVIDRAFT_82790	7	P:GO:0001732; P:GO:0002191; F:GO:0003743; F:GO:0098808; C:GO:0005852; C:GO:0016282; C:GO:0033290	P:formation of cytoplasmic translation initiation complex; P:cap-dependent translational initiation; F:translation initiation factor activity; F:mRNA cap binding; C:eukaryotic translation initiation factor 3 complex; C:eukaryotic 43S preinitiation complex; C:eukaryotic 48S preinitiation complex			IPR007783 (PFAM); IPR007783 (PIRSF); mobidb-lite (MOBIDB_LITE); mobidb-lite (MOBIDB_LITE); mobidb-lite (MOBIDB_LITE); PTHR12399:SF0 (PANTHER); IPR007783 (PANTHER); IPR007783 (HAMAP)	F:GO:0003743; C:GO:0005737; C:GO:0005852	F:translation initiation factor activity; C:cytoplasm; C:eukaryotic translation initiation factor 3 complex
NODE_1_length_1489480_cov_119_871856.g490.t1	hypothetical protein CDD82_5019	1146	2.60371E-116	Gene=CDD82_5019	2	P:GO:0006355; F:GO:0003700	P:regulation of transcription, DNA-templated; F:DNA-binding transcription factor activity			IPR023167 (G3DSA:1.10.238.GENE3D); G3DSA:1.20.5.170 (GENE3D); mobidb-lite (MOBIDB_LITE); mobidb-lite (MOBIDB_LITE); mobidb-lite (MOBIDB_LITE); mobidb-lite (MOBIDB_LITE); mobidb-lite (MOBIDB_LITE); PTHR40621:SF3 (PANTHER); PTHR40621 (PANTHER); IPR004827 (PROSITE_PROFILES); cd14688 (CDD); IPR023167 (SUPERFAMILY); SSF57959 (SUPERFAMILY)	P:GO:0006355; F:GO:0003700	P:regulation of transcription, DNA-templated; F:DNA-binding transcription factor activity
NODE_1_length_1489480_cov_119_871856.g491.t1	hypothetical protein PCL_02834	1092	0.0	Gene=PCL_02834	6	P:GO:0006979; P:GO:0098869; F:GO:0004601; F:GO:0020037; F:GO:0046872; C:GO:0016021	P:response to oxidative stress; P:cellular oxidant detoxification; F:peroxidase activity; F:heme binding; F:metal ion binding; C:integral component of membrane	EC:1.11; EC:1; EC:1.11.1	Acting on a peroxide as acceptor; Oxidoreductases; Acting on a peroxide as acceptor	IPR002016 (PRINTS); IPR002207 (PRINTS); G3DSA:1.10.420.10 (GENE3D); G3DSA:1.10.520.10 (GENE3D); IPR002016 (PFAM); PTHR31356:SF0 (PANTHER); PTHR31356 (PANTHER); IPR002016 (PROSITE_PROFILES); cd00691 (CDD); IPR010255 (SUPERFAMILY)	P:GO:0006979; F:GO:0004601; F:GO:0020037	P:response to oxidative stress; F:peroxidase activity; F:heme binding
NODE_1_length_1489480_cov_119_871856.g492.t1	2-isopropylmalate synthase	1854	0.0	Gene=CH35J_002227	3	P:GO:0009082; P:GO:0009098; F:GO:0003852	P:branched-chain amino acid biosynthetic process; P:leucine biosynthetic process; F:2-isopropylmalate synthase activity	EC:2.3.3; EC:2.3; EC:2; EC:2.3.3.13	Acyltransferases; Acyltransferases; Transferases; 2-isopropylmalate synthase	IPR013709 (SMART); IPR000891 (PFAM); IPR013709 (PFAM); IPR036230 (G3DSA:3.30.160.GENE3D); IPR013785 (G3DSA:3.20.20.GENE3D); IPR005668 (TIGRFAM); PTHR46911 (PANTHER); PTHR46911:SF1 (PANTHER); IPR000891 (PROSITE_PROFILES); IPR005668 (HAMAP); IPR039371 (CDD); SSF51569 (SUPERFAMILY); IPR036230 (SUPERFAMILY); SSF89000 (SUPERFAMILY)	P:GO:0009098; F:GO:0003824; F:GO:0003852	P:leucine biosynthetic process; F:catalytic activity; F:2-isopropylmalate synthase activity
NODE_1_length_1489480_cov_119_871856.g493.t1	Laccase-like protein	1845	0.0	Gene=ACRE_016080	3	P:GO:0055114; F:GO:0005507; F:GO:0016491	P:obsolete oxidation-reduction process; F:copper ion binding; F:oxidoreductase activity			IPR001117 (PFAM); IPR008972 (G3DSA:2.60.40.GENE3D); IPR008972 (G3DSA:2.60.40.GENE3D); IPR011707 (PFAM); IPR011706 (PFAM); IPR008972 (G3DSA:2.60.40.GENE3D); PTHR11709 (PANTHER); PTHR11709:SF145 (PANTHER); cd13854 (CDD); cd13901 (CDD); cd13880 (CDD); IPR008972 (SUPERFAMILY); IPR008972 (SUPERFAMILY); IPR008972 (SUPERFAMILY)	F:GO:0005507; F:GO:0016491	F:copper ion binding; F:oxidoreductase activity
NODE_2_length_1295279_cov_118_880017.g494.t1	Late secretory pathway protein-like protein	2106	0.0	.						IPR018307 (PFAM); mobidb-lite (MOBIDB_LITE); mobidb-lite (MOBIDB_LITE); mobidb-lite (MOBIDB_LITE); mobidb-lite (MOBIDB_LITE); mobidb-lite (MOBIDB_LITE); mobidb-lite (MOBIDB_LITE); mobidb-lite (MOBIDB_LITE); PTHR31017:SF1 (PANTHER); PTHR31017 (PANTHER); IPR037516 (PROSITE_PROFILES)	no GO terms	no GO terms
NODE_2_length_1295279_cov_118_880017.g495.t1	hypothetical protein ACRE_019930	1893	0.0	.						IPR010839 (PFAM); PTHR47585 (PANTHER); PTHR47585:SF2 (PANTHER)	no GO terms	no GO terms
NODE_2_length_1295279_cov_118_880017.g496.t1	secreted beta-glucosidase-like protein	1515	1.72313E-128	.						IPR005556 (PFAM); mobidb-lite (MOBIDB_LITE); mobidb-lite (MOBIDB_LITE); mobidb-lite (MOBIDB_LITE); mobidb-lite (MOBIDB_LITE); mobidb-lite (MOBIDB_LITE); mobidb-lite (MOBIDB_LITE); PTHR31654 (PANTHER)	no GO terms	no GO terms
NODE_2_length_1295279_cov_118_880017.g497.t1	hypothetical protein CEP53_002536	2961	0.0	Gene=CEP53_002536	1	F:GO:0003988	F:acetyl-CoA C-acyltransferase activity	EC:2.3; EC:2; EC:2.3.1.16; EC:2.3.1	Acyltransferases; Transferases; Acetyl-CoA C-acyltransferase; Acyltransferases	IPR020616 (PFAM); G3DSA:1.25.40.570 (GENE3D); IPR016039 (G3DSA:3.40.47.GENE3D); IPR020617 (PFAM); IPR016039 (G3DSA:3.40.47.GENE3D); IPR002155 (TIGRFAM); mobidb-lite (MOBIDB_LITE); PTHR18919 (PANTHER); PTHR18919:SF156 (PANTHER); IPR002155 (CDD); IPR016039 (SUPERFAMILY); IPR016039 (SUPERFAMILY)	F:GO:0016746; F:GO:0016747	F:transferase activity, transferring acyl groups; F:transferase activity, transferring acyl groups other than amino-acyl groups
NODE_2_length_1295279_cov_118_880017.g498.t1	Ubiquitin-conjugating enzyme E2 2	423	3.31237E-97	Gene=BFJ69_g3067	2	F:GO:0005524; F:GO:0016740	F:ATP binding; F:transferase activity	EC:2	Transferases	SM00212 (SMART); IPR016135 (G3DSA:3.10.110.GENE3D); IPR000608 (PFAM); PTHR24067:SF260 (PANTHER); PTHR24067 (PANTHER); IPR000608 (PROSITE_PROFILES); IPR000608 (CDD); IPR016135 (SUPERFAMILY)	no GO terms	no GO terms
NODE_2_length_1295279_cov_118_880017.g499.t1	Kinesin heavy chain-like protein	2772	0.0	Gene=ACRE_014220	5	P:GO:0007018; F:GO:0003777; F:GO:0005524; F:GO:0008017; C:GO:0005874	P:microtubule-based movement; F:microtubule motor activity; F:ATP binding; F:microtubule binding; C:microtubule	EC:3.6.1; EC:3.6; EC:3; EC:3.6.1.15	Acting on acid anhydrides; Acting on acid anhydrides; Hydrolases; Nucleoside-triphosphate phosphatase	IPR001752 (PRINTS); IPR001752 (SMART); IPR001752 (PFAM); IPR036961 (G3DSA:3.40.850.GENE3D); mobidb-lite (MOBIDB_LITE); mobidb-lite (MOBIDB_LITE); mobidb-lite (MOBIDB_LITE); PTHR24115:SF913 (PANTHER); PTHR24115:SF913 (PANTHER); IPR027640 (PANTHER); IPR001752 (PROSITE_PROFILES); cd01369 (CDD); IPR027417 (SUPERFAMILY)	P:GO:0007018; F:GO:0005524; F:GO:0008017; F:GO:1990939	P:microtubule-based movement; F:ATP binding; F:microtubule binding; F:ATP-dependent microtubule motor activity
NODE_2_length_1295279_cov_118_880017.g500.t1	Leucine carboxyl methyltransferase 1	1053	7.66144E-134	Gene=CEP53_002532	3	P:GO:0032259; F:GO:0008168; F:GO:0016740	P:methylation; F:methyltransferase activity; F:transferase activity			IPR007213 (PFAM); IPR016651 (PIRSF); G3DSA:3.40.50.150 (GENE3D); mobidb-lite (MOBIDB_LITE); IPR016651 (PANTHER); IPR029063 (SUPERFAMILY)	P:GO:0032259; F:GO:0008168	P:methylation; F:methyltransferase activity
NODE_2_length_1295279_cov_118_880017.g501.t1	SAGA complex subunit-like protein	1026	8.51928E-169	Gene=ACRE_014200	9	P:GO:0006366; P:GO:0007124; P:GO:0016573; P:GO:1903506; F:GO:0003712; F:GO:0046982; C:GO:0000124; C:GO:0005829; C:GO:0046695	P:transcription by RNA polymerase II; P:pseudohyphal growth; P:histone acetylation; P:regulation of nucleic acid-templated transcription; F:transcription coregulator activity; F:protein heterodimerization activity; C:SAGA complex; C:cytosol; C:SLIK (SAGA-like) complex			IPR003195 (PFAM); IPR009072 (G3DSA:1.10.20.GENE3D); mobidb-lite (MOBIDB_LITE); mobidb-lite (MOBIDB_LITE); PTHR11380:SF5 (PANTHER); IPR003195 (PANTHER); IPR003195 (CDD); IPR009072 (SUPERFAMILY); IPR009072 (SUPERFAMILY)	P:GO:0006366; F:GO:0046982	P:transcription by RNA polymerase II; F:protein heterodimerization activity
NODE_2_length_1295279_cov_118_880017.g502.t1	Phospholipase D1-like protein	2475	0.0	Gene=ACRE_013610	5	P:GO:0006654; P:GO:0016042; P:GO:0048017; F:GO:0004630; F:GO:0070290	P:phosphatidic acid biosynthetic process; P:lipid catabolic process; P:inositol lipid-mediated signaling; F:phospholipase D activity; F:N-acylphosphatidylethanolamine-specific phospholipase D activity	EC:3.1.4; EC:3.1; EC:3; EC:3.1.4.4; EC:3.1.1	Acting on ester bonds; Acting on ester bonds; Hydrolases; Phospholipase D; Acting on ester bonds	IPR001736 (SMART); IPR001736 (PFAM); IPR016555 (PIRSF); mobidb-lite (MOBIDB_LITE); mobidb-lite (MOBIDB_LITE); IPR015679 (PANTHER); PTHR18896:SF76 (PANTHER); IPR001736 (PROSITE_PROFILES); IPR001736 (PROSITE_PROFILES); cd09141 (CDD); cd09138 (CDD); SSF56024 (SUPERFAMILY); SSF56024 (SUPERFAMILY)	P:GO:0006654; P:GO:0048017; F:GO:0003824; F:GO:0004630	P:phosphatidic acid biosynthetic process; P:inositol lipid-mediated signaling; F:catalytic activity; F:phospholipase D activity
NODE_2_length_1295279_cov_118_880017.g503.t1	hypothetical protein S7711_08249	2262	0.0	Gene=S7711_08249;Gene=S40288_06135	1	C:GO:0016020	C:membrane			IPR036249 (G3DSA:3.40.30.GENE3D); IPR036249 (G3DSA:3.40.30.GENE3D); IPR036249 (G3DSA:3.40.30.GENE3D); IPR013766 (PFAM); mobidb-lite (MOBIDB_LITE); mobidb-lite (MOBIDB_LITE); mobidb-lite (MOBIDB_LITE); PTHR45672:SF3 (PANTHER); PTHR45672 (PANTHER); IPR013766 (PROSITE_PROFILES); IPR013766 (PROSITE_PROFILES); cd02961 (CDD); cd02961 (CDD); IPR036249 (SUPERFAMILY); IPR036249 (SUPERFAMILY); IPR036249 (S…	no GO terms	no GO terms
NODE_2_length_1295279_cov_118_880017.g504.t1	hypothetical protein FDECE_13365	3366	0.0	.						IPR027415 (G3DSA:3.30.870.GENE3D); IPR002528 (PFAM); IPR002528 (TIGRFAM); IPR010347 (PFAM); G3DSA:3.30.870.10 (GENE3D); mobidb-lite (MOBIDB_LITE); mobidb-lite (MOBIDB_LITE); mobidb-lite (MOBIDB_LITE); mobidb-lite (MOBIDB_LITE); mobidb-lite (MOBIDB_LITE); mobidb-lite (MOBIDB_LITE); mobidb-lite (MOBIDB_LITE); PTHR11206 (PANTHER); PTHR11206:SF197 (PANTHER); cd13132 (CDD); SSF56024 (SUPERFAMILY); SSF…	P:GO:0006281; P:GO:0055085; F:GO:0008081; F:GO:0015297; F:GO:0042910; C:GO:0005634; C:GO:0016020	P:DNA repair; P:transmembrane transport; F:phosphoric diester hydrolase activity; F:antiporter activity; F:xenobiotic transmembrane transporter activity; C:nucleus; C:membrane
NODE_2_length_1295279_cov_118_880017.g505.t1	hypothetical protein F66182_8783	2031	0.0	.						IPR004000 (SMART); IPR004000 (PFAM); G3DSA:3.30.420.40 (GENE3D); G3DSA:3.30.420.40 (GENE3D); mobidb-lite (MOBIDB_LITE); mobidb-lite (MOBIDB_LITE); mobidb-lite (MOBIDB_LITE); mobidb-lite (MOBIDB_LITE); mobidb-lite (MOBIDB_LITE); PTHR11937:SF451 (PANTHER); IPR004000 (PANTHER); IPR043129 (SUPERFAMILY); IPR043129 (SUPERFAMILY)	no GO terms	no GO terms
NODE_2_length_1295279_cov_118_880017.g506.t1	SH3 domain-containing protein	2763	0.0	.						IPR007461 (PFAM); mobidb-lite (MOBIDB_LITE); mobidb-lite (MOBIDB_LITE); mobidb-lite (MOBIDB_LITE); mobidb-lite (MOBIDB_LITE); mobidb-lite (MOBIDB_LITE); mobidb-lite (MOBIDB_LITE); mobidb-lite (MOBIDB_LITE); mobidb-lite (MOBIDB_LITE); mobidb-lite (MOBIDB_LITE); mobidb-lite (MOBIDB_LITE); mobidb-lite (MOBIDB_LITE); mobidb-lite (MOBIDB_LITE); mobidb-lite (MOBIDB_LITE); mobidb-lite (MOBIDB_LITE); mob…	no GO terms	no GO terms
NODE_2_length_1295279_cov_118_880017.g507.t1	hypothetical protein ESCO_003038	204	2.1176E-22	Gene=ESCO_003038	1	C:GO:0016021	C:integral component of membrane			no IPS match	no IPS match	no IPS match
NODE_2_length_1295279_cov_118_880017.g508.t1	Fungal specific transcription factor domain	1188	2.0044E-130	.						IPR013087 (SMART); G3DSA:3.30.160.60 (GENE3D); G3DSA:3.30.160.60 (GENE3D); mobidb-lite (MOBIDB_LITE); mobidb-lite (MOBIDB_LITE); mobidb-lite (MOBIDB_LITE); mobidb-lite (MOBIDB_LITE); mobidb-lite (MOBIDB_LITE); PTHR40626 (PANTHER); PTHR40626:SF12 (PANTHER); IPR013087 (PROSITE_PROFILES); IPR036236 (SUPERFAMILY)	no GO terms	no GO terms
NODE_2_length_1295279_cov_118_880017.g509.t1	54S ribosomal protein L4-like protein	780	8.30488E-95	Gene=ACRE_013700	1	C:GO:0005840	C:ribosome			IPR010729 (PFAM); IPR038340 (G3DSA:1.20.1280.GENE3D); mobidb-lite (MOBIDB_LITE); mobidb-lite (MOBIDB_LITE); mobidb-lite (MOBIDB_LITE); mobidb-lite (MOBIDB_LITE); IPR010729 (PANTHER)	P:GO:0006412; F:GO:0003735; C:GO:0005761	P:translation; F:structural constituent of ribosome; C:mitochondrial ribosome
NODE_2_length_1295279_cov_118_880017.g510.t1	hypothetical protein FPOA_08301	1389	0.0	Gene=FPOA_08301	4	P:GO:0007264; P:GO:0015031; P:GO:0050790; F:GO:0005093	P:small GTPase mediated signal transduction; P:protein transport; P:regulation of catalytic activity; F:Rab GDP-dissociation inhibitor activity			IPR018203 (PRINTS); IPR000806 (PRINTS); IPR018203 (PFAM); G3DSA:3.30.519.10 (GENE3D); G3DSA:1.10.405.10 (GENE3D); IPR036188 (G3DSA:3.50.50.GENE3D); IPR018203 (PANTHER); PTHR11787:SF8 (PANTHER); IPR036188 (SUPERFAMILY); IPR036188 (SUPERFAMILY)	P:GO:0007264; P:GO:0015031; F:GO:0005092; F:GO:0005093	P:small GTPase mediated signal transduction; P:protein transport; F:GDP-dissociation inhibitor activity; F:Rab GDP-dissociation inhibitor activity
NODE_2_length_1295279_cov_118_880017.g511.t1	nucleolar GTP-binding protein	1974	0.0	.						IPR006073 (PRINTS); G3DSA:3.40.50.300 (GENE3D); IPR010674 (PFAM); IPR041623 (PFAM); IPR012973 (PFAM); IPR024926 (PIRSF); G3DSA:1.20.120.1190 (GENE3D); mobidb-lite (MOBIDB_LITE); mobidb-lite (MOBIDB_LITE); mobidb-lite (MOBIDB_LITE); mobidb-lite (MOBIDB_LITE); mobidb-lite (MOBIDB_LITE); mobidb-lite (MOBIDB_LITE); PTHR45759:SF1 (PANTHER); PTHR45759 (PANTHER); IPR031167 (PROSITE_PROFILES); cd01897 (C…	F:GO:0005525	F:GTP binding
NODE_2_length_1295279_cov_118_880017.g512.t1	Orotate phosphoribosyltransferase-like protein	705	2.71101E-138	Gene=ACRE_013790	3	P:GO:0009116; P:GO:0044205; F:GO:0004588	P:nucleoside metabolic process; P:'de novo' UMP biosynthetic process; F:orotate phosphoribosyltransferase activity	EC:2.4.2; EC:2.4; EC:2; EC:2.4.2.10	Glycosyltransferases; Glycosyltransferases; Transferases; Orotate phosphoribosyltransferase	IPR004467 (TIGRFAM); IPR000836 (PFAM); IPR029057 (G3DSA:3.40.50.GENE3D); PTHR46683 (PANTHER); IPR023031 (HAMAP); IPR000836 (CDD); IPR029057 (SUPERFAMILY)	P:GO:0006221; P:GO:0009116; F:GO:0004588	P:pyrimidine nucleotide biosynthetic process; P:nucleoside metabolic process; F:orotate phosphoribosyltransferase activity
NODE_2_length_1295279_cov_118_880017.g513.t1	DNA damage-inducible protein 1	1416	0.0	.						IPR015940 (SMART); IPR000626 (SMART); IPR019103 (PFAM); IPR015940 (PFAM); IPR021109 (G3DSA:2.40.70.GENE3D); G3DSA:1.10.8.10 (GENE3D); IPR000626 (PFAM); G3DSA:3.10.20.90 (GENE3D); mobidb-lite (MOBIDB_LITE); mobidb-lite (MOBIDB_LITE); mobidb-lite (MOBIDB_LITE); mobidb-lite (MOBIDB_LITE); PTHR12917 (PANTHER); PTHR12917:SF1 (PANTHER); IPR015940 (PROSITE_PROFILES); IPR000626 (PROSITE_PROFILES); cd1430…	P:GO:0006508; F:GO:0004190; F:GO:0005515	P:proteolysis; F:aspartic-type endopeptidase activity; F:protein binding
NODE_2_length_1295279_cov_118_880017.g514.t1	hypothetical protein FPSE5266_02514	1485	6.70849E-160	.						IPR007823 (PFAM); IPR042036 (G3DSA:1.10.10.GENE3D); mobidb-lite (MOBIDB_LITE); mobidb-lite (MOBIDB_LITE); mobidb-lite (MOBIDB_LITE); mobidb-lite (MOBIDB_LITE); mobidb-lite (MOBIDB_LITE); mobidb-lite (MOBIDB_LITE); IPR007823 (PANTHER); cd02440 (CDD); IPR029063 (SUPERFAMILY)	F:GO:0008168	F:methyltransferase activity
NODE_2_length_1295279_cov_118_880017.g515.t1	UPC2-regulatory involved in control of sterol uptake	1551	7.68662E-171	.						IPR021858 (PFAM); mobidb-lite (MOBIDB_LITE); PTHR37534:SF23 (PANTHER); PTHR37534 (PANTHER); PTHR37534 (PANTHER); PTHR37534:SF23 (PANTHER)	no GO terms	no GO terms
NODE_2_length_1295279_cov_118_880017.g516.t1	20S proteasome subunit alpha 5	738	2.25691E-177	.						IPR000426 (SMART); IPR000426 (PFAM); IPR029055 (G3DSA:3.60.20.GENE3D); IPR001353 (PFAM); PTHR11599:SF131 (PANTHER); PTHR11599 (PANTHER); IPR023332 (PROSITE_PROFILES); IPR033812 (CDD); IPR029055 (SUPERFAMILY)	P:GO:0006511; P:GO:0043161; P:GO:0051603; C:GO:0005839; C:GO:0019773	P:ubiquitin-dependent protein catabolic process; P:proteasome-mediated ubiquitin-dependent protein catabolic process; P:proteolysis involved in cellular protein catabolic process; C:proteasome core complex; C:proteasome core complex, alpha-subunit complex
NODE_2_length_1295279_cov_118_880017.g517.t1	Spindle pole body component-like protein	2688	0.0	Gene=ACRE_013770	6	P:GO:0007020; F:GO:0043015; C:GO:0000922; C:GO:0005737; C:GO:0005815; C:GO:0005874	P:microtubule nucleation; F:gamma-tubulin binding; C:spindle pole; C:cytoplasm; C:microtubule organizing center; C:microtubule			IPR041470 (PFAM); IPR040457 (PFAM); IPR042241 (G3DSA:1.20.120.GENE3D); mobidb-lite (MOBIDB_LITE); mobidb-lite (MOBIDB_LITE); mobidb-lite (MOBIDB_LITE); PTHR19302:SF13 (PANTHER); IPR007259 (PANTHER)	P:GO:0000226; P:GO:0007020; F:GO:0043015; C:GO:0000922; C:GO:0005815	P:microtubule cytoskeleton organization; P:microtubule nucleation; F:gamma-tubulin binding; C:spindle pole; C:microtubule organizing center
NODE_2_length_1295279_cov_118_880017.g518.t1	Helicase-like transcription factor	2988	0.0	Gene=ESCO_003026	6	F:GO:0000166; F:GO:0003677; F:GO:0004386; F:GO:0005524; F:GO:0016787; C:GO:0005634	F:nucleotide binding; F:DNA binding; F:helicase activity; F:ATP binding; F:hydrolase activity; C:nucleus			IPR001650 (SMART); IPR014001 (SMART); IPR000330 (PFAM); IPR038718 (G3DSA:3.40.50.GENE3D); IPR001650 (PFAM); IPR038718 (G3DSA:3.40.50.GENE3D); IPR000330 (PFAM); mobidb-lite (MOBIDB_LITE); mobidb-lite (MOBIDB_LITE); mobidb-lite (MOBIDB_LITE); PTHR45626:SF17 (PANTHER); PTHR45626 (PANTHER); IPR014001 (PROSITE_PROFILES); IPR001650 (PROSITE_PROFILES); cd18793 (CDD); cd18008 (CDD); IPR027417 (SUPERFAMIL…	F:GO:0005524; F:GO:0070615	F:ATP binding; F:nucleosome-dependent ATPase activity
NODE_2_length_1295279_cov_118_880017.g519.t1	Signal recognition particle subunit-like protein	1752	0.0	Gene=ACRE_013800	2	F:GO:0003723; C:GO:0005737	F:RNA binding; C:cytoplasm			IPR026258 (PFAM); IPR038253 (G3DSA:1.10.3450.GENE3D); IPR026258 (PIRSF); mobidb-lite (MOBIDB_LITE); mobidb-lite (MOBIDB_LITE); IPR026258 (PANTHER)	P:GO:0006614; F:GO:0005047; F:GO:0008312; F:GO:0030942; C:GO:0005786	P:SRP-dependent cotranslational protein targeting to membrane; F:signal recognition particle binding; F:7S RNA binding; F:endoplasmic reticulum signal peptide binding; C:signal recognition particle, endoplasmic reticulum targeting
NODE_2_length_1295279_cov_118_880017.g520.t1	Heat shock 70 kDa protein-like protein	2037	0.0	Gene=ACRE_013810	4	P:GO:0006457; F:GO:0005524; F:GO:0016887; F:GO:0051082	P:protein folding; F:ATP binding; F:ATPase activity; F:unfolded protein binding	EC:3.6.1; EC:3.6; EC:3; EC:3.6.1.15	Acting on acid anhydrides; Acting on acid anhydrides; Hydrolases; Nucleoside-triphosphate phosphatase	PR00301 (PRINTS); IPR029047 (G3DSA:2.60.34.GENE3D); G3DSA:3.30.420.40 (GENE3D); G3DSA:3.90.640.10 (GENE3D); IPR012725 (TIGRFAM); IPR013126 (PFAM); IPR029048 (G3DSA:1.20.1270.GENE3D); G3DSA:3.30.420.40 (GENE3D); G3DSA:3.30.30.30 (GENE3D); mobidb-lite (MOBIDB_LITE); mobidb-lite (MOBIDB_LITE); PTHR19375:SF451 (PANTHER); IPR013126 (PANTHER); IPR012725 (HAMAP); cd11733 (CDD); IPR043129 (SUPERFAMILY); …	P:GO:0006457; F:GO:0005524; F:GO:0016887; F:GO:0051082	P:protein folding; F:ATP binding; F:ATPase activity; F:unfolded protein binding
NODE_2_length_1295279_cov_118_880017.g521.t1	hypothetical protein ACRE_013820	1635	4.73184E-140	.						IPR019417 (PFAM); IPR015943 (G3DSA:2.130.10.GENE3D); mobidb-lite (MOBIDB_LITE); mobidb-lite (MOBIDB_LITE); mobidb-lite (MOBIDB_LITE); PTHR43991:SF9 (PANTHER); PTHR43991 (PANTHER); IPR036322 (SUPERFAMILY)	F:GO:0005515	F:protein binding
NODE_2_length_1295279_cov_118_880017.g522.t1	L-2-hydroxyglutarate dehydrogenase-like protein	1149	2.63452E-176	Gene=ACRE_013830	1	F:GO:0016491	F:oxidoreductase activity	EC:1	Oxidoreductases	IPR036188 (G3DSA:3.50.50.GENE3D); G3DSA:3.30.9.10 (GENE3D); IPR006076 (PFAM); PTHR43104 (PANTHER); IPR036188 (SUPERFAMILY)	F:GO:0016491	F:oxidoreductase activity
NODE_2_length_1295279_cov_118_880017.g523.t1	hypothetical protein ACRE_013840	981	1.64809E-62	.						mobidb-lite (MOBIDB_LITE); mobidb-lite (MOBIDB_LITE); mobidb-lite (MOBIDB_LITE); mobidb-lite (MOBIDB_LITE); mobidb-lite (MOBIDB_LITE); mobidb-lite (MOBIDB_LITE); mobidb-lite (MOBIDB_LITE); mobidb-lite (MOBIDB_LITE); PTHR39610 (PANTHER); PTHR39610:SF2 (PANTHER)	no GO terms	no GO terms
NODE_2_length_1295279_cov_118_880017.g524.t1	hypothetical protein ACRE_013870	1968	7.74102E-173	.						mobidb-lite (MOBIDB_LITE); mobidb-lite (MOBIDB_LITE); mobidb-lite (MOBIDB_LITE); mobidb-lite (MOBIDB_LITE); mobidb-lite (MOBIDB_LITE); mobidb-lite (MOBIDB_LITE); mobidb-lite (MOBIDB_LITE); mobidb-lite (MOBIDB_LITE); mobidb-lite (MOBIDB_LITE); mobidb-lite (MOBIDB_LITE)	no GO terms	no GO terms
NODE_2_length_1295279_cov_118_880017.g525.t1	hypothetical protein ACRE_013890	543	1.67049E-12	Gene=ACRE_013890	1	C:GO:0016021	C:integral component of membrane			mobidb-lite (MOBIDB_LITE); mobidb-lite (MOBIDB_LITE); mobidb-lite (MOBIDB_LITE)	no GO terms	no GO terms
NODE_2_length_1295279_cov_118_880017.g526.t1	Positive regulator of purine utilization-like protein	2973	0.0	Gene=ACRE_013920	2	P:GO:0006355; F:GO:0046872	P:regulation of transcription, DNA-templated; F:metal ion binding			IPR007219 (SMART); IPR001138 (SMART); IPR036864 (G3DSA:4.10.240.GENE3D); IPR001138 (PFAM); IPR007219 (PFAM); mobidb-lite (MOBIDB_LITE); mobidb-lite (MOBIDB_LITE); mobidb-lite (MOBIDB_LITE); mobidb-lite (MOBIDB_LITE); mobidb-lite (MOBIDB_LITE); mobidb-lite (MOBIDB_LITE); mobidb-lite (MOBIDB_LITE); mobidb-lite (MOBIDB_LITE); mobidb-lite (MOBIDB_LITE); mobidb-lite (MOBIDB_LITE); mobidb-lite (MOBIDB_…	P:GO:0006351; P:GO:0006355; F:GO:0000981; F:GO:0003677; F:GO:0008270	P:transcription, DNA-templated; P:regulation of transcription, DNA-templated; F:DNA-binding transcription factor activity, RNA polymerase II-specific; F:DNA binding; F:zinc ion binding
NODE_2_length_1295279_cov_118_880017.g527.t1	putative membrane protein-like protein	1689	0.0	Gene=ACRE_013930	3	P:GO:0055085; F:GO:0022857; C:GO:0016021	P:transmembrane transport; F:transmembrane transporter activity; C:integral component of membrane	EC:7	Translocases	IPR011701 (PFAM); mobidb-lite (MOBIDB_LITE); mobidb-lite (MOBIDB_LITE); mobidb-lite (MOBIDB_LITE); PTHR23504 (PANTHER); PTHR23504:SF2 (PANTHER); IPR020846 (PROSITE_PROFILES); cd17330 (CDD); IPR036259 (SUPERFAMILY)	P:GO:0055085; F:GO:0022857	P:transmembrane transport; F:transmembrane transporter activity
NODE_2_length_1295279_cov_118_880017.g528.t1	DUF1014 domain protein	669	2.0125E-72	.						IPR010422 (PFAM); mobidb-lite (MOBIDB_LITE); mobidb-lite (MOBIDB_LITE); mobidb-lite (MOBIDB_LITE); PTHR21680:SF0 (PANTHER); PTHR21680:SF0 (PANTHER); IPR010422 (PANTHER); IPR010422 (PANTHER)	no GO terms	no GO terms
NODE_2_length_1295279_cov_118_880017.g529.t1	Protein crossbronx-like protein	768	1.45732E-91	.						mobidb-lite (MOBIDB_LITE); mobidb-lite (MOBIDB_LITE); PTHR24068 (PANTHER); PTHR24068:SF213 (PANTHER)	no GO terms	no GO terms
NODE_2_length_1295279_cov_118_880017.g530.t1	ribokinase	945	8.77557E-135	Gene=LEL_01058	6	P:GO:0019303; P:GO:0046835; F:GO:0004747; F:GO:0005524; F:GO:0046872; C:GO:0005737	P:D-ribose catabolic process; P:carbohydrate phosphorylation; F:ribokinase activity; F:ATP binding; F:metal ion binding; C:cytoplasm	EC:2.7.1; EC:2.7.1.15; EC:2.7; EC:2	Transferring phosphorus-containing groups; Ribokinase; Transferring phosphorus-containing groups; Transferases	IPR002139 (PRINTS); IPR011611 (PFAM); IPR029056 (G3DSA:3.40.1190.GENE3D); PTHR10584 (PANTHER); IPR011877 (HAMAP); IPR011877 (CDD); IPR029056 (SUPERFAMILY)	P:GO:0006014; F:GO:0004747; F:GO:0016301	P:D-ribose metabolic process; F:ribokinase activity; F:kinase activity
NODE_2_length_1295279_cov_118_880017.g531.t1	GRF zinc finger domain containing protein	2013	0.0	Gene=DCS_00425	4	P:GO:0006281; P:GO:0035510; F:GO:0016491; F:GO:0046872	P:DNA repair; P:DNA dealkylation; F:oxidoreductase activity; F:metal ion binding	EC:1	Oxidoreductases	IPR002734 (PFAM); IPR027450 (PFAM); IPR037151 (G3DSA:2.60.120.GENE3D); IPR024072 (G3DSA:3.40.430.GENE3D); mobidb-lite (MOBIDB_LITE); PTHR31212:SF4 (PANTHER); IPR032854 (PANTHER); IPR005123 (PROSITE_PROFILES); cd14279 (CDD); IPR024072 (SUPERFAMILY); SSF51197 (SUPERFAMILY)	P:GO:0006281; P:GO:0006307; P:GO:0009231; P:GO:0035552; F:GO:0008703; F:GO:0016491; F:GO:0051213	P:DNA repair; P:DNA dealkylation involved in DNA repair; P:riboflavin biosynthetic process; P:oxidative single-stranded DNA demethylation; F:5-amino-6-(5-phosphoribosylamino)uracil reductase activity; F:oxidoreductase activity; F:dioxygenase activity
NODE_2_length_1295279_cov_118_880017.g532.t1	hypothetical protein CDV31_006734	1053	0.0	.						IPR001680 (SMART); IPR001680 (PFAM); IPR015943 (G3DSA:2.130.10.GENE3D); PTHR46027:SF1 (PANTHER); IPR044536 (PANTHER); IPR017986 (PROSITE_PROFILES); IPR001680 (PROSITE_PROFILES); IPR001680 (PROSITE_PROFILES); IPR036322 (SUPERFAMILY)	P:GO:0016558; F:GO:0005053; F:GO:0005515	P:protein import into peroxisome matrix; F:peroxisome matrix targeting signal-2 binding; F:protein binding
NODE_2_length_1295279_cov_118_880017.g533.t1	ATP-dependent RNA helicase MSS116, mitochondrial	1992	0.0	.						IPR014001 (SMART); IPR001650 (SMART); G3DSA:3.40.50.300 (GENE3D); IPR001650 (PFAM); IPR011545 (PFAM); G3DSA:3.40.50.300 (GENE3D); mobidb-lite (MOBIDB_LITE); mobidb-lite (MOBIDB_LITE); mobidb-lite (MOBIDB_LITE); PTHR24031 (PANTHER); PTHR24031:SF734 (PANTHER); IPR014001 (PROSITE_PROFILES); IPR014014 (PROSITE_PROFILES); IPR001650 (PROSITE_PROFILES); cd18787 (CDD); IPR027417 (SUPERFAMILY); IPR027417 …	F:GO:0003676; F:GO:0004386; F:GO:0005524	F:nucleic acid binding; F:helicase activity; F:ATP binding
NODE_2_length_1295279_cov_118_880017.g534.t1	hypothetical protein ACRE_014030	933	3.49762E-62	Gene=ACRE_014030	2	C:GO:0016020; C:GO:0016021	C:membrane; C:integral component of membrane			mobidb-lite (MOBIDB_LITE); mobidb-lite (MOBIDB_LITE)	no GO terms	no GO terms
NODE_2_length_1295279_cov_118_880017.g535.t1	Inner centromere -related pic1	3276	0.0	.						IPR005635 (PFAM); mobidb-lite (MOBIDB_LITE); mobidb-lite (MOBIDB_LITE); mobidb-lite (MOBIDB_LITE); mobidb-lite (MOBIDB_LITE); mobidb-lite (MOBIDB_LITE); mobidb-lite (MOBIDB_LITE); mobidb-lite (MOBIDB_LITE); mobidb-lite (MOBIDB_LITE); mobidb-lite (MOBIDB_LITE); mobidb-lite (MOBIDB_LITE); mobidb-lite (MOBIDB_LITE); mobidb-lite (MOBIDB_LITE); mobidb-lite (MOBIDB_LITE); mobidb-lite (MOBIDB_LITE); mob…	P:GO:0000070; P:GO:1902412	P:mitotic sister chromatid segregation; P:regulation of mitotic cytokinesis
NODE_2_length_1295279_cov_118_880017.g536.t1	Structural maintenance of chromosomes protein-like protein	3543	0.0	Gene=ACRE_014050	4	P:GO:0030261; P:GO:0051301; F:GO:0005524; C:GO:0005694	P:chromosome condensation; P:cell division; F:ATP binding; C:chromosome			IPR010935 (SMART); G3DSA:1.20.1060.20 (GENE3D); G3DSA:3.40.50.300 (GENE3D); IPR024704 (PIRSF); G3DSA:3.40.50.300 (GENE3D); IPR010935 (PFAM); IPR003395 (PFAM); G3DSA:3.30.70.1620 (GENE3D); PTHR43977 (PANTHER); PTHR43977:SF2 (PANTHER); IPR027120 (CDD); IPR027417 (SUPERFAMILY); IPR036277 (SUPERFAMILY); SSF57997 (SUPERFAMILY)	P:GO:0051276; F:GO:0005515; F:GO:0005524; F:GO:0016887; C:GO:0005694	P:chromosome organization; F:protein binding; F:ATP binding; F:ATPase activity; C:chromosome
NODE_2_length_1295279_cov_118_880017.g537.t1	hypothetical protein FZEAL_7443	1281	1.50767E-129	.						IPR005302 (PFAM); IPR005303 (PFAM); PTHR14237:SF23 (PANTHER); PTHR14237 (PANTHER); IPR005302 (PROSITE_PROFILES); IPR011037 (SUPERFAMILY); SSF141673 (SUPERFAMILY)	F:GO:0003824; F:GO:0030151; F:GO:0030170	F:catalytic activity; F:molybdenum ion binding; F:pyridoxal phosphate binding
NODE_2_length_1295279_cov_118_880017.g538.t1	hypothetical protein ACRE_014070	1926	5.46074E-152	.						IPR001138 (SMART); IPR036864 (G3DSA:4.10.240.GENE3D); IPR001138 (PFAM); mobidb-lite (MOBIDB_LITE); mobidb-lite (MOBIDB_LITE); mobidb-lite (MOBIDB_LITE); mobidb-lite (MOBIDB_LITE); mobidb-lite (MOBIDB_LITE); PTHR37534:SF10 (PANTHER); PTHR37534:SF10 (PANTHER); PTHR37534 (PANTHER); PTHR37534 (PANTHER); IPR001138 (PROSITE_PROFILES); IPR001138 (CDD); IPR036864 (SUPERFAMILY)	P:GO:0006355; F:GO:0000981; F:GO:0008270	P:regulation of transcription, DNA-templated; F:DNA-binding transcription factor activity, RNA polymerase II-specific; F:zinc ion binding
NODE_2_length_1295279_cov_118_880017.g539.t1	hypothetical protein AK830_g7806	1383	9.45541E-178	.						IPR005301 (SMART); IPR005301 (PFAM); IPR036703 (G3DSA:1.20.140.GENE3D); mobidb-lite (MOBIDB_LITE); mobidb-lite (MOBIDB_LITE); mobidb-lite (MOBIDB_LITE); mobidb-lite (MOBIDB_LITE); mobidb-lite (MOBIDB_LITE); mobidb-lite (MOBIDB_LITE); mobidb-lite (MOBIDB_LITE); PTHR22599:SF1 (PANTHER); IPR005301 (PANTHER); IPR036703 (SUPERFAMILY)	no GO terms	no GO terms
NODE_2_length_1295279_cov_118_880017.g540.t1	COBW domain-containing protein-like protein	939	3.92726E-145	.						G3DSA:3.40.50.300 (GENE3D); IPR003495 (PFAM); mobidb-lite (MOBIDB_LITE); PTHR13748:SF31 (PANTHER); PTHR13748 (PANTHER); cd03112 (CDD); IPR027417 (SUPERFAMILY)	no GO terms	no GO terms
NODE_2_length_1295279_cov_118_880017.g541.t1	NOT2 family protein	726	6.6472E-107	Gene=MBR_00381	2	P:GO:0006355; C:GO:0030015	P:regulation of transcription, DNA-templated; C:CCR4-NOT core complex			IPR007282 (PFAM); IPR038635 (G3DSA:2.30.30.GENE3D); mobidb-lite (MOBIDB_LITE); PTHR23326:SF3 (PANTHER); IPR040168 (PANTHER)	P:GO:0006355; C:GO:0030015	P:regulation of transcription, DNA-templated; C:CCR4-NOT core complex
NODE_2_length_1295279_cov_118_880017.g542.t1	coupling of ubiquitin conjugation to er degradation protein 1	579	2.60119E-65	.						IPR003892 (SMART); G3DSA:1.10.8.10 (GENE3D); IPR003892 (PFAM); IPR003892 (PROSITE_PROFILES); IPR009060 (SUPERFAMILY)	F:GO:0005515; F:GO:0043130	F:protein binding; F:ubiquitin binding
NODE_2_length_1295279_cov_118_880017.g543.t1	Chaperone protein-like protein	1926	5.62877E-125	.						IPR001623 (PRINTS); IPR001623 (SMART); IPR036869 (G3DSA:1.10.287.GENE3D); IPR001623 (PFAM); mobidb-lite (MOBIDB_LITE); mobidb-lite (MOBIDB_LITE); mobidb-lite (MOBIDB_LITE); mobidb-lite (MOBIDB_LITE); mobidb-lite (MOBIDB_LITE); mobidb-lite (MOBIDB_LITE); mobidb-lite (MOBIDB_LITE); PTHR44029 (PANTHER); IPR001623 (PROSITE_PROFILES); IPR001623 (CDD); IPR036869 (SUPERFAMILY)	no GO terms	no GO terms
NODE_2_length_1295279_cov_118_880017.g544.t1	hypothetical protein ACRE_014130	477	3.00769E-24	.						G3DSA:1.10.10.60 (GENE3D); mobidb-lite (MOBIDB_LITE); mobidb-lite (MOBIDB_LITE); mobidb-lite (MOBIDB_LITE); mobidb-lite (MOBIDB_LITE)	no GO terms	no GO terms
NODE_2_length_1295279_cov_118_880017.g545.t1	Pro-apoptotic serine protease-like protein	3036	0.0	Gene=ACRE_014150	2	P:GO:0006508; F:GO:0004252	P:proteolysis; F:serine-type endopeptidase activity	EC:3.4.21.73; EC:3.4.24.7; EC:3.4.21.71; EC:3.4.24.3; EC:3.4.21.34; EC:3.4.21.78; EC:3.4.21.75; EC:3.4.21.26; EC:3.4.21.27; EC:3.4.21.68; EC:3.4.21.69; EC:3.4.24.34; EC:3.4.21.41; EC:3.4.21.83; EC:3.4.21.88; EC:3.4.21.45; EC:3.4.21.89; EC:3.4.21.42; EC:3.4.19.1; EC:3.4.21.43; EC:3.4.21.87; EC:3.4.21.38; EC:3.4.21.35; EC:3.4.21.79; EC:3.4.21.36; EC:3.4.21.102; EC:3.4.21.39; EC:3.4.21; EC:3.4.21.4;…	U-plasminogen activator; Interstitial collagenase; Pancreatic elastase II; Microbial collagenase; Plasma kallikrein; Granzyme A; Furin; Prolyl oligopeptidase; Coagulation factor XIa; T-plasminogen activator; Protein C (activated); Neutrophil collagenase; Complement subcomponent C1r; Oligopeptidase B; Repressor LexA; Complement factor I; Signal peptidase I; Complement subcomponent C1s; Acylaminoac…	IPR001940 (PRINTS); IPR025926 (PFAM); G3DSA:2.40.10.120 (GENE3D); PF13365 (PFAM); IPR036034 (G3DSA:2.30.42.GENE3D); IPR036034 (G3DSA:2.30.42.GENE3D); mobidb-lite (MOBIDB_LITE); PTHR46366:SF1 (PANTHER); PTHR46366 (PANTHER); cd00987 (CDD); IPR009003 (SUPERFAMILY); IPR009003 (SUPERFAMILY); IPR036034 (SUPERFAMILY); IPR036034 (SUPERFAMILY)	P:GO:0006508; F:GO:0004252; F:GO:0005515	P:proteolysis; F:serine-type endopeptidase activity; F:protein binding
NODE_2_length_1295279_cov_118_880017.g546.t1	Protein of unknown functionlike protein	921	2.72077E-125	Gene=ACRE_014160	1	P:GO:0015031	P:protein transport			IPR005061 (PFAM); IPR042277 (G3DSA:1.20.1260.GENE3D); mobidb-lite (MOBIDB_LITE); mobidb-lite (MOBIDB_LITE); mobidb-lite (MOBIDB_LITE); mobidb-lite (MOBIDB_LITE); mobidb-lite (MOBIDB_LITE); PTHR12161:SF5 (PANTHER); IPR005061 (PANTHER)	P:GO:0015031	P:protein transport
NODE_2_length_1295279_cov_118_880017.g547.t1	Adaptor protein complex, sigma subunit	444	6.12052E-93	Gene=MAJ_01754	4	P:GO:0015031; P:GO:0072583; F:GO:0035615; C:GO:0030122	P:protein transport; P:clathrin-dependent endocytosis; F:clathrin adaptor activity; C:AP-2 adaptor complex			IPR022775 (PFAM); G3DSA:3.30.450.60 (GENE3D); IPR016635 (PIRSF); IPR016635 (PANTHER); IPR027156 (PTHR11753:PANTHER); cd14833 (CDD); IPR011012 (SUPERFAMILY)	P:GO:0015031; P:GO:0016192; P:GO:0072583; F:GO:0035615; C:GO:0030122	P:protein transport; P:vesicle-mediated transport; P:clathrin-dependent endocytosis; F:clathrin adaptor activity; C:AP-2 adaptor complex
NODE_2_length_1295279_cov_118_880017.g548.t1	putative membrane protein-like protein	3261	0.0	Gene=ACRE_014190	2	C:GO:0016020; C:GO:0016021	C:membrane; C:integral component of membrane			IPR023244 (PRINTS); PF13515 (PFAM); IPR018823 (PFAM); mobidb-lite (MOBIDB_LITE); mobidb-lite (MOBIDB_LITE); mobidb-lite (MOBIDB_LITE); mobidb-lite (MOBIDB_LITE); mobidb-lite (MOBIDB_LITE); mobidb-lite (MOBIDB_LITE); mobidb-lite (MOBIDB_LITE); mobidb-lite (MOBIDB_LITE); PTHR37994:SF3 (PANTHER); PTHR37994 (PANTHER); PTHR37994 (PANTHER); PTHR37994:SF3 (PANTHER)	no GO terms	no GO terms
NODE_2_length_1295279_cov_118_880017.g549.t1	Ankyrin-like protein	2961	0.0	.						IPR002110 (SMART); IPR036770 (G3DSA:1.25.40.GENE3D); IPR020683 (PFAM); IPR036770 (G3DSA:1.25.40.GENE3D); IPR036770 (G3DSA:1.25.40.GENE3D); IPR002110 (PFAM); IPR036770 (G3DSA:1.25.40.GENE3D); mobidb-lite (MOBIDB_LITE); mobidb-lite (MOBIDB_LITE); PTHR24134 (PANTHER); IPR020683 (PROSITE_PROFILES); IPR002110 (PROSITE_PROFILES); IPR002110 (PROSITE_PROFILES); IPR002110 (PROSITE_PROFILES); IPR002110 (PR…	F:GO:0005515	F:protein binding
NODE_2_length_1295279_cov_118_880017.g550.t1	Ribonuclease Trv-like protein	966	3.29493E-148	Gene=ACRE_013550	3	P:GO:0090502; F:GO:0003723; F:GO:0033897	P:RNA phosphodiester bond hydrolysis, endonucleolytic; F:RNA binding; F:ribonuclease T2 activity	EC:3.1.31; EC:3.1; EC:3; EC:3.1.27; EC:4.6.1.19	Acting on ester bonds; Acting on ester bonds; Hydrolases; Acting on ester bonds; Ribonuclease T(2)	IPR001568 (PFAM); IPR036430 (G3DSA:3.90.730.GENE3D); PTHR11240:SF17 (PANTHER); IPR001568 (PANTHER); IPR036430 (SUPERFAMILY)	F:GO:0003723; F:GO:0033897	F:RNA binding; F:ribonuclease T2 activity
NODE_2_length_1295279_cov_118_880017.g551.t1	Translocation protein-like protein	1248	2.51481E-138	Gene=ACRE_013540	2	P:GO:0015031; C:GO:0030176	P:protein transport; C:integral component of endoplasmic reticulum membrane			IPR011553 (TIGRFAM); IPR004728 (PFAM); mobidb-lite (MOBIDB_LITE); mobidb-lite (MOBIDB_LITE); mobidb-lite (MOBIDB_LITE); mobidb-lite (MOBIDB_LITE); mobidb-lite (MOBIDB_LITE); mobidb-lite (MOBIDB_LITE); IPR004728 (PANTHER); PTHR12443:SF9 (PANTHER)	P:GO:0015031; C:GO:0030176	P:protein transport; C:integral component of endoplasmic reticulum membrane
NODE_2_length_1295279_cov_118_880017.g552.t1	RNA polymerase II transcription mediator	417	2.62395E-49	.						IPR021384 (PFAM); G3DSA:1.20.58.470 (GENE3D); IPR021384 (PANTHER); PTHR13381:SF0 (PANTHER); IPR037212 (SUPERFAMILY)	C:GO:0016592	C:mediator complex
NODE_2_length_1295279_cov_118_880017.g553.t1	pyrimidine 5`-nucleotidase	702	5.81126E-129	Gene=TARUN_6275	1	F:GO:0016787	F:hydrolase activity	EC:3	Hydrolases	IPR010237 (TIGRFAM); IPR006439 (TIGRFAM); PF00702 (PFAM); G3DSA:1.10.150.450 (GENE3D); IPR023214 (G3DSA:3.40.50.GENE3D); IPR010237 (PANTHER); IPR036412 (SUPERFAMILY)	F:GO:0016787	F:hydrolase activity
NODE_2_length_1295279_cov_118_880017.g554.t1	hypothetical protein ACRE_013510	2511	1.83146E-127	.						mobidb-lite (MOBIDB_LITE); mobidb-lite (MOBIDB_LITE); mobidb-lite (MOBIDB_LITE); mobidb-lite (MOBIDB_LITE); mobidb-lite (MOBIDB_LITE); mobidb-lite (MOBIDB_LITE); mobidb-lite (MOBIDB_LITE); mobidb-lite (MOBIDB_LITE); mobidb-lite (MOBIDB_LITE); mobidb-lite (MOBIDB_LITE); mobidb-lite (MOBIDB_LITE)	no GO terms	no GO terms
NODE_2_length_1295279_cov_118_880017.g555.t1	hypothetical protein GMORB2_0516	2937	0.0	.						IPR004087 (SMART); IPR004088 (PFAM); IPR036612 (G3DSA:3.30.1370.GENE3D); IPR036612 (G3DSA:3.30.1370.GENE3D); mobidb-lite (MOBIDB_LITE); mobidb-lite (MOBIDB_LITE); mobidb-lite (MOBIDB_LITE); PTHR10627 (PANTHER); PTHR10627:SF64 (PANTHER); PS50084 (PROSITE_PROFILES); PS50084 (PROSITE_PROFILES); cd02394 (CDD); cd02394 (CDD); cd02394 (CDD); IPR036612 (SUPERFAMILY); IPR036612 (SUPERFAMILY); IPR036612 (…	F:GO:0003676; F:GO:0003723	F:nucleic acid binding; F:RNA binding
NODE_2_length_1295279_cov_118_880017.g556.t1	putative mitochondrial ATP-dependent helicase-like protein	2001	0.0	Gene=ACRE_013470	3	F:GO:0003677; F:GO:0004386; F:GO:0005524	F:DNA binding; F:helicase activity; F:ATP binding	EC:3.6.1; EC:3.6; EC:3; EC:3.6.1.15	Acting on acid anhydrides; Acting on acid anhydrides; Hydrolases; Nucleoside-triphosphate phosphatase	IPR014001 (SMART); IPR001650 (SMART); G3DSA:3.40.50.300 (GENE3D); IPR001650 (PFAM); IPR006935 (PFAM); G3DSA:3.40.50.300 (GENE3D); PTHR47958 (PANTHER); PTHR47958:SF16 (PANTHER); IPR014001 (PROSITE_PROFILES); IPR001650 (PROSITE_PROFILES); cd18799 (CDD); cd18032 (CDD); IPR027417 (SUPERFAMILY)	F:GO:0003677; F:GO:0005524; F:GO:0016787	F:DNA binding; F:ATP binding; F:hydrolase activity
NODE_2_length_1295279_cov_118_880017.g557.t1	RNA polymerase I-specific transcription initiation factor-like protein	1890	9.28094E-138	Gene=ACRE_013460	4	P:GO:0006413; P:GO:0042790; F:GO:0003743; C:GO:0000500	P:translational initiation; P:nucleolar large rRNA transcription by RNA polymerase I; F:translation initiation factor activity; C:RNA polymerase I upstream activating factor complex			IPR001005 (SMART); G3DSA:1.10.10.60 (GENE3D); mobidb-lite (MOBIDB_LITE); mobidb-lite (MOBIDB_LITE); mobidb-lite (MOBIDB_LITE); mobidb-lite (MOBIDB_LITE); mobidb-lite (MOBIDB_LITE); mobidb-lite (MOBIDB_LITE); mobidb-lite (MOBIDB_LITE); IPR039601 (PANTHER); cd00167 (CDD); IPR009057 (SUPERFAMILY)	P:GO:0042790; C:GO:0000500	P:nucleolar large rRNA transcription by RNA polymerase I; C:RNA polymerase I upstream activating factor complex
NODE_2_length_1295279_cov_118_880017.g558.t1	Chromatin modification-related protein-like protein	864	6.34507E-69	Gene=ACRE_013450	2	P:GO:0006355; C:GO:0043189	P:regulation of transcription, DNA-templated; C:H4/H2A histone acetyltransferase complex			IPR012423 (PFAM); mobidb-lite (MOBIDB_LITE); mobidb-lite (MOBIDB_LITE); mobidb-lite (MOBIDB_LITE); mobidb-lite (MOBIDB_LITE); mobidb-lite (MOBIDB_LITE); mobidb-lite (MOBIDB_LITE); PTHR13581:SF5 (PANTHER); IPR012423 (PANTHER)	P:GO:0006355; C:GO:0005634; C:GO:0043189	P:regulation of transcription, DNA-templated; C:nucleus; C:H4/H2A histone acetyltransferase complex
NODE_2_length_1295279_cov_118_880017.g559.t1	Gamma-tubulin complex component-like protein	2604	0.0	Gene=ACRE_013440	1	C:GO:0015630	C:microtubule cytoskeleton			IPR040457 (PFAM); IPR041470 (PFAM); IPR042241 (G3DSA:1.20.120.GENE3D); mobidb-lite (MOBIDB_LITE); mobidb-lite (MOBIDB_LITE); PTHR19302:SF51 (PANTHER); IPR007259 (PANTHER)	P:GO:0000226; P:GO:0007020; F:GO:0043015; C:GO:0000922; C:GO:0005815	P:microtubule cytoskeleton organization; P:microtubule nucleation; F:gamma-tubulin binding; C:spindle pole; C:microtubule organizing center
NODE_2_length_1295279_cov_118_880017.g560.t1	hypothetical protein FDECE_10853	1257	2.74093E-169	.						IPR013964 (PFAM); mobidb-lite (MOBIDB_LITE); mobidb-lite (MOBIDB_LITE); mobidb-lite (MOBIDB_LITE); mobidb-lite (MOBIDB_LITE); IPR013964 (PANTHER)	P:GO:0008608; C:GO:0042729; C:GO:0072686	P:attachment of spindle microtubules to kinetochore; C:DASH complex; C:mitotic spindle
NODE_2_length_1295279_cov_118_880017.g561.t1	Ribosome biogenesis protein-like protein	3474	0.0	Gene=ACRE_013410	8	P:GO:0000472; P:GO:0000480; F:GO:0003924; F:GO:0005525; F:GO:0034511; C:GO:0005730; C:GO:0005737; C:GO:0030686	P:endonucleolytic cleavage to generate mature 5'-end of SSU-rRNA from (SSU-rRNA, 5.8S rRNA, LSU-rRNA); P:endonucleolytic cleavage in 5'-ETS of tricistronic rRNA transcript (SSU-rRNA, 5.8S rRNA, LSU-rRNA); F:GTPase activity; F:GTP binding; F:U3 snoRNA binding; C:nucleolus; C:cytoplasm; C:90S preribosome	EC:3.6.1; EC:3.6; EC:3; EC:3.6.1.15	Acting on acid anhydrides; Acting on acid anhydrides; Hydrolases; Nucleoside-triphosphate phosphatase	IPR012948 (SMART); IPR007034 (SMART); IPR012948 (PFAM); G3DSA:3.40.50.300 (GENE3D); IPR007034 (PFAM); mobidb-lite (MOBIDB_LITE); mobidb-lite (MOBIDB_LITE); mobidb-lite (MOBIDB_LITE); mobidb-lite (MOBIDB_LITE); mobidb-lite (MOBIDB_LITE); mobidb-lite (MOBIDB_LITE); mobidb-lite (MOBIDB_LITE); mobidb-lite (MOBIDB_LITE); mobidb-lite (MOBIDB_LITE); mobidb-lite (MOBIDB_LITE); mobidb-lite (MOBIDB_LITE); …	P:GO:0042254; F:GO:0005525; C:GO:0005634	P:ribosome biogenesis; F:GTP binding; C:nucleus
NODE_2_length_1295279_cov_118_880017.g562.t1	cell lysis protein-like protein	1044	1.36481E-135	Gene=VFPPC_09078	1	C:GO:0016020	C:membrane			IPR003388 (PFAM); mobidb-lite (MOBIDB_LITE); mobidb-lite (MOBIDB_LITE); IPR003388 (PROSITE_PROFILES)	no GO terms	no GO terms
NODE_2_length_1295279_cov_118_880017.g563.t1	Protein of unknown functionlike protein	3003	0.0	.						IPR000195 (SMART); G3DSA:1.10.472.80 (GENE3D); G3DSA:1.10.8.270 (GENE3D); G3DSA:1.10.10.750 (GENE3D); IPR000195 (PFAM); mobidb-lite (MOBIDB_LITE); mobidb-lite (MOBIDB_LITE); mobidb-lite (MOBIDB_LITE); mobidb-lite (MOBIDB_LITE); mobidb-lite (MOBIDB_LITE); mobidb-lite (MOBIDB_LITE); mobidb-lite (MOBIDB_LITE); mobidb-lite (MOBIDB_LITE); PTHR22957:SF472 (PANTHER); PTHR22957 (PANTHER); IPR000195 (PROS…	no GO terms	no GO terms
NODE_2_length_1295279_cov_118_880017.g564.t1	Calcium channel YVC1	6354	0.0	Gene=TOPH_02323	3	P:GO:0006811; P:GO:0055085; C:GO:0016020	P:ion transport; P:transmembrane transport; C:membrane			mobidb-lite (MOBIDB_LITE); mobidb-lite (MOBIDB_LITE); mobidb-lite (MOBIDB_LITE); mobidb-lite (MOBIDB_LITE); mobidb-lite (MOBIDB_LITE); mobidb-lite (MOBIDB_LITE); mobidb-lite (MOBIDB_LITE); mobidb-lite (MOBIDB_LITE); mobidb-lite (MOBIDB_LITE); mobidb-lite (MOBIDB_LITE); mobidb-lite (MOBIDB_LITE); mobidb-lite (MOBIDB_LITE); mobidb-lite (MOBIDB_LITE); mobidb-lite (MOBIDB_LITE); mobidb-lite (MOBIDB_L…	no GO terms	no GO terms
NODE_2_length_1295279_cov_118_880017.g565.t1	hypothetical protein ACRE_013360	1059	1.76128E-137	Gene=ACRE_013360	1	P:GO:0009966	P:regulation of signal transduction			IPR007304 (PFAM); IPR038511 (G3DSA:1.25.40.GENE3D); mobidb-lite (MOBIDB_LITE); mobidb-lite (MOBIDB_LITE); mobidb-lite (MOBIDB_LITE); IPR007304 (PANTHER); PTHR10933:SF9 (PANTHER)	P:GO:0009966	P:regulation of signal transduction
NODE_2_length_1295279_cov_118_880017.g566.t1	DNA topoisomerase-like protein	5010	0.0	Gene=ACRE_013350	5	P:GO:0006265; F:GO:0003677; F:GO:0003918; F:GO:0005524; F:GO:0046872	P:DNA topological change; F:DNA binding; F:DNA topoisomerase type II (double strand cut, ATP-hydrolyzing) activity; F:ATP binding; F:metal ion binding	EC:3.6.1; EC:3.6; EC:3; EC:5; EC:5.6.2; EC:5.6.2.2; EC:3.6.1.15	Acting on acid anhydrides; Acting on acid anhydrides; Hydrolases; Isomerases; Isomerases altering macromolecular conformation; DNA topoisomerase (ATP-hydrolyzing); Nucleoside-triphosphate phosphatase	PR00418 (PRINTS); IPR001154 (PRINTS); IPR001241 (SMART); IPR003594 (SMART); IPR002205 (SMART); IPR013759 (G3DSA:3.40.50.GENE3D); IPR006171 (PFAM); G3DSA:3.30.1490.30 (GENE3D); G3DSA:3.30.1360.40 (GENE3D); IPR013758 (G3DSA:3.90.199.GENE3D); IPR013757 (G3DSA:1.10.268.GENE3D); IPR013506 (PFAM); IPR002205 (PFAM); IPR031660 (PFAM); IPR014721 (G3DSA:3.30.230.GENE3D); IPR003594 (PFAM); IPR036890 (G3DSA:…	P:GO:0006259; P:GO:0006265; F:GO:0003677; F:GO:0003918; F:GO:0005524	P:DNA metabolic process; P:DNA topological change; F:DNA binding; F:DNA topoisomerase type II (double strand cut, ATP-hydrolyzing) activity; F:ATP binding
NODE_2_length_1295279_cov_118_880017.g567.t1	hypothetical protein FDECE_11667, partial	1434	1.51083E-62	.						mobidb-lite (MOBIDB_LITE); mobidb-lite (MOBIDB_LITE); mobidb-lite (MOBIDB_LITE); mobidb-lite (MOBIDB_LITE); mobidb-lite (MOBIDB_LITE); PTHR43828:SF11 (PANTHER); PTHR43828 (PANTHER); IPR036887 (SUPERFAMILY)	F:GO:0003677	F:DNA binding
NODE_2_length_1295279_cov_118_880017.g568.t1	Hsp70/Hsp90 co-chaperone-like protein	1221	0.0	Gene=ACRE_013330	1	F:GO:0051879	F:Hsp90 protein binding			IPR019734 (SMART); IPR011990 (G3DSA:1.25.40.GENE3D); IPR044059 (PFAM); mobidb-lite (MOBIDB_LITE); mobidb-lite (MOBIDB_LITE); mobidb-lite (MOBIDB_LITE); mobidb-lite (MOBIDB_LITE); PTHR46035 (PANTHER); IPR013026 (PROSITE_PROFILES); IPR011990 (SUPERFAMILY)	F:GO:0005515; F:GO:0051879	F:protein binding; F:Hsp90 protein binding
NODE_2_length_1295279_cov_118_880017.g569.t1	putative membrane protein-like protein	1584	0.0	Gene=ACRE_013320	3	P:GO:0055085; F:GO:0022857; C:GO:0016021	P:transmembrane transport; F:transmembrane transporter activity; C:integral component of membrane	EC:7	Translocases	IPR001958 (PRINTS); IPR011701 (PFAM); mobidb-lite (MOBIDB_LITE); PTHR23504:SF2 (PANTHER); PTHR23504 (PANTHER); IPR020846 (PROSITE_PROFILES); cd17330 (CDD); IPR036259 (SUPERFAMILY)	P:GO:0055085; F:GO:0022857	P:transmembrane transport; F:transmembrane transporter activity
NODE_2_length_1295279_cov_118_880017.g570.t1	hypothetical protein FCULG_00001631	999	6.2495E-91	.						mobidb-lite (MOBIDB_LITE); mobidb-lite (MOBIDB_LITE); mobidb-lite (MOBIDB_LITE); mobidb-lite (MOBIDB_LITE); mobidb-lite (MOBIDB_LITE)	no GO terms	no GO terms
NODE_2_length_1295279_cov_118_880017.g571.t1	---NA---	474		.						mobidb-lite (MOBIDB_LITE); mobidb-lite (MOBIDB_LITE); mobidb-lite (MOBIDB_LITE); mobidb-lite (MOBIDB_LITE); mobidb-lite (MOBIDB_LITE)	no GO terms	no GO terms
NODE_2_length_1295279_cov_118_880017.g572.t1	Cyclin-L2-like protein	1020	7.50106E-155	Gene=ACRE_051900	3	P:GO:0000079; P:GO:0006357; F:GO:0016538	P:regulation of cyclin-dependent protein serine/threonine kinase activity; P:regulation of transcription by RNA polymerase II; F:cyclin-dependent protein serine/threonine kinase regulator activity	EC:2.7.1	Transferring phosphorus-containing groups	G3DSA:1.10.472.10 (GENE3D); G3DSA:1.10.472.10 (GENE3D); PTHR10026:SF13 (PANTHER); IPR043198 (PANTHER); IPR036915 (SUPERFAMILY); IPR036915 (SUPERFAMILY)	P:GO:0006357; F:GO:0016538	P:regulation of transcription by RNA polymerase II; F:cyclin-dependent protein serine/threonine kinase regulator activity
NODE_2_length_1295279_cov_118_880017.g573.t1	Nucleoporin-like protein	1305	0.0	Gene=ACRE_051910	5	P:GO:0015031; P:GO:0051028; P:GO:1904263; F:GO:0005198; C:GO:0005643	P:protein transport; P:mRNA transport; P:positive regulation of TORC1 signaling; F:structural molecule activity; C:nuclear pore			IPR001680 (SMART); IPR001680 (PFAM); mobidb-lite (MOBIDB_LITE); mobidb-lite (MOBIDB_LITE); mobidb-lite (MOBIDB_LITE); IPR037597 (PTHR11024:PANTHER); IPR037363 (PANTHER); IPR001680 (PROSITE_PROFILES); IPR017986 (PROSITE_PROFILES); IPR036322 (SUPERFAMILY)	P:GO:1904263; F:GO:0005198; F:GO:0005515	P:positive regulation of TORC1 signaling; F:structural molecule activity; F:protein binding
NODE_2_length_1295279_cov_118_880017.g574.t1	Acyl-CoA desaturase-like protein	1422	0.0	Gene=ACRE_051920	5	P:GO:0006636; F:GO:0004768; F:GO:0020037; F:GO:0046872; C:GO:0016021	P:unsaturated fatty acid biosynthetic process; F:stearoyl-CoA 9-desaturase activity; F:heme binding; F:metal ion binding; C:integral component of membrane	EC:1; EC:1.14; EC:1.14.19.1; EC:1.14.19	Oxidoreductases; Acting on paired donors, with incorporation or reduction of molecular oxygen. The oxygen incorporated need not be derived from O(2); Stearoyl-CoA 9-desaturase; Acting on paired donors, with incorporation or reduction of molecular oxygen. The oxygen incorporated need not be derived from O(2)	IPR015876 (PRINTS); IPR001199 (SMART); IPR005804 (PFAM); IPR001199 (PFAM); IPR036400 (G3DSA:3.10.120.GENE3D); IPR009160 (PIRSF); IPR015876 (PANTHER); PTHR11351:SF29 (PANTHER); IPR001199 (PROSITE_PROFILES); IPR015876 (CDD); IPR036400 (SUPERFAMILY)	P:GO:0006629; P:GO:0006636; F:GO:0004768; F:GO:0016717; C:GO:0016021	P:lipid metabolic process; P:unsaturated fatty acid biosynthetic process; F:stearoyl-CoA 9-desaturase activity; F:oxidoreductase activity, acting on paired donors, with oxidation of a pair of donors resulting in the reduction of molecular oxygen to two molecules of water; C:integral component of membrane
NODE_2_length_1295279_cov_118_880017.g575.t1	Maternal embryonic leucine zipper kinase-like protein	3174	0.0	Gene=ACRE_051930	2	P:GO:0016310; F:GO:0016301	P:phosphorylation; F:kinase activity	EC:2.7; EC:2	Transferring phosphorus-containing groups; Transferases	IPR000719 (SMART); G3DSA:1.10.510.10 (GENE3D); IPR000719 (PFAM); mobidb-lite (MOBIDB_LITE); mobidb-lite (MOBIDB_LITE); mobidb-lite (MOBIDB_LITE); mobidb-lite (MOBIDB_LITE); mobidb-lite (MOBIDB_LITE); mobidb-lite (MOBIDB_LITE); mobidb-lite (MOBIDB_LITE); mobidb-lite (MOBIDB_LITE); mobidb-lite (MOBIDB_LITE); mobidb-lite (MOBIDB_LITE); PTHR43289 (PANTHER); PTHR43289:SF6 (PANTHER); IPR000719 (PROSITE…	P:GO:0006468; F:GO:0004672; F:GO:0005524	P:protein phosphorylation; F:protein kinase activity; F:ATP binding
NODE_2_length_1295279_cov_118_880017.g576.t1	hypothetical protein HAV15_012036	1188	0.0	.						IPR001155 (PFAM); IPR013785 (G3DSA:3.20.20.GENE3D); PTHR22893:SF117 (PANTHER); PTHR22893 (PANTHER); cd02933 (CDD); SSF51395 (SUPERFAMILY)	F:GO:0003824; F:GO:0010181; F:GO:0016491	F:catalytic activity; F:FMN binding; F:oxidoreductase activity
NODE_2_length_1295279_cov_118_880017.g577.t1	hypothetical protein ACRE_051940	366	3.19858E-21	.						G3DSA:3.30.70.100 (GENE3D); IPR011008 (SUPERFAMILY)	no GO terms	no GO terms
NODE_2_length_1295279_cov_118_880017.g578.t1	Lon protease-like protein	3345	0.0	Gene=PIM1	9	P:GO:0006515; P:GO:0034599; P:GO:0051131; P:GO:0070407; F:GO:0004176; F:GO:0004252; F:GO:0005524; F:GO:0043565; C:GO:0005759	P:protein quality control for misfolded or incompletely synthesized proteins; P:cellular response to oxidative stress; P:chaperone-mediated protein complex assembly; P:oxidation-dependent protein catabolic process; F:ATP-dependent peptidase activity; F:serine-type endopeptidase activity; F:ATP binding; F:sequence-specific DNA binding; C:mitochondrial matrix	EC:3.4.21.73; EC:3.4.24.7; EC:3.4.21.71; EC:3.4.24.3; EC:3.4.21.34; EC:3.4.21.78; EC:3.4.21.75; EC:3.4.21.26; EC:3.4.21.27; EC:3.4.21.68; EC:3.4.21.69; EC:3.4.24.34; EC:3.4.21.41; EC:3.4.21.83; EC:3.4.21.88; EC:3.4.21.45; EC:3.4.21.89; EC:3.4.21.42; EC:3.4.19.1; EC:3.4.21.43; EC:3.4.21.87; EC:3.4.21.38; EC:3.4.21.35; EC:3.4.21.79; EC:3.6.1; EC:3.4.21.36; EC:3.4.21.102; EC:3.4.21.39; EC:3.4.21; EC…	U-plasminogen activator; Interstitial collagenase; Pancreatic elastase II; Microbial collagenase; Plasma kallikrein; Granzyme A; Furin; Prolyl oligopeptidase; Coagulation factor XIa; T-plasminogen activator; Protein C (activated); Neutrophil collagenase; Complement subcomponent C1r; Oligopeptidase B; Repressor LexA; Complement factor I; Signal peptidase I; Complement subcomponent C1s; Acylaminoac…	PR00830 (PRINTS); IPR003593 (SMART); IPR003111 (SMART); G3DSA:2.30.130.40 (GENE3D); G3DSA:1.20.58.1480 (GENE3D); IPR003959 (PFAM); G3DSA:3.40.50.300 (GENE3D); IPR004815 (TIGRFAM); IPR003111 (PFAM); G3DSA:1.10.8.60 (GENE3D); IPR008269 (PFAM); IPR014721 (G3DSA:3.30.230.GENE3D); mobidb-lite (MOBIDB_LITE); mobidb-lite (MOBIDB_LITE); mobidb-lite (MOBIDB_LITE); mobidb-lite (MOBIDB_LITE); mobidb-lite (M…	P:GO:0006508; P:GO:0006515; P:GO:0030163; F:GO:0004176; F:GO:0004252; F:GO:0005524; F:GO:0016887	P:proteolysis; P:protein quality control for misfolded or incompletely synthesized proteins; P:protein catabolic process; F:ATP-dependent peptidase activity; F:serine-type endopeptidase activity; F:ATP binding; F:ATPase activity
NODE_2_length_1295279_cov_118_880017.g579.t1	hypothetical protein FALBO_15840	456	1.70366E-10	.						mobidb-lite (MOBIDB_LITE); mobidb-lite (MOBIDB_LITE); mobidb-lite (MOBIDB_LITE); mobidb-lite (MOBIDB_LITE)	no GO terms	no GO terms
NODE_2_length_1295279_cov_118_880017.g580.t1	Cell morphogenesis protein-like protein	6831	0.0	Gene=ACRE_052000	1	P:GO:0000902	P:cell morphogenesis			IPR029473 (PFAM); IPR025481 (PFAM); IPR018828 (PFAM); IPR025614 (PFAM); mobidb-lite (MOBIDB_LITE); mobidb-lite (MOBIDB_LITE); mobidb-lite (MOBIDB_LITE); mobidb-lite (MOBIDB_LITE); mobidb-lite (MOBIDB_LITE); mobidb-lite (MOBIDB_LITE); mobidb-lite (MOBIDB_LITE); mobidb-lite (MOBIDB_LITE); PTHR12295:SF30 (PANTHER); PTHR12295:SF30 (PANTHER); IPR039867 (PANTHER); IPR039867 (PANTHER); IPR016024 (SUPERF…	P:GO:0000902	P:cell morphogenesis
NODE_2_length_1295279_cov_118_880017.g581.t1	NADPH--cytochrome P450 reductase-like protein	2079	0.0	Gene=cprA	9	P:GO:0006696; F:GO:0003958; F:GO:0010181; F:GO:0050660; F:GO:0050661; C:GO:0005741; C:GO:0005789; C:GO:0005886; C:GO:0016021	P:ergosterol biosynthetic process; F:NADPH-hemoprotein reductase activity; F:FMN binding; F:flavin adenine dinucleotide binding; F:NADP binding; C:mitochondrial outer membrane; C:endoplasmic reticulum membrane; C:plasma membrane; C:integral component of membrane	EC:1.6.2.4; EC:1.6.2; EC:1.6; EC:1	NADPH--hemoprotein reductase; Acting on NADH or NADPH; Acting on NADH or NADPH; Oxidoreductases	IPR001094 (PRINTS); IPR001709 (PRINTS); IPR003097 (PFAM); IPR023208 (PIRSF); IPR023173 (G3DSA:1.20.990.GENE3D); IPR008254 (PFAM); G3DSA:2.40.30.10 (GENE3D); IPR029039 (G3DSA:3.40.50.GENE3D); IPR001433 (PFAM); IPR039261 (G3DSA:3.40.50.GENE3D); PTHR19384:SF108 (PANTHER); PTHR19384 (PANTHER); IPR008254 (PROSITE_PROFILES); IPR023208 (HAMAP); IPR017927 (PROSITE_PROFILES); cd06204 (CDD); IPR039261 (SUP…	F:GO:0003958; F:GO:0010181; F:GO:0016491	F:NADPH-hemoprotein reductase activity; F:FMN binding; F:oxidoreductase activity
NODE_2_length_1295279_cov_118_880017.g582.t1	RNA binding protein MSSP-2	1590	0.0	Gene=DCS_00392	1	F:GO:0003676	F:nucleic acid binding			IPR000504 (SMART); IPR012677 (G3DSA:3.30.70.GENE3D); IPR012677 (G3DSA:3.30.70.GENE3D); IPR000504 (PFAM); mobidb-lite (MOBIDB_LITE); mobidb-lite (MOBIDB_LITE); mobidb-lite (MOBIDB_LITE); PTHR24012:SF796 (PANTHER); PTHR24012 (PANTHER); IPR000504 (PROSITE_PROFILES); IPR000504 (PROSITE_PROFILES); cd12243 (CDD); IPR035979 (SUPERFAMILY); IPR035979 (SUPERFAMILY)	F:GO:0003676	F:nucleic acid binding
NODE_2_length_1295279_cov_118_880017.g583.t1	hypothetical protein S40285_02838	1242	0.0	Gene=S40285_02838	7	P:GO:0000462; P:GO:0006468; P:GO:0046830; F:GO:0005524; F:GO:0106310; F:GO:0106311; C:GO:0005829	P:maturation of SSU-rRNA from tricistronic rRNA transcript (SSU-rRNA, 5.8S rRNA, LSU-rRNA); P:protein phosphorylation; P:positive regulation of RNA import into nucleus; F:ATP binding; F:protein serine kinase activity; F:protein threonine kinase activity; C:cytosol	EC:2.7.1; EC:2.7.11; EC:2.7.11.1; EC:2.7; EC:2	Transferring phosphorus-containing groups; Transferring phosphorus-containing groups; Non-specific serine/threonine protein kinase; Transferring phosphorus-containing groups; Transferases	IPR000687 (SMART); IPR015285 (PFAM); PF01163 (PFAM); G3DSA:1.10.510.10 (GENE3D); G3DSA:3.30.200.20 (GENE3D); IPR036388 (G3DSA:1.10.10.GENE3D); mobidb-lite (MOBIDB_LITE); mobidb-lite (MOBIDB_LITE); mobidb-lite (MOBIDB_LITE); PTHR45852 (PANTHER); PTHR45852:SF1 (PANTHER); IPR030484 (CDD); IPR011009 (SUPERFAMILY); IPR036390 (SUPERFAMILY)	P:GO:0006468; F:GO:0004672; F:GO:0004674; F:GO:0005524	P:protein phosphorylation; F:protein kinase activity; F:protein serine/threonine kinase activity; F:ATP binding
NODE_2_length_1295279_cov_118_880017.g584.t1	26S proteasome regulatory subunit rpn-1	2685	0.0	Gene=AK830_g2170	4	P:GO:0042176; P:GO:0050790; F:GO:0030234; C:GO:0008540	P:regulation of protein catabolic process; P:regulation of catalytic activity; F:enzyme regulator activity; C:proteasome regulatory particle, base subcomplex			IPR016643 (PIRSF); IPR011989 (G3DSA:1.25.10.GENE3D); IPR041433 (PFAM); IPR002015 (PFAM); IPR040892 (PFAM); mobidb-lite (MOBIDB_LITE); mobidb-lite (MOBIDB_LITE); IPR016643 (PTHR10943:PANTHER); PTHR10943 (PANTHER); IPR016024 (SUPERFAMILY)	P:GO:0042176; F:GO:0030234; C:GO:0000502	P:regulation of protein catabolic process; F:enzyme regulator activity; C:proteasome complex
NODE_2_length_1295279_cov_118_880017.g585.t1	Glutathione transporter-like protein	3111	0.0	Gene=ACRE_052050	3	P:GO:0015031; P:GO:0055085; C:GO:0016021	P:protein transport; P:transmembrane transport; C:integral component of membrane			IPR004648 (TIGRFAM); IPR004813 (PFAM); IPR004813 (TIGRFAM); mobidb-lite (MOBIDB_LITE); mobidb-lite (MOBIDB_LITE); mobidb-lite (MOBIDB_LITE); mobidb-lite (MOBIDB_LITE); mobidb-lite (MOBIDB_LITE); mobidb-lite (MOBIDB_LITE); mobidb-lite (MOBIDB_LITE); mobidb-lite (MOBIDB_LITE); mobidb-lite (MOBIDB_LITE); PTHR22601 (PANTHER); PTHR22601:SF51 (PANTHER)	P:GO:0055085	P:transmembrane transport
NODE_2_length_1295279_cov_118_880017.g586.t1	5-formyltetrahydrofolate cyclo-ligase-like protein	729	5.73663E-117	Gene=ACRE_052060	2	F:GO:0005524; F:GO:0016874	F:ATP binding; F:ligase activity	EC:6	Ligases	IPR024185 (G3DSA:3.40.50.GENE3D); IPR002698 (PIRSF); IPR002698 (PFAM); IPR002698 (PTHR23407:PANTHER); PTHR23407 (PANTHER); IPR037171 (SUPERFAMILY)	no GO terms	no GO terms
NODE_2_length_1295279_cov_118_880017.g587.t1	hypothetical protein ACRE_052070	2916	0.0	Gene=ACRE_052070	2	P:GO:0006886; P:GO:0008033	P:intracellular protein transport; P:tRNA processing			IPR001494 (SMART); IPR013598 (PFAM); IPR001494 (PFAM); IPR011989 (G3DSA:1.25.10.GENE3D); PTHR12363:SF33 (PANTHER); PTHR12363 (PANTHER); IPR001494 (PROSITE_PROFILES); IPR016024 (SUPERFAMILY)	P:GO:0006886; F:GO:0031267	P:intracellular protein transport; F:small GTPase binding
NODE_2_length_1295279_cov_118_880017.g588.t1	---NA---	516		.						no IPS match	no IPS match	no IPS match
NODE_2_length_1295279_cov_118_880017.g589.t1	hypothetical protein NECHADRAFT_70883 [	1641	0.0	Gene=NECHADRAFT_70883	2	F:GO:0004040; F:GO:0043864	F:amidase activity; F:indoleacetamide hydrolase activity	EC:3.5.1; EC:3.5.1.4; EC:3.5; EC:3	Acting on carbon-nitrogen bonds, other than peptide bonds; Amidase; Acting on carbon-nitrogen bonds, other than peptide bonds; Hydrolases	IPR036928 (G3DSA:3.90.1300.GENE3D); PIRSF001221 (PIRSF); IPR023631 (PFAM); PTHR46072:SF9 (PANTHER); PTHR46072 (PANTHER); IPR036928 (SUPERFAMILY)	no GO terms	no GO terms
NODE_2_length_1295279_cov_118_880017.g590.t1	Protein STU1	3411	0.0	Gene=BFJ72_g818	2	P:GO:0009987; C:GO:0015630	P:cellular process; C:microtubule cytoskeleton			IPR034085 (SMART); IPR011989 (G3DSA:1.25.10.GENE3D); IPR024395 (PFAM); IPR011989 (G3DSA:1.25.10.GENE3D); IPR011989 (G3DSA:1.25.10.GENE3D); mobidb-lite (MOBIDB_LITE); mobidb-lite (MOBIDB_LITE); mobidb-lite (MOBIDB_LITE); mobidb-lite (MOBIDB_LITE); mobidb-lite (MOBIDB_LITE); mobidb-lite (MOBIDB_LITE); mobidb-lite (MOBIDB_LITE); PTHR21567 (PANTHER); PTHR21567:SF9 (PANTHER); IPR016024 (SUPERFAMILY)	no GO terms	no GO terms
NODE_2_length_1295279_cov_118_880017.g591.t1	hypothetical protein AK830_g2185	777	1.83981E-113	.						IPR007541 (PFAM); mobidb-lite (MOBIDB_LITE); PTHR33321:SF12 (PANTHER); IPR007541 (PANTHER)	no GO terms	no GO terms
NODE_2_length_1295279_cov_118_880017.g592.t1	N-chimaerin-like protein	3252	0.0	Gene=ACRE_085080	2	P:GO:0007165; F:GO:0046872	P:signal transduction; F:metal ion binding			IPR000198 (SMART); IPR001781 (SMART); IPR008936 (G3DSA:1.10.555.GENE3D); G3DSA:2.10.110.10 (GENE3D); G3DSA:2.10.110.10 (GENE3D); IPR000198 (PFAM); IPR001781 (PFAM); mobidb-lite (MOBIDB_LITE); mobidb-lite (MOBIDB_LITE); mobidb-lite (MOBIDB_LITE); mobidb-lite (MOBIDB_LITE); mobidb-lite (MOBIDB_LITE); mobidb-lite (MOBIDB_LITE); mobidb-lite (MOBIDB_LITE); mobidb-lite (MOBIDB_LITE); mobidb-lite (MOBID…	P:GO:0007165	P:signal transduction
NODE_2_length_1295279_cov_118_880017.g593.t1	hypothetical protein BB8028_0006g10720	615	7.51849E-51	.						mobidb-lite (MOBIDB_LITE); mobidb-lite (MOBIDB_LITE); mobidb-lite (MOBIDB_LITE); mobidb-lite (MOBIDB_LITE); PTHR41805 (PANTHER)	no GO terms	no GO terms
NODE_2_length_1295279_cov_118_880017.g594.t1	Pentatricopeptide repeat-containing protein-like protein	5016	0.0	.						IPR002885 (PFAM); IPR011990 (G3DSA:1.25.40.GENE3D); IPR011990 (G3DSA:1.25.40.GENE3D); mobidb-lite (MOBIDB_LITE); mobidb-lite (MOBIDB_LITE); mobidb-lite (MOBIDB_LITE); mobidb-lite (MOBIDB_LITE); mobidb-lite (MOBIDB_LITE); mobidb-lite (MOBIDB_LITE); mobidb-lite (MOBIDB_LITE); mobidb-lite (MOBIDB_LITE); mobidb-lite (MOBIDB_LITE); mobidb-lite (MOBIDB_LITE); mobidb-lite (MOBIDB_LITE); mobidb-lite (MOB…	F:GO:0005515	F:protein binding
NODE_2_length_1295279_cov_118_880017.g595.t1	Phosphatidylinositol 4-kinase-like protein	2268	0.0	Gene=ACRE_085130	5	P:GO:0046854; F:GO:0004430; F:GO:0005524; C:GO:0005774; C:GO:0005886	P:phosphatidylinositol phosphorylation; F:1-phosphatidylinositol 4-kinase activity; F:ATP binding; C:vacuolar membrane; C:plasma membrane	EC:2.7.1; EC:2.7; EC:2; EC:2.7.1.67	Transferring phosphorus-containing groups; Transferring phosphorus-containing groups; Transferases; 1-phosphatidylinositol 4-kinase	IPR000403 (PFAM); mobidb-lite (MOBIDB_LITE); mobidb-lite (MOBIDB_LITE); mobidb-lite (MOBIDB_LITE); mobidb-lite (MOBIDB_LITE); mobidb-lite (MOBIDB_LITE); IPR039756 (PANTHER); PTHR12865:SF1 (PANTHER)	F:GO:0004430	F:1-phosphatidylinositol 4-kinase activity
NODE_2_length_1295279_cov_118_880017.g596.t1	uncharacterized protein GMORB2_0308	645	1.36555E-42	.						IPR019004 (PFAM); IPR042184 (G3DSA:1.10.1510.GENE3D); IPR019004 (PANTHER); IPR003789 (SUPERFAMILY)	F:GO:0016884	F:carbon-nitrogen ligase activity, with glutamine as amido-N-donor
NODE_2_length_1295279_cov_118_880017.g597.t1	hypothetical protein H634G_04671	399	1.14179E-69	.						IPR035959 (G3DSA:3.30.1330.GENE3D); IPR006175 (PFAM); PTHR43857 (PANTHER); cd06154 (CDD); IPR035959 (SUPERFAMILY)	no GO terms	no GO terms
NODE_2_length_1295279_cov_118_880017.g598.t1	hypothetical protein ACRE_055440	984	5.09737E-106	Gene=ACRE_055440	1	C:GO:0016020	C:membrane			IPR007272 (PFAM); PTHR30574 (PANTHER)	no GO terms	no GO terms
NODE_2_length_1295279_cov_118_880017.g599.t1	putative zinc-type alcohol dehydrogenase-like protein-like protein	1083	1.14064E-177	Gene=ACRE_055430	1	F:GO:0016491	F:oxidoreductase activity	EC:1	Oxidoreductases	IPR020843 (SMART); IPR013149 (PFAM); G3DSA:3.90.180.10 (GENE3D); G3DSA:3.40.50.720 (GENE3D); IPR013154 (PFAM); PTHR42683:SF58 (PANTHER); PTHR42683 (PANTHER); IPR036291 (SUPERFAMILY); IPR011032 (SUPERFAMILY)	F:GO:0016491	F:oxidoreductase activity
NODE_2_length_1295279_cov_118_880017.g600.t1	KRR1 small subunit processome component-like protein	969	0.0	Gene=ACRE_055420	5	P:GO:0000447; F:GO:0003723; C:GO:0005730; C:GO:0030688; C:GO:0032040	P:endonucleolytic cleavage in ITS1 to separate SSU-rRNA from 5.8S rRNA and LSU-rRNA from tricistronic rRNA transcript (SSU-rRNA, 5.8S rRNA, LSU-rRNA); F:RNA binding; C:nucleolus; C:preribosome, small subunit precursor; C:small-subunit processome			IPR004087 (SMART); IPR024166 (PIRSF); IPR041174 (PFAM); IPR036612 (G3DSA:3.30.1370.GENE3D); IPR036612 (G3DSA:3.30.1370.GENE3D); mobidb-lite (MOBIDB_LITE); IPR024166 (PANTHER); IPR036612 (SUPERFAMILY)	F:GO:0003676; F:GO:0003723	F:nucleic acid binding; F:RNA binding
NODE_2_length_1295279_cov_118_880017.g601.t1	54S ribosomal protein-like protein	465	7.91046E-99	Gene=ACRE_055410	3	P:GO:0006412; F:GO:0003735; C:GO:0005840	P:translation; F:structural constituent of ribosome; C:ribosome			IPR000911 (SMART); IPR036796 (G3DSA:3.30.1550.GENE3D); IPR036769 (G3DSA:1.10.10.GENE3D); IPR006519 (TIGRFAM); IPR020783 (PFAM); IPR020784 (PFAM); PTHR11661:SF1 (PANTHER); IPR000911 (PANTHER); IPR000911 (HAMAP); IPR000911 (CDD); IPR036796 (SUPERFAMILY); IPR036769 (SUPERFAMILY)	P:GO:0006412; F:GO:0003735; C:GO:0005840	P:translation; F:structural constituent of ribosome; C:ribosome
NODE_2_length_1295279_cov_118_880017.g602.t1	Serine/threonine-protein kinase-like protein	2391	0.0	Gene=ACRE_055400	4	P:GO:0016310; P:GO:0050789; F:GO:0000166; F:GO:0004672	P:phosphorylation; P:regulation of biological process; F:nucleotide binding; F:protein kinase activity	EC:2.7.1; EC:2.7; EC:2	Transferring phosphorus-containing groups; Transferring phosphorus-containing groups; Transferases	IPR000719 (SMART); IPR000719 (PFAM); G3DSA:1.10.510.10 (GENE3D); mobidb-lite (MOBIDB_LITE); mobidb-lite (MOBIDB_LITE); mobidb-lite (MOBIDB_LITE); mobidb-lite (MOBIDB_LITE); mobidb-lite (MOBIDB_LITE); mobidb-lite (MOBIDB_LITE); mobidb-lite (MOBIDB_LITE); mobidb-lite (MOBIDB_LITE); mobidb-lite (MOBIDB_LITE); mobidb-lite (MOBIDB_LITE); mobidb-lite (MOBIDB_LITE); mobidb-lite (MOBIDB_LITE); PTHR24343:…	P:GO:0006468; F:GO:0004672; F:GO:0005524	P:protein phosphorylation; F:protein kinase activity; F:ATP binding
NODE_2_length_1295279_cov_118_880017.g603.t1	hypothetical protein ACRE_055390	876	6.36194E-61	Gene=ACRE_055390	1	F:GO:0008080	F:N-acetyltransferase activity			G3DSA:3.40.630.30 (GENE3D); IPR000182 (PFAM); IPR000182 (PROSITE_PROFILES); cd04301 (CDD); IPR016181 (SUPERFAMILY)	F:GO:0008080	F:N-acetyltransferase activity
NODE_2_length_1295279_cov_118_880017.g604.t1	10 kDa heat shock protein-like protein	315	2.55544E-62	Gene=ACRE_055380	7	P:GO:0042026; P:GO:0045041; P:GO:0051131; F:GO:0005524; F:GO:0051082; F:GO:0051087; C:GO:0005759	P:protein refolding; P:protein import into mitochondrial intermembrane space; P:chaperone-mediated protein complex assembly; F:ATP binding; F:unfolded protein binding; F:chaperone binding; C:mitochondrial matrix			IPR020818 (PRINTS); IPR020818 (SMART); IPR037124 (G3DSA:2.30.33.GENE3D); IPR020818 (PFAM); IPR020818 (PANTHER); PTHR10772:SF0 (PANTHER); IPR020818 (HAMAP); IPR020818 (CDD); IPR011032 (SUPERFAMILY)	P:GO:0006457; F:GO:0005524; F:GO:0016887	P:protein folding; F:ATP binding; F:ATPase activity
NODE_2_length_1295279_cov_118_880017.g605.t1	endo-beta-1,4-glucanase D-like protein	2175	1.8358E-164	Gene=ACRE_055370	2	F:GO:0008061; C:GO:0005576	F:chitin binding; C:extracellular region			PR00449 (PRINTS); SM00174 (SMART); SM00175 (SMART); SM00173 (SMART); SM00176 (SMART); IPR001806 (PFAM); G3DSA:3.40.50.300 (GENE3D); IPR005225 (TIGRFAM); IPR005103 (PFAM); G3DSA:2.70.50.70 (GENE3D); mobidb-lite (MOBIDB_LITE); mobidb-lite (MOBIDB_LITE); mobidb-lite (MOBIDB_LITE); PTHR33353 (PANTHER); PTHR33353:SF32 (PANTHER); PS51419 (PROSITE_PROFILES); cd01867 (CDD); IPR027417 (SUPERFAMILY)	F:GO:0003924; F:GO:0005525	F:GTPase activity; F:GTP binding
NODE_2_length_1295279_cov_118_880017.g606.t1	hypothetical protein GMORB2_0298	732	4.03769E-45	.						no IPS match	no IPS match	no IPS match
NODE_2_length_1295279_cov_118_880017.g607.t1	ATPase family gene 2 protein-like protein	2250	0.0	Gene=ACRE_055340	2	F:GO:0005524; F:GO:0016887	F:ATP binding; F:ATPase activity			IPR003593 (SMART); G3DSA:1.10.8.60 (GENE3D); G3DSA:3.40.50.300 (GENE3D); IPR041569 (PFAM); G3DSA:1.10.8.60 (GENE3D); G3DSA:3.40.50.300 (GENE3D); IPR003959 (PFAM); PTHR23077 (PANTHER); PTHR23077:SF27 (PANTHER); cd00009 (CDD); IPR027417 (SUPERFAMILY); IPR027417 (SUPERFAMILY)	F:GO:0005524; F:GO:0016887	F:ATP binding; F:ATPase activity
NODE_2_length_1295279_cov_118_880017.g608.t1	hypothetical protein ACRE_055330	2772	0.0	.						IPR011993 (G3DSA:2.30.29.GENE3D); IPR006887 (PFAM); mobidb-lite (MOBIDB_LITE); mobidb-lite (MOBIDB_LITE); mobidb-lite (MOBIDB_LITE); mobidb-lite (MOBIDB_LITE); PTHR23318 (PANTHER); IPR016024 (SUPERFAMILY); SSF50729 (SUPERFAMILY)	no GO terms	no GO terms
NODE_2_length_1295279_cov_118_880017.g609.t1	Dolichyl-phosphate beta-glucosyltransferase-like protein	1257	0.0	Gene=ACRE_055300	4	P:GO:0006488; F:GO:0004581; C:GO:0005789; C:GO:0016021	P:dolichol-linked oligosaccharide biosynthetic process; F:dolichyl-phosphate beta-glucosyltransferase activity; C:endoplasmic reticulum membrane; C:integral component of membrane	EC:2.4; EC:2.4.1.117; EC:2; EC:2.4.1	Glycosyltransferases; Dolichyl-phosphate beta-glucosyltransferase; Transferases; Glycosyltransferases	IPR001173 (PFAM); IPR029044 (G3DSA:3.90.550.GENE3D); mobidb-lite (MOBIDB_LITE); PTHR10859:SF91 (PANTHER); PTHR10859 (PANTHER); IPR035518 (CDD); IPR029044 (SUPERFAMILY)	no GO terms	no GO terms
NODE_2_length_1295279_cov_118_880017.g610.t1	Squalene monooxygenase-like protein	1485	0.0	Gene=ACRE_055290	6	P:GO:0016126; F:GO:0004506; F:GO:0050660; C:GO:0016021; C:GO:0031090; C:GO:0043231	P:sterol biosynthetic process; F:squalene monooxygenase activity; F:flavin adenine dinucleotide binding; C:integral component of membrane; C:organelle membrane; C:intracellular membrane-bounded organelle	EC:1; EC:1.14; EC:1.14.13; EC:1.14.14.17	Oxidoreductases; Acting on paired donors, with incorporation or reduction of molecular oxygen. The oxygen incorporated need not be derived from O(2); Acting on paired donors, with incorporation or reduction of molecular oxygen. The oxygen incorporated need not be derived from O(2); Squalene monooxygenase	PR00420 (PRINTS); IPR006076 (PFAM); G3DSA:3.30.9.50 (GENE3D); IPR013698 (PFAM); IPR036188 (G3DSA:3.50.50.GENE3D); IPR040125 (PANTHER); PTHR10835:SF0 (PANTHER); PS51257 (PROSITE_PROFILES); IPR036188 (SUPERFAMILY)	P:GO:0016126; F:GO:0004506; F:GO:0016491; F:GO:0050660; C:GO:0016021	P:sterol biosynthetic process; F:squalene monooxygenase activity; F:oxidoreductase activity; F:flavin adenine dinucleotide binding; C:integral component of membrane
NODE_2_length_1295279_cov_118_880017.g611.t1	hypothetical protein ACRE_055270	2238	1.2372E-65	.						no IPS match	no IPS match	no IPS match
NODE_2_length_1295279_cov_118_880017.g612.t1	hypothetical protein S40293_08871	849	6.0213E-158	Gene=S40288_02504	1	F:GO:0016491	F:oxidoreductase activity	EC:1	Oxidoreductases	IPR036812 (G3DSA:3.20.20.GENE3D); IPR023210 (PFAM); PTHR43364 (PANTHER); PTHR43364:SF7 (PANTHER); IPR036812 (SUPERFAMILY)	F:GO:0047834	F:D-threo-aldose 1-dehydrogenase activity
NODE_2_length_1295279_cov_118_880017.g613.t1	Mitotic checkpoint protein BUB3-like protein	1041	0.0	.						IPR001680 (SMART); IPR015943 (G3DSA:2.130.10.GENE3D); IPR001680 (PFAM); PTHR10971 (PANTHER); PTHR10971:SF5 (PANTHER); IPR001680 (PROSITE_PROFILES); IPR017986 (PROSITE_PROFILES); IPR036322 (SUPERFAMILY)	F:GO:0005515	F:protein binding
NODE_2_length_1295279_cov_118_880017.g614.t1	Eukaryotic translation initiation factor 2 subunit alpha-like protein	933	0.0	Gene=ACRE_055250	7	P:GO:0001731; F:GO:0003743; F:GO:0005525; F:GO:1990856; C:GO:0005850; C:GO:0033290; C:GO:0043614	P:formation of translation preinitiation complex; F:translation initiation factor activity; F:GTP binding; F:methionyl-initiator methionine tRNA binding; C:eukaryotic translation initiation factor 2 complex; C:eukaryotic 48S preinitiation complex; C:multi-eIF complex			IPR022967 (SMART); IPR024055 (G3DSA:3.30.70.GENE3D); IPR003029 (PFAM); IPR024054 (G3DSA:1.10.150.GENE3D); IPR011488 (PFAM); G3DSA:2.40.50.140 (GENE3D); mobidb-lite (MOBIDB_LITE); mobidb-lite (MOBIDB_LITE); IPR011488 (PANTHER); IPR003029 (PROSITE_PROFILES); IPR044126 (CDD); IPR024054 (SUPERFAMILY); IPR012340 (SUPERFAMILY); IPR024055 (SUPERFAMILY)	F:GO:0003676; F:GO:0003723; F:GO:0003743	F:nucleic acid binding; F:RNA binding; F:translation initiation factor activity
NODE_2_length_1295279_cov_118_880017.g615.t1	hypothetical protein AU210_003251	1506	0.0	Gene=AU210_003251	1	C:GO:0016021	C:integral component of membrane			IPR019533 (PFAM); IPR023395 (G3DSA:1.50.40.GENE3D); IPR018108 (PFAM); G3DSA:2.10.109.10 (GENE3D); mobidb-lite (MOBIDB_LITE); mobidb-lite (MOBIDB_LITE); PTHR45667 (PANTHER); PTHR45667:SF22 (PANTHER); IPR018108 (PROSITE_PROFILES); IPR018108 (PROSITE_PROFILES); IPR018108 (PROSITE_PROFILES); cd06530 (CDD); IPR036286 (SUPERFAMILY); IPR023395 (SUPERFAMILY)	no GO terms	no GO terms
NODE_2_length_1295279_cov_118_880017.g616.t1	hypothetical protein ACRE_055220	945	1.412E-49	.						mobidb-lite (MOBIDB_LITE); mobidb-lite (MOBIDB_LITE)	no GO terms	no GO terms
NODE_2_length_1295279_cov_118_880017.g617.t1	large subunit ribosomal protein L23	801	2.7234E-57	.						IPR013025 (PFAM); IPR012677 (G3DSA:3.30.70.GENE3D); mobidb-lite (MOBIDB_LITE); mobidb-lite (MOBIDB_LITE); PTHR12059 (PANTHER); IPR012678 (SUPERFAMILY)	P:GO:0006412; F:GO:0003735; C:GO:0005840	P:translation; F:structural constituent of ribosome; C:ribosome
NODE_2_length_1295279_cov_118_880017.g618.t1	Methyltransferase-like protein-like protein	993	8.23273E-128	Gene=ACRE_055200	1	F:GO:0016740	F:transferase activity	EC:2	Transferases	IPR007757 (PFAM); PTHR12829:SF4 (PANTHER); PTHR12829 (PANTHER); IPR007757 (PROSITE_PROFILES); IPR029063 (SUPERFAMILY)	no GO terms	no GO terms
NODE_2_length_1295279_cov_118_880017.g619.t1	Mitochondrial carrier protein LEU5	1173	0.0	Gene=TOPH_06639	5	P:GO:0015867; P:GO:0055085; F:GO:0005347; C:GO:0005743; C:GO:0016021	P:ATP transport; P:transmembrane transport; F:ATP transmembrane transporter activity; C:mitochondrial inner membrane; C:integral component of membrane	EC:7	Translocases	IPR002067 (PRINTS); IPR023395 (G3DSA:1.50.40.GENE3D); IPR018108 (PFAM); mobidb-lite (MOBIDB_LITE); PTHR24089 (PANTHER); PTHR24089:SF705 (PANTHER); IPR018108 (PROSITE_PROFILES); IPR018108 (PROSITE_PROFILES); IPR018108 (PROSITE_PROFILES); IPR023395 (SUPERFAMILY)	P:GO:0055085	P:transmembrane transport
NODE_2_length_1295279_cov_118_880017.g620.t1	Cell division control protein-like protein	1203	0.0	Gene=ACRE_055180	4	P:GO:0006368; P:GO:0016570; P:GO:0051301; C:GO:0016593	P:transcription elongation from RNA polymerase II promoter; P:histone modification; P:cell division; C:Cdc73/Paf1 complex			IPR038103 (G3DSA:3.40.50.GENE3D); IPR031336 (PFAM); mobidb-lite (MOBIDB_LITE); mobidb-lite (MOBIDB_LITE); IPR007852 (PANTHER)	P:GO:0006368; P:GO:0016570; C:GO:0016593	P:transcription elongation from RNA polymerase II promoter; P:histone modification; C:Cdc73/Paf1 complex
NODE_2_length_1295279_cov_118_880017.g621.t1	Developmental regulator-like protein	2100	0.0	Gene=ACRE_055160	2	P:GO:0009968; P:GO:0035556	P:negative regulation of signal transduction; P:intracellular signal transduction			IPR016137 (PRINTS); IPR000591 (SMART); IPR016137 (SMART); IPR036388 (G3DSA:1.10.10.GENE3D); IPR000591 (PFAM); G3DSA:1.20.58.1850 (GENE3D); IPR036388 (G3DSA:1.10.10.GENE3D); IPR016137 (PFAM); mobidb-lite (MOBIDB_LITE); mobidb-lite (MOBIDB_LITE); mobidb-lite (MOBIDB_LITE); mobidb-lite (MOBIDB_LITE); mobidb-lite (MOBIDB_LITE); mobidb-lite (MOBIDB_LITE); mobidb-lite (MOBIDB_LITE); PTHR10845 (PANTHER)…	P:GO:0035556	P:intracellular signal transduction
NODE_2_length_1295279_cov_118_880017.g622.t1	Cell wall protein-like protein	405	6.19112E-14	Gene=ACRE_055150	1	F:GO:0005199	F:structural constituent of cell wall			IPR038843 (PANTHER)	P:GO:0031505; F:GO:0005199	P:fungal-type cell wall organization; F:structural constituent of cell wall
NODE_2_length_1295279_cov_118_880017.g623.t1	hypothetical protein ACRE_055140	723	8.5212E-75	.						mobidb-lite (MOBIDB_LITE); PTHR38117 (PANTHER); PTHR38117:SF2 (PANTHER)	no GO terms	no GO terms
NODE_2_length_1295279_cov_118_880017.g624.t1	Saccharolysin-like protein	4602	0.0	Gene=ACRE_054990	3	P:GO:0006508; F:GO:0004222; F:GO:0046872	P:proteolysis; F:metalloendopeptidase activity; F:metal ion binding	EC:3.4.24; EC:3.4.24.61; EC:3.4.24.23; EC:3.4.24.24; EC:3.4.24.69; EC:3.4.24.64; EC:3.4.24.21; EC:3.4.24.22; EC:3.4; EC:3.4.24.17; EC:3.4.24.18; EC:3.4.24.19; EC:3.4.99; EC:3.4.24.70; EC:3.4.24.71; EC:3.4.24.72; EC:3.4.24.56; EC:3.4.24.35; EC:3.4.24.57; EC:3.4.24.14; EC:3.4.24.37; EC:3.4.24.59; EC:3.4.24.11; EC:3.4.24.55; EC:3	Acting on peptide bonds (peptidases); Nardilysin; Matrilysin; Gelatinase A; Bontoxilysin; Mitochondrial processing peptidase; Astacin; Stromelysin 2; Acting on peptide bonds (peptidases); Stromelysin 1; Meprin A; Procollagen C-endopeptidase; Acting on peptide bonds (peptidases); Oligopeptidase A; Endothelin-converting enzyme 1; Fibrolase; Insulysin; Gelatinase B; O-sialoglycoprotein endopeptidase…	IPR003593 (SMART); IPR001965 (SMART); IPR032705 (PFAM); IPR024080 (G3DSA:1.20.1050.GENE3D); IPR001567 (PFAM); IPR024077 (G3DSA:1.10.1370.GENE3D); IPR041664 (PFAM); IPR019787 (PFAM); IPR024079 (G3DSA:3.40.390.GENE3D); G3DSA:3.40.50.300 (GENE3D); IPR013083 (G3DSA:3.30.40.GENE3D); mobidb-lite (MOBIDB_LITE); mobidb-lite (MOBIDB_LITE); mobidb-lite (MOBIDB_LITE); mobidb-lite (MOBIDB_LITE); mobidb-lite …	P:GO:0006508; F:GO:0004222; F:GO:0008237	P:proteolysis; F:metalloendopeptidase activity; F:metallopeptidase activity
NODE_2_length_1295279_cov_118_880017.g625.t1	Glutamyl endopeptidase-like protein	966	6.80441E-115	Gene=ACRE_055120	2	P:GO:0006508; F:GO:0004252	P:proteolysis; F:serine-type endopeptidase activity			IPR001254 (SMART); IPR001254 (PFAM); IPR043504 (G3DSA:2.40.10.GENE3D); IPR043504 (G3DSA:2.40.10.GENE3D); PTHR15462:SF8 (PANTHER); PTHR15462 (PANTHER); IPR001254 (PROSITE_PROFILES); IPR009003 (SUPERFAMILY)	P:GO:0006508; F:GO:0004252	P:proteolysis; F:serine-type endopeptidase activity
NODE_2_length_1295279_cov_118_880017.g626.t1	hypothetical protein ACRE_055090	1371	0.0	.						IPR007955 (PFAM); mobidb-lite (MOBIDB_LITE); mobidb-lite (MOBIDB_LITE); mobidb-lite (MOBIDB_LITE); PTHR12821:SF0 (PANTHER); IPR007955 (PANTHER)	no GO terms	no GO terms
NODE_2_length_1295279_cov_118_880017.g627.t1	FAM203 family protein -like protein	1074	1.09737E-150	.						IPR007205 (PFAM); IPR007206 (PFAM); IPR039717 (PANTHER); IPR016024 (SUPERFAMILY)	no GO terms	no GO terms
NODE_2_length_1295279_cov_118_880017.g628.t1	RING finger protein B-like protein	2355	0.0	Gene=ACRE_055070	2	C:GO:0016020; C:GO:0016021	C:membrane; C:integral component of membrane			PF13854 (PFAM); IPR015915 (G3DSA:2.120.10.GENE3D); mobidb-lite (MOBIDB_LITE); mobidb-lite (MOBIDB_LITE); mobidb-lite (MOBIDB_LITE); PTHR23244:SF449 (PANTHER); PTHR23244 (PANTHER); IPR011043 (SUPERFAMILY)	F:GO:0005515	F:protein binding
NODE_2_length_1295279_cov_118_880017.g629.t1	hypothetical protein TOPH_06649	2790	6.34609E-95	.						mobidb-lite (MOBIDB_LITE); mobidb-lite (MOBIDB_LITE); mobidb-lite (MOBIDB_LITE); mobidb-lite (MOBIDB_LITE); mobidb-lite (MOBIDB_LITE); mobidb-lite (MOBIDB_LITE); mobidb-lite (MOBIDB_LITE); mobidb-lite (MOBIDB_LITE); mobidb-lite (MOBIDB_LITE); PTHR38122 (PANTHER)	no GO terms	no GO terms
NODE_2_length_1295279_cov_118_880017.g630.t1	hypothetical protein G6O67_000579	3066	8.71817E-140	.						IPR017956 (PRINTS); IPR017956 (SMART); IPR001370 (SMART); G3DSA:1.10.1170.10 (GENE3D); IPR001370 (PFAM); mobidb-lite (MOBIDB_LITE); mobidb-lite (MOBIDB_LITE); mobidb-lite (MOBIDB_LITE); mobidb-lite (MOBIDB_LITE); mobidb-lite (MOBIDB_LITE); mobidb-lite (MOBIDB_LITE); mobidb-lite (MOBIDB_LITE); mobidb-lite (MOBIDB_LITE); mobidb-lite (MOBIDB_LITE); mobidb-lite (MOBIDB_LITE); PTHR46771:SF5 (PANTHER);…	F:GO:0003677	F:DNA binding
NODE_2_length_1295279_cov_118_880017.g631.t1	hypothetical protein ACRE_055020	462	2.90681E-76	.						IPR003781 (SMART); G3DSA:3.40.50.720 (GENE3D); IPR003781 (PFAM); PTHR33303 (PANTHER); PTHR33303:SF2 (PANTHER); IPR036291 (SUPERFAMILY)	no GO terms	no GO terms
NODE_2_length_1295279_cov_118_880017.g632.t1	hypothetical protein FGRMN_10922	441	1.63026E-100	.						G3DSA:1.10.238.10 (GENE3D); G3DSA:1.10.238.10 (GENE3D); IPR002048 (PFAM); PTHR23048:SF0 (PANTHER); PTHR23048 (PANTHER); IPR002048 (PROSITE_PROFILES); IPR002048 (PROSITE_PROFILES); IPR002048 (CDD); IPR011992 (SUPERFAMILY)	F:GO:0005509	F:calcium ion binding
NODE_2_length_1295279_cov_118_880017.g633.t1	Cyclic AMP receptor-like protein A-like protein	1461	1.19446E-177	Gene=ACRE_054970	6	P:GO:0007166; P:GO:0007186; F:GO:0004888; F:GO:0004930; C:GO:0016020; C:GO:0016021	P:cell surface receptor signaling pathway; P:G protein-coupled receptor signaling pathway; F:transmembrane signaling receptor activity; F:G protein-coupled receptor activity; C:membrane; C:integral component of membrane			G3DSA:1.20.1070.10 (GENE3D); mobidb-lite (MOBIDB_LITE); PTHR23112:SF22 (PANTHER); PTHR23112 (PANTHER); IPR017981 (PROSITE_PROFILES); SSF81321 (SUPERFAMILY)	P:GO:0007166; F:GO:0004888; C:GO:0016021	P:cell surface receptor signaling pathway; F:transmembrane signaling receptor activity; C:integral component of membrane
NODE_2_length_1295279_cov_118_880017.g634.t1	hypothetical protein ACRE_054960	810	7.75938E-89	.						IPR001810 (PFAM); IPR001810 (PROSITE_PROFILES); IPR036047 (SUPERFAMILY)	F:GO:0005515	F:protein binding
NODE_2_length_1295279_cov_118_880017.g635.t1	sodium/hydrogen exchanger family protein	1677	0.0	Gene=CT0861_07163	3	P:GO:1902600; F:GO:0015299; C:GO:0016021	P:proton transmembrane transport; F:solute:proton antiporter activity; C:integral component of membrane	EC:7	Translocases	IPR006153 (PFAM); mobidb-lite (MOBIDB_LITE); PTHR31382:SF1 (PANTHER); PTHR31382 (PANTHER)	P:GO:0006812; P:GO:0055085; F:GO:0015299; C:GO:0016021	P:cation transport; P:transmembrane transport; F:solute:proton antiporter activity; C:integral component of membrane
NODE_2_length_1295279_cov_118_880017.g636.t1	leucyl aminopeptidase	1185	0.0	.						IPR007484 (PFAM); G3DSA:3.40.630.10 (GENE3D); PTHR12147 (PANTHER); PTHR12147:SF49 (PANTHER); cd03879 (CDD); SSF53187 (SUPERFAMILY)	F:GO:0008235	F:metalloexopeptidase activity
NODE_2_length_1295279_cov_118_880017.g637.t1	H/ACA ribonucleoprotein complex non-core subunit-like protein	1869	1.46791E-114	Gene=ACRE_088270	1	P:GO:0009987	P:cellular process			IPR007504 (PFAM); IPR038664 (G3DSA:2.40.10.GENE3D); mobidb-lite (MOBIDB_LITE); mobidb-lite (MOBIDB_LITE); mobidb-lite (MOBIDB_LITE); mobidb-lite (MOBIDB_LITE); mobidb-lite (MOBIDB_LITE); mobidb-lite (MOBIDB_LITE); mobidb-lite (MOBIDB_LITE); mobidb-lite (MOBIDB_LITE); mobidb-lite (MOBIDB_LITE); mobidb-lite (MOBIDB_LITE); mobidb-lite (MOBIDB_LITE); PTHR31633:SF1 (PANTHER); IPR040309 (PANTHER); IPR0…	P:GO:0000493; P:GO:0001522; P:GO:0042254; F:GO:0003723; C:GO:0005732	P:box H/ACA snoRNP assembly; P:pseudouridine synthesis; P:ribosome biogenesis; F:RNA binding; C:sno(s)RNA-containing ribonucleoprotein complex
NODE_2_length_1295279_cov_118_880017.g638.t1	Alpha-1,2-mannosyltransferase alg9	1767	0.0	Gene=TPAR_04227	7	P:GO:0006486; P:GO:0006506; P:GO:0097502; F:GO:0052918; F:GO:0052926; C:GO:0005789; C:GO:0016021	P:protein glycosylation; P:GPI anchor biosynthetic process; P:mannosylation; F:dol-P-Man:Man(8)GlcNAc(2)-PP-Dol alpha-1,2-mannosyltransferase activity; F:dol-P-Man:Man(6)GlcNAc(2)-PP-Dol alpha-1,2-mannosyltransferase activity; C:endoplasmic reticulum membrane; C:integral component of membrane	EC:2.4.1.261; EC:2.4; EC:2; EC:2.4.1.259; EC:2.4.1	Dolichyl-P-Man:Man(8)GlcNAc(2)-PP-dolichol alpha-1,2-mannosyltransferase; Glycosyltransferases; Transferases; Dolichyl-P-Man:Man(6)GlcNAc(2)-PP-dolichol alpha-1,2-mannosyltransferase; Glycosyltransferases	IPR005599 (PFAM); IPR039484 (PTHR22760:PANTHER); IPR005599 (PANTHER)	F:GO:0000030; F:GO:0016757	F:mannosyltransferase activity; F:transferase activity, transferring glycosyl groups
NODE_2_length_1295279_cov_118_880017.g639.t1	hypothetical protein Micbo1qcDRAFT_172444	330	2.53581E-9	.						mobidb-lite (MOBIDB_LITE); mobidb-lite (MOBIDB_LITE); mobidb-lite (MOBIDB_LITE); mobidb-lite (MOBIDB_LITE); mobidb-lite (MOBIDB_LITE)	no GO terms	no GO terms
NODE_2_length_1295279_cov_118_880017.g640.t1	Sulfate permease-like protein	2532	0.0	Gene=ACRE_088250	3	P:GO:1902358; F:GO:0008271; C:GO:0016021	P:sulfate transmembrane transport; F:secondary active sulfate transmembrane transporter activity; C:integral component of membrane	EC:7	Translocases	IPR011547 (PFAM); IPR001902 (TIGRFAM); IPR002645 (PFAM); mobidb-lite (MOBIDB_LITE); mobidb-lite (MOBIDB_LITE); mobidb-lite (MOBIDB_LITE); mobidb-lite (MOBIDB_LITE); IPR001902 (PANTHER); PTHR11814:SF80 (PANTHER); IPR002645 (PROSITE_PROFILES); cd07042 (CDD)	P:GO:0008272; P:GO:0055085; F:GO:0008271; F:GO:0015116; C:GO:0016020; C:GO:0016021	P:sulfate transport; P:transmembrane transport; F:secondary active sulfate transmembrane transporter activity; F:sulfate transmembrane transporter activity; C:membrane; C:integral component of membrane
NODE_2_length_1295279_cov_118_880017.g641.t1	---NA---	1545		.						mobidb-lite (MOBIDB_LITE); mobidb-lite (MOBIDB_LITE); mobidb-lite (MOBIDB_LITE); mobidb-lite (MOBIDB_LITE); mobidb-lite (MOBIDB_LITE); mobidb-lite (MOBIDB_LITE); mobidb-lite (MOBIDB_LITE); mobidb-lite (MOBIDB_LITE); mobidb-lite (MOBIDB_LITE)	no GO terms	no GO terms
NODE_2_length_1295279_cov_118_880017.g642.t1	DNA replication complex GINS protein PSF2	759	2.20773E-114	.						G3DSA:1.20.58.1020 (GENE3D); IPR021151 (PFAM); G3DSA:3.40.5.50 (GENE3D); IPR007257 (PIRSF); mobidb-lite (MOBIDB_LITE); mobidb-lite (MOBIDB_LITE); mobidb-lite (MOBIDB_LITE); IPR007257 (PANTHER); cd11712 (CDD); SSF160059 (SUPERFAMILY); IPR036224 (SUPERFAMILY)	P:GO:0006260; C:GO:0005634	P:DNA replication; C:nucleus
NODE_2_length_1295279_cov_118_880017.g643.t1	hypothetical protein ACRE_088210	897	1.01728E-65	.						IPR001138 (SMART); IPR036864 (G3DSA:4.10.240.GENE3D); IPR001138 (PFAM); mobidb-lite (MOBIDB_LITE); PTHR36206 (PANTHER); IPR001138 (PROSITE_PROFILES); IPR001138 (CDD); IPR036864 (SUPERFAMILY)	P:GO:0006355; F:GO:0000981; F:GO:0008270	P:regulation of transcription, DNA-templated; F:DNA-binding transcription factor activity, RNA polymerase II-specific; F:zinc ion binding
NODE_2_length_1295279_cov_118_880017.g644.t1	Lysine acetyltransferase-like protein	1119	2.50823E-133	Gene=ACRE_088200	1	F:GO:0016740	F:transferase activity			G3DSA:3.40.630.30 (GENE3D); PTHR34815 (PANTHER); IPR016181 (SUPERFAMILY)	no GO terms	no GO terms
NODE_2_length_1295279_cov_118_880017.g645.t1	putative proline--tRNA ligase-like protein	1758	0.0	Gene=ACRE_057350	4	P:GO:0006433; F:GO:0004827; F:GO:0005524; C:GO:0005737	P:prolyl-tRNA aminoacylation; F:proline-tRNA ligase activity; F:ATP binding; C:cytoplasm	EC:6.1; EC:6.1.1; EC:6.1.1.15; EC:6	Forming carbon-oxygen bonds; Forming carbon-oxygen bonds; Proline--tRNA ligase; Ligases	IPR002316 (PRINTS); IPR016061 (SMART); IPR004154 (PFAM); IPR004499 (TIGRFAM); G3DSA:3.30.930.10 (GENE3D); IPR016061 (PFAM); IPR017449 (G3DSA:3.30.110.GENE3D); IPR002314 (PFAM); IPR036621 (G3DSA:3.40.50.GENE3D); mobidb-lite (MOBIDB_LITE); IPR004499 (PANTHER); PTHR43382:SF2 (PANTHER); IPR004499 (HAMAP); IPR006195 (PROSITE_PROFILES); IPR033721 (CDD); cd00862 (CDD); IPR017449 (SUPERFAMILY); SSF52954 …	P:GO:0006418; P:GO:0006433; F:GO:0000166; F:GO:0004812; F:GO:0004827; F:GO:0005524; C:GO:0005737	P:tRNA aminoacylation for protein translation; P:prolyl-tRNA aminoacylation; F:nucleotide binding; F:aminoacyl-tRNA ligase activity; F:proline-tRNA ligase activity; F:ATP binding; C:cytoplasm
NODE_2_length_1295279_cov_118_880017.g646.t1	T-complex protein 1 subunit alpha-like protein	1683	0.0	Gene=ACRE_057340	4	P:GO:0006457; F:GO:0005524; F:GO:0051082; C:GO:0005832	P:protein folding; F:ATP binding; F:unfolded protein binding; C:chaperonin-containing T-complex			IPR017998 (PRINTS); IPR002423 (PFAM); IPR027413 (G3DSA:1.10.560.GENE3D); IPR027410 (G3DSA:3.30.260.GENE3D); IPR027409 (G3DSA:3.50.7.GENE3D); IPR012715 (TIGRFAM); PTHR11353:SF84 (PANTHER); PTHR11353 (PANTHER); IPR012715 (CDD); IPR027410 (SUPERFAMILY); IPR027409 (SUPERFAMILY); IPR027413 (SUPERFAMILY)	P:GO:0006457; F:GO:0005524; F:GO:0016887; F:GO:0051082	P:protein folding; F:ATP binding; F:ATPase activity; F:unfolded protein binding
NODE_2_length_1295279_cov_118_880017.g647.t1	Cytochrome b-c1 complex subunit Rieske-like protein	711	1.49574E-142	Gene=ACRE_057330	7	P:GO:0022900; F:GO:0008121; F:GO:0046872; F:GO:0051537; C:GO:0005743; C:GO:0016021; C:GO:0070469	P:electron transport chain; F:ubiquinol-cytochrome-c reductase activity; F:metal ion binding; F:2 iron, 2 sulfur cluster binding; C:mitochondrial inner membrane; C:integral component of membrane; C:respirasome	EC:1; EC:7.1.1.8	Oxidoreductases; Quinol--cytochrome-c reductase	IPR005805 (PRINTS); IPR004192 (PFAM); IPR017941 (PFAM); IPR006317 (TIGRFAM); IPR037008 (G3DSA:1.20.5.GENE3D); IPR036922 (G3DSA:2.102.10.GENE3D); IPR014349 (PANTHER); IPR017941 (PROSITE_PROFILES); cd03470 (CDD); IPR036922 (SUPERFAMILY); SSF81502 (SUPERFAMILY)	F:GO:0008121; F:GO:0051537; C:GO:0016020	F:ubiquinol-cytochrome-c reductase activity; F:2 iron, 2 sulfur cluster binding; C:membrane
NODE_2_length_1295279_cov_118_880017.g648.t1	DNA damage-binding protein 1a-like protein	3099	0.0	Gene=ACRE_057320	3	P:GO:0006281; F:GO:0003676; C:GO:0005634	P:DNA repair; F:nucleic acid binding; C:nucleus			IPR015943 (G3DSA:2.130.10.GENE3D); IPR004871 (PFAM); IPR015943 (G3DSA:2.130.10.GENE3D); IPR018846 (PFAM); IPR015943 (G3DSA:2.130.10.GENE3D); G3DSA:3.30.980.30 (GENE3D); PTHR10644 (PANTHER); PTHR10644 (PANTHER); PTHR10644:SF19 (PANTHER); PTHR10644:SF19 (PANTHER); SSF75011 (SUPERFAMILY); IPR011047 (SUPERFAMILY)	F:GO:0003676; F:GO:0005515; C:GO:0005634	F:nucleic acid binding; F:protein binding; C:nucleus
NODE_2_length_1295279_cov_118_880017.g649.t1	transporter-like protein	1437	6.09523E-173	Gene=ACRE_057310	1	C:GO:0016020	C:membrane			G3DSA:1.20.1250.20 (GENE3D); IPR005828 (PFAM); IPR011701 (PFAM); G3DSA:1.20.1250.20 (GENE3D),SFLDS00032 (SFLD); IPR016435 (mobidb-MOBIDB_LITE); PTHR11360 (PANTHER); PTHR11360:SF177 (PANTHER); IPR020846 (PROSITE_PROFILES); cd17352 (CDD); IPR036259 (SUPERFAMILY)	P:GO:0055085; F:GO:0022857; C:GO:0016021	P:transmembrane transport; F:transmembrane transporter activity; C:integral component of membrane
NODE_2_length_1295279_cov_118_880017.g650.t1	hypothetical protein ACRE_057300	1902	9.13172E-65	.						no IPS match	no IPS match	no IPS match
NODE_2_length_1295279_cov_118_880017.g651.t1	hypothetical protein GMORB2_0240	1050	8.24501E-124	.						IPR025952 (PFAM); mobidb-lite (MOBIDB_LITE); mobidb-lite (MOBIDB_LITE); mobidb-lite (MOBIDB_LITE); mobidb-lite (MOBIDB_LITE); mobidb-lite (MOBIDB_LITE); mobidb-lite (MOBIDB_LITE); IPR039629 (PANTHER); IPR036867 (SUPERFAMILY)	F:GO:0003676	F:nucleic acid binding
NODE_2_length_1295279_cov_118_880017.g652.t1	hypothetical protein ACRE_057280	1080	3.22457E-164	Gene=ACRE_057280	1	C:GO:0016021	C:integral component of membrane			IPR006603 (SMART); G3DSA:1.20.1280.290 (GENE3D); IPR006603 (PFAM); mobidb-lite (MOBIDB_LITE); mobidb-lite (MOBIDB_LITE); mobidb-lite (MOBIDB_LITE); PTHR16201 (PANTHER); PTHR16201:SF11 (PANTHER)	no GO terms	no GO terms
NODE_2_length_1295279_cov_118_880017.g653.t1	Guanine nucleotide-binding protein negative regulator-like protein	1281	7.36072E-144	.						IPR015943 (G3DSA:2.130.10.GENE3D); mobidb-lite (MOBIDB_LITE); PTHR13211 (PANTHER); IPR036322 (SUPERFAMILY)	F:GO:0005515	F:protein binding
NODE_2_length_1295279_cov_118_880017.g654.t1	hypothetical protein FPSE_06750	249	1.31585E-26	.						mobidb-lite (MOBIDB_LITE); mobidb-lite (MOBIDB_LITE); mobidb-lite (MOBIDB_LITE)	no GO terms	no GO terms
NODE_2_length_1295279_cov_118_880017.g655.t1	hypothetical protein ACRE_057260	1431	3.42129E-85	Gene=ACRE_057260	2	C:GO:0016020; C:GO:0016021	C:membrane; C:integral component of membrane			mobidb-lite (MOBIDB_LITE); mobidb-lite (MOBIDB_LITE); mobidb-lite (MOBIDB_LITE); mobidb-lite (MOBIDB_LITE); cd12087 (CDD)	no GO terms	no GO terms
NODE_2_length_1295279_cov_118_880017.g656.t1	Calcium channel-like protein	2094	0.0	Gene=ACRE_057250	3	P:GO:0006811; P:GO:0055085; C:GO:0016020	P:ion transport; P:transmembrane transport; C:membrane			IPR005821 (PFAM); mobidb-lite (MOBIDB_LITE); PTHR35859 (PANTHER)	P:GO:0006811; P:GO:0055085; F:GO:0005216; C:GO:0016020	P:ion transport; P:transmembrane transport; F:ion channel activity; C:membrane
NODE_2_length_1295279_cov_118_880017.g657.t1	hypothetical protein ACRE_057240	1422	0.0	Gene=ACRE_057240	2	P:GO:0005975; F:GO:0004553	P:carbohydrate metabolic process; F:hydrolase activity, hydrolyzing O-glycosyl compounds	EC:3.2; EC:3; EC:3.2.1	Glycosylases; Hydrolases; Glycosylases	G3DSA:3.20.20.80 (GENE3D); IPR001547 (PFAM); PTHR31263 (PANTHER); PTHR31263:SF0 (PANTHER); IPR017853 (SUPERFAMILY)	P:GO:0071704; F:GO:0004553	P:organic substance metabolic process; F:hydrolase activity, hydrolyzing O-glycosyl compounds
NODE_2_length_1295279_cov_118_880017.g658.t1	Xylosidase/arabinosidase-like protein	2301	0.0	Gene=ACRE_040690	2	P:GO:0005975; F:GO:0004553	P:carbohydrate metabolic process; F:hydrolase activity, hydrolyzing O-glycosyl compounds	EC:3.2; EC:3; EC:3.2.1	Glycosylases; Hydrolases; Glycosylases	IPR023296 (G3DSA:2.115.10.GENE3D); IPR006710 (PFAM); IPR023296 (G3DSA:2.115.10.GENE3D); PTHR43301 (PANTHER); PTHR43301:SF1 (PANTHER); cd18828 (CDD); cd08983 (CDD); IPR023296 (SUPERFAMILY); IPR023296 (SUPERFAMILY)	P:GO:0005975; F:GO:0004553	P:carbohydrate metabolic process; F:hydrolase activity, hydrolyzing O-glycosyl compounds
NODE_2_length_1295279_cov_118_880017.g659.t1	leucine aminopeptidase-like protein	1470	0.0	Gene=ACRE_040670	3	P:GO:0006508; F:GO:0004177; F:GO:0046872	P:proteolysis; F:aminopeptidase activity; F:metal ion binding	EC:3.4.11; EC:3.4; EC:3; EC:3.4.11.21; EC:3.4.11.6; EC:3.4.11.5; EC:3.4.11.9	Acting on peptide bonds (peptidases); Acting on peptide bonds (peptidases); Hydrolases; Aspartyl aminopeptidase; Aminopeptidase B; Prolyl aminopeptidase; Xaa-Pro aminopeptidase	IPR003137 (PFAM); G3DSA:3.50.30.30 (GENE3D); IPR007484 (PFAM); G3DSA:3.40.630.10 (GENE3D); PTHR12147 (PANTHER); IPR029514 (PTHR12147:PANTHER); cd04816 (CDD); SSF53187 (SUPERFAMILY); SSF52025 (SUPERFAMILY)	F:GO:0004177; F:GO:0008235	F:aminopeptidase activity; F:metalloexopeptidase activity
NODE_2_length_1295279_cov_118_880017.g660.t1	cystathionine beta-synthase	1542	0.0	.						IPR000644 (SMART); IPR001926 (PFAM); IPR000644 (PFAM); IPR036052 (G3DSA:3.40.50.GENE3D); IPR036052 (G3DSA:3.40.50.GENE3D); IPR005857 (TIGRFAM); G3DSA:3.10.580.10 (GENE3D); PTHR10314:SF177 (PANTHER); PTHR10314 (PANTHER); IPR000644 (PROSITE_PROFILES); IPR000644 (PROSITE_PROFILES); cd01561 (CDD); IPR036052 (SUPERFAMILY); SSF54631 (SUPERFAMILY)	P:GO:0019343; F:GO:0004122; C:GO:0005737	P:cysteine biosynthetic process via cystathionine; F:cystathionine beta-synthase activity; C:cytoplasm
NODE_2_length_1295279_cov_118_880017.g661.t1	hypothetical protein S40285_08052	867	1.98691E-140	Gene=S40285_08052	2	F:GO:0005525; C:GO:0016021	F:GTP binding; C:integral component of membrane			G3DSA:3.40.50.300 (GENE3D); IPR019009 (PFAM); mobidb-lite (MOBIDB_LITE); mobidb-lite (MOBIDB_LITE); IPR019009 (PTHR11485:PANTHER); PTHR11485 (PANTHER); IPR019009 (CDD); IPR027417 (SUPERFAMILY)	no GO terms	no GO terms
NODE_2_length_1295279_cov_118_880017.g662.t1	Palmitoyltransferase-like protein	2172	0.0	Gene=ACRE_040640	3	F:GO:0019706; C:GO:0016021; C:GO:0031901	F:protein-cysteine S-palmitoyltransferase activity; C:integral component of membrane; C:early endosome membrane	EC:2.3; EC:2; EC:2.3.1.225; EC:2.3.1	Acyltransferases; Transferases; Protein S-acyltransferase; Acyltransferases	IPR002110 (SMART); IPR001594 (PFAM); IPR036770 (G3DSA:1.25.40.GENE3D); IPR020683 (PFAM); mobidb-lite (MOBIDB_LITE); PTHR24161 (PANTHER); PTHR24161:SF17 (PANTHER); IPR020683 (PROSITE_PROFILES); IPR002110 (PROSITE_PROFILES); IPR002110 (PROSITE_PROFILES); IPR002110 (PROSITE_PROFILES); IPR002110 (PROSITE_PROFILES); PS50216 (PROSITE_PROFILES); IPR002110 (PROSITE_PROFILES); IPR036770 (SUPERFAMILY)	F:GO:0005515; F:GO:0016409	F:protein binding; F:palmitoyltransferase activity
NODE_2_length_1295279_cov_118_880017.g663.t1	hypothetical protein CDV36_001340	597	3.21163E-81	Gene=CDV36_001340	1	C:GO:0016020	C:membrane			PTHR35393 (PANTHER)	no GO terms	no GO terms
NODE_2_length_1295279_cov_118_880017.g664.t1	putative monooxygenase-like protein	1539	0.0	Gene=ACRE_040630	1	F:GO:0004497	F:monooxygenase activity	EC:1	Oxidoreductases	PR00469 (PRINTS); IPR036188 (G3DSA:3.50.50.GENE3D); IPR020946 (PFAM); PTHR23023 (PANTHER); PTHR23023:SF62 (PANTHER); IPR036188 (SUPERFAMILY)	F:GO:0004499; F:GO:0050660; F:GO:0050661	F:N,N-dimethylaniline monooxygenase activity; F:flavin adenine dinucleotide binding; F:NADP binding
NODE_2_length_1295279_cov_118_880017.g665.t1	4-coumarate--CoA ligase-like protein	1830	0.0	Gene=ACRE_040600	1	C:GO:0016020	C:membrane			IPR025110 (PFAM); G3DSA:3.30.300.30 (GENE3D); IPR000873 (PFAM); IPR042099 (G3DSA:3.40.50.GENE3D); PTHR24096 (PANTHER); PTHR24096:SF295 (PANTHER); SSF56801 (SUPERFAMILY)	no GO terms	no GO terms
NODE_2_length_1295279_cov_118_880017.g666.t1	hypothetical protein ACRE_081280	378	1.20456E-35	.						mobidb-lite (MOBIDB_LITE)	no GO terms	no GO terms
NODE_2_length_1295279_cov_118_880017.g667.t1	hypothetical protein FALBO_15975	693	1.91353E-83	.						PTHR33048 (PANTHER); PTHR33048:SF93 (PANTHER)	no GO terms	no GO terms
NODE_2_length_1295279_cov_118_880017.g668.t1	Pisatin demethylase-like protein	1572	0.0	Gene=ACRE_081300	6	P:GO:0032259; F:GO:0004497; F:GO:0005506; F:GO:0008168; F:GO:0016705; F:GO:0020037	P:methylation; F:monooxygenase activity; F:iron ion binding; F:methyltransferase activity; F:oxidoreductase activity, acting on paired donors, with incorporation or reduction of molecular oxygen; F:heme binding	EC:2.1; EC:1; EC:1.14; EC:2; EC:2.1.1	Transferring one-carbon groups; Oxidoreductases; Acting on paired donors, with incorporation or reduction of molecular oxygen. The oxygen incorporated need not be derived from O(2); Transferases; Transferring one-carbon groups	IPR001128 (PRINTS); IPR002403 (PRINTS); IPR001128 (PFAM); IPR036396 (G3DSA:1.10.630.GENE3D); PTHR24305 (PANTHER); PTHR24305:SF180 (PANTHER); IPR036396 (SUPERFAMILY)	F:GO:0004497; F:GO:0005506; F:GO:0016705; F:GO:0020037	F:monooxygenase activity; F:iron ion binding; F:oxidoreductase activity, acting on paired donors, with incorporation or reduction of molecular oxygen; F:heme binding
NODE_2_length_1295279_cov_118_880017.g669.t1	Histone-lysine N-methyltransferase-like protein	1962	0.0	Gene=ACRE_081390	3	P:GO:0034770; F:GO:0042799; C:GO:0005694	P:histone H4-K20 methylation; F:histone methyltransferase activity (H4-K20 specific); C:chromosome	EC:2.1; EC:2.1.1.43; EC:2; EC:2.1.1	Transferring one-carbon groups; Transferring one-carbon groups; Transferases; Transferring one-carbon groups	IPR001214 (SMART); IPR001214 (PFAM); G3DSA:2.170.270.10 (GENE3D); IPR041938 (G3DSA:1.10.10.GENE3D); mobidb-lite (MOBIDB_LITE); mobidb-lite (MOBIDB_LITE); mobidb-lite (MOBIDB_LITE); mobidb-lite (MOBIDB_LITE); mobidb-lite (MOBIDB_LITE); mobidb-lite (MOBIDB_LITE); PTHR12977:SF4 (PANTHER); IPR039977 (PANTHER); IPR001214 (PROSITE_PROFILES); IPR025783 (PROSITE_PROFILES); cd10524 (CDD); SSF82199 (SUPERF…	P:GO:0034770; F:GO:0005515; F:GO:0042799	P:histone H4-K20 methylation; F:protein binding; F:histone methyltransferase activity (H4-K20 specific)
NODE_2_length_1295279_cov_118_880017.g670.t1	54S ribosomal protein-like protein	474	5.53184E-71	Gene=ACRE_081380	3	P:GO:0006412; F:GO:0003735; C:GO:0015934	P:translation; F:structural constituent of ribosome; C:large ribosomal subunit			IPR000218 (SMART); IPR005745 (TIGRFAM); IPR000218 (PFAM); IPR036853 (G3DSA:2.40.150.GENE3D); PTHR11761:SF3 (PANTHER); IPR000218 (PANTHER); IPR000218 (HAMAP); IPR036853 (SUPERFAMILY)	P:GO:0006412; F:GO:0003735; C:GO:0005840; C:GO:0015934	P:translation; F:structural constituent of ribosome; C:ribosome; C:large ribosomal subunit
NODE_2_length_1295279_cov_118_880017.g671.t1	DNA-directed RNA polymerase II subunit RPB9	498	1.04278E-39	.						IPR001529 (SMART); IPR001529 (PFAM); G3DSA:2.20.25.10 (GENE3D); mobidb-lite (MOBIDB_LITE); PTHR11239:SF1 (PANTHER); PTHR11239 (PANTHER); SSF57783 (SUPERFAMILY)	P:GO:0006351	P:transcription, DNA-templated
NODE_2_length_1295279_cov_118_880017.g672.t1	peptidyl-prolyl cis-trans isomerase ssp-1	555	1.38923E-97	Gene=CFIO01_05270	2	P:GO:0000413; F:GO:0003755	P:protein peptidyl-prolyl isomerization; F:peptidyl-prolyl cis-trans isomerase activity	EC:5.2.1.8; EC:5.2; EC:5	Peptidylprolyl isomerase; Cis-trans-isomerases; Isomerases	IPR001202 (SMART); G3DSA:2.20.70.10 (GENE3D); IPR000297 (PFAM); IPR001202 (PFAM); G3DSA:3.10.50.40 (GENE3D); PTHR10657 (PANTHER); IPR001202 (PROSITE_PROFILES); IPR000297 (PROSITE_PROFILES); IPR001202 (CDD); IPR036020 (SUPERFAMILY); SSF54534 (SUPERFAMILY)	F:GO:0003755; F:GO:0005515	F:peptidyl-prolyl cis-trans isomerase activity; F:protein binding
NODE_2_length_1295279_cov_118_880017.g673.t1	hypothetical protein CDV31_011824	1692	9.3782E-118	Gene=CDV31_011824	2	C:GO:0016020; C:GO:0016021	C:membrane; C:integral component of membrane			IPR007300 (PFAM); IPR007300 (PANTHER)	no GO terms	no GO terms
NODE_2_length_1295279_cov_118_880017.g674.t1	hypothetical protein ACRE_081340	1578	1.08182E-178	.						mobidb-lite (MOBIDB_LITE); mobidb-lite (MOBIDB_LITE); mobidb-lite (MOBIDB_LITE)	no GO terms	no GO terms
NODE_2_length_1295279_cov_118_880017.g675.t1	SET domain-containing protein	1422	0.0	.						IPR001214 (SMART); IPR001214 (PFAM); G3DSA:2.170.270.10 (GENE3D); mobidb-lite (MOBIDB_LITE); PTHR45660 (PANTHER); PTHR45660:SF29 (PANTHER); IPR001214 (PROSITE_PROFILES); SSF82199 (SUPERFAMILY)	F:GO:0005515	F:protein binding
NODE_2_length_1295279_cov_118_880017.g676.t1	hypothetical protein FGRA07_08731	1761	0.0	Gene=FGRA07_08731	3	P:GO:0015698; F:GO:0005452; C:GO:0016021	P:inorganic anion transport; F:inorganic anion exchanger activity; C:integral component of membrane	EC:7	Translocases	G3DSA:1.10.287.570 (GENE3D); IPR011531 (PFAM); mobidb-lite (MOBIDB_LITE); mobidb-lite (MOBIDB_LITE); PTHR11453:SF38 (PANTHER); IPR003020 (PANTHER)	P:GO:0006820; F:GO:0005452; C:GO:0016020; C:GO:0016021	P:anion transport; F:inorganic anion exchanger activity; C:membrane; C:integral component of membrane
NODE_2_length_1295279_cov_118_880017.g677.t1	Diaminopropionate ammonia-lyase-like protein	1023	9.52362E-139	Gene=ACRE_081320	1	F:GO:0016829	F:lyase activity			IPR001926 (PFAM); IPR036052 (G3DSA:3.40.50.GENE3D); IPR036052 (G3DSA:3.40.50.GENE3D); PTHR42937 (PANTHER); IPR036052 (SUPERFAMILY)	no GO terms	no GO terms
NODE_2_length_1295279_cov_118_880017.g678.t1	Aspartate aminotransferase	1206	0.0	Gene=CH35J_012825;Gene=CH063_00158	3	P:GO:0009058; F:GO:0008483; F:GO:0030170	P:biosynthetic process; F:transaminase activity; F:pyridoxal phosphate binding	EC:2.6.1; EC:2; EC:2.6	Transferring nitrogenous groups; Transferases; Transferring nitrogenous groups	IPR004839 (PFAM); IPR015421 (G3DSA:3.40.640.GENE3D); IPR015422 (G3DSA:3.90.1150.GENE3D); PTHR43510 (PANTHER); cd00609 (CDD); IPR015424 (SUPERFAMILY)	P:GO:0009058; F:GO:0003824; F:GO:0030170	P:biosynthetic process; F:catalytic activity; F:pyridoxal phosphate binding
NODE_2_length_1295279_cov_118_880017.g679.t1	High-affinity glucose transporter-like protein	1593	0.0	Gene=ACRE_060630	4	P:GO:0008643; P:GO:0055085; F:GO:0022857; C:GO:0016021	P:carbohydrate transport; P:transmembrane transport; F:transmembrane transporter activity; C:integral component of membrane	EC:7	Translocases	IPR005828 (PFAM); G3DSA:1.20.1250.20 (GENE3D); IPR003663 (TIGRFAM); PTHR48022 (PANTHER); PTHR48022:SF29 (PANTHER); IPR020846 (PROSITE_PROFILES); IPR036259 (SUPERFAMILY)	P:GO:0055085; F:GO:0022857; C:GO:0016020; C:GO:0016021	P:transmembrane transport; F:transmembrane transporter activity; C:membrane; C:integral component of membrane
NODE_2_length_1295279_cov_118_880017.g680.t1	Aminopeptidase Y-like protein	1539	0.0	Gene=ACRE_081480	3	P:GO:0006508; F:GO:0004177; F:GO:0046872	P:proteolysis; F:aminopeptidase activity; F:metal ion binding	EC:3.4.11; EC:3.4; EC:3; EC:3.4.11.21; EC:3.4.11.6; EC:3.4.11.5; EC:3.4.11.9	Acting on peptide bonds (peptidases); Acting on peptide bonds (peptidases); Hydrolases; Aspartyl aminopeptidase; Aminopeptidase B; Prolyl aminopeptidase; Xaa-Pro aminopeptidase	IPR007484 (PFAM); IPR003137 (PFAM); G3DSA:3.40.630.10 (GENE3D); G3DSA:3.50.30.30 (GENE3D); IPR029514 (PTHR12147:PANTHER); PTHR12147 (PANTHER); cd02130 (CDD); SSF52025 (SUPERFAMILY); SSF53187 (SUPERFAMILY)	F:GO:0004177; F:GO:0008235	F:aminopeptidase activity; F:metalloexopeptidase activity
NODE_2_length_1295279_cov_118_880017.g681.t1	hypothetical protein ACRE_081470	1311	0.0	Gene=ACRE_081470	1	C:GO:0016021	C:integral component of membrane			IPR026841 (PFAM); PTHR31310:SF10 (PANTHER); PTHR31310 (PANTHER); PTHR31310:SF10 (PANTHER); cd03386 (CDD)	no GO terms	no GO terms
NODE_2_length_1295279_cov_118_880017.g682.t1	hypothetical protein ACRE_060480	1398	2.48611E-82	.						mobidb-lite (MOBIDB_LITE); mobidb-lite (MOBIDB_LITE); mobidb-lite (MOBIDB_LITE); mobidb-lite (MOBIDB_LITE); mobidb-lite (MOBIDB_LITE); mobidb-lite (MOBIDB_LITE)	no GO terms	no GO terms
NODE_2_length_1295279_cov_118_880017.g683.t1	Lon protease 2, peroxisomal-like protein	2796	0.0	Gene=ACRE_088680	7	P:GO:0006515; P:GO:0016485; P:GO:0016558; F:GO:0004176; F:GO:0004252; F:GO:0005524; C:GO:0005782	P:protein quality control for misfolded or incompletely synthesized proteins; P:protein processing; P:protein import into peroxisome matrix; F:ATP-dependent peptidase activity; F:serine-type endopeptidase activity; F:ATP binding; C:peroxisomal matrix	EC:3.4.21.73; EC:3.4.24.7; EC:3.4.21.71; EC:3.4.24.3; EC:3.4.21.34; EC:3.4.21.78; EC:3.4.21.75; EC:3.4.21.26; EC:3.4.21.27; EC:3.4.21.68; EC:3.4.21.69; EC:3.4.24.34; EC:3.4.21.41; EC:3.4.21.83; EC:3.4.21.88; EC:3.4.21.45; EC:3.4.21.89; EC:3.4.21.42; EC:3.4.19.1; EC:3.4.21.43; EC:3.4.21.87; EC:3.4.21.38; EC:3.4.21.35; EC:3.4.21.79; EC:3.6.1; EC:3.4.21.36; EC:3.4.21.102; EC:3.4.21.39; EC:3.4.21; EC…	U-plasminogen activator; Interstitial collagenase; Pancreatic elastase II; Microbial collagenase; Plasma kallikrein; Granzyme A; Furin; Prolyl oligopeptidase; Coagulation factor XIa; T-plasminogen activator; Protein C (activated); Neutrophil collagenase; Complement subcomponent C1r; Oligopeptidase B; Repressor LexA; Complement factor I; Signal peptidase I; Complement subcomponent C1s; Acylaminoac…	PR00830 (PRINTS); IPR003111 (SMART); IPR003593 (SMART); IPR003111 (PFAM); G3DSA:2.30.130.40 (GENE3D); IPR003959 (PFAM); G3DSA:1.10.8.60 (GENE3D); IPR008269 (PFAM); IPR014721 (G3DSA:3.30.230.GENE3D); IPR004815 (PIRSF); G3DSA:1.20.58.1480 (GENE3D); mobidb-lite (MOBIDB_LITE); mobidb-lite (MOBIDB_LITE); PTHR10046:SF24 (PANTHER); IPR027065 (PANTHER); IPR008269 (PROSITE_PROFILES); IPR003111 (PROSITE_PR…	P:GO:0006508; P:GO:0006515; P:GO:0030163; F:GO:0004176; F:GO:0004252; F:GO:0005524; F:GO:0016887	P:proteolysis; P:protein quality control for misfolded or incompletely synthesized proteins; P:protein catabolic process; F:ATP-dependent peptidase activity; F:serine-type endopeptidase activity; F:ATP binding; F:ATPase activity
NODE_2_length_1295279_cov_118_880017.g684.t1	Replication factor A protein-like protein	816	3.20857E-111	Gene=ACRE_088670	1	P:GO:0006259	P:DNA metabolic process			G3DSA:2.40.50.140 (GENE3D); IPR014646 (PIRSF); IPR004365 (PFAM); IPR014892 (PFAM); IPR036388 (G3DSA:1.10.10.GENE3D); mobidb-lite (MOBIDB_LITE); mobidb-lite (MOBIDB_LITE); IPR040260 (PANTHER); PTHR13989:SF16 (PANTHER); cd04478 (CDD); IPR036390 (SUPERFAMILY); IPR012340 (SUPERFAMILY)	P:GO:0006260; P:GO:0006281; P:GO:0006310; F:GO:0003676; F:GO:0003677; C:GO:0005634	P:DNA replication; P:DNA repair; P:DNA recombination; F:nucleic acid binding; F:DNA binding; C:nucleus
NODE_2_length_1295279_cov_118_880017.g685.t1	hypothetical protein ACRE_047550	1155	5.24519E-136	Gene=ACRE_047550	2	C:GO:0016020; C:GO:0016021	C:membrane; C:integral component of membrane			mobidb-lite (MOBIDB_LITE); PTHR33048 (PANTHER)	no GO terms	no GO terms
NODE_2_length_1295279_cov_118_880017.g686.t1	hypothetical protein TRIATDRAFT_291144	1956	6.66446E-148	.						mobidb-lite (MOBIDB_LITE); mobidb-lite (MOBIDB_LITE); mobidb-lite (MOBIDB_LITE); mobidb-lite (MOBIDB_LITE); PTHR36587 (PANTHER)	no GO terms	no GO terms
NODE_2_length_1295279_cov_118_880017.g687.t1	hypothetical protein AK830_g7294	951	4.52576E-151	Gene=AK830_g7294	1	P:GO:0055114	P:obsolete oxidation-reduction process			IPR002347 (PRINTS); G3DSA:3.40.50.720 (GENE3D); IPR002347 (PFAM); PTHR24320 (PANTHER); PTHR24320:SF234 (PANTHER); IPR036291 (SUPERFAMILY)	F:GO:0016491	F:oxidoreductase activity
NODE_2_length_1295279_cov_118_880017.g688.t1	Lovastatin nonaketide synthase-like protein	7551	0.0	Gene=ACRE_016830	6	P:GO:0006633; P:GO:0032259; F:GO:0004315; F:GO:0008168; F:GO:0016491; F:GO:0031177	P:fatty acid biosynthetic process; P:methylation; F:3-oxoacyl-[acyl-carrier-protein] synthase activity; F:methyltransferase activity; F:oxidoreductase activity; F:phosphopantetheine binding	EC:2.3.1.41; EC:2.3.1.85; EC:2.1; EC:2.3; EC:1; EC:2; EC:2.1.1; EC:2.3.1	Beta-ketoacyl-[acyl-carrier-protein] synthase I; Fatty-acid synthase system; Transferring one-carbon groups; Acyltransferases; Oxidoreductases; Transferases; Transferring one-carbon groups; Acyltransferases	IPR020806 (SMART); SM00822 (SMART); IPR020807 (SMART); IPR020843 (SMART); IPR014043 (SMART); IPR020841 (SMART); IPR032821 (PFAM); IPR013217 (PFAM); IPR014030 (PFAM); G3DSA:3.90.180.10 (GENE3D); IPR009081 (PFAM); IPR013154 (PFAM); IPR001227 (G3DSA:3.40.366.GENE3D); IPR013968 (PFAM); IPR016039 (G3DSA:3.40.47.GENE3D); IPR014031 (PFAM); G3DSA:3.40.50.720 (GENE3D); PF13602 (PFAM); IPR016039 (G3DSA:3.4…	F:GO:0016491; F:GO:0016740; F:GO:0016746; F:GO:0031177	F:oxidoreductase activity; F:transferase activity; F:transferase activity, transferring acyl groups; F:phosphopantetheine binding
NODE_2_length_1295279_cov_118_880017.g689.t1	Nonribosomal peptide synthetase-like protein	4932	0.0	.						IPR023213 (G3DSA:3.30.559.GENE3D); IPR036736 (G3DSA:1.10.1200.GENE3D); IPR009081 (PFAM); IPR000873 (PFAM); G3DSA:3.30.559.30 (GENE3D); IPR042099 (G3DSA:3.40.50.GENE3D); G3DSA:3.30.559.30 (GENE3D); IPR023213 (G3DSA:3.30.559.GENE3D); G3DSA:3.30.300.30 (GENE3D); IPR001242 (PFAM); IPR010071 (TIGRFAM); PTHR45527 (PANTHER); IPR009081 (PROSITE_PROFILES); PS51257 (PROSITE_PROFILES); cd19542 (CDD); cd1954…	F:GO:0003824	F:catalytic activity
NODE_2_length_1295279_cov_118_880017.g690.t1	hypothetical protein AK830_g7296	1527	0.0	Gene=AK830_g7296	1	F:GO:0016747	F:transferase activity, transferring acyl groups other than amino-acyl groups	EC:2.3; EC:2; EC:2.3.1	Acyltransferases; Transferases; Acyltransferases	IPR003480 (PFAM); IPR023213 (G3DSA:3.30.559.GENE3D); IPR023213 (G3DSA:3.30.559.GENE3D); PTHR31896:SF58 (PANTHER); PTHR31896 (PANTHER)	F:GO:0016747	F:transferase activity, transferring acyl groups other than amino-acyl groups
NODE_2_length_1295279_cov_118_880017.g691.t1	Isopentenyl-diphosphate Delta-isomerase-like protein	765	2.04377E-165	Gene=ACRE_088650	4	P:GO:0008299; P:GO:0050992; F:GO:0004452; F:GO:0016787	P:isoprenoid biosynthetic process; P:dimethylallyl diphosphate biosynthetic process; F:isopentenyl-diphosphate delta-isomerase activity; F:hydrolase activity	EC:5.3.3.2; EC:5.3; EC:3; EC:5; EC:5.3.3	Isopentenyl-diphosphate Delta-isomerase; Intramolecular oxidoreductases; Hydrolases; Isomerases; Intramolecular oxidoreductases	IPR011876 (PIRSF); G3DSA:3.90.79.10 (GENE3D); IPR011876 (TIGRFAM); IPR000086 (PFAM); PTHR10885:SF0 (PANTHER); PTHR10885 (PANTHER); IPR000086 (PROSITE_PROFILES); IPR011876 (CDD); IPR015797 (SUPERFAMILY)	P:GO:0008299; F:GO:0004452; F:GO:0016787	P:isoprenoid biosynthetic process; F:isopentenyl-diphosphate delta-isomerase activity; F:hydrolase activity
NODE_2_length_1295279_cov_118_880017.g692.t1	actin cytoskeleton-regulatory complex end3	1185	0.0	.						IPR002048 (SMART); IPR000261 (SMART); G3DSA:1.10.238.10 (GENE3D); IPR025604 (PFAM); IPR000261 (PFAM); mobidb-lite (MOBIDB_LITE); PTHR11216:SF74 (PANTHER); PTHR11216 (PANTHER); PTHR11216 (PANTHER); IPR000261 (PROSITE_PROFILES); IPR002048 (PROSITE_PROFILES); IPR000261 (PROSITE_PROFILES); IPR000261 (CDD); IPR011992 (SUPERFAMILY); IPR011992 (SUPERFAMILY)	P:GO:0006897; P:GO:0007015; F:GO:0005509; F:GO:0005515	P:endocytosis; P:actin filament organization; F:calcium ion binding; F:protein binding
NODE_2_length_1295279_cov_118_880017.g693.t1	Apoptosis-inducing factor-like protein	1116	3.3062E-161	Gene=ACRE_088630	2	P:GO:0055114; F:GO:0016491	P:obsolete oxidation-reduction process; F:oxidoreductase activity			PR00368 (PRINTS); PR00469 (PRINTS); IPR023753 (PFAM); G3DSA:3.50.50.100 (GENE3D); PTHR43735:SF21 (PANTHER); PTHR43735 (PANTHER); IPR036188 (SUPERFAMILY)	F:GO:0016491	F:oxidoreductase activity
NODE_2_length_1295279_cov_118_880017.g694.t1	hypothetical protein S40285_00916	384	3.18175E-45	Gene=S40285_00916	1	F:GO:0000062	F:fatty-acyl-CoA binding			IPR000582 (PFAM); IPR014352 (G3DSA:1.20.80.GENE3D); mobidb-lite (MOBIDB_LITE); PTHR23310:SF119 (PANTHER); PTHR23310 (PANTHER); IPR000582 (PROSITE_PROFILES); IPR035984 (SUPERFAMILY)	F:GO:0000062	F:fatty-acyl-CoA binding
NODE_2_length_1295279_cov_118_880017.g695.t1	hypothetical protein ACRE_063010	819	3.62063E-53	.						mobidb-lite (MOBIDB_LITE); mobidb-lite (MOBIDB_LITE); mobidb-lite (MOBIDB_LITE); mobidb-lite (MOBIDB_LITE)	no GO terms	no GO terms
NODE_2_length_1295279_cov_118_880017.g696.t1	---NA---	1104		.						mobidb-lite (MOBIDB_LITE)	no GO terms	no GO terms
NODE_2_length_1295279_cov_118_880017.g697.t1	putative lipase-like protein	3264	0.0	.						IPR029058 (G3DSA:3.40.50.GENE3D); IPR016445 (PIRSF); IPR007751 (PFAM); mobidb-lite (MOBIDB_LITE); mobidb-lite (MOBIDB_LITE); mobidb-lite (MOBIDB_LITE); mobidb-lite (MOBIDB_LITE); mobidb-lite (MOBIDB_LITE); mobidb-lite (MOBIDB_LITE); mobidb-lite (MOBIDB_LITE); mobidb-lite (MOBIDB_LITE); mobidb-lite (MOBIDB_LITE); mobidb-lite (MOBIDB_LITE); mobidb-lite (MOBIDB_LITE); mobidb-lite (MOBIDB_LITE); mobi…	no GO terms	no GO terms
NODE_2_length_1295279_cov_118_880017.g698.t1	6-phosphogluconolactonase-like protein	1164	1.52274E-125	.						IPR015943 (G3DSA:2.130.10.GENE3D); IPR019405 (PFAM); PTHR30344:SF1 (PANTHER); PTHR30344 (PANTHER); IPR011048 (SUPERFAMILY)	F:GO:0005515	F:protein binding
NODE_2_length_1295279_cov_118_880017.g699.t1	Quinic acid utilization activator-like protein	2124	0.0	Gene=ACRE_063340	3	P:GO:0006357; F:GO:0000981; F:GO:0008270	P:regulation of transcription by RNA polymerase II; F:DNA-binding transcription factor activity, RNA polymerase II-specific; F:zinc ion binding			IPR001138 (SMART); IPR036864 (G3DSA:4.10.240.GENE3D); IPR001138 (PFAM); mobidb-lite (MOBIDB_LITE); mobidb-lite (MOBIDB_LITE); mobidb-lite (MOBIDB_LITE); PTHR47785 (PANTHER); PTHR47785:SF2 (PANTHER); IPR001138 (PROSITE_PROFILES); IPR001138 (CDD); cd12148 (CDD); IPR036864 (SUPERFAMILY)	P:GO:0006355; F:GO:0000981; F:GO:0008270	P:regulation of transcription, DNA-templated; F:DNA-binding transcription factor activity, RNA polymerase II-specific; F:zinc ion binding
NODE_2_length_1295279_cov_118_880017.g700.t1	hypothetical protein ACRE_063360	1959	2.5999E-8	.						mobidb-lite (MOBIDB_LITE); mobidb-lite (MOBIDB_LITE); mobidb-lite (MOBIDB_LITE); mobidb-lite (MOBIDB_LITE); mobidb-lite (MOBIDB_LITE); mobidb-lite (MOBIDB_LITE); mobidb-lite (MOBIDB_LITE); mobidb-lite (MOBIDB_LITE); mobidb-lite (MOBIDB_LITE); mobidb-lite (MOBIDB_LITE); mobidb-lite (MOBIDB_LITE); mobidb-lite (MOBIDB_LITE); mobidb-lite (MOBIDB_LITE); mobidb-lite (MOBIDB_LITE); mobidb-lite (MOBIDB_L…	no GO terms	no GO terms
NODE_2_length_1295279_cov_118_880017.g701.t1	Phosphatidylethanolamine N-methyltransferase-like protein	2916	0.0	Gene=ACRE_063300	5	P:GO:0006656; P:GO:0032259; F:GO:0004608; C:GO:0005789; C:GO:0016021	P:phosphatidylcholine biosynthetic process; P:methylation; F:phosphatidylethanolamine N-methyltransferase activity; C:endoplasmic reticulum membrane; C:integral component of membrane	EC:2.1; EC:2; EC:2.1.1.17; EC:2.1.1	Transferring one-carbon groups; Transferases; Phosphatidylethanolamine N-methyltransferase; Transferring one-carbon groups	IPR016219 (PIRSF); IPR007318 (PFAM); mobidb-lite (MOBIDB_LITE); mobidb-lite (MOBIDB_LITE); mobidb-lite (MOBIDB_LITE); mobidb-lite (MOBIDB_LITE); mobidb-lite (MOBIDB_LITE); mobidb-lite (MOBIDB_LITE); PTHR32138 (PANTHER); IPR016219 (HAMAP); IPR016219 (PROSITE_PROFILES)	P:GO:0006644; F:GO:0004608	P:phospholipid metabolic process; F:phosphatidylethanolamine N-methyltransferase activity
NODE_2_length_1295279_cov_118_880017.g702.t1	translation initiation factor 3 subunit G	909	1.29535E-143	.						IPR000504 (SMART); IPR000504 (PFAM); IPR024675 (PFAM); IPR017334 (PIRSF); IPR012677 (G3DSA:3.30.70.GENE3D); mobidb-lite (MOBIDB_LITE); mobidb-lite (MOBIDB_LITE); PTHR10352:SF50 (PANTHER); PTHR10352 (PANTHER); IPR017334 (HAMAP); IPR000504 (PROSITE_PROFILES); IPR034240 (CDD); IPR024675 (CDD); IPR035979 (SUPERFAMILY)	F:GO:0003676; F:GO:0003743; C:GO:0005737; C:GO:0005852	F:nucleic acid binding; F:translation initiation factor activity; C:cytoplasm; C:eukaryotic translation initiation factor 3 complex
NODE_2_length_1295279_cov_118_880017.g703.t1	hypothetical protein ACRE_063220	3705	0.0	Gene=ACRE_063220	2	P:GO:0006811; C:GO:0016021	P:ion transport; C:integral component of membrane			IPR027815 (PFAM); IPR032880 (PFAM); IPR022257 (PFAM); IPR003864 (PFAM); mobidb-lite (MOBIDB_LITE); mobidb-lite (MOBIDB_LITE); mobidb-lite (MOBIDB_LITE); mobidb-lite (MOBIDB_LITE); mobidb-lite (MOBIDB_LITE); mobidb-lite (MOBIDB_LITE); PTHR13018 (PANTHER); PTHR13018:SF20 (PANTHER)	C:GO:0016020	C:membrane
NODE_2_length_1295279_cov_118_880017.g704.t1	cardiolipin-specific deacylase-like protein	1410	0.0	.						IPR000073 (PFAM); mobidb-lite (MOBIDB_LITE); mobidb-lite (MOBIDB_LITE); PTHR42886:SF29 (PANTHER); PTHR42886 (PANTHER); IPR029058 (SUPERFAMILY)	no GO terms	no GO terms
NODE_2_length_1295279_cov_118_880017.g705.t1	Sporulation-specific protein-like protein	1341	8.3618E-167	Gene=ACRE_063200	1	C:GO:0016020	C:membrane			IPR005605 (PFAM); mobidb-lite (MOBIDB_LITE); mobidb-lite (MOBIDB_LITE); mobidb-lite (MOBIDB_LITE); mobidb-lite (MOBIDB_LITE); mobidb-lite (MOBIDB_LITE); mobidb-lite (MOBIDB_LITE); IPR005605 (PANTHER)	F:GO:0019888	F:protein phosphatase regulator activity
NODE_2_length_1295279_cov_118_880017.g706.t1	hypothetical protein ACRE_063190	1644	0.0	Gene=ACRE_063190	1	C:GO:0016021	C:integral component of membrane			mobidb-lite (MOBIDB_LITE)	no GO terms	no GO terms
NODE_2_length_1295279_cov_118_880017.g707.t1	hypothetical protein ACRE_063180	2004	0.0	Gene=ACRE_063180	4	P:GO:0008033; P:GO:0032259; F:GO:0003723; F:GO:0008168	P:tRNA processing; P:methylation; F:RNA binding; F:methyltransferase activity	EC:2.1; EC:2; EC:2.1.1	Transferring one-carbon groups; Transferases; Transferring one-carbon groups	IPR042296 (G3DSA:3.30.56.GENE3D); IPR002905 (PFAM); mobidb-lite (MOBIDB_LITE); mobidb-lite (MOBIDB_LITE); mobidb-lite (MOBIDB_LITE); IPR002905 (PANTHER); PTHR10631:SF3 (PANTHER); IPR002905 (PROSITE_PROFILES); IPR029063 (SUPERFAMILY)	P:GO:0008033; F:GO:0003723; F:GO:0004809	P:tRNA processing; F:RNA binding; F:tRNA (guanine-N2-)-methyltransferase activity
NODE_2_length_1295279_cov_118_880017.g708.t1	hypothetical protein ACRE_063170	1407	1.57892E-165	Gene=ACRE_063170	3	P:GO:0016310; F:GO:0003951; F:GO:0016301	P:phosphorylation; F:NAD+ kinase activity; F:kinase activity			IPR001206 (PFAM); IPR017438 (G3DSA:3.40.50.GENE3D); G3DSA:2.60.200.40 (GENE3D); PTHR12358:SF31 (PANTHER); PTHR12358 (PANTHER); IPR001206 (PROSITE_PROFILES); IPR016064 (SUPERFAMILY)	F:GO:0003951; F:GO:0016301	F:NAD+ kinase activity; F:kinase activity
NODE_2_length_1295279_cov_118_880017.g709.t1	ABC transporter F family member-like protein	2181	0.0	Gene=ACRE_063160	1	F:GO:0005524	F:ATP binding			IPR003593 (SMART); IPR032781 (PFAM); G3DSA:3.40.50.300 (GENE3D); IPR003439 (PFAM); IPR003439 (PFAM); mobidb-lite (MOBIDB_LITE); mobidb-lite (MOBIDB_LITE); PTHR19211:SF14 (PANTHER); PTHR19211 (PANTHER); IPR003439 (PROSITE_PROFILES); IPR003439 (PROSITE_PROFILES); cd03221 (CDD); IPR027417 (SUPERFAMILY); IPR027417 (SUPERFAMILY)	F:GO:0005524	F:ATP binding
NODE_2_length_1295279_cov_118_880017.g710.t1	hypothetical protein ACRE_063150	1404	1.20672E-135	.						mobidb-lite (MOBIDB_LITE); mobidb-lite (MOBIDB_LITE); mobidb-lite (MOBIDB_LITE)	no GO terms	no GO terms
NODE_2_length_1295279_cov_118_880017.g711.t1	Meiosis-specific transcription factor-like protein	1437	2.42523E-123	Gene=ACRE_063110	3	P:GO:0006355; F:GO:0003677; F:GO:0003700	P:regulation of transcription, DNA-templated; F:DNA binding; F:DNA-binding transcription factor activity			IPR037141 (G3DSA:2.60.40.GENE3D); IPR024061 (PFAM); mobidb-lite (MOBIDB_LITE); mobidb-lite (MOBIDB_LITE); mobidb-lite (MOBIDB_LITE); mobidb-lite (MOBIDB_LITE); mobidb-lite (MOBIDB_LITE); PTHR35144 (PANTHER); PTHR35144:SF2 (PANTHER); IPR024061 (PROSITE_PROFILES); IPR008967 (SUPERFAMILY)	P:GO:0006355; F:GO:0003677; F:GO:0003700	P:regulation of transcription, DNA-templated; F:DNA binding; F:DNA-binding transcription factor activity
NODE_2_length_1295279_cov_118_880017.g712.t1	dihydropteroate synthase	1473	0.0	Gene=FLONG3_5239	8	P:GO:0016310; P:GO:0046654; P:GO:0046656; F:GO:0003848; F:GO:0004156; F:GO:0005524; F:GO:0016301; F:GO:0046872	P:phosphorylation; P:tetrahydrofolate biosynthetic process; P:folic acid biosynthetic process; F:2-amino-4-hydroxy-6-hydroxymethyldihydropteridine diphosphokinase activity; F:dihydropteroate synthase activity; F:ATP binding; F:kinase activity; F:metal ion binding	EC:2.5.1; EC:2.5; EC:2.5.1.15; EC:2.7.6; EC:2.7; EC:2; EC:2.7.6.3	Transferring alkyl or aryl groups, other than methyl groups; Transferring alkyl or aryl groups, other than methyl groups; Dihydropteroate synthase; Transferring phosphorus-containing groups; Transferring phosphorus-containing groups; Transferases; 2-amino-4-hydroxy-6-hydroxymethyldihydropteridine diphosphokinase	IPR000550 (PFAM); IPR011005 (G3DSA:3.20.20.GENE3D); IPR000550 (TIGRFAM); IPR000489 (PFAM); IPR035907 (G3DSA:3.30.70.GENE3D); IPR006390 (TIGRFAM); PTHR20941 (PANTHER); IPR000489 (PROSITE_PROFILES); IPR000550 (CDD); IPR006390 (CDD); IPR035907 (SUPERFAMILY); IPR011005 (SUPERFAMILY)	P:GO:0009396; P:GO:0042558; P:GO:0044237; F:GO:0003848; F:GO:0004156	P:folic acid-containing compound biosynthetic process; P:pteridine-containing compound metabolic process; P:cellular metabolic process; F:2-amino-4-hydroxy-6-hydroxymethyldihydropteridine diphosphokinase activity; F:dihydropteroate synthase activity
NODE_2_length_1295279_cov_118_880017.g713.t1	nitronate monooxygenase-like protein	1119	0.0	Gene=ACRE_063090	1	F:GO:0018580	F:nitronate monooxygenase activity	EC:1.13; EC:1.13.12.16; EC:1; EC:1.13.12	Acting on single donors with incorporation of molecular oxygen (oxygenases). The oxygen incorporated need not be derived from O(2); Nitronate monooxygenase; Oxidoreductases; Acting on single donors with incorporation of molecular oxygen (oxygenases). The oxygen incorporated need not be derived from O(2)	IPR004136 (PFAM); IPR013785 (G3DSA:3.20.20.GENE3D); mobidb-lite (MOBIDB_LITE); PTHR32332:SF27 (PANTHER); PTHR32332 (PANTHER); IPR004136 (CDD); SSF51412 (SUPERFAMILY)	F:GO:0003824; F:GO:0018580	F:catalytic activity; F:nitronate monooxygenase activity
NODE_2_length_1295279_cov_118_880017.g714.t1	ADP-ribosylation factor GTPase-activating protein-like protein	1446	0.0	Gene=ACRE_063080	2	P:GO:0043547; F:GO:0005096	P:positive regulation of GTPase activity; F:GTPase activator activity			IPR001164 (PRINTS); IPR001164 (SMART); IPR038508 (G3DSA:3.30.40.GENE3D); IPR001164 (PFAM); mobidb-lite (MOBIDB_LITE); mobidb-lite (MOBIDB_LITE); mobidb-lite (MOBIDB_LITE); mobidb-lite (MOBIDB_LITE); mobidb-lite (MOBIDB_LITE); mobidb-lite (MOBIDB_LITE); mobidb-lite (MOBIDB_LITE); PTHR45686:SF4 (PANTHER); PTHR45686 (PANTHER); IPR001164 (PROSITE_PROFILES); cd08831 (CDD); IPR037278 (SUPERFAMILY)	F:GO:0005096	F:GTPase activator activity
NODE_2_length_1295279_cov_118_880017.g715.t1	import inner membrane translocase subunit tim-21	699	4.42533E-97	Gene=VFPFJ_01058	1	C:GO:0005743	C:mitochondrial inner membrane			IPR038552 (G3DSA:3.10.450.GENE3D); IPR013261 (PFAM); PTHR13032:SF6 (PANTHER); IPR013261 (PANTHER)	P:GO:0030150; C:GO:0005744	P:protein import into mitochondrial matrix; C:TIM23 mitochondrial import inner membrane translocase complex
NODE_2_length_1295279_cov_118_880017.g716.t1	DNA-binding protein-like protein	1209	8.85113E-171	Gene=ACRE_063050	1	F:GO:0003677	F:DNA binding			IPR013087 (SMART); G3DSA:3.30.160.60 (GENE3D); G3DSA:3.30.160.60 (GENE3D); IPR013087 (PFAM); mobidb-lite (MOBIDB_LITE); mobidb-lite (MOBIDB_LITE); mobidb-lite (MOBIDB_LITE); mobidb-lite (MOBIDB_LITE); mobidb-lite (MOBIDB_LITE); mobidb-lite (MOBIDB_LITE); mobidb-lite (MOBIDB_LITE); mobidb-lite (MOBIDB_LITE); mobidb-lite (MOBIDB_LITE); mobidb-lite (MOBIDB_LITE); PTHR47428 (PANTHER); IPR013087 (PROS…	no GO terms	no GO terms
NODE_2_length_1295279_cov_118_880017.g717.t1	DNA recombination/repair protein RecA/RadB, ATP-binding domain protein	1224	4.5081E-106	Gene=MAJ_01797	2	F:GO:0097159; F:GO:1901363	F:organic cyclic compound binding; F:heterocyclic compound binding			IPR013632 (PFAM); G3DSA:3.40.50.300 (GENE3D); mobidb-lite (MOBIDB_LITE); PTHR46239 (PANTHER); IPR020588 (PROSITE_PROFILES); IPR027417 (SUPERFAMILY)	P:GO:0006281; F:GO:0003677; F:GO:0005524; F:GO:0008094	P:DNA repair; F:DNA binding; F:ATP binding; F:DNA-dependent ATPase activity
NODE_2_length_1295279_cov_118_880017.g718.t1	TFIID associated protein	1188	7.11464E-138	.						IPR001487 (PRINTS); IPR000210 (SMART); IPR001487 (SMART); IPR000210 (PFAM); IPR001487 (PFAM); IPR036427 (G3DSA:1.20.920.GENE3D); G3DSA:3.30.710.10 (GENE3D); mobidb-lite (MOBIDB_LITE); mobidb-lite (MOBIDB_LITE); PTHR22880 (PANTHER); PTHR22880:SF225 (PANTHER); IPR000210 (PROSITE_PROFILES); IPR001487 (PROSITE_PROFILES); cd18186 (CDD); IPR011333 (SUPERFAMILY); IPR036427 (SUPERFAMILY)	F:GO:0005515	F:protein binding
NODE_2_length_1295279_cov_118_880017.g719.t1	Ras-like protein	648	1.40211E-120	Gene=ACRE_052080	4	P:GO:0007165; F:GO:0003924; F:GO:0005525; C:GO:0005886	P:signal transduction; F:GTPase activity; F:GTP binding; C:plasma membrane	EC:3.6.1; EC:3.6; EC:3; EC:3.6.1.15	Acting on acid anhydrides; Acting on acid anhydrides; Hydrolases; Nucleoside-triphosphate phosphatase	PR00449 (PRINTS); SM00173 (SMART); SM00174 (SMART); SM00176 (SMART); SM00175 (SMART); IPR005225 (TIGRFAM); IPR001806 (PFAM); G3DSA:3.40.50.300 (GENE3D); IPR020849 (PANTHER); PTHR24070:SF17 (PANTHER); IPR020849 (PROSITE_PROFILES); cd04138 (CDD); IPR027417 (SUPERFAMILY)	P:GO:0007165; F:GO:0003924; F:GO:0005525; C:GO:0016020	P:signal transduction; F:GTPase activity; F:GTP binding; C:membrane
NODE_2_length_1295279_cov_118_880017.g720.t1	Uncharacterized protein TPAR_03578	858	1.73773E-146	.						IPR001453 (SMART); IPR036425 (G3DSA:3.40.980.GENE3D); IPR001453 (PFAM); mobidb-lite (MOBIDB_LITE); PTHR47675 (PANTHER); IPR001453 (CDD); IPR036425 (SUPERFAMILY)	no GO terms	no GO terms
NODE_2_length_1295279_cov_118_880017.g721.t1	hypothetical protein S40285_02831	426	5.82909E-89	Gene=S40285_02831	4	P:GO:0034316; F:GO:0003779; F:GO:0071933; C:GO:0005737	P:negative regulation of Arp2/3 complex-mediated actin nucleation; F:actin binding; F:Arp2/3 complex binding; C:cytoplasm			IPR002108 (SMART); IPR029006 (G3DSA:3.40.20.GENE3D); IPR002108 (PFAM); IPR011171 (PIRSF); IPR011171 (PANTHER); PTHR11249:SF2 (PANTHER); IPR002108 (PROSITE_PROFILES); IPR011171 (CDD); SSF55753 (SUPERFAMILY)	P:GO:0034316; F:GO:0003779; F:GO:0071933	P:negative regulation of Arp2/3 complex-mediated actin nucleation; F:actin binding; F:Arp2/3 complex binding
NODE_2_length_1295279_cov_118_880017.g722.t1	Cytosolic Fe-S cluster assembly factor-like protein	1026	0.0	Gene=NBP35	5	P:GO:0016226; F:GO:0005524; F:GO:0046872; F:GO:0051539; C:GO:0005737	P:iron-sulfur cluster assembly; F:ATP binding; F:metal ion binding; F:4 iron, 4 sulfur cluster binding; C:cytoplasm			IPR033756 (PFAM); G3DSA:3.40.50.300 (GENE3D); mobidb-lite (MOBIDB_LITE); IPR019591 (PANTHER); PTHR23264:SF35 (PANTHER); IPR019591 (HAMAP); IPR028601 (HAMAP); cd02037 (CDD); IPR027417 (SUPERFAMILY)	P:GO:0016226; F:GO:0005524; F:GO:0016887; F:GO:0051536; F:GO:0051539	P:iron-sulfur cluster assembly; F:ATP binding; F:ATPase activity; F:iron-sulfur cluster binding; F:4 iron, 4 sulfur cluster binding
NODE_2_length_1295279_cov_118_880017.g723.t1	probable methionyl aminopeptidase	1314	0.0	Gene=purM;Gene=CEK26_006577;Gene=CDC60	10	P:GO:0006429; P:GO:0006508; P:GO:0070084; P:GO:0106074; F:GO:0002161; F:GO:0004823; F:GO:0005524; F:GO:0046872; F:GO:0070006; C:GO:0005737	P:leucyl-tRNA aminoacylation; P:proteolysis; P:protein initiator methionine removal; P:aminoacyl-tRNA metabolism involved in translational fidelity; F:aminoacyl-tRNA editing activity; F:leucine-tRNA ligase activity; F:ATP binding; F:metal ion binding; F:metalloaminopeptidase activity; C:cytoplasm	EC:3.4.11; EC:3.4.11.6; EC:3.4.11.5; EC:3.1.1; EC:3.4.11.9; EC:3.1; EC:3.4; EC:6.1; EC:6.1.1.4; EC:3; EC:3.4.11.21; EC:6.1.1; EC:6; EC:3.1.1.1	Acting on peptide bonds (peptidases); Aminopeptidase B; Prolyl aminopeptidase; Acting on ester bonds; Xaa-Pro aminopeptidase; Acting on ester bonds; Acting on peptide bonds (peptidases); Forming carbon-oxygen bonds; Leucine--tRNA ligase; Hydrolases; Aspartyl aminopeptidase; Forming carbon-oxygen bonds; Ligases; Carboxylesterase	IPR001714 (PRINTS); IPR036005 (G3DSA:3.90.230.GENE3D); IPR000994 (PFAM); IPR036388 (G3DSA:1.10.10.GENE3D); IPR002468 (TIGRFAM); mobidb-lite (MOBIDB_LITE); mobidb-lite (MOBIDB_LITE); PTHR45777:SF1 (PANTHER); PTHR45777 (PANTHER); IPR002468 (HAMAP); IPR036005 (SUPERFAMILY)	P:GO:0006508; F:GO:0070006	P:proteolysis; F:metalloaminopeptidase activity
NODE_2_length_1295279_cov_118_880017.g724.t1	hypothetical protein CDD80_5888	5142	0.0	Gene=CDD80_5888	4	P:GO:0035556; P:GO:0043547; F:GO:0005096; C:GO:0005774	P:intracellular signal transduction; P:positive regulation of GTPase activity; F:GTPase activator activity; C:vacuolar membrane			IPR000591 (SMART); IPR027244 (PFAM); IPR000591 (PFAM); IPR036388 (G3DSA:1.10.10.GENE3D); mobidb-lite (MOBIDB_LITE); mobidb-lite (MOBIDB_LITE); mobidb-lite (MOBIDB_LITE); mobidb-lite (MOBIDB_LITE); mobidb-lite (MOBIDB_LITE); mobidb-lite (MOBIDB_LITE); mobidb-lite (MOBIDB_LITE); mobidb-lite (MOBIDB_LITE); mobidb-lite (MOBIDB_LITE); mobidb-lite (MOBIDB_LITE); mobidb-lite (MOBIDB_LITE); mobidb-lite (…	P:GO:0035556; F:GO:0005096	P:intracellular signal transduction; F:GTPase activator activity
NODE_2_length_1295279_cov_118_880017.g725.t1	hypothetical protein ACRE_052140	5424	0.0	Gene=ACRE_052140	4	P:GO:0007049; P:GO:0010468; F:GO:0003682; C:GO:0005634	P:cell cycle; P:regulation of gene expression; F:chromatin binding; C:nucleus			IPR011989 (G3DSA:1.25.10.GENE3D); IPR026003 (PFAM); IPR024986 (PFAM); mobidb-lite (MOBIDB_LITE); mobidb-lite (MOBIDB_LITE); mobidb-lite (MOBIDB_LITE); mobidb-lite (MOBIDB_LITE); mobidb-lite (MOBIDB_LITE); mobidb-lite (MOBIDB_LITE); mobidb-lite (MOBIDB_LITE); mobidb-lite (MOBIDB_LITE); IPR033031 (PANTHER); PTHR21704:SF20 (PANTHER); IPR016024 (SUPERFAMILY)	P:GO:0010468; F:GO:0003682	P:regulation of gene expression; F:chromatin binding
NODE_2_length_1295279_cov_118_880017.g726.t1	transcription factor S-II	303	5.66309E-45	Gene=PCL_04406	1	F:GO:0005488	F:binding			IPR001222 (SMART); IPR001222 (PFAM); G3DSA:2.20.25.10 (GENE3D); PTHR11239:SF14 (PANTHER); PTHR11239 (PANTHER); IPR001222 (PROSITE_PROFILES); IPR034004 (CDD); SSF57783 (SUPERFAMILY)	P:GO:0006351; P:GO:0006379; F:GO:0003676; F:GO:0008270	P:transcription, DNA-templated; P:mRNA cleavage; F:nucleic acid binding; F:zinc ion binding
NODE_2_length_1295279_cov_118_880017.g727.t1	Deoxyhypusine hydroxylase-like protein	930	2.21925E-152	Gene=LIA1	5	P:GO:0000226; P:GO:0008612; F:GO:0019135; F:GO:0046872; C:GO:0005737	P:microtubule cytoskeleton organization; P:peptidyl-lysine modification to peptidyl-hypusine; F:deoxyhypusine monooxygenase activity; F:metal ion binding; C:cytoplasm	EC:1; EC:1.14; EC:1.14.99.29	Oxidoreductases; Acting on paired donors, with incorporation or reduction of molecular oxygen. The oxygen incorporated need not be derived from O(2); Deoxyhypusine monooxygenase	IPR004155 (SMART); PF13646 (PFAM); IPR011989 (G3DSA:1.25.10.GENE3D); PTHR12697:SF34 (PANTHER); PTHR12697 (PANTHER); IPR027517 (HAMAP); IPR021133 (PROSITE_PROFILES); IPR016024 (SUPERFAMILY)	P:GO:0008612; F:GO:0019135	P:peptidyl-lysine modification to peptidyl-hypusine; F:deoxyhypusine monooxygenase activity
NODE_2_length_1295279_cov_118_880017.g728.t1	DNA repair protein-like protein	2976	0.0	Gene=ACRE_040230	2	P:GO:0006289; F:GO:0003684	P:nucleotide-excision repair; F:damaged DNA binding			IPR018327 (SMART); IPR018326 (SMART); IPR018328 (SMART); IPR018327 (PFAM); IPR018325 (PFAM); IPR018328 (PFAM); IPR042488 (G3DSA:3.30.70.GENE3D); IPR018326 (PFAM); IPR036985 (G3DSA:3.90.260.GENE3D); mobidb-lite (MOBIDB_LITE); mobidb-lite (MOBIDB_LITE); mobidb-lite (MOBIDB_LITE); mobidb-lite (MOBIDB_LITE); mobidb-lite (MOBIDB_LITE); mobidb-lite (MOBIDB_LITE); mobidb-lite (MOBIDB_LITE); mobidb-lite …	P:GO:0006289; F:GO:0003677; F:GO:0003684; C:GO:0005634	P:nucleotide-excision repair; F:DNA binding; F:damaged DNA binding; C:nucleus
NODE_2_length_1295279_cov_118_880017.g729.t1	MFS transporter	1470	0.0	Gene=IF1G_04615	3	P:GO:0055085; F:GO:0022857; C:GO:0016021	P:transmembrane transport; F:transmembrane transporter activity; C:integral component of membrane	EC:7	Translocases	IPR011701 (PFAM); G3DSA:1.20.1250.20 (GENE3D); G3DSA:1.20.1250.20 (GENE3D); mobidb-lite (MOBIDB_LITE); mobidb-lite (MOBIDB_LITE); PTHR43791 (PANTHER); PTHR43791:SF12 (PANTHER); IPR020846 (PROSITE_PROFILES); IPR036259 (SUPERFAMILY)	P:GO:0055085; F:GO:0022857	P:transmembrane transport; F:transmembrane transporter activity
NODE_2_length_1295279_cov_118_880017.g730.t1	oligopeptidase family protein	2124	0.0	Gene=VFPBJ_02030	2	P:GO:0006508; F:GO:0008236	P:proteolysis; F:serine-type peptidase activity			IPR001375 (PFAM); IPR029058 (G3DSA:3.40.50.GENE3D); PTHR42776:SF11 (PANTHER); PTHR42776 (PANTHER); IPR029058 (SUPERFAMILY)	P:GO:0006508; F:GO:0008236	P:proteolysis; F:serine-type peptidase activity
NODE_2_length_1295279_cov_118_880017.g731.t1	hypothetical protein GMORB2_0235	894	2.25854E-119	.						mobidb-lite (MOBIDB_LITE); IPR038781 (PANTHER)	no GO terms	no GO terms
NODE_2_length_1295279_cov_118_880017.g732.t1	hypothetical protein ACRE_040310	1809	0.0	Gene=ACRE_040310	2	P:GO:0000902; F:GO:0035091	P:cell morphogenesis; F:phosphatidylinositol binding			IPR001452 (PRINTS); IPR001452 (SMART); IPR001683 (SMART); IPR000270 (SMART); IPR001683 (PFAM); G3DSA:2.30.30.40 (GENE3D); G3DSA:2.30.30.40 (GENE3D); IPR036871 (G3DSA:3.30.1520.GENE3D); IPR000270 (PFAM); G3DSA:3.10.20.90 (GENE3D); IPR001452 (PFAM); mobidb-lite (MOBIDB_LITE); mobidb-lite (MOBIDB_LITE); mobidb-lite (MOBIDB_LITE); mobidb-lite (MOBIDB_LITE); mobidb-lite (MOBIDB_LITE); mobidb-lite (MOB…	P:GO:0000902; F:GO:0005515; F:GO:0035091	P:cell morphogenesis; F:protein binding; F:phosphatidylinositol binding
NODE_2_length_1295279_cov_118_880017.g733.t1	Protein of unknown functionlike protein	1515	0.0	.						IPR005062 (PFAM); G3DSA:1.25.40.990 (GENE3D); mobidb-lite (MOBIDB_LITE); mobidb-lite (MOBIDB_LITE); mobidb-lite (MOBIDB_LITE); mobidb-lite (MOBIDB_LITE); mobidb-lite (MOBIDB_LITE); mobidb-lite (MOBIDB_LITE); PTHR12436:SF4 (PANTHER); PTHR12436 (PANTHER)	no GO terms	no GO terms
NODE_2_length_1295279_cov_118_880017.g734.t1	hypothetical protein FGRMN_9496	594	1.55338E-61	.						IPR011993 (G3DSA:2.30.29.GENE3D); IPR021648 (PFAM); mobidb-lite (MOBIDB_LITE); mobidb-lite (MOBIDB_LITE); IPR037855 (PANTHER); IPR021648 (PROSITE_PROFILES); SSF50729 (SUPERFAMILY)	P:GO:0032509; F:GO:0032266; F:GO:0043130; C:GO:0000814	P:endosome transport via multivesicular body sorting pathway; F:phosphatidylinositol-3-phosphate binding; F:ubiquitin binding; C:ESCRT II complex
NODE_2_length_1295279_cov_118_880017.g735.t1	Vacuolar protein-sorting-associated protein-like protein	1068	0.0	Gene=ACRE_040280	5	P:GO:0032509; F:GO:0032266; F:GO:0043130; F:GO:0046872; C:GO:0000814	P:endosome transport via multivesicular body sorting pathway; F:phosphatidylinositol-3-phosphate binding; F:ubiquitin binding; F:metal ion binding; C:ESCRT II complex			IPR036388 (G3DSA:1.10.10.GENE3D); IPR040608 (PFAM); IPR036388 (G3DSA:1.10.10.GENE3D); mobidb-lite (MOBIDB_LITE); mobidb-lite (MOBIDB_LITE); IPR037855 (PANTHER); IPR021648 (PROSITE_PROFILES); SSF50729 (SUPERFAMILY); IPR036390 (SUPERFAMILY)	P:GO:0032509; F:GO:0032266; F:GO:0043130; C:GO:0000814	P:endosome transport via multivesicular body sorting pathway; F:phosphatidylinositol-3-phosphate binding; F:ubiquitin binding; C:ESCRT II complex
NODE_2_length_1295279_cov_118_880017.g736.t1	CENP-B-like protein 1	1164	1.87387E-153	.						IPR006600 (SMART); IPR006600 (PFAM); G3DSA:1.10.10.60 (GENE3D); IPR041188 (PFAM); G3DSA:1.10.10.60 (GENE3D); mobidb-lite (MOBIDB_LITE); mobidb-lite (MOBIDB_LITE); mobidb-lite (MOBIDB_LITE); mobidb-lite (MOBIDB_LITE); mobidb-lite (MOBIDB_LITE); IPR006600 (PROSITE_PROFILES); IPR009057 (SUPERFAMILY); IPR009057 (SUPERFAMILY)	no GO terms	no GO terms
NODE_2_length_1295279_cov_118_880017.g737.t1	F-type H+-transporting ATPase subunit k	210	1.20492E-30	.						IPR021278 (PFAM); IPR021278 (PANTHER)	no GO terms	no GO terms
NODE_2_length_1295279_cov_118_880017.g738.t1	Mitochondrial fission process protein-like protein	867	8.70837E-148	.						IPR019560 (PFAM); mobidb-lite (MOBIDB_LITE); mobidb-lite (MOBIDB_LITE); mobidb-lite (MOBIDB_LITE); IPR019560 (PANTHER)	no GO terms	no GO terms
NODE_2_length_1295279_cov_118_880017.g739.t1	putative gmp synthase protein	1629	0.0	Gene=UCRPA7_5625	5	P:GO:0006177; P:GO:0006541; F:GO:0003922; F:GO:0005524; F:GO:0016462	P:GMP biosynthetic process; P:glutamine metabolic process; F:GMP synthase (glutamine-hydrolyzing) activity; F:ATP binding; F:pyrophosphatase activity	EC:3.6.1; EC:6.3; EC:6.3.5.2; EC:3.6; EC:3; EC:6; EC:6.3.5	Acting on acid anhydrides; Forming carbon-nitrogen bonds; GMP synthase (glutamine-hydrolyzing); Acting on acid anhydrides; Hydrolases; Ligases; Forming carbon-nitrogen bonds	PR00096 (PRINTS); PR00097 (PRINTS); IPR029062 (G3DSA:3.40.50.GENE3D); IPR014729 (G3DSA:3.40.50.GENE3D); IPR004739 (TIGRFAM); IPR017926 (PFAM); IPR001674 (PFAM); IPR001674 (TIGRFAM); IPR022310 (PFAM); G3DSA:3.30.300.10 (GENE3D); PTHR11922 (PANTHER); PTHR11922:SF2 (PANTHER); IPR017926 (PROSITE_PROFILES); IPR022955 (HAMAP); IPR025777 (PROSITE_PROFILES); IPR001674 (CDD); IPR004739 (CDD); IPR029062 (S…	P:GO:0006164; P:GO:0006177; F:GO:0003922; F:GO:0005524; F:GO:0016462	P:purine nucleotide biosynthetic process; P:GMP biosynthetic process; F:GMP synthase (glutamine-hydrolyzing) activity; F:ATP binding; F:pyrophosphatase activity
NODE_2_length_1295279_cov_118_880017.g740.t1	hypothetical protein CDV36_001596	885	1.06832E-157	Gene=CDV36_001596	1	F:GO:0008270	F:zinc ion binding			IPR000058 (SMART); IPR000058 (PFAM); IPR035896 (G3DSA:4.10.1110.GENE3D); PTHR14677:SF20 (PANTHER); PTHR14677 (PANTHER); IPR000058 (PROSITE_PROFILES); IPR000058 (PROSITE_PROFILES); IPR035896 (SUPERFAMILY); IPR035896 (SUPERFAMILY)	F:GO:0008270	F:zinc ion binding
NODE_2_length_1295279_cov_118_880017.g741.t1	hypothetical protein FE78DRAFT_76109	651	8.44965E-85	Gene=M433DRAFT_141529	2	P:GO:0055114; F:GO:0016491	P:obsolete oxidation-reduction process; F:oxidoreductase activity			IPR002347 (PRINTS); IPR002347 (PRINTS); G3DSA:3.40.50.720 (GENE3D); PF13561 (PFAM); PTHR42760:SF5 (PANTHER); PTHR42760 (PANTHER); cd05233 (CDD); IPR036291 (SUPERFAMILY)	F:GO:0016491	F:oxidoreductase activity
NODE_2_length_1295279_cov_118_880017.g742.t1	hypothetical protein ABW20_dc0108227	1575	8.12295E-126	.						PTHR46082 (PANTHER); PTHR46082:SF9 (PANTHER); IPR035994 (SUPERFAMILY)	P:GO:0009116; F:GO:0003824	P:nucleoside metabolic process; F:catalytic activity
NODE_2_length_1295279_cov_118_880017.g743.t1	hypothetical protein FVER53590_05592	2565	0.0	Gene=FVER53590_05592	2	P:GO:0005975; F:GO:0016832	P:carbohydrate metabolic process; F:aldehyde-lyase activity	EC:4.1.2; EC:4.1; EC:4	Carbon-carbon lyases; Carbon-carbon lyases; Lyases	IPR036779 (G3DSA:3.10.350.GENE3D); G3DSA:3.40.50.970 (GENE3D); IPR018970 (PFAM); G3DSA:3.40.50.970 (GENE3D); IPR018969 (PFAM); IPR005593 (PIRSF); IPR009014 (G3DSA:3.40.50.GENE3D); IPR005593 (PFAM); PTHR31273:SF1 (PANTHER); IPR005593 (PANTHER); IPR009014 (SUPERFAMILY); IPR029061 (SUPERFAMILY); IPR029061 (SUPERFAMILY)	P:GO:0005975; F:GO:0003824; F:GO:0016832	P:carbohydrate metabolic process; F:catalytic activity; F:aldehyde-lyase activity
NODE_2_length_1295279_cov_118_880017.g744.t1	putative FAD-linked oxidoreductase-like protein	1344	0.0	Gene=ACRE_040700	2	F:GO:0016491; F:GO:0071949	F:oxidoreductase activity; F:FAD binding	EC:1	Oxidoreductases	IPR012951 (PFAM); G3DSA:3.30.465.40 (GENE3D); G3DSA:3.40.462.20 (GENE3D); IPR006094 (PFAM); PTHR42973 (PANTHER); PTHR42973 (PANTHER); PTHR42973:SF17 (PANTHER); IPR016166 (PROSITE_PROFILES); IPR036318 (SUPERFAMILY)	F:GO:0016491; F:GO:0050660; F:GO:0071949	F:oxidoreductase activity; F:flavin adenine dinucleotide binding; F:FAD binding
NODE_2_length_1295279_cov_118_880017.g745.t1	---NA---	1107		.						no IPS match	no IPS match	no IPS match
NODE_2_length_1295279_cov_118_880017.g746.t1	Benzoylformate decarboxylase-like protein	1860	0.0	Gene=ACRE_040710	3	F:GO:0000287; F:GO:0004737; F:GO:0030976	F:magnesium ion binding; F:pyruvate decarboxylase activity; F:thiamine pyrophosphate binding	EC:4.1.1; EC:4.1.1.1; EC:4.1; EC:4	Carbon-carbon lyases; Pyruvate decarboxylase; Carbon-carbon lyases; Lyases	IPR011766 (PFAM); G3DSA:3.40.50.970 (GENE3D); IPR012000 (PFAM); G3DSA:3.40.50.1220 (GENE3D); IPR012001 (PFAM); G3DSA:3.40.50.970 (GENE3D); mobidb-lite (MOBIDB_LITE); mobidb-lite (MOBIDB_LITE); mobidb-lite (MOBIDB_LITE); PTHR18968:SF164 (PANTHER); PTHR18968 (PANTHER); cd02002 (CDD); cd07035 (CDD); IPR029061 (SUPERFAMILY); IPR029061 (SUPERFAMILY); IPR029035 (SUPERFAMILY)	F:GO:0000287; F:GO:0003824; F:GO:0030976	F:magnesium ion binding; F:catalytic activity; F:thiamine pyrophosphate binding
NODE_2_length_1295279_cov_118_880017.g747.t1	hypothetical protein H634G_07015	954	1.884E-90	Gene=H634G_07015	2	P:GO:0000079; F:GO:0019901	P:regulation of cyclin-dependent protein serine/threonine kinase activity; F:protein kinase binding			IPR013922 (PFAM); G3DSA:1.10.472.10 (GENE3D); mobidb-lite (MOBIDB_LITE); mobidb-lite (MOBIDB_LITE); mobidb-lite (MOBIDB_LITE); PTHR15615:SF32 (PANTHER); PTHR15615 (PANTHER); IPR036915 (SUPERFAMILY)	P:GO:0000079; F:GO:0019901	P:regulation of cyclin-dependent protein serine/threonine kinase activity; F:protein kinase binding
NODE_2_length_1295279_cov_118_880017.g748.t1	hypothetical protein BN1708_014310	1383	0.0	Gene=BN1708_014310	3	P:GO:0009448; F:GO:0030170; F:GO:0034386	P:gamma-aminobutyric acid metabolic process; F:pyridoxal phosphate binding; F:4-aminobutyrate:2-oxoglutarate transaminase activity	EC:2.6.1; EC:2; EC:2.6; EC:2.6.1.19	Transferring nitrogenous groups; Transferases; Transferring nitrogenous groups; 4-aminobutyrate--2-oxoglutarate transaminase	IPR005814 (PIRSF); IPR015422 (G3DSA:3.90.1150.GENE3D); IPR005814 (PFAM); IPR004631 (TIGRFAM); IPR015421 (G3DSA:3.40.640.GENE3D); PTHR43206:SF1 (PANTHER); PTHR43206 (PANTHER); IPR005814 (CDD); IPR015424 (SUPERFAMILY)	P:GO:0009448; F:GO:0003824; F:GO:0003867; F:GO:0008483; F:GO:0030170	P:gamma-aminobutyric acid metabolic process; F:catalytic activity; F:4-aminobutyrate transaminase activity; F:transaminase activity; F:pyridoxal phosphate binding
NODE_2_length_1295279_cov_118_880017.g749.t1	hypothetical protein MAM_02625	984	1.31342E-17	.						mobidb-lite (MOBIDB_LITE); mobidb-lite (MOBIDB_LITE); mobidb-lite (MOBIDB_LITE); mobidb-lite (MOBIDB_LITE); mobidb-lite (MOBIDB_LITE); mobidb-lite (MOBIDB_LITE)	no GO terms	no GO terms
NODE_2_length_1295279_cov_118_880017.g750.t1	hypothetical protein AK830_g2904	804	3.66822E-151	Gene=AK830_g2904	1	P:GO:0055114	P:obsolete oxidation-reduction process			IPR002347 (PRINTS); G3DSA:3.40.50.720 (GENE3D); IPR002347 (PFAM); PTHR43180 (PANTHER); PTHR43180:SF33 (PANTHER); IPR036291 (SUPERFAMILY)	F:GO:0016491	F:oxidoreductase activity
NODE_2_length_1295279_cov_118_880017.g751.t1	putative transporter-like protein	1776	0.0	Gene=ACRE_040790	3	P:GO:0055085; F:GO:0022857; C:GO:0016021	P:transmembrane transport; F:transmembrane transporter activity; C:integral component of membrane	EC:7	Translocases	IPR010573 (PFAM); G3DSA:1.20.1250.20 (GENE3D); G3DSA:1.20.1250.20 (GENE3D); mobidb-lite (MOBIDB_LITE); mobidb-lite (MOBIDB_LITE); PTHR23501:SF109 (PANTHER); PTHR23501 (PANTHER); IPR020846 (PROSITE_PROFILES); cd06179 (CDD); IPR036259 (SUPERFAMILY)	P:GO:0055085; F:GO:0022857	P:transmembrane transport; F:transmembrane transporter activity
NODE_2_length_1295279_cov_118_880017.g752.t1	hypothetical protein ACRE_040800	768	4.9399E-107	.						G3DSA:3.30.70.100 (GENE3D)	no GO terms	no GO terms
NODE_2_length_1295279_cov_118_880017.g753.t1	hypothetical protein GMORB2_4909	390	4.28317E-20	.						no IPS match	no IPS match	no IPS match
NODE_2_length_1295279_cov_118_880017.g754.t1	ABC transporter	4518	0.0	Gene=VFPPC_02441	3	F:GO:0000166; F:GO:0016887; C:GO:0016020	F:nucleotide binding; F:ATPase activity; C:membrane	EC:3.6.1; EC:3.6; EC:3; EC:3.6.1.15	Acting on acid anhydrides; Acting on acid anhydrides; Hydrolases; Nucleoside-triphosphate phosphatase	IPR003593 (SMART); IPR003439 (PFAM); G3DSA:3.40.50.300 (GENE3D); G3DSA:3.40.50.300 (GENE3D); IPR036640 (G3DSA:1.20.1560.GENE3D); IPR003439 (PFAM); IPR011527 (PFAM); mobidb-lite (MOBIDB_LITE); mobidb-lite (MOBIDB_LITE); PTHR24223 (PANTHER); PTHR24223:SF368 (PANTHER); IPR003439 (PROSITE_PROFILES); IPR011527 (PROSITE_PROFILES); IPR003439 (PROSITE_PROFILES); cd18604 (CDD); cd03250 (CDD); IPR036640 (S…	P:GO:0055085; F:GO:0005524; F:GO:0042626; C:GO:0016021	P:transmembrane transport; F:ATP binding; F:ATPase-coupled transmembrane transporter activity; C:integral component of membrane
NODE_2_length_1295279_cov_118_880017.g755.t1	hypothetical protein B7463_g9386, partial	513	1.9743E-38	.						mobidb-lite (MOBIDB_LITE); mobidb-lite (MOBIDB_LITE)	no GO terms	no GO terms
NODE_2_length_1295279_cov_118_880017.g756.t1	PPIC-type PPIASE domain-containing	252	9.5788E-10	.						no IPS match	no IPS match	no IPS match
NODE_2_length_1295279_cov_118_880017.g757.t1	hypothetical protein jhhlp_000475	1689	0.0	Gene=jhhlp_000475	3	P:GO:0006865; P:GO:0055085; C:GO:0016021	P:amino acid transport; P:transmembrane transport; C:integral component of membrane			G3DSA:1.20.1740.10 (GENE3D); PIRSF006060 (PIRSF); IPR004841 (PFAM); mobidb-lite (MOBIDB_LITE); mobidb-lite (MOBIDB_LITE); PTHR43341:SF15 (PANTHER); PTHR43341 (PANTHER)	P:GO:0055085; C:GO:0016020	P:transmembrane transport; C:membrane
NODE_2_length_1295279_cov_118_880017.g758.t1	hypothetical protein ACRE_040860	3738	0.0	Gene=ACRE_040860	1	C:GO:0016020	C:membrane			mobidb-lite (MOBIDB_LITE); mobidb-lite (MOBIDB_LITE); mobidb-lite (MOBIDB_LITE); PTHR23242 (PANTHER)	no GO terms	no GO terms
NODE_2_length_1295279_cov_118_880017.g759.t1	ERAD-associated E3 ubiquitin-protein ligase-like protein	3792	0.0	Gene=ACRE_040870	3	F:GO:0008270; C:GO:0016020; C:GO:0016021	F:zinc ion binding; C:membrane; C:integral component of membrane			IPR011016 (SMART); IPR013083 (G3DSA:3.30.40.GENE3D); IPR011016 (PFAM); mobidb-lite (MOBIDB_LITE); mobidb-lite (MOBIDB_LITE); mobidb-lite (MOBIDB_LITE); mobidb-lite (MOBIDB_LITE); mobidb-lite (MOBIDB_LITE); mobidb-lite (MOBIDB_LITE); mobidb-lite (MOBIDB_LITE); mobidb-lite (MOBIDB_LITE); mobidb-lite (MOBIDB_LITE); mobidb-lite (MOBIDB_LITE); PTHR13145:SF0 (PANTHER); PTHR13145 (PANTHER); IPR011016 (P…	F:GO:0008270	F:zinc ion binding
[truncated: 7,813 more rows]

## Sheet: KOG
Type	Query ID	Gene Name	EggNOG Description	E-Value	Bit-Score	Best Tax-Level	EC Codes	#GO	GOs	GO Names	KEGG KO	KEGG Pathway
COG,KOG,ENOG	NODE_1_length_1489480_cov_119_871856.g1.t1		Hsp70 protein	9.9E-131	474.2	Hypocreaceae		0.0
KOG,ENOG	NODE_1_length_1489480_cov_119_871856.g2.t1		DnaJ molecular chaperone homology domain	4.2E-119	434.9	Clavicipitaceae		3.0	P:GO:0034975; C:GO:0005783; F:GO:0030544	C:endoplasmic reticulum; F:Hsp70 protein binding; P:protein folding in endoplasmic reticulum
[truncated: 8,234 more rows]

## Sheet: KEEG
Pathway	Subcategory	Pathway ID	#Enzs in Pathway	Number of genes	Enzyme	Seqs
[truncated: 127 more rows]
