# Supplementary material for: Genomic and Metabolomic Analyses of the Marine Fungus Emericellopsis cladophorae: Insights into Saltwater Adaptability Mechanisms and Its Biosynthetic Potential
Source: J Fungi (Basel). 2021 Dec 30;8(1):31. doi: 10.3390/jof8010031 (PMC8780691; doi:10.3390/jof8010031)
Supplement: Supplementary file 1 [file jof-08-00031-s001.zip › Table S2 - CAZymes.xlsx]

## Sheet: AA
Table S2. Carbohydrate active enzymes prediction of Emericellopsis cladophorae MUM 19.33
Genes involved in oxidoreductases
Gene ID	HMMER
g1262.t1	AA7(72-265)
g1345.t1	AA3(68-635)
g1579.t1	AA9(9-220)
g1591.t1	AA3_2(38-627)
g1613.t1	AA7(54-268)
g205.t1	AA3_1(216-743)
g2157.t1	AA5(316-824)
g2278.t1	AA7(59-270)
g2327.t1	AA16(18-182)
g2679.t1	AA7(179-374)
g2909.t1	AA6(5-197)
g3076.t1	AA2(60-241)
g3207.t1	AA9(4-224)
g3279.t1	AA9(4-223)
g3359.t1	AA7(471-693)
g3369.t1	AA7(70-272)
g3394.t1	AA7(28-223)
g3406.t1	AA7(24-192)
g3447.t1	AA7(69-253)
g348.t1	AA3_2(11-576)
g3488.t1	N
g3572.t1	AA11(18-210)
g3618.t1	N
g38.t1	N
g4151.t1	AA16(19-132)
g4189.t1	AA1_3(68-386)
g4285.t1	AA11(21-219)
g4327.t1	AA9(10-220)
g4426.t1	N
g4447.t1	AA9(5-233)
g447.t1	AA9(7-230)
g4780.t1	AA9(6-215)
g491.t1	AA2(92-344)
g4917.t1	AA3_2(60-643)
g493.t1	AA1_3(66-399)
g5241.t1	CE1(42-168)
g5341.t1	AA3_3(8-613)
g5387.t1	AA7(129-334)
g5499.t1	N
g5505.t1	AA9(6-225)
g5566.t1	AA13(20-251)+CBM20(281-371)
g5611.t1	AA7(116-311)
g5831.t1	AA9(10-227)
g605.t1	AA9(9-189)
g6158.t1	AA3_2(2-368)
g6227.t1	N
g6374.t1	N
g6649.t1	AA7(24-213)
g6659.t1	AA3_2(4-599)
g6667.t1	AA9(6-231)
g6727.t1	AA9(10-225)
g6746.t1	AA1_2(40-376)
g6794.t1	AA3_2(6-542)
g7112.t1	AA12(241-632)
g7122.t1	AA12(32-426)
g7200.t1	AA13(22-252)
g7316.t1	AA7(40-237)
g7319.t1	AA7(48-250)
g7349.t1	AA7(115-316)
g7372.t1	AA8(6-825)
g7384.t1	AA9(9-235)
g7402.t1	AA7(29-462)
g7427.t1	AA3_1(30-567)
g744.t1	AA7(60-233)
g7445.t1	AA3_2(6-560)
g7453.t1	AA3_3(12-598)
g7512.t1	AA3(11-540)
g7562.t1	AA7(55-258)
g7581.t1	AA7(189-401)
g7701.t1	AA3_2(46-676)
g7705.t1	AA7(59-488)
g7965.t1	AA11(17-206)
g8036.t1	AA7(36-250)
g8085.t1	AA7(69-503)
g8143.t1	N
g8198.t1	N
g8216.t1	AA4(87-324)
g8260.t1	AA7(101-312)
g8335.t1	AA7(116-567)
g8399.t1	AA3_3(139-552)
g8428.t1	AA3_2(556-1130)
g8554.t1	AA7(31-246)

## Sheet: CBM
Genes involved in carbohydrate-binding modules
Gene ID	HMMER
g1018.t1	GH18(180-522)
g1157.t1	GH3(82-265)
g1245.t1	GH3(101-324)
g1257.t1	GH95(3-751)
g1265.t1	N
g1562.t1	N
g1579.t1	AA9(9-220)
g1588.t1	N
g1663.t1	GH3(62-274)
g1690.t1	GH3(122-335)
g1704.t1	N
g1855.t1	GH15(57-467)+CBM20(501-589)
g1873.t1	GH2(88-958)
g1881.t1	N
g2356.t1	N
g2363.t1	N
g2366.t1	GH2(54-550)
g2435.t1	N
g2460.t1	GH29(4-167)
g2675.t1	CE1(30-224)
g2720.t1	N
g2725.t1	GH2(523-944)
g2847.t1	N
g296.t1	N
g3012.t1	N
g3073.t1	N
g308.t1	N
g3107.t1	GH16_4(109-442)
g3110.t1	N
g3207.t1	AA9(4-224)
g3273.t1	GH11(44-221)
g3279.t1	AA9(4-223)
g3310.t1	GH5_4(53-320)
g3423.t1	GH16_4(149-471)
g3459.t1	CBM21(281-387)
g3465.t1	GH131(17-251)
g388.t1	N
g3970.t1	GH13_8(152-445)
g4057.t1	GH81(192-865)
g4087.t1	GH3(2-145)
g412.t1	N
g4241.t1	N
g4319.t1	GH13_1(57-343)
g4440.t1	GH7(18-446)
g447.t1	AA9(7-230)
g4532.t1	GH10(26-334)
g4538.t1	CE16(630-849)
g4801.t1	GH18(37-361)
g4824.t1	GH18(185-529)
g4907.t1	N
g4954.t1	GH43_24(47-287)
g499.t1	N
g5055.t1	N
g5148.t1	GH12(94-243)
g5173.t1	GH5_5(23-302)
g5208.t1	N
g5234.t1	CBM38(37-164)+GH32(224-514)
g5241.t1	CE1(42-168)
g5492.t1	PL1_4(110-293)
g5494.t1	GH43_1(3-318)
g5505.t1	AA9(6-225)
g5524.t1	GH5_7(61-365)+CBM35(440-554)+GH26(570-871)
g5566.t1	AA13(20-251)+CBM20(281-371)
g5636.t1	GH15(68-479)+CBM20(553-644)
g5843.t1	GH10(80-379)
g5971.t1	GH16_19(99-268)
g605.t1	AA9(9-189)
g6092.t1	GH18(43-254)
g6171.t1	CE4(116-242)
g6246.t1	N
g6291.t1	GH18(160-326)
g6327.t1	GH10(25-343)
g6524.t1	GH64(58-426)
g6609.t1	GH6(60-352)
g6625.t1	CBM87(39-256)+CE18(257-626)
g6666.t1	CE1(43-171)
g6667.t1	AA9(6-231)
g6729.t1	GH146(29-543)
g6745.t1	CE5(23-228)
g6838.t1	GH18(20-351)
g6864.t1	GH3(100-318)
g6866.t1	N
g6974.t1	N
g6977.t1	N
g7012.t1	N
g7027.t1	N
g7038.t1	GH43_26(55-356)
g7054.t1	N
g7093.t1	N
g7116.t1	GH7(17-446)
g7196.t1	GH64(76-453)
g7200.t1	AA13(22-252)
g7201.t1	GH3(89-310)
g7353.t1	GH81(158-824)
g7372.t1	AA8(6-825)
g7384.t1	AA9(9-235)
g7407.t1	GH3(32-245)
g7471.t1	GH72(16-326)+CBM43(377-462)
g7494.t1	N
g7521.t1	N
g7558.t1	GH18(610-960)
g7574.t1	GH11(52-227)
g7583.t1	CE4(42-143)
g7588.t1	GH7(20-410)
g7637.t1	GH18(7-359)
g7676.t1	GH43_24(48-279)
g7707.t1	GH5_5(23-312)
g7721.t1	GH5(40-315)
g7757.t1	N
g7901.t1	GH16_3(32-284)
g7911.t1	N
g7914.t1	GH18(3-165)
g7959.t1	GT20(9-476)
g8015.t1	GH16_3(31-283)
g8017.t1	GH45(26-222)
g8027.t1	GH3(64-271)
g8261.t1	GH18(114-307)
g8326.t1	CE15(37-357)
g8448.t1	GH18(502-848)
g890.t1	N
g898.t1	GH62(22-131)+GH62(149-261)
g905.t1	GH43_36(18-281)
g992.t1	CE4(100-232)

## Sheet: CE
Genes involved in carbohydrate esterases
Gene ID	HMMER
g1335.t1	N
g1521.t1	CE9(18-409)
g1698.t1	CE5(49-222)
g2282.t1	CE1(23-280)
g2325.t1	CE12(34-217)
g2372.t1	CE5(75-246)
g2635.t1	CE3(62-268)
g2675.t1	CE1(30-224)
g3441.t1	N
g3501.t1	CE5(57-162)
g4197.t1	CE5(58-233)
g4538.t1	CE16(630-849)
g486.t1	N
g4948.t1	CE4(67-198)
g4949.t1	N
g5241.t1	CE1(42-168)
g5816.t1	CE2(133-343)
g5829.t1	CE5(44-218)
g6171.t1	CE4(116-242)
g6625.t1	CBM87(39-256)+CE18(257-626)
g6666.t1	CE1(43-171)
g6708.t1	CE5(24-222)
g6738.t1	CE4(44-149)
g6745.t1	CE5(23-228)
g7379.t1	CE8(27-304)
g7515.t1	N
g7574.t1	GH11(52-227)
g7577.t1	CE5(57-236)
g7583.t1	CE4(42-143)
g7782.t1	CE3(51-254)
g7788.t1	N
g7990.t1	CE12(23-230)
g8009.t1	N
g8322.t1	CE5(57-236)
g8326.t1	CE15(37-357)
g992.t1	CE4(100-232)

## Sheet: GH
Genes involved in glycoside hydrolases
Gene ID	HMMER
g1018.t1	GH18(180-522)
g1060.t1	GH37(75-652)
g109.t1	N
g1094.t1	N
g1132.t1	GH71(26-413)
g1133.t1	GH31(172-599)
g1141.t1	GH31(241-779)
g1157.t1	GH3(82-265)
g1160.t1	GH51(211-652)
g119.t1	N
g1245.t1	GH3(101-324)
g1257.t1	GH95(3-751)
g1265.t1	N
g1286.t1	N
g1287.t1	GH31(227-677)
g1288.t1	N
g1291.t1	GH31(365-813)
g1309.t1	GH154(122-320)
g1319.t1	GH63(591-802)
g1375.t1	GH72(34-333)
g1467.t1	GH3(161-329)
g1494.t1	GH47(1-424)
g1518.t1	GH3(110-333)
g1519.t1	GH31(259-700)
g1520.t1	GH3(82-308)
g1557.t1	N
g1562.t1	N
g1588.t1	N
g1621.t1	GH5_15(88-393)
g1639.t1	N
g1661.t1	GH20(208-551)
g1663.t1	GH3(62-274)
g1682.t1	GH35(46-376)
g1690.t1	GH3(122-335)
g1704.t1	N
g1720.t1	N
g1731.t1	GH36(480-1168)
g1738.t1	GH2(54-615)
g1744.t1	GH145(39-335)
g1777.t1	GH76(21-394)
g1787.t1	GH30_3(63-484)
g180.t1	GH16_1(63-296)
g181.t1	GH43_26(23-309)
g1811.t1	GH115(492-1112)
g183.t1	N
g1831.t1	N
g1855.t1	GH15(57-467)+CBM20(501-589)
g1873.t1	GH2(88-958)
g1881.t1	N
g1895.t1	N
g1977.t1	N
g2093.t1	GH53(45-369)
g2174.t1	GH5_24(189-502)
g2235.t1	GH2(4-712)
g2296.t1	GH95(21-785)
g2308.t1	GH16_22(88-300)
g2363.t1	N
g2364.t1	N
g2366.t1	GH2(54-550)
g2384.t1	N
g2460.t1	GH29(4-167)
g2468.t1	GH47(43-516)
g2532.t1	GH3(67-222)
g2536.t1	N
g2603.t1	GH12(114-238)
g2614.t1	N
g2628.t1	N
g2700.t1	GH47(36-578)
g2725.t1	GH2(523-944)
g2750.t1	GH76(41-408)
g2934.t1	N
g3060.t1	N
g3107.t1	GH16_4(109-442)
g3110.t1	N
g3112.t1	GH43_30(90-370)
g3114.t1	N
g3175.t1	GH76(25-398)
g3214.t1	GH31(254-816)
g3223.t1	GH16_3(31-278)
g3253.t1	GH125(600-1035)
g3256.t1	N
g3270.t1	GH32(59-372)
g3273.t1	GH11(44-221)
g3303.t1	GH43_14(29-308)
g3310.t1	GH5_4(53-320)
g3348.t1	GH43_5(33-311)
g3385.t1	N
g3386.t1	N
g3387.t1	N
g339.t1	N
g3412.t1	N
g3417.t1	GH76(33-395)
g3423.t1	GH16_4(149-471)
g3465.t1	GH131(17-251)
g3482.t1	GH25(25-206)
g3483.t1	GH88(82-474)
g3486.t1	GH154(15-294)
g3510.t1	GH109(8-127)
g3522.t1	N
g3535.t1	N
g3545.t1	GH16_1(123-355)
g355.t1	GH13_40(35-386)
g3551.t1	N
g3637.t1	GH17(33-296)
g3773.t1	GH2(7-748)
g3782.t1	GH5_22(59-358)
g3787.t1	GH76(26-224)
g3818.t1	N
g3827.t1	N
g388.t1	N
g3943.t1	GH47(125-619)
g3953.t1	GH51(15-505)
g3970.t1	GH13_8(152-445)
g3973.t1	N
g4029.t1	GH37(146-706)
g4044.t1	N
g4057.t1	GH81(192-865)
g4072.t1	GH47(39-503)
g4082.t1	GH16_18(43-199)
g4087.t1	GH3(2-145)
g4114.t1	GH105(47-369)
g412.t1	N
g4121.t1	N
g4129.t1	GH16_22(86-295)
g4131.t1	N
g4319.t1	GH13_1(57-343)
g4388.t1	GH47(125-575)
g4440.t1	GH7(18-446)
g4448.t1	GH6(59-350)
g4532.t1	GH10(26-334)
g4586.t1	N
g4640.t1	GH72(17-293)
g4665.t1	N
g4772.t1	GH2(16-535)
g4800.t1	N
g4801.t1	GH18(37-361)
g4824.t1	GH18(185-529)
g4825.t1	GH16_3(12-246)
g4868.t1	N
g4897.t1	GH76(35-397)
g4954.t1	GH43_24(47-287)
g496.t1	GH132(60-319)
g5005.t1	GH1(3-470)
g5007.t1	GH17(208-315)
g5091.t1	N
g5112.t1	GH5_9(364-681)
g5133.t1	GH115(141-598)
g5136.t1	N
g5148.t1	GH12(94-243)
g5170.t1	GH5_22(49-338)
g5173.t1	GH5_5(23-302)
g5234.t1	CBM38(37-164)+GH32(224-514)
g5265.t1	N
g5284.t1	N
g5303.t1	GH16_18(241-395)
g5432.t1	N
g5494.t1	GH43_1(3-318)
g5522.t1	GH67(18-698)
g5524.t1	GH5_7(61-365)+CBM35(440-554)+GH26(570-871)
g5573.t1	GH17(271-544)
g5612.t1	GH93(41-363)
g5636.t1	GH15(68-479)+CBM20(553-644)
g5737.t1	GH18(45-396)
g5773.t1	GH28(80-436)
g5795.t1	GH16_1(67-307)
g5800.t1	GH5_16(30-377)
g5815.t1	N
g5843.t1	GH10(80-379)
g5886.t1	GH94(58-789)
g5918.t1	GH15(372-747)
g5971.t1	GH16_19(99-268)
g6092.t1	GH18(43-254)
g6142.t1	GH5_12(15-548)
g6148.t1	GH47(266-979)
g6178.t1	GH18(32-202)
g6218.t1	GH3(34-245)
g6291.t1	GH18(160-326)
g6296.t1	GH16_23(78-253)
g6299.t1	GH18(44-390)
g6324.t1	N
g6327.t1	GH10(25-343)
g6451.t1	GH16_18(69-225)
g6488.t1	GH38(275-533)
g6524.t1	GH64(58-426)
g6542.t1	GH5_11(1-316)
g657.t1	GH5_16(55-424)
g6577.t1	GH17(167-412)
g658.t1	GH43_22(160-377)+GH43_34(448-729)
g6609.t1	GH6(60-352)
g6626.t1	GH114(95-290)
g6627.t1	GH135(6-240)
g6679.t1	GH16_18(70-226)
g6702.t1	N
g6729.t1	GH146(29-543)
g6752.t1	N
g6838.t1	GH18(20-351)
g6844.t1	GH105(37-375)
g6863.t1	GH3(71-321)
g6864.t1	GH3(100-318)
g6865.t1	GH1(126-574)
g6866.t1	N
g6959.t1	GH114(54-238)
g6961.t1	GH132(127-431)
g697.t1	N
g6974.t1	N
g6977.t1	N
g7012.t1	N
g7038.t1	GH43_26(55-356)
g7059.t1	GH13_40(35-394)
g7073.t1	N
g7078.t1	GH16_23(103-256)
g7090.t1	GH47(93-558)
g7091.t1	N
g7093.t1	N
g7101.t1	GH31(235-719)
g7116.t1	GH7(17-446)
g7157.t1	N
g7158.t1	GH152(63-328)
g7187.t1	N
g7196.t1	GH64(76-453)
g7201.t1	GH3(89-310)
g7215.t1	GH55(40-783)
g724.t1	N
g7268.t1	GH128(177-392)
g7284.t1	N
g7353.t1	GH81(158-824)
g7407.t1	GH3(32-245)
g7430.t1	GH43_36(30-300)
g7451.t1	GH35(44-388)
g7471.t1	GH72(16-326)+CBM43(377-462)
g7525.t1	GH12(161-315)
g7534.t1	N
g7551.t1	GH1(158-616)
g7558.t1	GH18(610-960)
g7574.t1	GH11(52-227)
g7588.t1	GH7(20-410)
g7637.t1	GH18(7-359)
g7638.t1	N
g7657.t1	GH24(34-163)
g7676.t1	GH43_24(48-279)
g7688.t1	N
g7696.t1	GH128(41-189)
g7707.t1	GH5_5(23-312)
g7721.t1	GH5(40-315)
g7732.t1	GH43_5(33-311)
g7763.t1	N
g7815.t1	GH12(87-210)
g7843.t1	GH43_5(38-315)
g7887.t1	GH43_11(4-295)
g7892.t1	GH162(24-516)
g7894.t1	GH1(1-456)
g7897.t1	GH78(76-524)
g7901.t1	GH16_3(32-284)
g7902.t1	N
g7905.t1	GH38(306-565)
g7910.t1	N
g7914.t1	GH18(3-165)
g7940.t1	GH13_40(40-401)
g8015.t1	GH16_3(31-283)
g8017.t1	GH45(26-222)
g8027.t1	GH3(64-271)
g8073.t1	GH32(2-268)
g8075.t1	GH43_33(38-468)
g8140.t1	N
g8261.t1	GH18(114-307)
g8287.t1	GH16_3(59-273)
g841.t1	GH76(17-369)
g8420.t1	GH127(18-568)
g8421.t1	N
g844.t1	GH16_1(49-280)
g8448.t1	GH18(502-848)
g845.t1	N
g856.t1	N
g871.t1	GH13_25(1095-1546)
g898.t1	GH62(22-131)+GH62(149-261)
g905.t1	GH43_36(18-281)
g912.t1	GH20(174-507)
g918.t1	GH78(34-595)
g995.t1	GH18(7-279)

## Sheet: GT
Genes involved in glycosyltransferases
Gene ID	HMMER
g1086.t1	GT34(117-325)
g1115.t1	GT2_Chitin_synth_1(223-396)
g1119.t1	N
g1198.t1	N
g1250.t1	GT21(53-364)
g1388.t1	GT62(30-292)
g1420.t1	GT2_Chitin_synth_1(204-372)+GT2_Chitin_synth_2(349-558)
g1488.t1	N
g159.t1	GT2_Glyco_trans_2_3(267-530)
g179.t1	GT34(356-620)
g1869.t1	GT90(700-966)
g1872.t1	GT109(3-418)
g1874.t1	GT2_Chitin_synth_1(244-406)
g1922.t1	GT8(2-276)
g1986.t1	GT8(131-368)
g1987.t1	GT32(126-204)
g2015.t1	N
g2060.t1	GT66(22-662)
g209.t1	GT22(5-359)
g2104.t1	N
g2107.t1	N
g2367.t1	GT31(171-342)
g2472.t1	GT76(15-417)
g2538.t1	GT71(137-397)
g2613.t1	N
g2687.t1	GT2_Glyco_tranf_2_3(72-307)
g2774.t1	GT35(176-891)
g2785.t1	GT33(50-465)
g2793.t1	GT34(46-299)
g2813.t1	N
g2874.t1	GT1(298-503)
g2879.t1	GT64(89-333)
g2900.t1	GT90(476-759)
g2942.t1	GT8(11-223)
g3024.t1	GT15(76-353)
g308.t1	N
g3108.t1	GT2_Glyco_trans_2_3(531-746)
g3227.t1	N
g3234.t1	GT62(84-347)
g3242.t1	GT15(92-195)+GT15(193-351)
g3268.t1	GT2_Chitin_synth_1(316-478)+GT2_Chitin_synth_2(456-659)
g3305.t1	GT64(96-356)
g3306.t1	GT32(82-157)
g3323.t1	N
g3324.t1	GT58(38-403)
g3332.t1	GT15(142-412)
g3340.t1	GT59(87-573)
g3424.t1	GT2_Glyco_trans_2_3(503-709)
g3549.t1	N
g357.t1	GT22(11-396)
g3613.t1	GT3(19-657)
g3677.t1	N
g3720.t1	GT50(129-398)
g3723.t1	N
g3845.t1	GT90(333-600)
g3999.t1	GT90(310-590)
g4201.t1	GT4(345-502)
g4207.t1	N
g4259.t1	GT4(216-355)
g4357.t1	GT1(943-1361)
g444.t1	GT32(148-224)
g446.t1	N
g4473.t1	GT4(254-423)
g4485.t1	N
g4516.t1	N
g4540.t1	GT4(414-582)
g4563.t1	GT34(10-208)
g5219.t1	GT39(63-301)
g5291.t1	GT1(60-409)
g5391.t1	GT20(144-674)
g5427.t1	GT4(2498-2649)
g5617.t1	N
g5678.t1	N
g5691.t1	GT2_Chitin_synth_2(1033-1541)
g5692.t1	GT2_Chitin_synth_2(1215-1722)
g5697.t1	N
g5797.t1	GT109(8-414)
g584.t1	N
g5921.t1	N
g5997.t1	N
g609.t1	GT2_Glycos_transf_2(123-260)
g6312.t1	GT57(3-214)+GT57(252-484)
g6341.t1	GT1(464-772)
g638.t1	GT22(37-455)
g6467.t1	GT62(74-337)
g6471.t1	N
g6480.t1	N
g65.t1	GT69(58-319)
g6572.t1	GT24(1163-1410)
g6579.t1	GT48(862-1639)
g6678.t1	GT1(199-500)
g6800.t1	GT2_Glycos_transf_2(14-183)
g6886.t1	GT57(16-488)
g6887.t1	N
g6943.t1	GT1(107-502)
g7021.t1	GT2_Chitin_synth_2(542-1065)
g706.t1	N
g7086.t1	N
g7140.t1	GT109(3-365)
g7152.t1	GT2_Glyco_tranf_2_3(79-323)
g7233.t1	GT22(13-457)
g7321.t1	GT1(126-506)
g7433.t1	GT64(109-348)
g7460.t1	N
g7524.t1	GT2_Glyco_tranf_2_3(253-486)
g7621.t1	GT90(400-674)
g7648.t1	N
g7959.t1	GT20(9-476)
g7983.t1	N
g7992.t1	N
g8086.t1	GT39(81-326)
g8114.t1	N
g8127.t1	GT39(59-304)
g8207.t1	GT20(159-615)
g8253.t1	N
g8407.t1	N
g94.t1	N
g940.t1	GT4(286-442)
g977.t1	GT15(33-340)
g993.t1	GT2_Chitin_synth_2(404-760)

## Sheet: PL
Genes involved in pectate lyases
Gene ID	HMMER
g1246.t1	PL1_10(85-259)
g270.t1	PL1_7(73-252)
g3182.t1	PL4_3(26-653)
g3269.t1	PL1_9(216-395)
g3548.t1	PL4_3(24-663)
g5088.t1	PL1_4(111-295)
g5492.t1	PL1_4(110-293)
g5600.t1	PL9_3(21-325)
g6568.t1	PL1_2(93-183)
g7118.t1	PL4_1(61-462)
g7338.t1	PL26(31-911)
g7708.t1	PL3_2(69-254)
g7842.t1	PL3_2(120-306)
g7844.t1	PL1_7(80-262)
g7893.t1	PL3_2(29-214)
g8177.t1	PL3_2(31-215)
