# Supplementary material for: Genomic and Metabolomic Analyses of the Marine Fungus Emericellopsis cladophorae: Insights into Saltwater Adaptability Mechanisms and Its Biosynthetic Potential
Source: J Fungi (Basel). 2021 Dec 30;8(1):31. doi: 10.3390/jof8010031 (PMC8780691; doi:10.3390/jof8010031)
Supplement: Supplementary file 1 [file jof-08-00031-s001.zip › Table S3 - secreted proteins.xlsx]

## Sheet: Table S3
Table S3. Secreted proteins of Emericellopsis cladophorae MUM 19.33
Gene ID	Source	Start	End	Score
g103.t1	SignalP-5.0	1	20	0.620206
g107.t1	SignalP-5.0	1	19	0.972067
g131.t1	SignalP-5.0	1	20	0.993722
g180.t1	SignalP-5.0	1	21	0.983758
g181.t1	SignalP-5.0	1	22	0.998946
g189.t1	SignalP-5.0	1	20	0.947879
g2.t1	SignalP-5.0	1	19	0.991991
g209.t1	SignalP-5.0	1	23	0.772887
g238.t1	SignalP-5.0	1	20	0.975982
g245.t1	SignalP-5.0	1	19	0.839530
g267.t1	SignalP-5.0	1	20	0.966217
g270.t1	SignalP-5.0	1	18	0.999058
g279.t1	SignalP-5.0	1	20	0.908809
g282.t1	SignalP-5.0	1	18	0.969427
g289.t1	SignalP-5.0	1	19	0.989989
g305.t1	SignalP-5.0	1	22	0.588366
g326.t1	SignalP-5.0	1	17	0.973223
g339.t1	SignalP-5.0	1	19	0.888748
g343.t1	SignalP-5.0	1	21	0.992387
g358.t1	SignalP-5.0	1	19	0.711477
g374.t1	SignalP-5.0	1	20	0.983983
g382.t1	SignalP-5.0	1	17	0.929527
g390.t1	SignalP-5.0	1	16	0.941648
g434.t1	SignalP-5.0	1	21	0.983868
g436.t1	SignalP-5.0	1	16	0.997261
g447.t1	SignalP-5.0	1	17	0.945319
g448.t1	SignalP-5.0	1	19	0.978738
g452.t1	SignalP-5.0	1	30	0.911248
g469.t1	SignalP-5.0	1	26	0.999139
g475.t1	SignalP-5.0	1	20	0.988332
g477.t1	SignalP-5.0	1	24	0.564205
g48.t1	SignalP-5.0	1	19	0.995127
g485.t1	SignalP-5.0	1	22	0.923084
g487.t1	SignalP-5.0	1	18	0.914660
g493.t1	SignalP-5.0	1	23	0.993206
g496.t1	SignalP-5.0	1	23	0.990715
g503.t1	SignalP-5.0	1	18	0.976627
g550.t1	SignalP-5.0	1	20	0.972332
g56.t1	SignalP-5.0	1	28	0.986724
g58.t1	SignalP-5.0	1	19	0.736052
g622.t1	SignalP-5.0	1	19	0.993260
g625.t1	SignalP-5.0	1	21	0.953418
g628.t1	SignalP-5.0	1	17	0.791198
g657.t1	SignalP-5.0	1	22	0.925032
g658.t1	SignalP-5.0	1	21	0.953185
g659.t1	SignalP-5.0	1	18	0.769407
g66.t1	SignalP-5.0	1	24	0.649505
g680.t1	SignalP-5.0	1	18	0.941935
g695.t1	SignalP-5.0	1	19	0.989084
g698.t1	SignalP-5.0	1	15	0.777667
g755.t1	SignalP-5.0	1	19	0.991063
g770.t1	SignalP-5.0	1	17	0.894617
g81.t1	SignalP-5.0	1	22	0.988348
g813.t1	SignalP-5.0	1	31	0.862336
g870.t1	SignalP-5.0	1	23	0.566344
g898.t1	SignalP-5.0	1	20	0.992114
g900.t1	SignalP-5.0	1	24	0.968008
g901.t1	SignalP-5.0	1	16	0.917250
g905.t1	SignalP-5.0	1	15	0.969485
g912.t1	SignalP-5.0	1	22	0.846974
g915.t1	SignalP-5.0	1	18	0.856365
g920.t1	SignalP-5.0	1	22	0.981817
g929.t1	SignalP-5.0	1	20	0.978463
g939.t1	SignalP-5.0	1	22	0.951349
g943.t1	SignalP-5.0	1	33	0.808369
g981.t1	SignalP-5.0	1	15	0.970054
g992.t1	SignalP-5.0	1	18	0.998656
g1019.t1	SignalP-5.0	1	19	0.952811
g1084.t1	SignalP-5.0	1	18	0.966899
g1105.t1	SignalP-5.0	1	18	0.968639
g1118.t1	SignalP-5.0	1	19	0.990386
g1132.t1	SignalP-5.0	1	22	0.940650
g1146.t1	SignalP-5.0	1	19	0.999134
g1157.t1	SignalP-5.0	1	22	0.982118
g1160.t1	SignalP-5.0	1	15	0.994696
g1172.t1	SignalP-5.0	1	21	0.571464
g1181.t1	SignalP-5.0	1	19	0.793352
g1223.t1	SignalP-5.0	1	20	0.919905
g1245.t1	SignalP-5.0	1	20	0.999255
g1246.t1	SignalP-5.0	1	17	0.980929
g1250.t1	SignalP-5.0	1	23	0.543237
g1260.t1	SignalP-5.0	1	19	0.710468
g1262.t1	SignalP-5.0	1	21	0.997290
g1274.t1	SignalP-5.0	1	20	0.975461
g1275.t1	SignalP-5.0	1	18	0.905071
g1279.t1	SignalP-5.0	1	19	0.758873
g1291.t1	SignalP-5.0	1	30	0.966597
g1298.t1	SignalP-5.0	1	24	0.698611
g1319.t1	SignalP-5.0	1	20	0.992203
g1366.t1	SignalP-5.0	1	34	0.959904
g1368.t1	SignalP-5.0	1	19	0.650914
g1375.t1	SignalP-5.0	1	18	0.997780
g1381.t1	SignalP-5.0	1	15	0.983581
g1386.t1	SignalP-5.0	1	19	0.977363
g1396.t1	SignalP-5.0	1	27	0.950271
g1400.t1	SignalP-5.0	1	24	0.986923
g1404.t1	SignalP-5.0	1	17	0.990350
g1413.t1	SignalP-5.0	1	18	0.994468
g1436.t1	SignalP-5.0	1	28	0.914622
g1444.t1	SignalP-5.0	1	26	0.684899
g1446.t1	SignalP-5.0	1	16	0.994952
g1460.t1	SignalP-5.0	1	32	0.895256
g1466.t1	SignalP-5.0	1	18	0.977914
g1467.t1	SignalP-5.0	1	16	0.780396
g1482.t1	SignalP-5.0	1	16	0.999684
g1488.t1	SignalP-5.0	1	31	0.825051
g1509.t1	SignalP-5.0	1	18	0.992473
g1518.t1	SignalP-5.0	1	19	0.990922
g1565.t1	SignalP-5.0	1	17	0.933597
g1566.t1	SignalP-5.0	1	14	0.647447
g1568.t1	SignalP-5.0	1	21	0.995834
g1579.t1	SignalP-5.0	1	19	0.988190
g1583.t1	SignalP-5.0	1	17	0.969253
g1591.t1	SignalP-5.0	1	19	0.958903
g1594.t1	SignalP-5.0	1	30	0.707079
g1604.t1	SignalP-5.0	1	23	0.941274
g1613.t1	SignalP-5.0	1	20	0.997654
g1616.t1	SignalP-5.0	1	22	0.988907
g1621.t1	SignalP-5.0	1	25	0.888201
g1640.t1	SignalP-5.0	1	17	0.991914
g1646.t1	SignalP-5.0	1	20	0.887525
g1654.t1	SignalP-5.0	1	26	0.906631
g1656.t1	SignalP-5.0	1	22	0.997108
g1661.t1	SignalP-5.0	1	20	0.901733
g1674.t1	SignalP-5.0	1	17	0.745370
g1676.t1	SignalP-5.0	1	18	0.998987
g1677.t1	SignalP-5.0	1	18	0.713516
g1682.t1	SignalP-5.0	1	23	0.982038
g1698.t1	SignalP-5.0	1	19	0.982666
g1699.t1	SignalP-5.0	1	19	0.998641
g1702.t1	SignalP-5.0	1	18	0.971746
g1704.t1	SignalP-5.0	1	18	0.985861
g1710.t1	SignalP-5.0	1	16	0.966804
g1714.t1	SignalP-5.0	1	21	0.996070
g1738.t1	SignalP-5.0	1	20	0.969068
g1742.t1	SignalP-5.0	1	20	0.997614
g1744.t1	SignalP-5.0	1	18	0.997638
g1758.t1	SignalP-5.0	1	13	0.876338
g1761.t1	SignalP-5.0	1	19	0.967339
g1765.t1	SignalP-5.0	1	20	0.978359
g1774.t1	SignalP-5.0	1	19	0.591678
g1777.t1	SignalP-5.0	1	15	0.980814
g1787.t1	SignalP-5.0	1	15	0.591430
g1803.t1	SignalP-5.0	1	19	0.902086
g1806.t1	SignalP-5.0	1	16	0.994146
g1852.t1	SignalP-5.0	1	18	0.961527
g1866.t1	SignalP-5.0	1	23	0.971147
g1871.t1	SignalP-5.0	1	22	0.955242
g1872.t1	SignalP-5.0	1	26	0.747917
g1914.t1	SignalP-5.0	1	17	0.978220
g1925.t1	SignalP-5.0	1	16	0.883511
g1948.t1	SignalP-5.0	1	19	0.951414
g1950.t1	SignalP-5.0	1	21	0.993333
g1969.t1	SignalP-5.0	1	17	0.982411
g1987.t1	SignalP-5.0	1	24	0.737091
g2001.t1	SignalP-5.0	1	15	0.977724
g2016.t1	SignalP-5.0	1	20	0.997906
g2034.t1	SignalP-5.0	1	16	0.980289
g2036.t1	SignalP-5.0	1	19	0.983569
g2065.t1	SignalP-5.0	1	18	0.997589
g2077.t1	SignalP-5.0	1	19	0.996843
g2082.t1	SignalP-5.0	1	18	0.997787
g2086.t1	SignalP-5.0	1	19	0.898858
g2129.t1	SignalP-5.0	1	31	0.883738
g2150.t1	SignalP-5.0	1	18	0.750692
g2155.t1	SignalP-5.0	1	24	0.987321
g2168.t1	SignalP-5.0	1	24	0.991545
g2170.t1	SignalP-5.0	1	16	0.991447
g2198.t1	SignalP-5.0	1	20	0.986706
g2229.t1	SignalP-5.0	1	18	0.990780
g2251.t1	SignalP-5.0	1	20	0.983220
g2278.t1	SignalP-5.0	1	21	0.788353
g2308.t1	SignalP-5.0	1	17	0.992593
g2313.t1	SignalP-5.0	1	16	0.995068
g2323.t1	SignalP-5.0	1	17	0.987202
g2324.t1	SignalP-5.0	1	19	0.998241
g2325.t1	SignalP-5.0	1	19	0.994644
g2327.t1	SignalP-5.0	1	19	0.973965
g2338.t1	SignalP-5.0	1	18	0.781856
g2343.t1	SignalP-5.0	1	15	0.975229
g2348.t1	SignalP-5.0	1	18	0.947785
g2355.t1	SignalP-5.0	1	22	0.929159
g2356.t1	SignalP-5.0	1	15	0.981662
g2357.t1	SignalP-5.0	1	24	0.996451
g2360.t1	SignalP-5.0	1	15	0.988645
g2362.t1	SignalP-5.0	1	17	0.934565
g2366.t1	SignalP-5.0	1	22	0.895276
g2372.t1	SignalP-5.0	1	18	0.992425
g2409.t1	SignalP-5.0	1	21	0.536455
g2415.t1	SignalP-5.0	1	23	0.994621
g2427.t1	SignalP-5.0	1	27	0.674745
g2455.t1	SignalP-5.0	1	19	0.966000
g2468.t1	SignalP-5.0	1	20	0.943969
g2473.t1	SignalP-5.0	1	24	0.997901
g2530.t1	SignalP-5.0	1	17	0.992353
g2538.t1	SignalP-5.0	1	27	0.618788
g2540.t1	SignalP-5.0	1	27	0.763089
g2541.t1	SignalP-5.0	1	22	0.997839
g2543.t1	SignalP-5.0	1	21	0.999422
g2546.t1	SignalP-5.0	1	18	0.981761
g2551.t1	SignalP-5.0	1	17	0.990816
g2556.t1	SignalP-5.0	1	17	0.948669
g2557.t1	SignalP-5.0	1	23	0.842284
g2588.t1	SignalP-5.0	1	20	0.813023
g2589.t1	SignalP-5.0	1	20	0.958243
g2601.t1	SignalP-5.0	1	25	0.934364
g2635.t1	SignalP-5.0	1	23	0.827383
g2673.t1	SignalP-5.0	1	28	0.523420
g2675.t1	SignalP-5.0	1	16	0.997283
g2700.t1	SignalP-5.0	1	19	0.961363
g2720.t1	SignalP-5.0	1	19	0.990068
g2745.t1	SignalP-5.0	1	16	0.930708
g2747.t1	SignalP-5.0	1	34	0.998795
g2757.t1	SignalP-5.0	1	24	0.748865
g2762.t1	SignalP-5.0	1	20	0.990589
g2768.t1	SignalP-5.0	1	20	0.948369
g2769.t1	SignalP-5.0	1	20	0.996791
g2789.t1	SignalP-5.0	1	20	0.958812
g2793.t1	SignalP-5.0	1	28	0.889703
g2813.t1	SignalP-5.0	1	19	0.994512
g2833.t1	SignalP-5.0	1	18	0.995878
g2891.t1	SignalP-5.0	1	24	0.663691
g2903.t1	SignalP-5.0	1	19	0.996896
g2919.t1	SignalP-5.0	1	22	0.840329
g2929.t1	SignalP-5.0	1	19	0.917797
g2948.t1	SignalP-5.0	1	16	0.998408
g2988.t1	SignalP-5.0	1	18	0.591783
g3029.t1	SignalP-5.0	1	21	0.917551
g3034.t1	SignalP-5.0	1	24	0.979601
g3037.t1	SignalP-5.0	1	20	0.530131
g3076.t1	SignalP-5.0	1	18	0.995649
g3094.t1	SignalP-5.0	1	29	0.784517
g3095.t1	SignalP-5.0	1	19	0.788331
g3139.t1	SignalP-5.0	1	17	0.998687
g3162.t1	SignalP-5.0	1	19	0.948504
g3163.t1	SignalP-5.0	1	18	0.997991
g3175.t1	SignalP-5.0	1	19	0.979418
g3207.t1	SignalP-5.0	1	17	0.998580
g3214.t1	SignalP-5.0	1	18	0.843331
g3223.t1	SignalP-5.0	1	18	0.990032
g3269.t1	SignalP-5.0	1	20	0.996080
g3270.t1	SignalP-5.0	1	18	0.995121
g3273.t1	SignalP-5.0	1	19	0.990446
g3279.t1	SignalP-5.0	1	15	0.989007
g3280.t1	SignalP-5.0	1	18	0.996428
g3281.t1	SignalP-5.0	1	20	0.933460
g3282.t1	SignalP-5.0	1	22	0.999197
g3285.t1	SignalP-5.0	1	18	0.827706
g3302.t1	SignalP-5.0	1	18	0.995643
g3303.t1	SignalP-5.0	1	21	0.997907
g3310.t1	SignalP-5.0	1	19	0.993880
g3313.t1	SignalP-5.0	1	20	0.925791
g3316.t1	SignalP-5.0	1	23	0.985399
g3326.t1	SignalP-5.0	1	21	0.617241
g3336.t1	SignalP-5.0	1	24	0.888207
g3338.t1	SignalP-5.0	1	24	0.983310
g3348.t1	SignalP-5.0	1	19	0.942732
g3349.t1	SignalP-5.0	1	24	0.593716
g3351.t1	SignalP-5.0	1	19	0.688762
g3354.t1	SignalP-5.0	1	15	0.998347
g3369.t1	SignalP-5.0	1	19	0.970472
g3385.t1	SignalP-5.0	1	15	0.979211
g3391.t1	SignalP-5.0	1	24	0.530771
g3417.t1	SignalP-5.0	1	26	0.976375
g3440.t1	SignalP-5.0	1	17	0.991555
g3447.t1	SignalP-5.0	1	17	0.964514
g3451.t1	SignalP-5.0	1	18	0.894657
g3457.t1	SignalP-5.0	1	24	0.555983
g3463.t1	SignalP-5.0	1	22	0.985591
g3465.t1	SignalP-5.0	1	15	0.975848
g3469.t1	SignalP-5.0	1	37	0.662727
g3482.t1	SignalP-5.0	1	19	0.946353
g3496.t1	SignalP-5.0	1	30	0.839020
g3499.t1	SignalP-5.0	1	23	0.765636
g3502.t1	SignalP-5.0	1	17	0.851834
g3505.t1	SignalP-5.0	1	22	0.942912
g3508.t1	SignalP-5.0	1	17	0.963173
g3546.t1	SignalP-5.0	1	18	0.651671
g3548.t1	SignalP-5.0	1	24	0.957507
g3549.t1	SignalP-5.0	1	20	0.994985
g3572.t1	SignalP-5.0	1	17	0.749534
g3625.t1	SignalP-5.0	1	16	0.997912
g3627.t1	SignalP-5.0	1	19	0.933731
g3628.t1	SignalP-5.0	1	19	0.800442
g3631.t1	SignalP-5.0	1	23	0.923986
g3637.t1	SignalP-5.0	1	18	0.812148
g3648.t1	SignalP-5.0	1	18	0.993148
g3658.t1	SignalP-5.0	1	18	0.922578
g3664.t1	SignalP-5.0	1	23	0.994151
g3669.t1	SignalP-5.0	1	19	0.995073
g3672.t1	SignalP-5.0	1	22	0.904036
g3705.t1	SignalP-5.0	1	19	0.995375
g3707.t1	SignalP-5.0	1	20	0.973989
g3715.t1	SignalP-5.0	1	18	0.908802
g3727.t1	SignalP-5.0	1	21	0.986046
g3731.t1	SignalP-5.0	1	18	0.551437
g3751.t1	SignalP-5.0	1	15	0.591900
g3845.t1	SignalP-5.0	1	26	0.672582
g3870.t1	SignalP-5.0	1	20	0.971782
g3892.t1	SignalP-5.0	1	20	0.971688
g3914.t1	SignalP-5.0	1	18	0.975350
g3916.t1	SignalP-5.0	1	33	0.816317
g3917.t1	SignalP-5.0	1	21	0.919083
g3921.t1	SignalP-5.0	1	20	0.977014
g3940.t1	SignalP-5.0	1	22	0.545757
g3954.t1	SignalP-5.0	1	18	0.851886
g3980.t1	SignalP-5.0	1	17	0.653343
g4007.t1	SignalP-5.0	1	21	0.742720
g4057.t1	SignalP-5.0	1	17	0.982966
g4110.t1	SignalP-5.0	1	17	0.918424
g4112.t1	SignalP-5.0	1	20	0.841996
g4120.t1	SignalP-5.0	1	15	0.985166
g4123.t1	SignalP-5.0	1	18	0.989273
g4129.t1	SignalP-5.0	1	20	0.990895
g4131.t1	SignalP-5.0	1	18	0.986800
g4133.t1	SignalP-5.0	1	20	0.995715
g4135.t1	SignalP-5.0	1	16	0.998185
g4149.t1	SignalP-5.0	1	18	0.864830
g4150.t1	SignalP-5.0	1	16	0.971914
g4152.t1	SignalP-5.0	1	18	0.923597
g4173.t1	SignalP-5.0	1	19	0.948419
g4175.t1	SignalP-5.0	1	21	0.995989
g4177.t1	SignalP-5.0	1	21	0.762546
g4184.t1	SignalP-5.0	1	19	0.952296
g4197.t1	SignalP-5.0	1	16	0.997284
g4202.t1	SignalP-5.0	1	22	0.986552
g4268.t1	SignalP-5.0	1	18	0.998912
g4279.t1	SignalP-5.0	1	23	0.979660
g4283.t1	SignalP-5.0	1	17	0.989907
g4285.t1	SignalP-5.0	1	20	0.991887
g4313.t1	SignalP-5.0	1	15	0.971613
g4315.t1	SignalP-5.0	1	22	0.997877
g4319.t1	SignalP-5.0	1	18	0.999233
g4327.t1	SignalP-5.0	1	21	0.938995
g4348.t1	SignalP-5.0	1	18	0.989668
g4354.t1	SignalP-5.0	1	25	0.617487
g4356.t1	SignalP-5.0	1	17	0.979315
g4358.t1	SignalP-5.0	1	22	0.973828
g4371.t1	SignalP-5.0	1	18	0.895218
g4372.t1	SignalP-5.0	1	29	0.812322
g4377.t1	SignalP-5.0	1	19	0.762089
g4400.t1	SignalP-5.0	1	20	0.866652
g4422.t1	SignalP-5.0	1	23	0.576988
g4437.t1	SignalP-5.0	1	19	0.507247
g4440.t1	SignalP-5.0	1	15	0.994384
g4445.t1	SignalP-5.0	1	16	0.986879
g4447.t1	SignalP-5.0	1	18	0.978421
g4448.t1	SignalP-5.0	1	21	0.963136
g4479.t1	SignalP-5.0	1	20	0.940088
g4480.t1	SignalP-5.0	1	15	0.970264
g4495.t1	SignalP-5.0	1	21	0.958548
g4496.t1	SignalP-5.0	1	18	0.969001
g4500.t1	SignalP-5.0	1	16	0.998738
g4501.t1	SignalP-5.0	1	19	0.981885
g4526.t1	SignalP-5.0	1	32	0.611414
g4527.t1	SignalP-5.0	1	22	0.980383
g4532.t1	SignalP-5.0	1	20	0.972984
g4549.t1	SignalP-5.0	1	17	0.998685
g4550.t1	SignalP-5.0	1	23	0.996619
g4575.t1	SignalP-5.0	1	18	0.973827
g4576.t1	SignalP-5.0	1	20	0.601056
g4580.t1	SignalP-5.0	1	17	0.913452
g4605.t1	SignalP-5.0	1	27	0.984198
g4606.t1	SignalP-5.0	1	22	0.534979
g4619.t1	SignalP-5.0	1	18	0.941734
g4640.t1	SignalP-5.0	1	18	0.980397
g4648.t1	SignalP-5.0	1	18	0.992491
g4665.t1	SignalP-5.0	1	19	0.741015
g4666.t1	SignalP-5.0	1	19	0.986701
g4668.t1	SignalP-5.0	1	22	0.980351
g4682.t1	SignalP-5.0	1	17	0.906062
g4724.t1	SignalP-5.0	1	28	0.985520
g4780.t1	SignalP-5.0	1	17	0.994911
g4800.t1	SignalP-5.0	1	17	0.966531
g4801.t1	SignalP-5.0	1	21	0.978273
g4822.t1	SignalP-5.0	1	20	0.989589
g4823.t1	SignalP-5.0	1	19	0.998861
g4824.t1	SignalP-5.0	1	21	0.942522
g4826.t1	SignalP-5.0	1	21	0.794147
g4829.t1	SignalP-5.0	1	27	0.776215
g4832.t1	SignalP-5.0	1	14	0.993113
g4881.t1	SignalP-5.0	1	16	0.998918
g4882.t1	SignalP-5.0	1	19	0.998172
g4885.t1	SignalP-5.0	1	19	0.988521
g4889.t1	SignalP-5.0	1	18	0.981146
g4897.t1	SignalP-5.0	1	24	0.987090
g4910.t1	SignalP-5.0	1	18	0.972804
g4917.t1	SignalP-5.0	1	20	0.882050
g4946.t1	SignalP-5.0	1	17	0.929469
g4954.t1	SignalP-5.0	1	17	0.956799
g4955.t1	SignalP-5.0	1	28	0.948785
g4958.t1	SignalP-5.0	1	20	0.807694
g4990.t1	SignalP-5.0	1	20	0.870245
g5000.t1	SignalP-5.0	1	23	0.950288
g5007.t1	SignalP-5.0	1	18	0.826829
g5023.t1	SignalP-5.0	1	16	0.997959
g5025.t1	SignalP-5.0	1	21	0.981772
g5042.t1	SignalP-5.0	1	25	0.524946
g5055.t1	SignalP-5.0	1	25	0.783901
g5068.t1	SignalP-5.0	1	19	0.975714
g5074.t1	SignalP-5.0	1	19	0.997303
g5085.t1	SignalP-5.0	1	18	0.988504
g5086.t1	SignalP-5.0	1	19	0.738440
g5088.t1	SignalP-5.0	1	19	0.988584
g5097.t1	SignalP-5.0	1	22	0.990305
g5110.t1	SignalP-5.0	1	21	0.993922
g5142.t1	SignalP-5.0	1	16	0.947757
g5148.t1	SignalP-5.0	1	16	0.996913
g5149.t1	SignalP-5.0	1	14	0.993397
g5154.t1	SignalP-5.0	1	17	0.796793
g5173.t1	SignalP-5.0	1	18	0.634108
g5188.t1	SignalP-5.0	1	19	0.982195
g5193.t1	SignalP-5.0	1	21	0.922437
g5202.t1	SignalP-5.0	1	18	0.920242
g5222.t1	SignalP-5.0	1	17	0.919094
g5230.t1	SignalP-5.0	1	40	0.872698
g5234.t1	SignalP-5.0	1	24	0.957181
g5236.t1	SignalP-5.0	1	32	0.906639
g5241.t1	SignalP-5.0	1	22	0.997855
g5252.t1	SignalP-5.0	1	23	0.713596
g5253.t1	SignalP-5.0	1	17	0.912616
g5279.t1	SignalP-5.0	1	16	0.961436
g5280.t1	SignalP-5.0	1	16	0.996675
g5303.t1	SignalP-5.0	1	17	0.974021
g5314.t1	SignalP-5.0	1	19	0.993703
g5318.t1	SignalP-5.0	1	16	0.927569
g5340.t1	SignalP-5.0	1	20	0.989832
g5368.t1	SignalP-5.0	1	16	0.888056
g5369.t1	SignalP-5.0	1	19	0.996668
g5375.t1	SignalP-5.0	1	15	0.958634
g5379.t1	SignalP-5.0	1	17	0.991692
g5384.t1	SignalP-5.0	1	22	0.998962
g5387.t1	SignalP-5.0	1	23	0.988877
g5388.t1	SignalP-5.0	1	23	0.998862
g5422.t1	SignalP-5.0	1	19	0.999161
g5461.t1	SignalP-5.0	1	32	0.549130
g5466.t1	SignalP-5.0	1	16	0.869878
g5471.t1	SignalP-5.0	1	22	0.994291
g5480.t1	SignalP-5.0	1	24	0.996351
g5492.t1	SignalP-5.0	1	18	0.868378
g5499.t1	SignalP-5.0	1	20	0.763446
g5504.t1	SignalP-5.0	1	21	0.988989
g5505.t1	SignalP-5.0	1	19	0.986032
g5506.t1	SignalP-5.0	1	18	0.987900
g5508.t1	SignalP-5.0	1	17	0.976720
g5514.t1	SignalP-5.0	1	18	0.566995
g5518.t1	SignalP-5.0	1	16	0.990787
g5522.t1	SignalP-5.0	1	16	0.996779
g5524.t1	SignalP-5.0	1	19	0.993302
g5559.t1	SignalP-5.0	1	17	0.904691
g5564.t1	SignalP-5.0	1	15	0.999133
g5566.t1	SignalP-5.0	1	19	0.652564
g5570.t1	SignalP-5.0	1	19	0.991495
g5600.t1	SignalP-5.0	1	20	0.829130
g5611.t1	SignalP-5.0	1	18	0.997071
g5612.t1	SignalP-5.0	1	16	0.994684
g5615.t1	SignalP-5.0	1	22	0.836829
g5737.t1	SignalP-5.0	1	22	0.836581
g5744.t1	SignalP-5.0	1	19	0.992072
g5773.t1	SignalP-5.0	1	21	0.991386
g5795.t1	SignalP-5.0	1	18	0.995048
g5797.t1	SignalP-5.0	1	22	0.748303
g5800.t1	SignalP-5.0	1	17	0.962169
g5816.t1	SignalP-5.0	1	19	0.967366
g5826.t1	SignalP-5.0	1	20	0.834066
g5829.t1	SignalP-5.0	1	17	0.995809
g5831.t1	SignalP-5.0	1	21	0.941314
g5834.t1	SignalP-5.0	1	26	0.579571
g5836.t1	SignalP-5.0	1	23	0.815225
g5843.t1	SignalP-5.0	1	19	0.999212
g5854.t1	SignalP-5.0	1	22	0.948416
g5856.t1	SignalP-5.0	1	18	0.995550
g5857.t1	SignalP-5.0	1	22	0.952947
g5858.t1	SignalP-5.0	1	18	0.819752
g5887.t1	SignalP-5.0	1	16	0.858117
g5889.t1	SignalP-5.0	1	24	0.995628
g5898.t1	SignalP-5.0	1	15	0.989100
g5966.t1	SignalP-5.0	1	18	0.999128
g5971.t1	SignalP-5.0	1	18	0.999452
g5974.t1	SignalP-5.0	1	21	0.891436
g5993.t1	SignalP-5.0	1	19	0.894448
g6004.t1	SignalP-5.0	1	18	0.953582
g6017.t1	SignalP-5.0	1	17	0.859485
g6035.t1	SignalP-5.0	1	20	0.928668
g6044.t1	SignalP-5.0	1	16	0.944895
g6091.t1	SignalP-5.0	1	17	0.953633
g6092.t1	SignalP-5.0	1	24	0.994974
g6101.t1	SignalP-5.0	1	20	0.978297
g6102.t1	SignalP-5.0	1	18	0.991592
g6114.t1	SignalP-5.0	1	15	0.834445
g6116.t1	SignalP-5.0	1	23	0.998781
g6126.t1	SignalP-5.0	1	21	0.954070
g6171.t1	SignalP-5.0	1	30	0.847685
g6180.t1	SignalP-5.0	1	23	0.807697
g6185.t1	SignalP-5.0	1	26	0.970022
g6187.t1	SignalP-5.0	1	15	0.982379
g6193.t1	SignalP-5.0	1	20	0.904996
g6206.t1	SignalP-5.0	1	18	0.979573
g6225.t1	SignalP-5.0	1	18	0.959341
g6234.t1	SignalP-5.0	1	15	0.567123
g6235.t1	SignalP-5.0	1	17	0.997081
g6290.t1	SignalP-5.0	1	20	0.914327
g6291.t1	SignalP-5.0	1	22	0.960108
g6292.t1	SignalP-5.0	1	19	0.966016
g6293.t1	SignalP-5.0	1	18	0.998727
g6296.t1	SignalP-5.0	1	21	0.983001
g6299.t1	SignalP-5.0	1	22	0.902050
g6309.t1	SignalP-5.0	1	16	0.966763
g6310.t1	SignalP-5.0	1	19	0.999145
g6313.t1	SignalP-5.0	1	21	0.766743
g6327.t1	SignalP-5.0	1	20	0.956063
g6385.t1	SignalP-5.0	1	23	0.649244
g6415.t1	SignalP-5.0	1	15	0.964464
g6418.t1	SignalP-5.0	1	23	0.944297
g6422.t1	SignalP-5.0	1	20	0.959026
g6451.t1	SignalP-5.0	1	22	0.994733
g6505.t1	SignalP-5.0	1	22	0.911984
g6519.t1	SignalP-5.0	1	16	0.935463
g6527.t1	SignalP-5.0	1	19	0.998080
g6530.t1	SignalP-5.0	1	23	0.903364
g6577.t1	SignalP-5.0	1	19	0.934259
g6592.t1	SignalP-5.0	1	28	0.768132
g6608.t1	SignalP-5.0	1	19	0.979124
g6609.t1	SignalP-5.0	1	18	0.962263
g6617.t1	SignalP-5.0	1	21	0.999741
g6625.t1	SignalP-5.0	1	26	0.984463
g6632.t1	SignalP-5.0	1	19	0.999385
g6638.t1	SignalP-5.0	1	20	0.993347
g6639.t1	SignalP-5.0	1	21	0.962515
g6661.t1	SignalP-5.0	1	20	0.997360
g6664.t1	SignalP-5.0	1	22	0.573637
g6666.t1	SignalP-5.0	1	24	0.887105
g6667.t1	SignalP-5.0	1	17	0.955870
g6671.t1	SignalP-5.0	1	19	0.936733
g6677.t1	SignalP-5.0	1	19	0.999007
g6678.t1	SignalP-5.0	1	22	0.852634
g6679.t1	SignalP-5.0	1	21	0.993383
g6708.t1	SignalP-5.0	1	17	0.598602
g6719.t1	SignalP-5.0	1	22	0.945560
g6723.t1	SignalP-5.0	1	15	0.987179
g6727.t1	SignalP-5.0	1	23	0.962825
g6729.t1	SignalP-5.0	1	18	0.977369
g6740.t1	SignalP-5.0	1	16	0.838041
g6744.t1	SignalP-5.0	1	19	0.767832
g6745.t1	SignalP-5.0	1	21	0.993973
g6746.t1	SignalP-5.0	1	18	0.995207
g6754.t1	SignalP-5.0	1	16	0.968163
g6757.t1	SignalP-5.0	1	19	0.551193
g6762.t1	SignalP-5.0	1	19	0.991815
g6775.t1	SignalP-5.0	1	15	0.953670
g6782.t1	SignalP-5.0	1	15	0.994494
g6790.t1	SignalP-5.0	1	23	0.946319
g6798.t1	SignalP-5.0	1	16	0.992379
g6808.t1	SignalP-5.0	1	24	0.854863
g6834.t1	SignalP-5.0	1	16	0.948972
g6837.t1	SignalP-5.0	1	17	0.998183
g6838.t1	SignalP-5.0	1	16	0.767022
g6844.t1	SignalP-5.0	1	13	0.924911
g6849.t1	SignalP-5.0	1	20	0.688101
g6864.t1	SignalP-5.0	1	17	0.881814
g6865.t1	SignalP-5.0	1	16	0.912090
g6885.t1	SignalP-5.0	1	16	0.993463
g6896.t1	SignalP-5.0	1	37	0.797135
g6912.t1	SignalP-5.0	1	42	0.629238
g6924.t1	SignalP-5.0	1	18	0.545028
g6934.t1	SignalP-5.0	1	22	0.854373
g6938.t1	SignalP-5.0	1	17	0.994043
g6941.t1	SignalP-5.0	1	26	0.973905
g6959.t1	SignalP-5.0	1	21	0.931072
g6961.t1	SignalP-5.0	1	19	0.751685
g6980.t1	SignalP-5.0	1	19	0.997013
g7031.t1	SignalP-5.0	1	16	0.764736
g7032.t1	SignalP-5.0	1	26	0.895308
g7038.t1	SignalP-5.0	1	25	0.941564
g7041.t1	SignalP-5.0	1	21	0.996173
g7044.t1	SignalP-5.0	1	21	0.567589
g7045.t1	SignalP-5.0	1	20	0.964683
g7046.t1	SignalP-5.0	1	19	0.985962
g7061.t1	SignalP-5.0	1	20	0.996555
g7067.t1	SignalP-5.0	1	17	0.997845
g7071.t1	SignalP-5.0	1	23	0.775904
g7078.t1	SignalP-5.0	1	21	0.923181
g7095.t1	SignalP-5.0	1	20	0.672173
g7107.t1	SignalP-5.0	1	19	0.988677
g7109.t1	SignalP-5.0	1	20	0.999240
g7112.t1	SignalP-5.0	1	19	0.994619
g7116.t1	SignalP-5.0	1	15	0.984058
g7118.t1	SignalP-5.0	1	20	0.996542
g7122.t1	SignalP-5.0	1	21	0.940539
g7140.t1	SignalP-5.0	1	24	0.684221
g7147.t1	SignalP-5.0	1	22	0.995955
g7158.t1	SignalP-5.0	1	20	0.910938
g7162.t1	SignalP-5.0	1	17	0.999516
g7196.t1	SignalP-5.0	1	16	0.997034
g7200.t1	SignalP-5.0	1	21	0.982739
g7201.t1	SignalP-5.0	1	18	0.978767
g7204.t1	SignalP-5.0	1	19	0.993931
g7215.t1	SignalP-5.0	1	24	0.958510
g7266.t1	SignalP-5.0	1	20	0.590131
g7268.t1	SignalP-5.0	1	21	0.796096
g7313.t1	SignalP-5.0	1	24	0.800583
g7319.t1	SignalP-5.0	1	22	0.892116
g7338.t1	SignalP-5.0	1	20	0.991234
g7345.t1	SignalP-5.0	1	17	0.974327
g7349.t1	SignalP-5.0	1	16	0.999619
g7353.t1	SignalP-5.0	1	18	0.987346
g7358.t1	SignalP-5.0	1	16	0.563949
g7372.t1	SignalP-5.0	1	21	0.994306
g7379.t1	SignalP-5.0	1	16	0.986707
g7384.t1	SignalP-5.0	1	22	0.805965
g7408.t1	SignalP-5.0	1	21	0.919626
g7414.t1	SignalP-5.0	1	18	0.821988
g7421.t1	SignalP-5.0	1	20	0.989764
g7427.t1	SignalP-5.0	1	19	0.990010
g7430.t1	SignalP-5.0	1	21	0.957754
g7451.t1	SignalP-5.0	1	22	0.932433
g7471.t1	SignalP-5.0	1	16	0.719515
g7480.t1	SignalP-5.0	1	19	0.687632
g7481.t1	SignalP-5.0	1	19	0.973590
g7497.t1	SignalP-5.0	1	18	0.987300
g7521.t1	SignalP-5.0	1	19	0.986474
g7525.t1	SignalP-5.0	1	21	0.827393
g7528.t1	SignalP-5.0	1	17	0.960624
g7547.t1	SignalP-5.0	1	26	0.915126
g7551.t1	SignalP-5.0	1	16	0.984920
g7552.t1	SignalP-5.0	1	18	0.993612
g7556.t1	SignalP-5.0	1	20	0.991436
g7558.t1	SignalP-5.0	1	21	0.943920
g7559.t1	SignalP-5.0	1	18	0.900215
g7561.t1	SignalP-5.0	1	19	0.996985
g7562.t1	SignalP-5.0	1	24	0.928774
g7568.t1	SignalP-5.0	1	25	0.982396
g7571.t1	SignalP-5.0	1	26	0.983736
g7574.t1	SignalP-5.0	1	19	0.990805
g7577.t1	SignalP-5.0	1	15	0.989638
g7583.t1	SignalP-5.0	1	24	0.951671
g7584.t1	SignalP-5.0	1	19	0.996013
g7588.t1	SignalP-5.0	1	15	0.995269
g7646.t1	SignalP-5.0	1	19	0.973800
g7649.t1	SignalP-5.0	1	18	0.986171
g7653.t1	SignalP-5.0	1	23	0.565949
g7657.t1	SignalP-5.0	1	20	0.945517
g7664.t1	SignalP-5.0	1	23	0.501293
g7666.t1	SignalP-5.0	1	17	0.989382
g7676.t1	SignalP-5.0	1	20	0.981583
g7679.t1	SignalP-5.0	1	20	0.915278
g7696.t1	SignalP-5.0	1	17	0.945512
g7699.t1	SignalP-5.0	1	16	0.995985
g7701.t1	SignalP-5.0	1	16	0.976712
g7702.t1	SignalP-5.0	1	20	0.938108
g7703.t1	SignalP-5.0	1	18	0.830337
g7705.t1	SignalP-5.0	1	20	0.981010
g7707.t1	SignalP-5.0	1	19	0.994889
g7708.t1	SignalP-5.0	1	16	0.981176
g7717.t1	SignalP-5.0	1	20	0.998432
g7721.t1	SignalP-5.0	1	36	0.839466
g7722.t1	SignalP-5.0	1	21	0.898203
g7731.t1	SignalP-5.0	1	24	0.547211
g7732.t1	SignalP-5.0	1	19	0.955501
g7735.t1	SignalP-5.0	1	17	0.933571
g7765.t1	SignalP-5.0	1	22	0.960264
g7771.t1	SignalP-5.0	1	23	0.525618
g7778.t1	SignalP-5.0	1	20	0.570821
g7779.t1	SignalP-5.0	1	20	0.994049
g7780.t1	SignalP-5.0	1	20	0.786181
g7782.t1	SignalP-5.0	1	23	0.973013
g7797.t1	SignalP-5.0	1	17	0.819647
g7798.t1	SignalP-5.0	1	18	0.996387
g7812.t1	SignalP-5.0	1	16	0.994649
g7815.t1	SignalP-5.0	1	19	0.998566
g7824.t1	SignalP-5.0	1	25	0.992879
g7842.t1	SignalP-5.0	1	19	0.947698
g7843.t1	SignalP-5.0	1	24	0.984568
g7844.t1	SignalP-5.0	1	15	0.995020
g7865.t1	SignalP-5.0	1	17	0.980334
g7886.t1	SignalP-5.0	1	17	0.829611
g7890.t1	SignalP-5.0	1	19	0.989336
g7892.t1	SignalP-5.0	1	17	0.996549
g7893.t1	SignalP-5.0	1	21	0.940511
g7901.t1	SignalP-5.0	1	19	0.935293
g7902.t1	SignalP-5.0	1	18	0.953080
g7911.t1	SignalP-5.0	1	21	0.983327
g7912.t1	SignalP-5.0	1	24	0.991787
g7923.t1	SignalP-5.0	1	19	0.815755
g7934.t1	SignalP-5.0	1	19	0.910237
g7937.t1	SignalP-5.0	1	19	0.968157
g7938.t1	SignalP-5.0	1	20	0.970080
g7957.t1	SignalP-5.0	1	17	0.824826
g7962.t1	SignalP-5.0	1	17	0.987166
g7965.t1	SignalP-5.0	1	16	0.996583
g7969.t1	SignalP-5.0	1	23	0.993627
g7972.t1	SignalP-5.0	1	16	0.930500
g7990.t1	SignalP-5.0	1	19	0.997820
g8008.t1	SignalP-5.0	1	19	0.972361
g8015.t1	SignalP-5.0	1	18	0.991419
g8017.t1	SignalP-5.0	1	21	0.992572
g8023.t1	SignalP-5.0	1	18	0.931277
g8027.t1	SignalP-5.0	1	19	0.990732
g8043.t1	SignalP-5.0	1	23	0.996011
g8064.t1	SignalP-5.0	1	16	0.997808
g8070.t1	SignalP-5.0	1	18	0.969259
g8075.t1	SignalP-5.0	1	19	0.950348
g8081.t1	SignalP-5.0	1	22	0.954491
g8085.t1	SignalP-5.0	1	22	0.851467
g8131.t1	SignalP-5.0	1	22	0.635189
g8154.t1	SignalP-5.0	1	18	0.748055
g8175.t1	SignalP-5.0	1	20	0.993474
g8176.t1	SignalP-5.0	1	23	0.854310
g8177.t1	SignalP-5.0	1	21	0.931356
g8195.t1	SignalP-5.0	1	21	0.957618
g8201.t1	SignalP-5.0	1	17	0.653776
g8224.t1	SignalP-5.0	1	26	0.950101
g8231.t1	SignalP-5.0	1	20	0.996714
g8237.t1	SignalP-5.0	1	20	0.897980
g8239.t1	SignalP-5.0	1	25	0.938094
g8241.t1	SignalP-5.0	1	19	0.997677
g8242.t1	SignalP-5.0	1	17	0.987109
g8244.t1	SignalP-5.0	1	17	0.512419
g8245.t1	SignalP-5.0	1	20	0.955722
g8254.t1	SignalP-5.0	1	17	0.989491
g8289.t1	SignalP-5.0	1	18	0.997570
g8303.t1	SignalP-5.0	1	24	0.697518
g8304.t1	SignalP-5.0	1	18	0.979179
g8322.t1	SignalP-5.0	1	21	0.987095
g8326.t1	SignalP-5.0	1	20	0.994664
g8333.t1	SignalP-5.0	1	18	0.622313
g8335.t1	SignalP-5.0	1	17	0.999652
g8351.t1	SignalP-5.0	1	20	0.809969
g8368.t1	SignalP-5.0	1	17	0.523611
g8417.t1	SignalP-5.0	1	16	0.984571
g8421.t1	SignalP-5.0	1	16	0.989111
g8422.t1	SignalP-5.0	1	15	0.972866
g8440.t1	SignalP-5.0	1	19	0.992460
g8447.t1	SignalP-5.0	1	25	0.703643
g8448.t1	SignalP-5.0	1	27	0.880310
g8449.t1	SignalP-5.0	1	24	0.956531
g8511.t1	SignalP-5.0	1	24	0.996652
g8530.t1	SignalP-5.0	1	17	0.763401
