# Supplementary material for: Genomic and Metabolomic Analyses of the Marine Fungus Emericellopsis cladophorae: Insights into Saltwater Adaptability Mechanisms and Its Biosynthetic Potential
Source: J Fungi (Basel). 2021 Dec 30;8(1):31. doi: 10.3390/jof8010031 (PMC8780691; doi:10.3390/jof8010031)
Supplement: Supplementary file 1 [file jof-08-00031-s001.zip › Table S4 - transporters.xlsx]

## Sheet: Table S4
Table S4. Transporters prediction of Emericellopsis cladophorae MUM 19.33
Name	Query	Transporter	Bit-Score	Description	E Value	Query coverage
gnl|TC-DB|594627457|1.A.105.1.2	g6245.t1	Channels and pores (TC 1)	118.242	PREDICTED: LOW QUALITY PROTEIN: mixed lineage kinase domain-like protein [Balaenoptera acutorostrata scammoni]	5.68e-29	54.47%
gnl|TC-DB|A2QW01|1.A.88.1.4	g1370.t1	Channels and pores (TC 1)	322.398	Putative uncharacterized protein An11g03330 OS=Aspergillus niger (strain CBS 513.88 / FGSC A1513) GN=An11g03330 PE=4 SV=1	3.03e-98	64.95%
gnl|TC-DB|A2R8R0|1.B.69.1.4	g64.t1	Channels and pores (TC 1)	241.506	Similarity to hypothetical protein PMP24 - Mus musculus OS=Aspergillus niger (strain CBS 513.88 / FGSC A1513) GN=An16g08040 PE=4 SV=1	2.44e-81	98.22%
gnl|TC-DB|A5PH36|1.A.1.4.10	g6127.t1	Channels and pores (TC 1)	56.6102	AKT1 inward rectifier channel OS=Physcomitrella patens GN=akt1 PE=4 SV=1	3.31e-10	53.55%
gnl|TC-DB|A8IAT9|1.A.4.1.14	g1481.t1	Channels and pores (TC 1)	63.1586	Flagellar associated protein (Fragment) OS=Chlamydomonas reinhardtii GN=FAP148 PE=4 SV=1	2.38e-10	43.14%
gnl|TC-DB|A8JCM1|1.A.4.1.13	g3862.t1	Channels and pores (TC 1)	48.1358	Transient receptor potential ion channel protein OS=Chlamydomonas reinhardtii GN=TRP6 PE=4 SV=1	9.09e-06	34.52%
gnl|TC-DB|A8K546|1.A.54.3.3	g7153.t1	Channels and pores (TC 1)	86.2705	cDNA FLJ75194, highly similar to Homo sapiens presenilin-like protein 4 (PSL4 gene) OS=Homo sapiens PE=2 SV=1	2.98e-18	42.16%
gnl|TC-DB|A9T3V6|1.A.87.4.1	g7580.t1	Channels and pores (TC 1)	51.2174	Predicted protein OS=Physcomitrella patens subsp. patens GN=PHYPADRAFT_87730 PE=4 SV=1	2.17e-07	75.45%
gnl|TC-DB|A9V8N9|1.A.77.1.13	g1303.t1	Channels and pores (TC 1)	225.328	Predicted protein OS=Monosiga brevicollis GN=33945 PE=4 SV=1	1.24e-68	83.49%
gnl|TC-DB|A9XIK8|1.A.56.1.10	g2145.t1	Channels and pores (TC 1)	199.134	CTR2 long splice variant OS=Colletotrichum gloeosporioides f. sp. aeschynomenes GN=CTR2 PE=2 SV=1	4.41e-66	100.00%
gnl|TC-DB|AYS76116|1.A.1.4.12	g6573.t1	Channels and pores (TC 1)	86.2705	BLINK2 [synthetic construct]	8.31e-18	11.55%
gnl|TC-DB|AYS76116|1.A.1.4.12	g1546.t1	Channels and pores (TC 1)	78.5666	BLINK2 [synthetic construct]	1.72e-17	56.25%
gnl|TC-DB|B0YES0|1.A.17.1.17	g5772.t1	Channels and pores (TC 1)	535.028	Plasma membrane channel protein Ist2, putative OS=Neosartorya fumigata (strain CEA10 / CBS 144.89 / FGSC A1163) GN=AFUB_100160 PE=4 SV=1	0	97.76%
gnl|TC-DB|B2W864|1.B.8.6.5	g1236.t1	Channels and pores (TC 1)	196.052	Putative uncharacterized protein OS=Pyrenophora tritici-repentis (strain Pt-1C-BFP) GN=PTRG_06002 PE=4 SV=1	9.41e-58	49.03%
gnl|TC-DB|B2ZXD5|1.A.38.1.1	g6643.t1	Channels and pores (TC 1)	121.324	Golgi pH regulator OS=Cricetulus griseus GN=GPHR PE=2 SV=1	1.06e-29	79.89%
gnl|TC-DB|B8AFH9|1.A.13.2.1	g2375.t1	Channels and pores (TC 1)	83.9593	Putative uncharacterized protein OS=Oryza sativa subsp. indica GN=OsI_08104 PE=4 SV=1	1.31e-16	25.30%
gnl|TC-DB|B8AFH9|1.A.13.2.1	g3899.t1	Channels and pores (TC 1)	93.2041	Putative uncharacterized protein OS=Oryza sativa subsp. indica GN=OsI_08104 PE=4 SV=1	2.61e-19	20.31%
gnl|TC-DB|B8N1Q6|1.A.55.4.1	g1983.t1	Channels and pores (TC 1)	162.155	Clathrin-coated vesicle protein, putative OS=Aspergillus flavus (strain ATCC 200026 / FGSC A1120 / NRRL 3357 / JCM 12722 / SRRC 167) GN=AFLA_032100 PE=4 SV=1	4.18e-52	100.00%
gnl|TC-DB|C5NSW8|1.A.1.20.8	g7535.t1	Channels and pores (TC 1)	104.375	Aureochrome1-like protein (Fragment) OS=Chattonella marina var. antiqua OX=859642 GN=CaAUREO1 PE=2 SV=1	3.17e-24	14.78%
gnl|TC-DB|C7Z7K1|1.A.17.1.18	g843.t1	Channels and pores (TC 1)	1076.62	Predicted protein OS=Nectria haematococca (strain 77-13-4 / ATCC MYA-4622 / FGSC 9596 / MPVI) GN=NECHADRAFT_66456 PE=1 SV=1	0	63.67%
gnl|TC-DB|E4ZMW5|1.A.67.1.5	g6934.t1	Channels and pores (TC 1)	70.8626	Putative uncharacterized protein OS=Leptosphaeria maculans (strain JN3 / isolate v23.1.3 / race Av1-4-5-6-7-8) GN=LEMA_P052740.1 PE=4 SV=1	9.62e-17	98.53%
gnl|TC-DB|E9EKK1|1.C.119.1.5	g6156.t1	Channels and pores (TC 1)	237.269	Aegerolysin OS=Metarhizium robertsii (strain ARSEF 23 / ATCC MYA-3075) GN=MAA_00149 PE=4 SV=1	3.23e-82	100.00%
gnl|TC-DB|EEQ47301|1.A.4.4.3	g3287.t1	Channels and pores (TC 1)	433.721	conserved hypothetical protein [Candida albicans WO-1]	1.43e-143	78.55%
gnl|TC-DB|EXM11247.1|1.C.104.2.2	g2185.t1	Channels and pores (TC 1)	692.96	hypothetical protein FOIG_01022 [Fusarium oxysporum f. sp. cubense tropical race 4 54006]	0	99.82%
gnl|TC-DB|EXM11247.1|1.C.104.2.2	g3449.t1	Channels and pores (TC 1)	62.3882	hypothetical protein FOIG_01022 [Fusarium oxysporum f. sp. cubense tropical race 4 54006]	7.60e-10	19.40%
gnl|TC-DB|F5H8T9|1.H.1.4.1	g5370.t1	Channels and pores (TC 1)	289.656	Putative uncharacterized protein OS=Neurospora crassa (strain ATCC 24698 / 74-OR23-1A / CBS 708.71 / DSM 1257 / FGSC 987) GN=NCU03601 PE=4 SV=1	7.23e-98	85.42%
gnl|TC-DB|F9X0Q3|1.A.23.4.9	g7301.t1	Channels and pores (TC 1)	290.041	Calcium channel OS=Mycosphaerella graminicola (strain CBS 115943 / IPO323) GN=MYCGRDRAFT_67398 PE=4 SV=1	7.79e-84	60.48%
gnl|TC-DB|F9X0Q3|1.A.23.4.9	g1292.t1	Channels and pores (TC 1)	587.03	Calcium channel OS=Mycosphaerella graminicola (strain CBS 115943 / IPO323) GN=MYCGRDRAFT_67398 PE=4 SV=1	0	88.42%
gnl|TC-DB|G0S0E7|1.I.1.1.2	g466.t1	Channels and pores (TC 1)	1063.52	Nucleoporin NUP120 OS=Chaetomium thermophilum (strain DSM 1495 / CBS 144.50 / IMI 039719) GN=NUP120 PE=3 SV=1	0	94.86%
gnl|TC-DB|G0S0R2|1.I.1.1.2	g772.t1	Channels and pores (TC 1)	326.635	Nucleoporin NUP57 OS=Chaetomium thermophilum (strain DSM 1495 / CBS 144.50 / IMI 039719) GN=NUP57 PE=3 SV=1	2.86e-111	97.71%
gnl|TC-DB|G0S2G1|1.I.1.1.2	g7642.t1	Channels and pores (TC 1)	247.284	Protein ELYS OS=Chaetomium thermophilum (strain DSM 1495 / CBS 144.50 / IMI 039719) GN=ELYS PE=3 SV=1	7.54e-81	86.11%
gnl|TC-DB|G0S2X1|1.I.1.1.2	g5252.t1	Channels and pores (TC 1)	504.212	Nucleoporin NUP37 OS=Chaetomium thermophilum (strain DSM 1495 / CBS 144.50 / IMI 039719) GN=NUP37 PE=3 SV=2	1.78e-166	67.12%
gnl|TC-DB|G0S4F3|1.I.1.1.2	g6359.t1	Channels and pores (TC 1)	840.106	Nucleoporin NUP82 OS=Chaetomium thermophilum (strain DSM 1495 / CBS 144.50 / IMI 039719) GN=NUP82 PE=3 SV=1	0	99.32%
gnl|TC-DB|G0S4T0|1.I.1.1.2	g7065.t1	Channels and pores (TC 1)	1491.48	Nucleoporin NUP192 OS=Chaetomium thermophilum (strain DSM 1495 / CBS 144.50 / IMI 039719) GN=NUP192 PE=1 SV=1	0	100.00%
gnl|TC-DB|G0S4X2|1.I.1.1.2	g8311.t1	Channels and pores (TC 1)	169.474	Nucleoporin NUP49 OS=Chaetomium thermophilum (strain DSM 1495 / CBS 144.50 / IMI 039719) GN=NUP49 PE=3 SV=1	2.22e-47	88.60%
gnl|TC-DB|G0S6T0|1.I.1.1.2	g1102.t1	Channels and pores (TC 1)	359.762	Nucleoporin POM33 OS=Chaetomium thermophilum (strain DSM 1495 / CBS 144.50 / IMI 039719) GN=POM33 PE=3 SV=1	5.79e-126	99.30%
gnl|TC-DB|G0S7B6|1.I.1.1.2	g1069.t1	Channels and pores (TC 1)	1487.63	Nucleoporin NUP170 OS=Chaetomium thermophilum (strain DSM 1495 / CBS 144.50 / IMI 039719) GN=NUP170 PE=1 SV=1	0	99.86%
gnl|TC-DB|G0S7F3|1.I.1.1.2	g3130.t1	Channels and pores (TC 1)	372.089	Nucleoporin GLE1 OS=Chaetomium thermophilum (strain DSM 1495 / CBS 144.50 / IMI 039719) GN=GLE1 PE=3 SV=1	2.68e-123	96.91%
gnl|TC-DB|G0S7R3|1.I.1.1.2	g3128.t1	Channels and pores (TC 1)	161.384	Nucleoporin POM34 OS=Chaetomium thermophilum (strain DSM 1495 / CBS 144.50 / IMI 039719) GN=POM34 PE=3 SV=2	3.37e-48	64.43%
gnl|TC-DB|G0S8I1|1.I.1.1.2	g5674.t1	Channels and pores (TC 1)	199.134	Nucleoporin NUP56 OS=Chaetomium thermophilum (strain DSM 1495 / CBS 144.50 / IMI 039719) GN=NUP56 PE=3 SV=1	5.11e-58	96.30%
gnl|TC-DB|G0S9A7|1.I.1.1.2	g1473.t1	Channels and pores (TC 1)	1083.55	Nucleoporin NUP133 OS=Chaetomium thermophilum (strain DSM 1495 / CBS 144.50 / IMI 039719) GN=NUP133 PE=3 SV=1	0	97.16%
gnl|TC-DB|G0S024|1.I.1.1.2	g4611.t1	Channels and pores (TC 1)	1149.42	Nucleoporin NIC96 OS=Chaetomium thermophilum (strain DSM 1495 / CBS 144.50 / IMI 039719) GN=NIC96 PE=1 SV=1	0	60.88%
gnl|TC-DB|G0S156|1.I.1.1.2	g5041.t1	Channels and pores (TC 1)	410.223	Nucleoporin NUP53 OS=Chaetomium thermophilum (strain DSM 1495 / CBS 144.50 / IMI 039719) GN=NUP53 PE=1 SV=2	5.18e-130	27.54%
gnl|TC-DB|G0S235|1.I.1.1.2	g4198.t1	Channels and pores (TC 1)	437.187	Nucleoporin NDC1 OS=Chaetomium thermophilum (strain DSM 1495 / CBS 144.50 / IMI 039719) GN=NDC1 PE=3 SV=1	2.62e-145	94.05%
gnl|TC-DB|G0S381|1.I.1.1.2	g5801.t1	Channels and pores (TC 1)	283.878	Nucleoporin AMO1 OS=Chaetomium thermophilum (strain DSM 1495 / CBS 144.50 / IMI 039719) GN=AMO1 PE=3 SV=1	5.07e-88	99.68%
gnl|TC-DB|G0S450|1.I.1.1.2	g573.t1	Channels and pores (TC 1)	337.421	Nucleoporin SEH1 OS=Chaetomium thermophilum (strain DSM 1495 / CBS 144.50 / IMI 039719) GN=SEH1 PE=3 SV=1	2.86e-111	72.35%
gnl|TC-DB|G0SA56|1.I.1.1.2	g7369.t1	Channels and pores (TC 1)	1272.3	Protein MLP1 homolog OS=Chaetomium thermophilum (strain DSM 1495 / CBS 144.50 / IMI 039719) GN=MLP1 PE=3 SV=1	0	90.73%
gnl|TC-DB|G0SA60|1.I.1.1.2	g7121.t1	Channels and pores (TC 1)	474.552	Protein transport protein SEC13 OS=Chaetomium thermophilum (strain DSM 1495 / CBS 144.50 / IMI 039719) GN=SEC13 PE=3 SV=2	1.98e-170	97.12%
gnl|TC-DB|G0SA60|1.I.1.1.2	g8129.t1	Channels and pores (TC 1)	48.521	Protein transport protein SEC13 OS=Chaetomium thermophilum (strain DSM 1495 / CBS 144.50 / IMI 039719) GN=SEC13 PE=3 SV=2	1.57e-06	69.23%
gnl|TC-DB|G0SAK3|1.I.1.1.2	g2376.t1	Channels and pores (TC 1)	973.77	Nucleoporin NUP145 OS=Chaetomium thermophilum (strain DSM 1495 / CBS 144.50 / IMI 039719) GN=NUP145 PE=3 SV=1	0	95.55%
gnl|TC-DB|G0SB44|1.I.1.1.2	g6384.t1	Channels and pores (TC 1)	1329.69	Nucleoporin POM152 OS=Chaetomium thermophilum (strain DSM 1495 / CBS 144.50 / IMI 039719) GN=POM152 PE=3 SV=1	0	99.20%
gnl|TC-DB|G0SBQ3|1.I.1.1.2	g6476.t1	Channels and pores (TC 1)	323.553	Nucleoporin NSP1 OS=Chaetomium thermophilum (strain DSM 1495 / CBS 144.50 / IMI 039719) GN=NSP1 PE=3 SV=1	1.32e-101	36.18%
gnl|TC-DB|G0SBS8|1.I.1.1.2	g2121.t1	Channels and pores (TC 1)	680.248	Nucleoporin NUP159 OS=Chaetomium thermophilum (strain DSM 1495 / CBS 144.50 / IMI 039719) GN=NUP159 PE=3 SV=1	0	57.75%
gnl|TC-DB|G0SDP9|1.I.1.1.2	g4413.t1	Channels and pores (TC 1)	306.605	Nucleoporin NUP152 OS=Chaetomium thermophilum (strain DSM 1495 / CBS 144.50 / IMI 039719) GN=NUP152 PE=3 SV=1	9.96e-85	42.64%
gnl|TC-DB|G0SDQ4|1.I.1.1.2	g2423.t1	Channels and pores (TC 1)	826.624	Nucleoporin NUP85 OS=Chaetomium thermophilum (strain DSM 1495 / CBS 144.50 / IMI 039719) GN=NUP85 PE=3 SV=1	0	80.47%
gnl|TC-DB|G0SEA3|1.I.1.1.2	g1924.t1	Channels and pores (TC 1)	546.584	Nucleoporin GLE2 OS=Chaetomium thermophilum (strain DSM 1495 / CBS 144.50 / IMI 039719) GN=GLE2 PE=3 SV=1	0	100.00%
gnl|TC-DB|G0SER9|1.I.1.1.2	g7005.t1	Channels and pores (TC 1)	659.448	Nucleoporin NUP84 OS=Chaetomium thermophilum (strain DSM 1495 / CBS 144.50 / IMI 039719) GN=NUP84 PE=3 SV=1	0	79.80%
gnl|TC-DB|G0SFH5|1.I.1.1.2	g7230.t1	Channels and pores (TC 1)	476.863	Nucleoporin NUP188 OS=Chaetomium thermophilum (strain DSM 1495 / CBS 144.50 / IMI 039719) GN=NUP188 PE=1 SV=1	5.25e-141	39.99%
gnl|TC-DB|G2Q6R7|1.B.33.3.12	g2674.t1	Channels and pores (TC 1)	154.066	Tom37 domain-containing protein OS=Myceliophthora thermophila (strain ATCC 42464 / BCRC 31852 / DSM 1799) OX=573729 GN=MYCTH_2293977 PE=4 SV=1	2.34e-42	93.60%
gnl|TC-DB|G2QAT9|1.B.33.3.12	g1430.t1	Channels and pores (TC 1)	145.976	Uncharacterized protein OS=Myceliophthora thermophila (strain ATCC 42464 / BCRC 31852 / DSM 1799) OX=573729 GN=MYCTH_2142789 PE=4 SV=1	1.40e-41	94.59%
gnl|TC-DB|G2Y513|1.A.17.5.5	g6802.t1	Channels and pores (TC 1)	1054.66	Similar to DUF221 domain protein OS=Botryotinia fuckeliana (strain T4) GN=BofuT4_P037330.1 PE=4 SV=1	0	82.14%
gnl|TC-DB|G3XZI4|1.H.1.4.3	g2634.t1	Channels and pores (TC 1)	124.79	Putative uncharacterized protein OS=Aspergillus niger (strain ATCC 1015 / CBS 113.46 / FGSC A1144 / LSHB Ac4 / NCTC 3858a / NRRL 328 / USDA 3528.7) GN=ASPNIDRAFT_199857 PE=4 SV=1	9.24e-33	99.22%
gnl|TC-DB|G9NVB0|1.A.8.9.18	g2521.t1	Channels and pores (TC 1)	409.068	Uncharacterized protein OS=Hypocrea atroviridis (strain ATCC 20476 / IMI 206040) OX=452589 GN=TRIATDRAFT_39327 PE=3 SV=1	3.68e-144	83.48%
gnl|TC-DB|GAD97616.1|1.C.104.2.4	g5434.t1	Channels and pores (TC 1)	408.297	predicted protein [Byssochlamys spectabilis No. 5]	7.81e-129	53.98%
gnl|TC-DB|GAD97616.1|1.C.104.2.4	g7490.t1	Channels and pores (TC 1)	62.003	predicted protein [Byssochlamys spectabilis No. 5]	3.77e-10	34.00%
gnl|TC-DB|GAD97616.1|1.C.104.2.4	g7719.t1	Channels and pores (TC 1)	105.145	predicted protein [Byssochlamys spectabilis No. 5]	1.99e-23	59.18%
gnl|TC-DB|GAD97616.1|1.C.104.2.4	g7974.t1	Channels and pores (TC 1)	80.1073	predicted protein [Byssochlamys spectabilis No. 5]	9.53e-16	33.14%
gnl|TC-DB|GAD97616.1|1.C.104.2.4	g225.t1	Channels and pores (TC 1)	168.318	predicted protein [Byssochlamys spectabilis No. 5]	1.04e-44	53.66%
gnl|TC-DB|GAD97616.1|1.C.104.2.4	g602.t1	Channels and pores (TC 1)	180.644	predicted protein [Byssochlamys spectabilis No. 5]	5.76e-47	33.54%
gnl|TC-DB|H6B4G1|1.A.8.6.4	g4459.t1	Channels and pores (TC 1)	199.134	Aquaporin 1 OS=Terfezia claveryi GN=AQP1 PE=2 SV=1	1.53e-62	76.43%
gnl|TC-DB|H6B4G1|1.A.8.6.4	g7089.t1	Channels and pores (TC 1)	245.743	Aquaporin 1 OS=Terfezia claveryi GN=AQP1 PE=2 SV=1	1.40e-77	48.27%
gnl|TC-DB|H6B4G1|1.A.8.6.4	g8447.t1	Channels and pores (TC 1)	125.176	Aquaporin 1 OS=Terfezia claveryi GN=AQP1 PE=2 SV=1	3.41e-35	49.74%
gnl|TC-DB|I0XVQ9|1.A.1.5.31	g4015.t1	Channels and pores (TC 1)	71.633	Transporter, cation channel family / cyclic nucleotide-binding domain multi-domain protein OS=Leptospira licerasiae serovar Varillal str. VAR 010 GN=LEP1GSC185_1946 PE=4 SV=1	8.63e-14	36.86%
gnl|TC-DB|I1GU95|1.B.69.2.2	g5651.t1	Channels and pores (TC 1)	62.7734	Uncharacterized protein OS=Brachypodium distachyon GN=BRADI1G27080 PE=4 SV=1	1.56e-10	46.40%
gnl|TC-DB|I3VPY1|1.A.81.3.1	g6147.t1	Channels and pores (TC 1)	421.394	Factor-induced protein 1 OS=Gibberella zeae GN=FIG1 PE=4 SV=1	1.78e-150	92.55%
gnl|TC-DB|J5PL79|1.A.17.5.8	g703.t1	Channels and pores (TC 1)	307.375	RSN1-like protein OS=Saccharomyces kudriavzevii (strain ATCC MYA-4449 / AS 2.2408 / CBS 8840 / NBRC 1802 / NCYC 2889) GN=YMR266W PE=4 SV=1	2.49e-88	55.27%
gnl|TC-DB|J5PL79|1.A.17.5.8	g1611.t1	Channels and pores (TC 1)	326.635	RSN1-like protein OS=Saccharomyces kudriavzevii (strain ATCC MYA-4449 / AS 2.2408 / CBS 8840 / NBRC 1802 / NCYC 2889) GN=YMR266W PE=4 SV=1	2.59e-96	63.70%
gnl|TC-DB|K4BVX1|1.A.87.4.2	g5951.t1	Channels and pores (TC 1)	74.3294	Uncharacterized protein OS=Solanum lycopersicum GN=Solyc04g082440.2 PE=4 SV=1	5.46e-14	45.80%
gnl|TC-DB|K4E118|1.C.113.1.8	g162.t1	Channels and pores (TC 1)	125.946	Uncharacterized protein OS=Trypanosoma cruzi GN=TCSYLVIO_004718 PE=4 SV=1	3.10e-32	61.52%
gnl|TC-DB|KIM99385.1|1.C.104.2.1	g5454.t1	Channels and pores (TC 1)	102.449	hypothetical protein OIDMADRAFT_30983 [Oidiodendron maius Zn]	1.50e-22	27.42%
gnl|TC-DB|KIM99385.1|1.C.104.2.1	g379.t1	Channels and pores (TC 1)	163.31	hypothetical protein OIDMADRAFT_30983 [Oidiodendron maius Zn]	4.82e-45	100.00%
gnl|TC-DB|L1L857|1.B.79.1.2	g900.t1	Channels and pores (TC 1)	244.202	Endonuclease/exonuclease/phosphatase family protein OS=Streptomyces ipomoeae 91-03 GN=STRIP9103_07938 PE=4 SV=1	2.66e-78	89.90%
gnl|TC-DB|M3CPW6|1.A.101.2.4	g6869.t1	Channels and pores (TC 1)	60.4622	Uncharacterized protein OS=Sphaerulina musiva (strain SO2202) GN=SEPMUDRAFT_161881 PE=4 SV=1	1.47e-10	86.69%
gnl|TC-DB|NP_001308896.1|1.R.1.1.2	g3967.t1	Channels and pores (TC 1)	183.726	ATPase family AAA domain-containing protein 1 isoform 1 [Homo sapiens]	4.30e-51	28.17%
gnl|TC-DB|NP_001308896.1|1.R.1.1.2	g4656.t1	Channels and pores (TC 1)	274.633	ATPase family AAA domain-containing protein 1 isoform 1 [Homo sapiens]	1.16e-89	80.40%
gnl|TC-DB|O00159|1.I.1.1.3	g2902.t1	Channels and pores (TC 1)	580.482	Unconventional myosin-Ic OS=Homo sapiens GN=MYO1C PE=1 SV=4	0	58.55%
gnl|TC-DB|O00159|1.I.1.1.3	g3373.t1	Channels and pores (TC 1)	412.92	Unconventional myosin-Ic OS=Homo sapiens GN=MYO1C PE=1 SV=4	1.45e-121	30.22%
gnl|TC-DB|O00159|1.I.1.1.3	g4745.t1	Channels and pores (TC 1)	445.277	Unconventional myosin-Ic OS=Homo sapiens GN=MYO1C PE=1 SV=4	5.34e-133	37.38%
gnl|TC-DB|O00410|1.I.1.1.3	g6574.t1	Channels and pores (TC 1)	605.134	Importin-5 OS=Homo sapiens GN=IPO5 PE=1 SV=4	0	98.31%
gnl|TC-DB|O00429|1.N.6.1.2	g7010.t1	Channels and pores (TC 1)	577.4	Dynamin-1-like protein OS=Homo sapiens OX=9606 GN=DNM1L PE=1 SV=2	0	67.17%
gnl|TC-DB|O00571|1.I.1.1.3	g1718.t1	Channels and pores (TC 1)	253.447	ATP-dependent RNA helicase DDX3X OS=Homo sapiens GN=DDX3X PE=1 SV=3	1.04e-75	61.78%
gnl|TC-DB|O00571|1.I.1.1.3	g2608.t1	Channels and pores (TC 1)	130.568	ATP-dependent RNA helicase DDX3X OS=Homo sapiens GN=DDX3X PE=1 SV=3	1.22e-31	66.14%
gnl|TC-DB|O00571|1.I.1.1.3	g3176.t1	Channels and pores (TC 1)	576.244	ATP-dependent RNA helicase DDX3X OS=Homo sapiens GN=DDX3X PE=1 SV=3	0	98.84%
gnl|TC-DB|O00571|1.I.1.1.3	g3641.t1	Channels and pores (TC 1)	301.982	ATP-dependent RNA helicase DDX3X OS=Homo sapiens GN=DDX3X PE=1 SV=3	1.77e-94	76.06%
gnl|TC-DB|O00571|1.I.1.1.3	g119.t1	Channels and pores (TC 1)	289.656	ATP-dependent RNA helicase DDX3X OS=Homo sapiens GN=DDX3X PE=1 SV=3	5.79e-85	34.51%
gnl|TC-DB|O00571|1.I.1.1.3	g6472.t1	Channels and pores (TC 1)	257.299	ATP-dependent RNA helicase DDX3X OS=Homo sapiens GN=DDX3X PE=1 SV=3	5.75e-76	57.93%
gnl|TC-DB|O00571|1.I.1.1.3	g7207.t1	Channels and pores (TC 1)	200.29	ATP-dependent RNA helicase DDX3X OS=Homo sapiens GN=DDX3X PE=1 SV=3	1.43e-53	20.42%
gnl|TC-DB|O00571|1.I.1.1.3	g8109.t1	Channels and pores (TC 1)	103.605	ATP-dependent RNA helicase DDX3X OS=Homo sapiens GN=DDX3X PE=1 SV=3	6.75e-23	31.18%
gnl|TC-DB|O00571|1.I.1.1.3	g8172.t1	Channels and pores (TC 1)	230.335	ATP-dependent RNA helicase DDX3X OS=Homo sapiens GN=DDX3X PE=1 SV=3	2.62e-68	85.56%
gnl|TC-DB|O00571|1.I.1.1.3	g252.t1	Channels and pores (TC 1)	110.923	ATP-dependent RNA helicase DDX3X OS=Homo sapiens GN=DDX3X PE=1 SV=3	1.11e-25	78.44%
gnl|TC-DB|O00571|1.I.1.1.3	g533.t1	Channels and pores (TC 1)	191.045	ATP-dependent RNA helicase DDX3X OS=Homo sapiens GN=DDX3X PE=1 SV=3	2.52e-52	57.47%
gnl|TC-DB|O00571|1.I.1.1.3	g893.t1	Channels and pores (TC 1)	153.295	ATP-dependent RNA helicase DDX3X OS=Homo sapiens GN=DDX3X PE=1 SV=3	1.27e-39	60.52%
gnl|TC-DB|O00571|1.I.1.1.3	g1010.t1	Channels and pores (TC 1)	344.739	ATP-dependent RNA helicase DDX3X OS=Homo sapiens GN=DDX3X PE=1 SV=3	5.02e-111	93.86%
gnl|TC-DB|O00571|1.I.1.1.3	g1041.t1	Channels and pores (TC 1)	187.578	ATP-dependent RNA helicase DDX3X OS=Homo sapiens GN=DDX3X PE=1 SV=3	2.59e-50	48.71%
gnl|TC-DB|O00571|1.I.1.1.3	g1144.t1	Channels and pores (TC 1)	189.119	ATP-dependent RNA helicase DDX3X OS=Homo sapiens GN=DDX3X PE=1 SV=3	4.27e-52	68.31%
gnl|TC-DB|O13657|1.A.35.2.3	g2116.t1	Channels and pores (TC 1)	388.652	Putative metal ion transporter C27B12.12c OS=Schizosaccharomyces pombe (strain 972 / ATCC 24843) GN=pi066 PE=1 SV=1	1.58e-122	38.62%
gnl|TC-DB|O13657|1.A.35.2.3	g6911.t1	Channels and pores (TC 1)	392.889	Putative metal ion transporter C27B12.12c OS=Schizosaccharomyces pombe (strain 972 / ATCC 24843) GN=pi066 PE=1 SV=1	4.56e-127	74.43%
gnl|TC-DB|O14234|1.A.1.11.23	g6936.t1	Channels and pores (TC 1)	808.52	Calcium-channel protein cch1 OS=Schizosaccharomyces pombe (strain 972 / ATCC 24843) GN=cch1 PE=3 SV=1	0	65.70%
gnl|TC-DB|O14980|1.I.1.1.3	g2040.t1	Channels and pores (TC 1)	1137.09	Exportin-1 OS=Homo sapiens GN=XPO1 PE=1 SV=1	0	99.44%
gnl|TC-DB|O16000|1.F.1.1.3	g2936.t1	Channels and pores (TC 1)	67.3958	Syntaxin-1A homolog OS=Caenorhabditis elegans GN=unc-64 PE=1 SV=1	3.82e-13	90.22%
gnl|TC-DB|O43592|1.I.1.1.3	g2312.t1	Channels and pores (TC 1)	353.214	Exportin-T OS=Homo sapiens GN=XPOT PE=1 SV=2	6.51e-106	96.17%
gnl|TC-DB|O43752|1.F.1.1.5	g3131.t1	Channels and pores (TC 1)	77.411	Syntaxin-6 OS=Homo sapiens GN=STX6 PE=1 SV=1	5.83e-17	91.02%
gnl|TC-DB|O43752|1.F.1.1.5	g5734.t1	Channels and pores (TC 1)	52.373	Syntaxin-6 OS=Homo sapiens GN=STX6 PE=1 SV=1	3.70e-08	28.14%
gnl|TC-DB|O60684|1.I.1.1.3	g3055.t1	Channels and pores (TC 1)	565.459	Importin subunit alpha-7 OS=Homo sapiens GN=KPNA6 PE=1 SV=1	0	93.68%
gnl|TC-DB|O94543|1.A.4.9.4	g456.t1	Channels and pores (TC 1)	196.438	Uncharacterized membrane protein C1322.03 OS=Schizosaccharomyces pombe (strain 972 / ATCC 24843) GN=SPCC1322.03 PE=3 SV=1	6.60e-52	58.23%
gnl|TC-DB|O94829|1.I.1.1.3	g7829.t1	Channels and pores (TC 1)	48.9062	Importin-13 OS=Homo sapiens GN=IPO13 PE=1 SV=3	6.47e-06	38.11%
gnl|TC-DB|O94829|1.I.1.1.3	g587.t1	Channels and pores (TC 1)	187.578	Importin-13 OS=Homo sapiens GN=IPO13 PE=1 SV=3	6.78e-49	94.54%
gnl|TC-DB|O95067|1.I.1.1.3	g3039.t1	Channels and pores (TC 1)	211.46	G2/mitotic-specific cyclin-B2 OS=Homo sapiens GN=CCNB2 PE=1 SV=1	2.82e-62	41.10%
gnl|TC-DB|O95067|1.I.1.1.3	g318.t1	Channels and pores (TC 1)	238.424	G2/mitotic-specific cyclin-B2 OS=Homo sapiens GN=CCNB2 PE=1 SV=1	7.01e-74	57.00%
gnl|TC-DB|O95271|1.I.1.1.3	g3202.t1	Channels and pores (TC 1)	88.1965	Tankyrase-1 OS=Homo sapiens GN=TNKS PE=1 SV=2	6.07e-18	23.43%
gnl|TC-DB|O95271|1.I.1.1.3	g6988.t1	Channels and pores (TC 1)	92.4337	Tankyrase-1 OS=Homo sapiens GN=TNKS PE=1 SV=2	9.43e-22	81.98%
gnl|TC-DB|O95271|1.I.1.1.3	g8286.t1	Channels and pores (TC 1)	59.6918	Tankyrase-1 OS=Homo sapiens GN=TNKS PE=1 SV=2	2.27e-09	23.74%
gnl|TC-DB|O95373|1.I.1.1.3	g5432.t1	Channels and pores (TC 1)	412.149	Importin-7 OS=Homo sapiens GN=IPO7 PE=1 SV=1	4.21e-127	98.66%
gnl|TC-DB|OLQ15270.1|1.A.7.2.9	g7298.t1	Channels and pores (TC 1)	77.411	P2X receptor E [Symbiodinium microadriaticum]	5.45e-16	78.87%
gnl|TC-DB|OLQ15270.1|1.A.7.2.9	g837.t1	Channels and pores (TC 1)	76.6406	P2X receptor E [Symbiodinium microadriaticum]	8.82e-16	81.99%
gnl|TC-DB|P0A6Y8|1.A.33.1.2	g520.t1	Channels and pores (TC 1)	729.939	Chaperone protein dnaK - Escherichia coli.	0	88.64%
gnl|TC-DB|P0A742|1.A.22.1.1	g2744.t1	Channels and pores (TC 1)	66.2402	Large-conductance mechanosensitive channel - Escherichia coli.	2.74e-14	68.16%
gnl|TC-DB|P0ACA3|1.A.12.3.1	g3455.t1	Channels and pores (TC 1)	55.8398	Stringent starvation protein A OS=Escherichia coli (strain K12) GN=sspA PE=1 SV=2	9.38e-10	81.19%
gnl|TC-DB|P0ACA3|1.A.12.3.1	g3650.t1	Channels and pores (TC 1)	45.4394	Stringent starvation protein A OS=Escherichia coli (strain K12) GN=sspA PE=1 SV=2	4.98e-06	71.74%
gnl|TC-DB|P0ACA3|1.A.12.3.1	g7816.t1	Channels and pores (TC 1)	66.6254	Stringent starvation protein A OS=Escherichia coli (strain K12) GN=sspA PE=1 SV=2	3.33e-13	84.00%
gnl|TC-DB|P06493|1.I.1.1.3	g1815.t1	Channels and pores (TC 1)	193.741	Cyclin-dependent kinase 1 OS=Homo sapiens GN=CDK1 PE=1 SV=3	9.03e-56	45.62%
gnl|TC-DB|P06493|1.I.1.1.3	g1913.t1	Channels and pores (TC 1)	197.208	Cyclin-dependent kinase 1 OS=Homo sapiens GN=CDK1 PE=1 SV=3	3.72e-60	70.17%
gnl|TC-DB|P06493|1.I.1.1.3	g2656.t1	Channels and pores (TC 1)	137.887	Cyclin-dependent kinase 1 OS=Homo sapiens GN=CDK1 PE=1 SV=3	2.29e-38	85.29%
gnl|TC-DB|P06493|1.I.1.1.3	g2775.t1	Channels and pores (TC 1)	198.364	Cyclin-dependent kinase 1 OS=Homo sapiens GN=CDK1 PE=1 SV=3	2.32e-61	78.43%
gnl|TC-DB|P06493|1.I.1.1.3	g2983.t1	Channels and pores (TC 1)	207.994	Cyclin-dependent kinase 1 OS=Homo sapiens GN=CDK1 PE=1 SV=3	5.83e-65	80.60%
gnl|TC-DB|P06493|1.I.1.1.3	g3014.t1	Channels and pores (TC 1)	211.46	Cyclin-dependent kinase 1 OS=Homo sapiens GN=CDK1 PE=1 SV=3	5.97e-65	62.70%
gnl|TC-DB|P06493|1.I.1.1.3	g3153.t1	Channels and pores (TC 1)	217.624	Cyclin-dependent kinase 1 OS=Homo sapiens GN=CDK1 PE=1 SV=3	4.87e-65	37.28%
gnl|TC-DB|P06493|1.I.1.1.3	g3590.t1	Channels and pores (TC 1)	172.555	Cyclin-dependent kinase 1 OS=Homo sapiens GN=CDK1 PE=1 SV=3	4.65e-51	74.62%
gnl|TC-DB|P06493|1.I.1.1.3	g4332.t1	Channels and pores (TC 1)	78.9518	Cyclin-dependent kinase 1 OS=Homo sapiens GN=CDK1 PE=1 SV=3	2.31e-16	77.35%
gnl|TC-DB|P06493|1.I.1.1.3	g4558.t1	Channels and pores (TC 1)	151.754	Cyclin-dependent kinase 1 OS=Homo sapiens GN=CDK1 PE=1 SV=3	5.62e-41	43.06%
gnl|TC-DB|P06493|1.I.1.1.3	g6404.t1	Channels and pores (TC 1)	172.555	Cyclin-dependent kinase 1 OS=Homo sapiens GN=CDK1 PE=1 SV=3	2.26e-51	81.74%
gnl|TC-DB|P06493|1.I.1.1.3	g6513.t1	Channels and pores (TC 1)	326.25	Cyclin-dependent kinase 1 OS=Homo sapiens GN=CDK1 PE=1 SV=3	2.86e-111	79.22%
gnl|TC-DB|P06493|1.I.1.1.3	g6529.t1	Channels and pores (TC 1)	234.572	Cyclin-dependent kinase 1 OS=Homo sapiens GN=CDK1 PE=1 SV=3	3.33e-74	64.99%
gnl|TC-DB|P06493|1.I.1.1.3	g6545.t1	Channels and pores (TC 1)	112.464	Cyclin-dependent kinase 1 OS=Homo sapiens GN=CDK1 PE=1 SV=3	2.41e-27	25.37%
gnl|TC-DB|P06493|1.I.1.1.3	g6786.t1	Channels and pores (TC 1)	91.2781	Cyclin-dependent kinase 1 OS=Homo sapiens GN=CDK1 PE=1 SV=3	3.91e-20	41.63%
gnl|TC-DB|P06493|1.I.1.1.3	g7224.t1	Channels and pores (TC 1)	87.4261	Cyclin-dependent kinase 1 OS=Homo sapiens GN=CDK1 PE=1 SV=3	7.68e-19	45.30%
gnl|TC-DB|P06493|1.I.1.1.3	g8515.t1	Channels and pores (TC 1)	51.9878	Cyclin-dependent kinase 1 OS=Homo sapiens GN=CDK1 PE=1 SV=3	3.70e-08	43.48%
gnl|TC-DB|P06493|1.I.1.1.3	g1110.t1	Channels and pores (TC 1)	95.9005	Cyclin-dependent kinase 1 OS=Homo sapiens GN=CDK1 PE=1 SV=3	1.14e-22	74.11%
gnl|TC-DB|P06493|1.I.1.1.3	g1392.t1	Channels and pores (TC 1)	110.923	Cyclin-dependent kinase 1 OS=Homo sapiens GN=CDK1 PE=1 SV=3	6.75e-27	44.08%
gnl|TC-DB|P06493|1.I.1.1.3	g1557.t1	Channels and pores (TC 1)	375.555	Cyclin-dependent kinase 1 OS=Homo sapiens GN=CDK1 PE=1 SV=3	7.52e-125	38.38%
gnl|TC-DB|P06704|1.I.1.1.1	g2377.t1	Channels and pores (TC 1)	78.1814	Cell division control protein 31 - Saccharomyces cerevisiae (Baker's yeast).	4.17e-19	91.08%
gnl|TC-DB|P07144|1.B.8.1.20	g4387.t1	Channels and pores (TC 1)	442.195	Mitochondrial outer membrane protein porin OS=Neurospora crassa (strain ATCC 24698 / 74-OR23-1A / CBS 708.71 / DSM 1257 / FGSC 987) OX=367110 GN=B7H23.070 PE=2 SV=1	2.48e-156	77.27%
gnl|TC-DB|P08107|1.A.33.1.3	g5679.t1	Channels and pores (TC 1)	273.863	Heat shock 70 kDa protein 1 (HSP70.1) (HSP70-1/HSP70-2) - Homo sapiens (Human).	2.55e-82	90.49%
gnl|TC-DB|P08107|1.A.33.1.3	g6055.t1	Channels and pores (TC 1)	193.741	Heat shock 70 kDa protein 1 (HSP70.1) (HSP70-1/HSP70-2) - Homo sapiens (Human).	3.68e-54	80.28%
gnl|TC-DB|P08107|1.A.33.1.3	g7308.t1	Channels and pores (TC 1)	951.429	Heat shock 70 kDa protein 1 (HSP70.1) (HSP70-1/HSP70-2) - Homo sapiens (Human).	0	94.13%
gnl|TC-DB|P09790|1.B.12.3.1	g7210.t1	Channels and pores (TC 1)	61.2326	IGA-SPECIFIC SERINE ENDOPEPTIDASE PRECURSOR (EC 3.4.21.72) (IGA PROTEASE) - Neisseria gonorrhoeae.	1.18e-09	18.45%
gnl|TC-DB|P11021|1.A.33.1.5	g4557.t1	Channels and pores (TC 1)	55.8398	78 kDa glucose-regulated protein OS=Homo sapiens GN=HSPA5 PE=1 SV=2	1.03e-07	30.50%
gnl|TC-DB|P11021|1.A.33.1.5	g1366.t1	Channels and pores (TC 1)	885.174	78 kDa glucose-regulated protein OS=Homo sapiens GN=HSPA5 PE=1 SV=2	0	94.76%
gnl|TC-DB|P14635|1.I.1.1.3	g2852.t1	Channels and pores (TC 1)	109.383	G2/mitotic-specific cyclin-B1 OS=Homo sapiens GN=CCNB1 PE=1 SV=1	1.86e-26	63.78%
gnl|TC-DB|P18759|1.F.1.1.2	g2049.t1	Channels and pores (TC 1)	618.231	Vesicular-fusion protein SEC18 OS=Saccharomyces cerevisiae (strain ATCC 204508 / S288c) GN=SEC18 PE=1 SV=2	0	90.88%
gnl|TC-DB|P19658|1.F.2.1.1	g3231.t1	Channels and pores (TC 1)	167.933	Exocyst complex component EXO70 OS=Saccharomyces cerevisiae (strain ATCC 204508 / S288c) GN=EXO70 PE=1 SV=1	1.30e-44	98.26%
gnl|TC-DB|P20592|1.I.1.1.3	g1709.t1	Channels and pores (TC 1)	155.221	Interferon-induced GTP-binding protein Mx2 OS=Homo sapiens GN=MX2 PE=1 SV=1	8.57e-39	30.72%
gnl|TC-DB|P20592|1.I.1.1.3	g3362.t1	Channels and pores (TC 1)	137.502	Interferon-induced GTP-binding protein Mx2 OS=Homo sapiens GN=MX2 PE=1 SV=1	1.44e-33	52.90%
gnl|TC-DB|P20592|1.I.1.1.3	g4604.t1	Channels and pores (TC 1)	50.0618	Interferon-induced GTP-binding protein Mx2 OS=Homo sapiens GN=MX2 PE=1 SV=1	6.75e-09	76.19%
gnl|TC-DB|P20592|1.I.1.1.3	g6180.t1	Channels and pores (TC 1)	58.5362	Interferon-induced GTP-binding protein Mx2 OS=Homo sapiens GN=MX2 PE=1 SV=1	1.40e-08	12.42%
gnl|TC-DB|P20592|1.I.1.1.3	g7339.t1	Channels and pores (TC 1)	126.331	Interferon-induced GTP-binding protein Mx2 OS=Homo sapiens GN=MX2 PE=1 SV=1	4.99e-30	42.03%
gnl|TC-DB|P20592|1.I.1.1.3	g7536.t1	Channels and pores (TC 1)	144.821	Interferon-induced GTP-binding protein Mx2 OS=Homo sapiens GN=MX2 PE=1 SV=1	2.42e-36	53.71%
gnl|TC-DB|P20592|1.I.1.1.3	g8402.t1	Channels and pores (TC 1)	99.3673	Interferon-induced GTP-binding protein Mx2 OS=Homo sapiens GN=MX2 PE=1 SV=1	2.13e-21	36.88%
gnl|TC-DB|P21825|1.A.15.1.1	g551.t1	Channels and pores (TC 1)	106.686	3.A.5.8.1 Translocation protein SEC62	1.99e-26	51.81%
gnl|TC-DB|P22953|1.A.33.1.1	g2823.t1	Channels and pores (TC 1)	353.984	HEAT SHOCK COGNATE 70 KDA PROTEIN 1 (HSC70.1) - Arabidopsis thaliana (Mouse-ear cress).	1.45e-112	46.11%
gnl|TC-DB|P22953|1.A.33.1.1	g7157.t1	Channels and pores (TC 1)	54.299	HEAT SHOCK COGNATE 70 KDA PROTEIN 1 (HSC70.1) - Arabidopsis thaliana (Mouse-ear cress).	1.41e-07	39.04%
gnl|TC-DB|P23425|1.G.7.1.1	g1888.t1	Channels and pores (TC 1)	44.2838	Gag polyprotein OS=Maedi visna virus (strain 1514 / clone LV1-1KS2) GN=gag PE=3 SV=1	8.57e-06	28.65%
gnl|TC-DB|P23644|1.B.8.2.1	g3592.t1	Channels and pores (TC 1)	300.827	Mitochondrial import receptor subunit TOM40 (Mitochondrial import- site-protein ISP42) (Translocase of outer membrane 40 kDa subunit) - Saccharomyces cerevisiae (Baker's yeast).	3.49e-100	94.07%
gnl|TC-DB|P27169|1.A.6.2.6	g6972.t1	Channels and pores (TC 1)	62.7734	Serum paraoxonase/arylesterase 1 OS=Homo sapiens GN=PON1 PE=1 SV=3	9.32e-11	36.77%
gnl|TC-DB|P27715|1.F.1.1.3	g1439.t1	Channels and pores (TC 1)	52.7582	Phorbol ester/diacylglycerol-binding protein unc-13 OS=Caenorhabditis elegans GN=unc-13 PE=1 SV=4	6.70e-07	13.72%
gnl|TC-DB|P32266|1.N.6.1.1	g4734.t1	Channels and pores (TC 1)	409.068	Dynamin-like GTPase MGM1, mitochondrial OS=Saccharomyces cerevisiae GN=MGM1 PE=1 SV=3	7.17e-131	49.53%
gnl|TC-DB|P32602|1.F.1.1.2	g5637.t1	Channels and pores (TC 1)	170.244	Alpha-soluble NSF attachment protein OS=Saccharomyces cerevisiae (strain ATCC 204508 / S288c) OX=559292 GN=SEC17 PE=1 SV=4	2.34e-51	96.94%
gnl|TC-DB|P32844|1.F.2.1.1	g2726.t1	Channels and pores (TC 1)	172.94	Exocyst complex component SEC6 OS=Saccharomyces cerevisiae (strain ATCC 204508 / S288c) GN=SEC6 PE=1 SV=2	5.28e-45	98.02%
gnl|TC-DB|P32855|1.F.2.1.1	g3575.t1	Channels and pores (TC 1)	187.578	Exocyst complex component SEC8 OS=Saccharomyces cerevisiae (strain ATCC 204508 / S288c) GN=SEC8 PE=1 SV=1	1.43e-48	91.59%
gnl|TC-DB|P32912|1.F.1.1.2	g7209.t1	Channels and pores (TC 1)	72.7886	Vacuolar morphogenesis protein 7 OS=Saccharomyces cerevisiae (strain ATCC 204508 / S288c) GN=VAM7 PE=1 SV=1	1.85e-14	93.91%
gnl|TC-DB|P33176|1.P.1.1.1	g2435.t1	Channels and pores (TC 1)	246.899	Kinesin-1 heavy chain OS=Homo sapiens OX=9606 GN=KIF5B PE=1 SV=1	3.50e-67	20.07%
gnl|TC-DB|P33176|1.P.1.1.1	g2847.t1	Channels and pores (TC 1)	234.187	Kinesin-1 heavy chain OS=Homo sapiens OX=9606 GN=KIF5B PE=1 SV=1	8.15e-64	34.59%
gnl|TC-DB|P33176|1.P.1.1.1	g3073.t1	Channels and pores (TC 1)	232.646	Kinesin-1 heavy chain OS=Homo sapiens OX=9606 GN=KIF5B PE=1 SV=1	7.64e-67	58.33%
gnl|TC-DB|P33176|1.P.1.1.1	g4907.t1	Channels and pores (TC 1)	230.335	Kinesin-1 heavy chain OS=Homo sapiens OX=9606 GN=KIF5B PE=1 SV=1	1.40e-63	40.05%
gnl|TC-DB|P33176|1.P.1.1.1	g99.t1	Channels and pores (TC 1)	180.644	Kinesin-1 heavy chain OS=Homo sapiens OX=9606 GN=KIF5B PE=1 SV=1	1.52e-46	36.86%
gnl|TC-DB|P33176|1.P.1.1.1	g6099.t1	Channels and pores (TC 1)	164.081	Kinesin-1 heavy chain OS=Homo sapiens OX=9606 GN=KIF5B PE=1 SV=1	4.49e-42	46.44%
gnl|TC-DB|P33176|1.P.1.1.1	g7757.t1	Channels and pores (TC 1)	186.808	Kinesin-1 heavy chain OS=Homo sapiens OX=9606 GN=KIF5B PE=1 SV=1	6.64e-48	22.51%
gnl|TC-DB|P33176|1.P.1.1.1	g499.t1	Channels and pores (TC 1)	379.022	Kinesin-1 heavy chain OS=Homo sapiens OX=9606 GN=KIF5B PE=1 SV=1	1.42e-116	56.34%
gnl|TC-DB|P33176|1.P.1.1.1	g1622.t1	Channels and pores (TC 1)	224.942	Kinesin-1 heavy chain OS=Homo sapiens OX=9606 GN=KIF5B PE=1 SV=1	8.56e-61	29.83%
gnl|TC-DB|P33328|1.F.1.1.2	g3419.t1	Channels and pores (TC 1)	134.806	Synaptobrevin homolog 2 OS=Saccharomyces cerevisiae (strain ATCC 204508 / S288c) GN=SNC2 PE=1 SV=2	2.30e-42	78.51%
gnl|TC-DB|P33332|1.F.2.1.1	g6718.t1	Channels and pores (TC 1)	50.0618	Exocyst complex component SEC3 OS=Saccharomyces cerevisiae (strain ATCC 204508 / S288c) GN=SEC3 PE=1 SV=1	6.63e-06	7.25%
gnl|TC-DB|P34036|1.I.1.1.5	g3806.t1	Channels and pores (TC 1)	4036.11	Dynein heavy chain, cytoplasmic OS=Dictyostelium discoideum OX=44689 GN=dhcA PE=1 SV=2	0	99.79%
gnl|TC-DB|P38261|1.F.2.1.1	g810.t1	Channels and pores (TC 1)	120.939	Exocyst complex component EXO84 OS=Saccharomyces cerevisiae (strain ATCC 204508 / S288c) GN=EXO84 PE=1 SV=1	1.49e-28	83.87%
gnl|TC-DB|P38297|1.N.6.1.1	g1022.t1	Channels and pores (TC 1)	376.711	Transmembrane GTPase FZO1 OS=Saccharomyces cerevisiae GN=FZO1 PE=1 SV=1	3.99e-117	75.65%
gnl|TC-DB|P39719|1.A.4.9.3	g4955.t1	Channels and pores (TC 1)	180.644	Flavin carrier protein 2 OS=Saccharomyces cerevisiae (strain ATCC 204508 / S288c) GN=FLC2 PE=1 SV=2	1.14e-47	80.11%
gnl|TC-DB|P40260|1.A.11.3.1	g2176.t1	Channels and pores (TC 1)	467.618	AMMONIUM TRANSPORTER MEP1 - Saccharomyces cerevisiae (Baker's yeast).	1.81e-161	91.44%
gnl|TC-DB|P40471|1.A.115.1.1	g1727.t1	Channels and pores (TC 1)	66.2402	NADPH-dependent 1-acyldihydroxyacetone phosphate reductase OS=Saccharomyces cerevisiae (strain ATCC 204508 / S288c) OX=559292 GN=AYR1 PE=1 SV=1	1.91e-12	46.42%
gnl|TC-DB|P40471|1.A.115.1.1	g2542.t1	Channels and pores (TC 1)	136.732	NADPH-dependent 1-acyldihydroxyacetone phosphate reductase OS=Saccharomyces cerevisiae (strain ATCC 204508 / S288c) OX=559292 GN=AYR1 PE=1 SV=1	2.53e-38	88.26%
gnl|TC-DB|P40471|1.A.115.1.1	g7529.t1	Channels and pores (TC 1)	61.6178	NADPH-dependent 1-acyldihydroxyacetone phosphate reductase OS=Saccharomyces cerevisiae (strain ATCC 204508 / S288c) OX=559292 GN=AYR1 PE=1 SV=1	1.11e-10	45.12%
gnl|TC-DB|P40471|1.A.115.1.1	g173.t1	Channels and pores (TC 1)	65.4698	NADPH-dependent 1-acyldihydroxyacetone phosphate reductase OS=Saccharomyces cerevisiae (strain ATCC 204508 / S288c) OX=559292 GN=AYR1 PE=1 SV=1	1.55e-12	82.14%
gnl|TC-DB|P40471|1.A.115.1.1	g8349.t1	Channels and pores (TC 1)	68.5514	NADPH-dependent 1-acyldihydroxyacetone phosphate reductase OS=Saccharomyces cerevisiae (strain ATCC 204508 / S288c) OX=559292 GN=AYR1 PE=1 SV=1	4.74e-13	44.78%
gnl|TC-DB|P40471|1.A.115.1.1	g1070.t1	Channels and pores (TC 1)	74.3294	NADPH-dependent 1-acyldihydroxyacetone phosphate reductase OS=Saccharomyces cerevisiae (strain ATCC 204508 / S288c) OX=559292 GN=AYR1 PE=1 SV=1	3.42e-15	60.18%
gnl|TC-DB|P43549|1.A.8.9.7	g3167.t1	Channels and pores (TC 1)	215.698	HYPOTHETICAL 70.5 KDA PROTEIN IN AGP3-DAK3 INTERGENIC REGION - Saccharomyces cerevisiae (Baker's yeast).	1.10e-61	76.32%
gnl|TC-DB|P46060|1.I.1.1.3	g4971.t1	Channels and pores (TC 1)	154.066	Ran GTPase-activating protein 1 OS=Homo sapiens GN=RANGAP1 PE=1 SV=1	1.71e-41	86.84%
gnl|TC-DB|P46060|1.I.1.1.3	g5244.t1	Channels and pores (TC 1)	48.1358	Ran GTPase-activating protein 1 OS=Homo sapiens GN=RANGAP1 PE=1 SV=1	9.08e-06	33.94%
gnl|TC-DB|P49792|1.I.1.1.3	g4258.t1	Channels and pores (TC 1)	81.6481	E3 SUMO-protein ligase RanBP2 OS=Homo sapiens GN=RANBP2 PE=1 SV=2	3.83e-16	26.68%
gnl|TC-DB|P49792|1.I.1.1.3	g1028.t1	Channels and pores (TC 1)	163.31	E3 SUMO-protein ligase RanBP2 OS=Homo sapiens GN=RANBP2 PE=1 SV=2	6.59e-46	53.85%
gnl|TC-DB|P50570|1.R.1.1.1	g7841.t1	Channels and pores (TC 1)	81.2629	Dynamin-2 OS=Homo sapiens OX=9606 GN=DNM2 PE=1 SV=2	7.89e-16	40.70%
gnl|TC-DB|P55060|1.I.1.1.3	g3084.t1	Channels and pores (TC 1)	513.842	Exportin-2 OS=Homo sapiens GN=CSE1L PE=1 SV=3	3.42e-167	95.51%
gnl|TC-DB|P55735|1.I.1.1.3	g3964.t1	Channels and pores (TC 1)	63.929	Protein SEC13 homologue OS=Homo sapiens GN=SEC13 PE=1 SV=3	2.16e-11	75.31%
gnl|TC-DB|P61764|1.F.1.1.3	g1849.t1	Channels and pores (TC 1)	82.0333	Syntaxin-binding protein 1 OS=Homo sapiens OX=9606 GN=STXBP1 PE=1 SV=1	2.98e-16	59.26%
gnl|TC-DB|P61764|1.F.1.1.3	g6448.t1	Channels and pores (TC 1)	86.2705	Syntaxin-binding protein 1 OS=Homo sapiens OX=9606 GN=STXBP1 PE=1 SV=1	4.70e-17	17.77%
gnl|TC-DB|P61764|1.F.1.1.3	g7591.t1	Channels and pores (TC 1)	241.891	Syntaxin-binding protein 1 OS=Homo sapiens OX=9606 GN=STXBP1 PE=1 SV=1	6.34e-70	71.29%
gnl|TC-DB|P61764|1.F.1.1.3	g7835.t1	Channels and pores (TC 1)	119.398	Syntaxin-binding protein 1 OS=Homo sapiens OX=9606 GN=STXBP1 PE=1 SV=1	8.04e-28	46.75%
gnl|TC-DB|P83351|1.F.1.1.3	g6953.t1	Channels and pores (TC 1)	54.6842	Soluble NSF attachment protein 29 OS=Caenorhabditis elegans GN=snap-29 PE=3 SV=1	1.96e-08	48.21%
gnl|TC-DB|P89102|1.F.2.1.1	g5011.t1	Channels and pores (TC 1)	104.76	Exocyst complex component SEC5 OS=Saccharomyces cerevisiae (strain ATCC 204508 / S288c) GN=SEC5 PE=1 SV=1	7.69e-23	53.84%
gnl|TC-DB|PAV92508.1|1.B.93.2.8	g2732.t1	Channels and pores (TC 1)	46.595	hypothetical protein WR25_21428 [Diploscapter pachys]	8.07e-06	32.89%
gnl|TC-DB|PAV92508.1|1.B.93.2.8	g5377.t1	Channels and pores (TC 1)	73.1738	hypothetical protein WR25_21428 [Diploscapter pachys]	3.08e-14	59.30%
gnl|TC-DB|PAV92508.1|1.B.93.2.8	g6923.t1	Channels and pores (TC 1)	62.7734	hypothetical protein WR25_21428 [Diploscapter pachys]	6.71e-11	51.73%
gnl|TC-DB|POR31694.1|1.C.104.1.6	g7791.t1	Channels and pores (TC 1)	46.9802	Uncharacterized protein TPAR_08091 [Tolypocladium paradoxum]	6.90e-06	12.99%
gnl|TC-DB|POR31694.1|1.C.104.1.6	g7840.t1	Channels and pores (TC 1)	93.2041	Uncharacterized protein TPAR_08091 [Tolypocladium paradoxum]	3.72e-21	45.57%
gnl|TC-DB|POR31694.1|1.C.104.1.6	g8273.t1	Channels and pores (TC 1)	123.25	Uncharacterized protein TPAR_08091 [Tolypocladium paradoxum]	1.97e-33	98.95%
gnl|TC-DB|POR31694.1|1.C.104.1.6	g8485.t1	Channels and pores (TC 1)	119.398	Uncharacterized protein TPAR_08091 [Tolypocladium paradoxum]	6.00e-32	69.31%
gnl|TC-DB|PRW60447.1|1.A.119.1.9	g2856.t1	Channels and pores (TC 1)	44.669	transmembrane 120-like protein [Chlorella sorokiniana]	7.92e-07	52.63%
gnl|TC-DB|PRW60447.1|1.A.119.1.9	g3740.t1	Channels and pores (TC 1)	112.464	transmembrane 120-like protein [Chlorella sorokiniana]	2.86e-27	63.56%
gnl|TC-DB|Q1K7S9|1.Q.1.1.1	g1402.t1	Channels and pores (TC 1)	174.866	Uncharacterized protein OS=Neurospora crassa (strain ATCC 24698 / 74-OR23-1A / CBS 708.71 / DSM 1257 / FGSC 987) GN=NCU01349 PE=4 SV=2	5.65e-47	67.40%
gnl|TC-DB|Q1K809|1.Q.1.1.1	g2966.t1	Channels and pores (TC 1)	114.39	Uncharacterized protein OS=Neurospora crassa (strain ATCC 24698 / 74-OR23-1A / CBS 708.71 / DSM 1257 / FGSC 987) GN=NCU03681 PE=4 SV=1	8.94e-27	89.58%
gnl|TC-DB|Q1K949|1.Q.1.1.1	g6927.t1	Channels and pores (TC 1)	137.117	Uncharacterized protein OS=Neurospora crassa (strain ATCC 24698 / 74-OR23-1A / CBS 708.71 / DSM 1257 / FGSC 987) GN=NCU02972 PE=4 SV=1	2.94e-35	34.51%
gnl|TC-DB|Q4WCY0|1.A.56.3.2	g3283.t1	Channels and pores (TC 1)	113.62	Ctr copper transporter, putative OS=Neosartorya fumigata (strain ATCC MYA-4609 / Af293 / CBS 101355 / FGSC A1100) GN=AFUA_6G02810 PE=4 SV=1	6.99e-32	73.13%
gnl|TC-DB|Q4WHY8|1.A.56.1.16	g3741.t1	Channels and pores (TC 1)	157.532	Ctr copper transporter family protein OS=Neosartorya fumigata (strain ATCC MYA-4609 / Af293 / CBS 101355 / FGSC A1100) GN=AFUA_2G03730 PE=4 SV=1	5.19e-48	82.41%
gnl|TC-DB|Q4WHY8|1.A.56.1.16	g4316.t1	Channels and pores (TC 1)	145.206	Ctr copper transporter family protein OS=Neosartorya fumigata (strain ATCC MYA-4609 / Af293 / CBS 101355 / FGSC A1100) GN=AFUA_2G03730 PE=4 SV=1	1.36e-43	84.78%
gnl|TC-DB|Q5A4M8|1.H.1.7.2	g3397.t1	Channels and pores (TC 1)	96.2857	Potential Sur7 family cortical patch protein OS=Candida albicans (strain SC5314 / ATCC MYA-2876) GN=SUR7 PE=4 SV=1	7.90e-24	81.50%
gnl|TC-DB|Q5BB29|1.A.46.2.1	g7182.t1	Channels and pores (TC 1)	472.241	Putative uncharacterized protein OS=Emericella nidulans GN=AN2251.2 PE=4 SV=1	6.28e-164	83.09%
gnl|TC-DB|Q5T8D3|1.R.1.1.1	g6268.t1	Channels and pores (TC 1)	48.1358	Acyl-CoA-binding domain-containing protein 5 OS=Homo sapiens OX=9606 GN=ACBD5 PE=1 SV=1	2.28e-06	31.58%
gnl|TC-DB|Q6MY64|1.A.1.7.9	g2493.t1	Channels and pores (TC 1)	299.286	Outward-rectifier potassium channel tok1 homologue, putative OS=Neosartorya fumigata OX=746128 GN=AfA33H4.155c PE=2 SV=1	3.36e-91	92.93%
gnl|TC-DB|Q6NSJ5|1.A.25.3.1	g4932.t1	Channels and pores (TC 1)	60.8474	Leucine-rich repeat-containing protein 8E OS=Homo sapiens GN=LRRC8E PE=2 SV=2	1.29e-09	16.60%
gnl|TC-DB|Q7L1W4|1.A.25.3.1	g356.t1	Channels and pores (TC 1)	88.5817	Leucine-rich repeat-containing protein 8D OS=Homo sapiens GN=LRRC8D PE=1 SV=1	1.69e-17	7.52%
gnl|TC-DB|Q7MDK6|1.C.57.3.4	g2149.t1	Channels and pores (TC 1)	62.3882	RTX (Repeat in toxin) cytotoxin - Vibrio vulnificus (strain YJ016).	2.06e-10	34.34%
gnl|TC-DB|Q7MDK6|1.C.57.3.4	g2151.t1	Channels and pores (TC 1)	55.8398	RTX (Repeat in toxin) cytotoxin - Vibrio vulnificus (strain YJ016).	1.21e-08	52.60%
gnl|TC-DB|Q7MDK6|1.C.57.3.4	g3709.t1	Channels and pores (TC 1)	48.521	RTX (Repeat in toxin) cytotoxin - Vibrio vulnificus (strain YJ016).	1.65e-06	27.11%
gnl|TC-DB|Q7N7Y9|1.C.107.1.4	g8192.t1	Channels and pores (TC 1)	114.005	Insecticidal toxin complex protein TcdA1 OS=Photorhabdus luminescens subsp. laumondii (strain TT01) GN=tcdA1 PE=4 SV=1	1.20e-24	14.01%
gnl|TC-DB|Q7RXW5|1.Q.1.1.1	g3555.t1	Channels and pores (TC 1)	190.274	Uncharacterized protein OS=Neurospora crassa (strain ATCC 24698 / 74-OR23-1A / CBS 708.71 / DSM 1257 / FGSC 987) GN=NCU01466 PE=4 SV=1	3.77e-51	25.00%
gnl|TC-DB|Q7S1G9|1.Q.1.1.1	g5991.t1	Channels and pores (TC 1)	187.193	Uncharacterized protein OS=Neurospora crassa (strain ATCC 24698 / 74-OR23-1A / CBS 708.71 / DSM 1257 / FGSC 987) GN=NCU09502 PE=4 SV=1	2.46e-50	66.61%
gnl|TC-DB|Q7S4I4|1.A.77.1.5	g4505.t1	Channels and pores (TC 1)	446.047	Predicted protein OS=Neurospora crassa (strain ATCC 24698 / 74-OR23-1A / CBS 708.71 / DSM 1257 / FGSC 987) GN=NCU08166 PE=4 SV=1	4.25e-154	92.48%
gnl|TC-DB|Q7S799|1.Q.1.1.1	g1773.t1	Channels and pores (TC 1)	182.956	Uncharacterized protein OS=Neurospora crassa (strain ATCC 24698 / 74-OR23-1A / CBS 708.71 / DSM 1257 / FGSC 987) GN=NCU08957 PE=4 SV=1	3.16e-47	62.07%
gnl|TC-DB|Q7SB60|1.Q.1.1.1	g263.t1	Channels and pores (TC 1)	363.999	Uncharacterized protein OS=Neurospora crassa (strain ATCC 24698 / 74-OR23-1A / CBS 708.71 / DSM 1257 / FGSC 987) GN=NCU06253 PE=4 SV=2	2.45e-108	75.05%
gnl|TC-DB|Q7SE37|1.Q.1.1.1	g7878.t1	Channels and pores (TC 1)	584.719	Annexin ANXC4 OS=Neurospora crassa (strain ATCC 24698 / 74-OR23-1A / CBS 708.71 / DSM 1257 / FGSC 987) GN=NCU02139 PE=4 SV=1	0	68.48%
gnl|TC-DB|Q7SFB8|1.Q.1.1.1	g2667.t1	Channels and pores (TC 1)	487.263	Uncharacterized protein OS=Neurospora crassa (strain ATCC 24698 / 74-OR23-1A / CBS 708.71 / DSM 1257 / FGSC 987) GN=NCU00929 PE=4 SV=2	4.65e-145	51.71%
gnl|TC-DB|Q7SGS8|1.Q.1.1.1	g7873.t1	Channels and pores (TC 1)	194.897	Uncharacterized protein OS=Neurospora crassa (strain ATCC 24698 / 74-OR23-1A / CBS 708.71 / DSM 1257 / FGSC 987) GN=NCU08334 PE=4 SV=1	3.75e-51	27.19%
gnl|TC-DB|Q7SI25|1.Q.1.1.1	g3409.t1	Channels and pores (TC 1)	231.876	Uncharacterized protein OS=Neurospora crassa (strain ATCC 24698 / 74-OR23-1A / CBS 708.71 / DSM 1257 / FGSC 987) GN=NCU00627 PE=4 SV=1	1.92e-70	68.11%
gnl|TC-DB|Q7Z020|1.A.4.6.2	g3015.t1	Channels and pores (TC 1)	54.299	Transient receptor potential cation channel subfamily A member 1 - Drosophila melanogaster (Fruit fly).	1.21e-07	17.40%
gnl|TC-DB|Q8I0F4|1.I.1.1.5	g2026.t1	Channels and pores (TC 1)	58.9214	Lissencephaly-1 homolog OS=Dictyostelium discoideum OX=44689 GN=lis1 PE=1 SV=1	1.88e-10	76.64%
gnl|TC-DB|Q8I0F4|1.I.1.1.5	g2078.t1	Channels and pores (TC 1)	131.724	Lissencephaly-1 homolog OS=Dictyostelium discoideum OX=44689 GN=lis1 PE=1 SV=1	8.41e-34	60.00%
gnl|TC-DB|Q8I0F4|1.I.1.1.5	g2127.t1	Channels and pores (TC 1)	88.9669	Lissencephaly-1 homolog OS=Dictyostelium discoideum OX=44689 GN=lis1 PE=1 SV=1	1.61e-18	13.89%
gnl|TC-DB|Q8I0F4|1.I.1.1.5	g2276.t1	Channels and pores (TC 1)	88.9669	Lissencephaly-1 homolog OS=Dictyostelium discoideum OX=44689 GN=lis1 PE=1 SV=1	5.80e-19	39.35%
gnl|TC-DB|Q8I0F4|1.I.1.1.5	g2577.t1	Channels and pores (TC 1)	70.8626	Lissencephaly-1 homolog OS=Dictyostelium discoideum OX=44689 GN=lis1 PE=1 SV=1	9.06e-13	18.63%
gnl|TC-DB|Q8I0F4|1.I.1.1.5	g2912.t1	Channels and pores (TC 1)	83.5741	Lissencephaly-1 homolog OS=Dictyostelium discoideum OX=44689 GN=lis1 PE=1 SV=1	2.55e-17	56.23%
gnl|TC-DB|Q8I0F4|1.I.1.1.5	g3019.t1	Channels and pores (TC 1)	100.138	Lissencephaly-1 homolog OS=Dictyostelium discoideum OX=44689 GN=lis1 PE=1 SV=1	2.34e-22	30.79%
gnl|TC-DB|Q8I0F4|1.I.1.1.5	g3141.t1	Channels and pores (TC 1)	60.8474	Lissencephaly-1 homolog OS=Dictyostelium discoideum OX=44689 GN=lis1 PE=1 SV=1	6.51e-10	21.13%
gnl|TC-DB|Q8I0F4|1.I.1.1.5	g3158.t1	Channels and pores (TC 1)	108.612	Lissencephaly-1 homolog OS=Dictyostelium discoideum OX=44689 GN=lis1 PE=1 SV=1	3.80e-25	39.52%
gnl|TC-DB|Q8I0F4|1.I.1.1.5	g3220.t1	Channels and pores (TC 1)	107.842	Lissencephaly-1 homolog OS=Dictyostelium discoideum OX=44689 GN=lis1 PE=1 SV=1	6.21e-27	88.93%
gnl|TC-DB|Q8I0F4|1.I.1.1.5	g3811.t1	Channels and pores (TC 1)	108.227	Lissencephaly-1 homolog OS=Dictyostelium discoideum OX=44689 GN=lis1 PE=1 SV=1	7.74e-25	27.57%
gnl|TC-DB|Q8I0F4|1.I.1.1.5	g4006.t1	Channels and pores (TC 1)	58.9214	Lissencephaly-1 homolog OS=Dictyostelium discoideum OX=44689 GN=lis1 PE=1 SV=1	7.94e-10	31.16%
gnl|TC-DB|Q8I0F4|1.I.1.1.5	g4064.t1	Channels and pores (TC 1)	82.4185	Lissencephaly-1 homolog OS=Dictyostelium discoideum OX=44689 GN=lis1 PE=1 SV=1	1.17e-17	84.54%
gnl|TC-DB|Q8I0F4|1.I.1.1.5	g4193.t1	Channels and pores (TC 1)	51.9878	Lissencephaly-1 homolog OS=Dictyostelium discoideum OX=44689 GN=lis1 PE=1 SV=1	7.75e-07	24.97%
gnl|TC-DB|Q8I0F4|1.I.1.1.5	g4460.t1	Channels and pores (TC 1)	60.4622	Lissencephaly-1 homolog OS=Dictyostelium discoideum OX=44689 GN=lis1 PE=1 SV=1	1.24e-09	42.70%
gnl|TC-DB|Q8I0F4|1.I.1.1.5	g6537.t1	Channels and pores (TC 1)	53.1434	Lissencephaly-1 homolog OS=Dictyostelium discoideum OX=44689 GN=lis1 PE=1 SV=1	8.71e-08	40.69%
gnl|TC-DB|Q8I0F4|1.I.1.1.5	g6922.t1	Channels and pores (TC 1)	105.531	Lissencephaly-1 homolog OS=Dictyostelium discoideum OX=44689 GN=lis1 PE=1 SV=1	1.90e-24	42.59%
gnl|TC-DB|Q8I0F4|1.I.1.1.5	g6989.t1	Channels and pores (TC 1)	112.079	Lissencephaly-1 homolog OS=Dictyostelium discoideum OX=44689 GN=lis1 PE=1 SV=1	5.06e-27	64.86%
gnl|TC-DB|Q8I0F4|1.I.1.1.5	g7186.t1	Channels and pores (TC 1)	127.872	Lissencephaly-1 homolog OS=Dictyostelium discoideum OX=44689 GN=lis1 PE=1 SV=1	7.58e-32	49.09%
gnl|TC-DB|Q8I0F4|1.I.1.1.5	g7544.t1	Channels and pores (TC 1)	298.13	Lissencephaly-1 homolog OS=Dictyostelium discoideum OX=44689 GN=lis1 PE=1 SV=1	8.61e-98	90.63%
gnl|TC-DB|Q8I0F4|1.I.1.1.5	g7550.t1	Channels and pores (TC 1)	90.8929	Lissencephaly-1 homolog OS=Dictyostelium discoideum OX=44689 GN=lis1 PE=1 SV=1	1.73e-19	40.08%
gnl|TC-DB|Q8I0F4|1.I.1.1.5	g7663.t1	Channels and pores (TC 1)	119.398	Lissencephaly-1 homolog OS=Dictyostelium discoideum OX=44689 GN=lis1 PE=1 SV=1	3.21e-29	40.59%
gnl|TC-DB|Q8I0F4|1.I.1.1.5	g7838.t1	Channels and pores (TC 1)	110.538	Lissencephaly-1 homolog OS=Dictyostelium discoideum OX=44689 GN=lis1 PE=1 SV=1	5.64e-26	47.51%
gnl|TC-DB|Q8I0F4|1.I.1.1.5	g8044.t1	Channels and pores (TC 1)	118.627	Lissencephaly-1 homolog OS=Dictyostelium discoideum OX=44689 GN=lis1 PE=1 SV=1	3.66e-29	64.79%
gnl|TC-DB|Q8I0F4|1.I.1.1.5	g8407.t1	Channels and pores (TC 1)	55.4546	Lissencephaly-1 homolog OS=Dictyostelium discoideum OX=44689 GN=lis1 PE=1 SV=1	6.95e-08	12.79%
gnl|TC-DB|Q8I0F4|1.I.1.1.5	g8523.t1	Channels and pores (TC 1)	48.9062	Lissencephaly-1 homolog OS=Dictyostelium discoideum OX=44689 GN=lis1 PE=1 SV=1	6.78e-09	81.36%
gnl|TC-DB|Q8L7E9|1.A.87.1.1	g2622.t1	Channels and pores (TC 1)	44.2838	Protein MID1-COMPLEMENTING ACTIVITY 1 OS=Arabidopsis thaliana GN=MCA1 PE=2 SV=1	7.31e-06	68.55%
gnl|TC-DB|Q8NKD5|1.A.11.3.3	g62.t1	Channels and pores (TC 1)	564.303	Ammonium transporter - Hebeloma cylindrosporum.	0	82.56%
gnl|TC-DB|Q8NKD5|1.A.11.3.3	g4847.t1	Channels and pores (TC 1)	524.242	Ammonium transporter - Hebeloma cylindrosporum.	0	87.76%
gnl|TC-DB|Q8TAG9|1.F.2.1.2	g7826.t1	Channels and pores (TC 1)	142.895	Exocyst complex component 6 OS=Homo sapiens GN=EXOC6 PE=1 SV=3	1.10e-36	84.26%
gnl|TC-DB|Q8TBM8|1.P.1.1.1	g851.t1	Channels and pores (TC 1)	49.2914	DnaJ homolog subfamily B member 14 OS=Homo sapiens OX=9606 GN=DNAJB14 PE=1 SV=1	3.66e-07	42.72%
gnl|TC-DB|Q8TD19|1.I.1.1.3	g1941.t1	Channels and pores (TC 1)	86.2705	Serine/threonine-protein kinase Nek9 OS=Homo sapiens GN=NEK9 PE=1 SV=2	3.65e-17	18.64%
gnl|TC-DB|Q8TD19|1.I.1.1.3	g2005.t1	Channels and pores (TC 1)	168.703	Serine/threonine-protein kinase Nek9 OS=Homo sapiens GN=NEK9 PE=1 SV=2	1.70e-43	41.80%
gnl|TC-DB|Q8TD19|1.I.1.1.3	g2388.t1	Channels and pores (TC 1)	49.6766	Serine/threonine-protein kinase Nek9 OS=Homo sapiens GN=NEK9 PE=1 SV=2	9.58e-06	8.39%
gnl|TC-DB|Q8TD19|1.I.1.1.3	g3606.t1	Channels and pores (TC 1)	124.02	Serine/threonine-protein kinase Nek9 OS=Homo sapiens GN=NEK9 PE=1 SV=2	1.90e-29	37.42%
gnl|TC-DB|Q8TD19|1.I.1.1.3	g5181.t1	Channels and pores (TC 1)	61.6178	Serine/threonine-protein kinase Nek9 OS=Homo sapiens GN=NEK9 PE=1 SV=2	7.27e-10	37.39%
gnl|TC-DB|Q8TD19|1.I.1.1.3	g5348.t1	Channels and pores (TC 1)	83.5741	Serine/threonine-protein kinase Nek9 OS=Homo sapiens GN=NEK9 PE=1 SV=2	8.79e-17	82.96%
gnl|TC-DB|Q8TD19|1.I.1.1.3	g5899.t1	Channels and pores (TC 1)	92.0485	Serine/threonine-protein kinase Nek9 OS=Homo sapiens GN=NEK9 PE=1 SV=2	4.84e-19	32.94%
gnl|TC-DB|Q8TD19|1.I.1.1.3	g6152.t1	Channels and pores (TC 1)	50.447	Serine/threonine-protein kinase Nek9 OS=Homo sapiens GN=NEK9 PE=1 SV=2	1.87e-06	36.18%
gnl|TC-DB|Q8TD19|1.I.1.1.3	g1341.t1	Channels and pores (TC 1)	78.5666	Serine/threonine-protein kinase Nek9 OS=Homo sapiens GN=NEK9 PE=1 SV=2	1.61e-14	12.46%
gnl|TC-DB|Q8TDX7|1.I.1.1.3	g1819.t1	Channels and pores (TC 1)	151.754	Serine/threonine-protein kinase Nek7 OS=Homo sapiens GN=NEK7 PE=1 SV=1	1.75e-40	17.58%
gnl|TC-DB|Q8TDX7|1.I.1.1.3	g8182.t1	Channels and pores (TC 1)	144.821	Serine/threonine-protein kinase Nek7 OS=Homo sapiens GN=NEK7 PE=1 SV=1	9.36e-39	35.56%
gnl|TC-DB|Q8TEX9|1.I.1.1.3	g2555.t1	Channels and pores (TC 1)	163.696	Importin-4 OS=Homo sapiens GN=IPO4 PE=1 SV=2	6.99e-41	84.43%
gnl|TC-DB|Q8X1M9|1.C.97.1.1	g6993.t1	Channels and pores (TC 1)	118.627	Pleurotolysin A OS=Pleurotus ostreatus GN=PlyA PE=2 SV=1	2.17e-35	95.62%
gnl|TC-DB|Q9BV40|1.F.1.1.1	g1052.t1	Channels and pores (TC 1)	70.8626	Vesicle-associated membrane protein 8 - Homo sapiens (Human).	3.77e-16	32.91%
gnl|TC-DB|Q9FWR4|1.A.12.2.1	g320.t1	Channels and pores (TC 1)	58.9214	Putative GSH-dependent dehydroascorbate reductase - Arabidopsis thaliana (Mouse-ear cress).	1.83e-09	14.19%
gnl|TC-DB|Q9GZV4|1.I.1.1.3	g5684.t1	Channels and pores (TC 1)	200.675	Eukaryotic translation initiation factor 5A-2 OS=Homo sapiens GN=EIF5A2 PE=1 SV=3	3.24e-67	89.38%
gnl|TC-DB|Q9GZV4|1.I.1.1.3	g7875.t1	Channels and pores (TC 1)	59.6918	Eukaryotic translation initiation factor 5A-2 OS=Homo sapiens GN=EIF5A2 PE=1 SV=3	6.69e-11	34.42%
gnl|TC-DB|Q9HC24|1.A.14.3.6	g1990.t1	Channels and pores (TC 1)	162.925	Protein lifeguard 4 OS=Homo sapiens GN=TMBIM4 PE=1 SV=3	2.37e-49	84.48%
gnl|TC-DB|Q9HC62|1.I.1.1.3	g1770.t1	Channels and pores (TC 1)	58.5362	Sentrin-specific protease 2 OS=Homo sapiens GN=SENP2 PE=1 SV=3	1.04e-09	82.59%
gnl|TC-DB|Q9HC62|1.I.1.1.3	g3142.t1	Channels and pores (TC 1)	77.0258	Sentrin-specific protease 2 OS=Homo sapiens GN=SENP2 PE=1 SV=3	9.13e-15	33.59%
gnl|TC-DB|Q9HC62|1.I.1.1.3	g3959.t1	Channels and pores (TC 1)	77.7962	Sentrin-specific protease 2 OS=Homo sapiens GN=SENP2 PE=1 SV=3	3.82e-15	34.90%
gnl|TC-DB|Q9HC62|1.I.1.1.3	g862.t1	Channels and pores (TC 1)	48.1358	Sentrin-specific protease 2 OS=Homo sapiens GN=SENP2 PE=1 SV=3	2.46e-06	52.81%
gnl|TC-DB|Q9HC98|1.I.1.1.3	g2125.t1	Channels and pores (TC 1)	126.331	Serine/threonine-protein kinase Nek6 OS=Homo sapiens GN=NEK6 PE=1 SV=2	6.47e-32	32.04%
gnl|TC-DB|Q9HC98|1.I.1.1.3	g4096.t1	Channels and pores (TC 1)	122.865	Serine/threonine-protein kinase Nek6 OS=Homo sapiens GN=NEK6 PE=1 SV=2	8.59e-31	30.24%
gnl|TC-DB|Q9NUU7|1.I.1.1.3	g1383.t1	Channels and pores (TC 1)	367.466	ATP-dependent RNA helicase DDX19A OS=Homo sapiens GN=DDX19A PE=1 SV=1	7.29e-123	80.36%
gnl|TC-DB|Q9NV70|1.F.2.1.2	g2481.t1	Channels and pores (TC 1)	129.028	Exocyst complex component 1 OS=Homo sapiens GN=EXOC1 PE=1 SV=4	4.39e-30	45.81%
gnl|TC-DB|Q9NXW2|1.P.1.1.1	g1765.t1	Channels and pores (TC 1)	82.4185	DnaJ homolog subfamily B member 12 OS=Homo sapiens GN=DNAJB12 PE=1 SV=4	2.39e-17	27.36%
gnl|TC-DB|Q9NXW2|1.P.1.1.1	g2294.t1	Channels and pores (TC 1)	79.7221	DnaJ homolog subfamily B member 12 OS=Homo sapiens GN=DNAJB12 PE=1 SV=4	6.69e-16	13.76%
gnl|TC-DB|Q9NXW2|1.P.1.1.1	g5135.t1	Channels and pores (TC 1)	69.3218	DnaJ homolog subfamily B member 12 OS=Homo sapiens GN=DNAJB12 PE=1 SV=4	1.02e-12	23.36%
gnl|TC-DB|Q9NXW2|1.P.1.1.1	g5172.t1	Channels and pores (TC 1)	125.176	DnaJ homolog subfamily B member 12 OS=Homo sapiens GN=DNAJB12 PE=1 SV=4	9.18e-33	92.24%
gnl|TC-DB|Q9NXW2|1.P.1.1.1	g5545.t1	Channels and pores (TC 1)	61.2326	DnaJ homolog subfamily B member 12 OS=Homo sapiens GN=DNAJB12 PE=1 SV=4	2.74e-10	16.32%
gnl|TC-DB|Q9NXW2|1.P.1.1.1	g6422.t1	Channels and pores (TC 1)	63.5438	DnaJ homolog subfamily B member 12 OS=Homo sapiens GN=DNAJB12 PE=1 SV=4	7.20e-11	19.74%
gnl|TC-DB|Q9NXW2|1.P.1.1.1	g543.t1	Channels and pores (TC 1)	52.7582	DnaJ homolog subfamily B member 12 OS=Homo sapiens GN=DNAJB12 PE=1 SV=4	2.21e-07	9.52%
gnl|TC-DB|Q9NXW2|1.P.1.1.1	g850.t1	Channels and pores (TC 1)	79.337	DnaJ homolog subfamily B member 12 OS=Homo sapiens GN=DNAJB12 PE=1 SV=4	4.89e-16	26.30%
gnl|TC-DB|Q9P0L0|1.R.1.1.1	g1823.t1	Channels and pores (TC 1)	88.1965	Vesicle-associated membrane protein-associated protein A OS=Homo sapiens OX=9606 GN=VAPA PE=1 SV=3	7.01e-21	41.48%
gnl|TC-DB|Q9UBP0|1.R.1.1.1	g6426.t1	Channels and pores (TC 1)	229.565	Spastin OS=Homo sapiens OX=9606 GN=SPAST PE=1 SV=1	7.14e-71	77.47%
gnl|TC-DB|Q9UBX2|1.I.1.1.3	g3622.t1	Channels and pores (TC 1)	47.7506	Double homeobox protein 4 OS=Homo sapiens GN=DUX4 PE=1 SV=2	6.40e-06	12.44%
gnl|TC-DB|Q9UI26|1.I.1.1.3	g2707.t1	Channels and pores (TC 1)	316.62	Importin-11 OS=Homo sapiens GN=IPO11 PE=1 SV=1	4.21e-90	53.55%
gnl|TC-DB|Q9UJ41|1.F.1.1.5	g3831.t1	Channels and pores (TC 1)	59.6918	Rab5 GDP/GTP exchange factor OS=Homo sapiens GN=RABGEF1 PE=1 SV=2	2.64e-09	25.39%
gnl|TC-DB|Q9UJ41|1.F.1.1.5	g4956.t1	Channels and pores (TC 1)	125.176	Rab5 GDP/GTP exchange factor OS=Homo sapiens GN=RABGEF1 PE=1 SV=2	2.18e-29	19.86%
gnl|TC-DB|Q9UJ41|1.F.1.1.5	g7993.t1	Channels and pores (TC 1)	53.1434	Rab5 GDP/GTP exchange factor OS=Homo sapiens GN=RABGEF1 PE=1 SV=2	6.51e-07	13.76%
gnl|TC-DB|Q9VMR4|1.A.4.7.2	g2006.t1	Channels and pores (TC 1)	54.299	CG11020 protein (Mechanosensory transduction channel NOMPC) - Drosophila melanogaster (Fruit fly).	1.46e-07	20.28%
gnl|TC-DB|Q9WZ31|1.A.35.3.2	g1225.t1	Channels and pores (TC 1)	87.8113	Magnesium transport protein CorA OS=Thermotoga maritima (strain ATCC 43589 / MSB8 / DSM 3109 / JCM 10099) GN=corA PE=1 SV=1	2.44e-18	16.47%
gnl|TC-DB|Q9YS30|1.A.53.1.4	g2038.t1	Channels and pores (TC 1)	66.2402	Polyprotein OS=Classical swine fever virus PE=4 SV=2	4.58e-11	42.00%
gnl|TC-DB|Q9YS30|1.A.53.1.4	g7050.t1	Channels and pores (TC 1)	62.003	Polyprotein OS=Classical swine fever virus PE=4 SV=2	1.78e-09	26.33%
gnl|TC-DB|Q10V66|1.A.1.5.16	g3785.t1	Channels and pores (TC 1)	96.6709	Cyclic nucleotide-binding protein OS=Trichodesmium erythraeum (strain IMS101) GN=Tery_4944 PE=4 SV=1	5.60e-21	14.40%
gnl|TC-DB|Q49HI3|1.F.1.1.3	g8143.t1	Channels and pores (TC 1)	70.0922	Protein TOM-1, isoform a OS=Caenorhabditis elegans GN=tom-1 PE=2 SV=1	3.24e-12	31.63%
gnl|TC-DB|Q53I06|1.C.47.2.1	g4175.t1	Channels and pores (TC 1)	65.0846	Plectasin OS=Pseudoplectania nigrella GN=DEF PE=1 SV=1	3.81e-15	62.10%
gnl|TC-DB|Q54BF0|1.I.1.1.5	g12.t1	Channels and pores (TC 1)	236.884	Probable serine/threonine-protein kinase fhkA OS=Dictyostelium discoideum OX=44689 GN=fhkA PE=3 SV=1	2.14e-69	53.21%
gnl|TC-DB|Q54PP1|1.I.1.1.5	g4404.t1	Channels and pores (TC 1)	213.386	Delta(14)-sterol reductase OS=Dictyostelium discoideum OX=44689 GN=erg24 PE=3 SV=1	9.59e-63	75.09%
gnl|TC-DB|Q54PP1|1.I.1.1.5	g7203.t1	Channels and pores (TC 1)	236.884	Delta(14)-sterol reductase OS=Dictyostelium discoideum OX=44689 GN=erg24 PE=3 SV=1	1.07e-72	96.49%
gnl|TC-DB|Q54QH0|1.I.1.1.5	g613.t1	Channels and pores (TC 1)	187.578	WD_REPEATS_REGION domain-containing protein OS=Dictyostelium discoideum OX=44689 GN=DDB0185717 PE=4 SV=1	8.60e-57	98.27%
gnl|TC-DB|Q59UP8|1.A.11.3.5	g869.t1	Channels and pores (TC 1)	382.104	Putative uncharacterized protein MEP2 OS=Candida albicans GN=MEP2 PE=4 SV=1	1.05e-128	95.09%
gnl|TC-DB|Q86K39|1.I.1.1.5	g3599.t1	Channels and pores (TC 1)	50.8322	Uncharacterized protein OS=Dictyostelium discoideum OX=44689 GN=DDB0169145 PE=3 SV=1	1.39e-06	18.73%
gnl|TC-DB|Q93EP6|1.C.107.1.4	g8191.t1	Channels and pores (TC 1)	387.882	TcdB1 OS=Photorhabdus luminescens GN=tcdB1 PE=4 SV=1	7.55e-110	24.41%
gnl|TC-DB|Q96A54|1.C.113.1.9	g6788.t1	Channels and pores (TC 1)	196.052	Adiponectin receptor protein 1 OS=Homo sapiens GN=ADIPOR1 PE=1 SV=1	4.25e-60	89.14%
gnl|TC-DB|Q96P70|1.I.1.1.3	g7603.t1	Channels and pores (TC 1)	226.868	Importin-9 OS=Homo sapiens GN=IPO9 PE=1 SV=3	3.14e-61	92.51%
gnl|TC-DB|Q693A5|1.C.107.1.3	g5486.t1	Channels and pores (TC 1)	198.364	Putative insecticidal toxin complex protein OS=Yersinia enterocolitica GN=tcbA PE=4 SV=1	2.51e-50	26.68%
gnl|TC-DB|Q01926|1.A.35.5.1	g6064.t1	Channels and pores (TC 1)	269.24	MITOCHONDRIAL RNA SPLICING PROTEIN MRS2 PRECURSOR - Saccharomyces cerevisiae (Baker's yeast).	1.68e-86	97.63%
gnl|TC-DB|Q02006|1.A.1.24.1	g4670.t1	Channels and pores (TC 1)	53.1434	Putative potassium channel protein RPA4233 - Rhodopseudomonas palustris.	6.46e-07	9.76%
gnl|TC-DB|Q02989|1.C.63.1.2	g7159.t1	Channels and pores (TC 1)	47.7506	Alpha-latroinsectotoxin (Fragment) - Latrodectus mactans (Black widow spider).	1.28e-06	42.93%
gnl|TC-DB|Q03327|1.N.6.1.1	g3554.t1	Channels and pores (TC 1)	127.487	Mitochondrial fusion and transport protein UGO1 OS=Saccharomyces cerevisiae GN=UGO1 PE=1 SV=2	6.14e-32	84.43%
gnl|TC-DB|Q04338|1.F.1.1.2	g4214.t1	Channels and pores (TC 1)	90.8929	t-SNARE VTI1 OS=Saccharomyces cerevisiae (strain ATCC 204508 / S288c) GN=VTI1 PE=1 SV=3	8.64e-21	24.76%
gnl|TC-DB|Q06245|1.F.2.1.1	g346.t1	Channels and pores (TC 1)	266.544	Exocyst complex component SEC10 OS=Saccharomyces cerevisiae (strain ATCC 204508 / S288c) GN=SEC10 PE=1 SV=1	1.44e-76	90.99%
gnl|TC-DB|Q06538|1.A.17.5.11	g856.t1	Channels and pores (TC 1)	435.647	Calcium permeable stress-gated cation channel 1 OS=Saccharomyces cerevisiae (strain ATCC 204508 / S288c) GN=CSC1 PE=1 SV=1	3.44e-141	84.60%
gnl|TC-DB|Q08831|1.F.1.1.2	g2979.t1	Channels and pores (TC 1)	90.8929	Protein VTS1 OS=Saccharomyces cerevisiae (strain ATCC 204508 / S288c) GN=VTS1 PE=1 SV=1	1.07e-18	5.36%
gnl|TC-DB|Q08967|1.A.4.9.1	g4358.t1	Channels and pores (TC 1)	465.307	Flavin carrier protein 1 OS=Saccharomyces cerevisiae (strain ATCC 204508 / S288c) GN=FLC1 PE=1 SV=1	2.42e-153	96.12%
gnl|TC-DB|Q12324|1.A.4.4.1	g2139.t1	Channels and pores (TC 1)	77.0258	Calcium channel YVC1 - Saccharomyces cerevisiae (Baker's yeast).	2.23e-14	34.96%
gnl|TC-DB|Q12324|1.A.4.4.1	g2678.t1	Channels and pores (TC 1)	97.0561	Calcium channel YVC1 - Saccharomyces cerevisiae (Baker's yeast).	7.57e-21	64.91%
gnl|TC-DB|Q12324|1.A.4.4.1	g564.t1	Channels and pores (TC 1)	83.1889	Calcium channel YVC1 - Saccharomyces cerevisiae (Baker's yeast).	7.57e-16	14.08%
gnl|TC-DB|Q12324|1.A.4.4.1	g656.t1	Channels and pores (TC 1)	72.7886	Calcium channel YVC1 - Saccharomyces cerevisiae (Baker's yeast).	2.34e-13	54.66%
gnl|TC-DB|Q12462|1.A.101.1.1	g6691.t1	Channels and pores (TC 1)	100.523	Peroxisomal membrane protein PMP27 OS=Saccharomyces cerevisiae (strain ATCC 204508 / S288c) GN=PEX11 PE=1 SV=2	6.85e-26	99.57%
gnl|TC-DB|Q14974|1.I.1.1.3	g3410.t1	Channels and pores (TC 1)	540.421	Importin subunit beta-1 OS=Homo sapiens GN=KPNB1 PE=1 SV=2	1.10e-179	93.35%
gnl|TC-DB|Q66034|1.G.20.2.1	g5208.t1	Channels and pores (TC 1)	48.521	Envelope glycoprotein OS=Crimean-Congo hemorrhagic fever virus PE=4 SV=2	4.70e-06	37.47%
gnl|TC-DB|Q92973|1.I.1.1.3	g2957.t1	Channels and pores (TC 1)	597.816	Transportin-1 OS=Homo sapiens GN=TNPO1 PE=1 SV=2	0	97.66%
gnl|TC-DB|Q96662|1.A.53.1.5	g3056.t1	Channels and pores (TC 1)	55.8398	Genome polyprotein OS=Bovine viral diarrhea virus (strain CP7) PE=1 SV=1	1.76e-07	22.55%
gnl|TC-DB|Q99287|1.N.5.1.6	g7303.t1	Channels and pores (TC 1)	449.129	Protein SEY1 OS=Saccharomyces cerevisiae (strain ATCC 204508 / S288c) OX=559292 GN=SEY1 PE=1 SV=1	5.71e-146	94.97%
gnl|TC-DB|RDL40351.1|1.H.3.2.5	g4372.t1	Channels and pores (TC 1)	140.969	hypothetical protein BP5553_00330 [Venustampulla echinocandica]	6.55e-42	99.53%
gnl|TC-DB|RZD32576|1.A.115.1.2	g2288.t1	Channels and pores (TC 1)	71.2478	NAD-binding protein [Euryarchaeota archaeon]	2.42e-14	61.83%
gnl|TC-DB|RZD32576|1.A.115.1.2	g4827.t1	Channels and pores (TC 1)	66.2402	NAD-binding protein [Euryarchaeota archaeon]	1.05e-12	69.64%
gnl|TC-DB|RZD32576|1.A.115.1.2	g6376.t1	Channels and pores (TC 1)	70.0922	NAD-binding protein [Euryarchaeota archaeon]	2.84e-14	77.25%
gnl|TC-DB|RZD32576|1.A.115.1.2	g7048.t1	Channels and pores (TC 1)	62.3882	NAD-binding protein [Euryarchaeota archaeon]	1.42e-11	69.70%
gnl|TC-DB|RZD32576|1.A.115.1.2	g7986.t1	Channels and pores (TC 1)	47.3654	NAD-binding protein [Euryarchaeota archaeon]	2.02e-06	75.58%
gnl|TC-DB|RZD32576|1.A.115.1.2	g8087.t1	Channels and pores (TC 1)	63.5438	NAD-binding protein [Euryarchaeota archaeon]	1.67e-11	35.51%
gnl|TC-DB|RZD32576|1.A.115.1.2	g8295.t1	Channels and pores (TC 1)	55.4546	NAD-binding protein [Euryarchaeota archaeon]	5.55e-09	39.76%
gnl|TC-DB|RZD32576|1.A.115.1.2	g932.t1	Channels and pores (TC 1)	48.1358	NAD-binding protein [Euryarchaeota archaeon]	1.83e-06	40.73%
gnl|TC-DB|RZD32576|1.A.115.1.2	g1580.t1	Channels and pores (TC 1)	51.6026	NAD-binding protein [Euryarchaeota archaeon]	1.91e-07	37.44%
gnl|TC-DB|U3IVC3|1.A.14.1.5	g3784.t1	Channels and pores (TC 1)	110.153	Uncharacterized protein OS=Anas platyrhynchos GN=GHITM PE=4 SV=1	1.34e-27	65.29%
gnl|TC-DB|U4LWM1|1.A.76.1.14	g6608.t1	Channels and pores (TC 1)	274.633	Similar to Magnesium transporter protein 1 acc. no. Q7ZV50 OS=Pyronema omphalodes (strain CBS 100304) GN=PCON_02130 PE=4 SV=1	3.94e-91	99.39%
gnl|TC-DB|V5IKW7|1.B.33.3.3	g1563.t1	Channels and pores (TC 1)	528.48	Mitochondrial outer membrane beta-barrel protein Tob55 OS=Neurospora crassa (strain ATCC 24698 / 74-OR23-1A / CBS 708.71 / DSM 1257 / FGSC 987) GN=tob55 PE=4 SV=1	0	91.15%
gnl|TC-DB|V5IMT0|1.Q.1.1.1	g1378.t1	Channels and pores (TC 1)	886.33	Dim2-associated protein 1 OS=Neurospora crassa (strain ATCC 24698 / 74-OR23-1A / CBS 708.71 / DSM 1257 / FGSC 987) GN=dap-1 PE=4 SV=1	0	98.28%
gnl|TC-DB|V5IPP0|1.Q.1.1.1	g3802.t1	Channels and pores (TC 1)	195.667	Uncharacterized protein OS=Neurospora crassa (strain ATCC 24698 / 74-OR23-1A / CBS 708.71 / DSM 1257 / FGSC 987) GN=NCU08391 PE=4 SV=1	1.65e-55	53.38%
gnl|TC-DB|V5IPZ0|1.Q.1.1.1	g6032.t1	Channels and pores (TC 1)	50.0618	Uncharacterized protein OS=Neurospora crassa (strain ATCC 24698 / 74-OR23-1A / CBS 708.71 / DSM 1257 / FGSC 987) GN=NCU16775 PE=3 SV=1	2.83e-06	23.81%
gnl|TC-DB|V5IRI4|1.Q.1.1.1	g325.t1	Channels and pores (TC 1)	266.544	Uncharacterized protein OS=Neurospora crassa (strain ATCC 24698 / 74-OR23-1A / CBS 708.71 / DSM 1257 / FGSC 987) GN=NCU02718 PE=4 SV=1	7.43e-81	63.94%
gnl|TC-DB|W9WL67|1.B.69.2.3	g5066.t1	Channels and pores (TC 1)	363.229	Uncharacterized protein OS=Cladophialophora psammophila CBS 110553 GN=A1O5_07814 PE=4 SV=1	3.18e-119	78.91%
gnl|TC-DB|WP_048643629|1.C.59.5.6	g4901.t1	Channels and pores (TC 1)	83.9593	DUF1679 domain-containing protein [Cyclobacterium amurskyense]	4.99e-18	90.50%
gnl|TC-DB|WP_058061651.1|1.C.1.2.4	g4719.t1	Channels and pores (TC 1)	60.8474	cell envelope integrity protein TolA [Acinetobacter baumannii]	7.76e-10	35.82%
gnl|TC-DB|WP_062382148.1|1.A.115.1.5	g1662.t1	Channels and pores (TC 1)	63.1586	SDR family oxidoreductase [Pseudomonas abietaniphila]	9.39e-12	94.95%
gnl|TC-DB|WP_062382148.1|1.A.115.1.5	g1732.t1	Channels and pores (TC 1)	63.1586	SDR family oxidoreductase [Pseudomonas abietaniphila]	7.43e-12	88.77%
gnl|TC-DB|WP_062382148.1|1.A.115.1.5	g1786.t1	Channels and pores (TC 1)	79.337	SDR family oxidoreductase [Pseudomonas abietaniphila]	1.29e-17	87.68%
gnl|TC-DB|WP_062382148.1|1.A.115.1.5	g1878.t1	Channels and pores (TC 1)	54.6842	SDR family oxidoreductase [Pseudomonas abietaniphila]	4.41e-09	73.06%
gnl|TC-DB|WP_062382148.1|1.A.115.1.5	g2022.t1	Channels and pores (TC 1)	77.7962	SDR family oxidoreductase [Pseudomonas abietaniphila]	3.41e-17	98.44%
gnl|TC-DB|WP_062382148.1|1.A.115.1.5	g2083.t1	Channels and pores (TC 1)	84.3445	SDR family oxidoreductase [Pseudomonas abietaniphila]	3.44e-19	81.25%
gnl|TC-DB|WP_062382148.1|1.A.115.1.5	g2227.t1	Channels and pores (TC 1)	47.7506	SDR family oxidoreductase [Pseudomonas abietaniphila]	1.91e-06	39.17%
gnl|TC-DB|WP_062382148.1|1.A.115.1.5	g2268.t1	Channels and pores (TC 1)	56.9954	SDR family oxidoreductase [Pseudomonas abietaniphila]	1.56e-09	63.86%
gnl|TC-DB|WP_062382148.1|1.A.115.1.5	g2429.t1	Channels and pores (TC 1)	92.4337	SDR family oxidoreductase [Pseudomonas abietaniphila]	4.13e-22	85.90%
gnl|TC-DB|WP_062382148.1|1.A.115.1.5	g2780.t1	Channels and pores (TC 1)	63.929	SDR family oxidoreductase [Pseudomonas abietaniphila]	4.07e-11	19.74%
gnl|TC-DB|WP_062382148.1|1.A.115.1.5	g2960.t1	Channels and pores (TC 1)	132.88	SDR family oxidoreductase [Pseudomonas abietaniphila]	1.55e-37	88.32%
gnl|TC-DB|WP_062382148.1|1.A.115.1.5	g3189.t1	Channels and pores (TC 1)	88.9669	SDR family oxidoreductase [Pseudomonas abietaniphila]	1.46e-20	73.64%
gnl|TC-DB|WP_062382148.1|1.A.115.1.5	g3466.t1	Channels and pores (TC 1)	55.0694	SDR family oxidoreductase [Pseudomonas abietaniphila]	6.55e-09	58.41%
gnl|TC-DB|WP_062382148.1|1.A.115.1.5	g3559.t1	Channels and pores (TC 1)	78.5666	SDR family oxidoreductase [Pseudomonas abietaniphila]	3.07e-17	89.04%
gnl|TC-DB|WP_062382148.1|1.A.115.1.5	g3864.t1	Channels and pores (TC 1)	66.6254	SDR family oxidoreductase [Pseudomonas abietaniphila]	2.20e-12	42.20%
gnl|TC-DB|WP_062382148.1|1.A.115.1.5	g4079.t1	Channels and pores (TC 1)	112.079	SDR family oxidoreductase [Pseudomonas abietaniphila]	9.79e-30	90.46%
gnl|TC-DB|WP_062382148.1|1.A.115.1.5	g4097.t1	Channels and pores (TC 1)	69.3218	SDR family oxidoreductase [Pseudomonas abietaniphila]	1.32e-13	67.40%
gnl|TC-DB|WP_062382148.1|1.A.115.1.5	g4145.t1	Channels and pores (TC 1)	80.4925	SDR family oxidoreductase [Pseudomonas abietaniphila]	3.89e-18	94.84%
gnl|TC-DB|WP_062382148.1|1.A.115.1.5	g4329.t1	Channels and pores (TC 1)	46.9802	SDR family oxidoreductase [Pseudomonas abietaniphila]	3.35e-06	42.21%
gnl|TC-DB|WP_062382148.1|1.A.115.1.5	g4439.t1	Channels and pores (TC 1)	63.929	SDR family oxidoreductase [Pseudomonas abietaniphila]	2.94e-12	93.63%
gnl|TC-DB|WP_062382148.1|1.A.115.1.5	g4626.t1	Channels and pores (TC 1)	59.3066	SDR family oxidoreductase [Pseudomonas abietaniphila]	3.13e-10	54.67%
gnl|TC-DB|WP_062382148.1|1.A.115.1.5	g4646.t1	Channels and pores (TC 1)	104.76	SDR family oxidoreductase [Pseudomonas abietaniphila]	1.02e-26	84.47%
gnl|TC-DB|WP_062382148.1|1.A.115.1.5	g4761.t1	Channels and pores (TC 1)	112.079	SDR family oxidoreductase [Pseudomonas abietaniphila]	1.25e-29	91.52%
gnl|TC-DB|WP_062382148.1|1.A.115.1.5	g4766.t1	Channels and pores (TC 1)	77.0258	SDR family oxidoreductase [Pseudomonas abietaniphila]	9.03e-17	90.15%
gnl|TC-DB|WP_062382148.1|1.A.115.1.5	g4768.t1	Channels and pores (TC 1)	67.781	SDR family oxidoreductase [Pseudomonas abietaniphila]	1.84e-13	98.50%
gnl|TC-DB|WP_062382148.1|1.A.115.1.5	g4864.t1	Channels and pores (TC 1)	64.6994	SDR family oxidoreductase [Pseudomonas abietaniphila]	2.26e-12	89.08%
gnl|TC-DB|WP_062382148.1|1.A.115.1.5	g5077.t1	Channels and pores (TC 1)	101.293	SDR family oxidoreductase [Pseudomonas abietaniphila]	1.54e-25	87.80%
gnl|TC-DB|WP_062382148.1|1.A.115.1.5	g5119.t1	Channels and pores (TC 1)	72.4034	SDR family oxidoreductase [Pseudomonas abietaniphila]	7.06e-15	66.78%
gnl|TC-DB|WP_062382148.1|1.A.115.1.5	g5303.t1	Channels and pores (TC 1)	66.2402	SDR family oxidoreductase [Pseudomonas abietaniphila]	5.69e-12	24.59%
gnl|TC-DB|WP_062382148.1|1.A.115.1.5	g5490.t1	Channels and pores (TC 1)	75.485	SDR family oxidoreductase [Pseudomonas abietaniphila]	2.54e-16	96.51%
gnl|TC-DB|WP_062382148.1|1.A.115.1.5	g5538.t1	Channels and pores (TC 1)	91.2781	SDR family oxidoreductase [Pseudomonas abietaniphila]	9.44e-22	91.25%
gnl|TC-DB|WP_062382148.1|1.A.115.1.5	g6621.t1	Channels and pores (TC 1)	94.3597	SDR family oxidoreductase [Pseudomonas abietaniphila]	4.23e-23	95.57%
gnl|TC-DB|WP_062382148.1|1.A.115.1.5	g6726.t1	Channels and pores (TC 1)	81.6481	SDR family oxidoreductase [Pseudomonas abietaniphila]	3.28e-18	88.10%
gnl|TC-DB|WP_062382148.1|1.A.115.1.5	g6735.t1	Channels and pores (TC 1)	76.6406	SDR family oxidoreductase [Pseudomonas abietaniphila]	1.21e-16	97.74%
gnl|TC-DB|WP_062382148.1|1.A.115.1.5	g6799.t1	Channels and pores (TC 1)	61.2326	SDR family oxidoreductase [Pseudomonas abietaniphila]	4.16e-11	93.08%
gnl|TC-DB|WP_062382148.1|1.A.115.1.5	g6840.t1	Channels and pores (TC 1)	48.1358	SDR family oxidoreductase [Pseudomonas abietaniphila]	1.35e-06	67.52%
gnl|TC-DB|WP_062382148.1|1.A.115.1.5	g6866.t1	Channels and pores (TC 1)	79.337	SDR family oxidoreductase [Pseudomonas abietaniphila]	1.70e-16	30.23%
gnl|TC-DB|WP_062382148.1|1.A.115.1.5	g8068.t1	Channels and pores (TC 1)	79.7221	SDR family oxidoreductase [Pseudomonas abietaniphila]	7.01e-18	96.54%
gnl|TC-DB|WP_062382148.1|1.A.115.1.5	g741.t1	Channels and pores (TC 1)	67.781	SDR family oxidoreductase [Pseudomonas abietaniphila]	8.71e-14	87.04%
gnl|TC-DB|WP_062382148.1|1.A.115.1.5	g750.t1	Channels and pores (TC 1)	50.447	SDR family oxidoreductase [Pseudomonas abietaniphila]	1.69e-07	66.29%
gnl|TC-DB|WP_062382148.1|1.A.115.1.5	g858.t1	Channels and pores (TC 1)	92.0485	SDR family oxidoreductase [Pseudomonas abietaniphila]	1.80e-22	98.80%
gnl|TC-DB|WP_062382148.1|1.A.115.1.5	g913.t1	Channels and pores (TC 1)	60.4622	SDR family oxidoreductase [Pseudomonas abietaniphila]	8.59e-11	82.53%
gnl|TC-DB|WP_062382148.1|1.A.115.1.5	g1348.t1	Channels and pores (TC 1)	51.2174	SDR family oxidoreductase [Pseudomonas abietaniphila]	1.02e-07	96.81%
gnl|TC-DB|WP_062382148.1|1.A.115.1.5	g1390.t1	Channels and pores (TC 1)	57.7658	SDR family oxidoreductase [Pseudomonas abietaniphila]	4.45e-10	67.06%
gnl|TC-DB|WP_062382148.1|1.A.115.1.5	g1428.t1	Channels and pores (TC 1)	97.4413	SDR family oxidoreductase [Pseudomonas abietaniphila]	2.23e-24	93.21%
gnl|TC-DB|WP_062382148.1|1.A.115.1.5	g1610.t1	Channels and pores (TC 1)	71.633	SDR family oxidoreductase [Pseudomonas abietaniphila]	7.18e-15	92.48%
gnl|TC-DB|WP_078474522.1|1.C.82.1.2	g1134.t1	Channels and pores (TC 1)	72.4034	50S ribosomal protein L1 [Snodgrassella alvi]	4.55e-15	68.98%
gnl|TC-DB|WP_081471983.1|1.I.3.1.1	g2360.t1	Channels and pores (TC 1)	76.2554	peptidase S8 [Gemmata obscuriglobus]	4.90e-15	67.10%
gnl|TC-DB|WP_081471983.1|1.I.3.1.1	g6101.t1	Channels and pores (TC 1)	72.0182	peptidase S8 [Gemmata obscuriglobus]	4.72e-13	33.29%
gnl|TC-DB|WP_081471983.1|1.I.3.1.1	g6775.t1	Channels and pores (TC 1)	79.337	peptidase S8 [Gemmata obscuriglobus]	4.86e-16	53.66%
gnl|TC-DB|WP_084421818|1.C.59.5.2	g4923.t1	Channels and pores (TC 1)	99.7525	DUF1679 domain-containing protein [Henriciella litoralis]	1.17e-23	94.75%
gnl|TC-DB|WP_096563850.1|1.C.39.4.8	g5993.t1	Channels and pores (TC 1)	103.219	phosphodiesterase [Scytonema sp. NIES-4073]	5.14e-23	70.03%
gnl|TC-DB|WP_096642402.1|1.C.39.4.9	g3551.t1	Channels and pores (TC 1)	61.2326	hypothetical protein [Calothrix brevissima]	1.18e-09	31.73%
gnl|TC-DB|WP_106247303.1|1.A.115.1.3	g2531.t1	Channels and pores (TC 1)	137.887	SDR family NAD(P)-dependent oxidoreductase [Allonocardiopsis opalescens]	5.34e-39	96.59%
gnl|TC-DB|WP_106247303.1|1.A.115.1.3	g3188.t1	Channels and pores (TC 1)	183.341	SDR family NAD(P)-dependent oxidoreductase [Allonocardiopsis opalescens]	9.49e-57	98.18%
gnl|TC-DB|WP_106247303.1|1.A.115.1.3	g3247.t1	Channels and pores (TC 1)	88.9669	SDR family NAD(P)-dependent oxidoreductase [Allonocardiopsis opalescens]	8.49e-21	70.96%
gnl|TC-DB|WP_106247303.1|1.A.115.1.3	g3768.t1	Channels and pores (TC 1)	53.5286	SDR family NAD(P)-dependent oxidoreductase [Allonocardiopsis opalescens]	2.09e-07	15.50%
gnl|TC-DB|WP_106247303.1|1.A.115.1.3	g3922.t1	Channels and pores (TC 1)	60.8474	SDR family NAD(P)-dependent oxidoreductase [Allonocardiopsis opalescens]	1.41e-10	47.18%
gnl|TC-DB|WP_106247303.1|1.A.115.1.3	g4186.t1	Channels and pores (TC 1)	60.077	SDR family NAD(P)-dependent oxidoreductase [Allonocardiopsis opalescens]	1.00e-10	80.32%
gnl|TC-DB|WP_106247303.1|1.A.115.1.3	g4443.t1	Channels and pores (TC 1)	82.4185	SDR family NAD(P)-dependent oxidoreductase [Allonocardiopsis opalescens]	1.82e-18	90.67%
gnl|TC-DB|WP_106247303.1|1.A.115.1.3	g4456.t1	Channels and pores (TC 1)	61.2326	SDR family NAD(P)-dependent oxidoreductase [Allonocardiopsis opalescens]	2.51e-10	31.83%
gnl|TC-DB|WP_106247303.1|1.A.115.1.3	g8430.t1	Channels and pores (TC 1)	139.813	SDR family NAD(P)-dependent oxidoreductase [Allonocardiopsis opalescens]	7.88e-40	89.90%
gnl|TC-DB|WP_106247303.1|1.A.115.1.3	g283.t1	Channels and pores (TC 1)	74.3294	SDR family NAD(P)-dependent oxidoreductase [Allonocardiopsis opalescens]	8.43e-16	80.16%
gnl|TC-DB|WP_106247303.1|1.A.115.1.3	g1307.t1	Channels and pores (TC 1)	85.8853	SDR family NAD(P)-dependent oxidoreductase [Allonocardiopsis opalescens]	7.97e-19	48.26%
gnl|TC-DB|WP_155315461|1.A.87.2.10	g3757.t1	Channels and pores (TC 1)	80.8777	serine/threonine protein kinase [Desulfosarcina alkanivorans]	2.27e-16	35.86%
gnl|TC-DB|WP_155316596.1|1.A.87.2.10	g1593.t1	Channels and pores (TC 1)	75.0998	leucine-rich repeat domain-containing protein [Desulfosarcina alkanivorans]	3.61e-14	22.50%
gnl|TC-DB|XP_723491.2|1.A.17.5.18	g6188.t1	Channels and pores (TC 1)	476.863	hypothetical protein CAALFM_C109430WA [Candida albicans SC5314]	3.92e-155	93.17%
gnl|TC-DB|XP_001537376.1|1.B.33.3.11	g5347.t1	Channels and pores (TC 1)	320.087	hypothetical protein HCAG_07685 [Histoplasma capsulatum NAm1]	7.95e-103	93.13%
gnl|TC-DB|XP_001747976.1|1.H.3.3.2	g38.t1	Channels and pores (TC 1)	228.794	hypothetical protein [Monosiga brevicollis MX1]	1.45e-65	46.68%
gnl|TC-DB|XP_001747976.1|1.H.3.3.2	g4877.t1	Channels and pores (TC 1)	69.3218	hypothetical protein [Monosiga brevicollis MX1]	1.71e-12	32.68%
gnl|TC-DB|XP_002384136.1|1.H.3.2.4	g8224.t1	Channels and pores (TC 1)	224.172	pH signal transduction protein PalI, putative [Aspergillus flavus NRRL3357]	2.36e-65	44.53%
gnl|TC-DB|XP_016293174.1|1.W.6.4.2	g2226.t1	Channels and pores (TC 1)	58.9214	hypothetical protein PSEUBRA_SCAF18g04721 [Kalmanozyma brasiliensis GHG001]	2.75e-10	92.70%
gnl|TC-DB|XP_016642337.1|1.C.104.1.7	g4613.t1	Channels and pores (TC 1)	79.337	Uncharacterized protein SAPIO_CDS5759 [Scedosporium apiospermum]	3.87e-15	41.98%
gnl|TC-DB|XP_018103475.1|1.A.51.2.2	g1103.t1	Channels and pores (TC 1)	105.531	PREDICTED: voltage-sensitive phosphatase 2 isoform X1 [Xenopus laevis]	4.89e-24	39.13%
gnl|TC-DB|XP_018126179.1|1.W.6.4.1	g1834.t1	Channels and pores (TC 1)	524.628	hypothetical protein VE01_09594 [Pseudogymnoascus verrucosus]	0	97.14%
gnl|TC-DB|XP_018126179.1|1.W.6.4.1	g2397.t1	Channels and pores (TC 1)	66.2402	hypothetical protein VE01_09594 [Pseudogymnoascus verrucosus]	5.35e-12	36.98%
gnl|TC-DB|XP_018126179.1|1.W.6.4.1	g3088.t1	Channels and pores (TC 1)	87.0409	hypothetical protein VE01_09594 [Pseudogymnoascus verrucosus]	1.65e-18	47.65%
gnl|TC-DB|XP_018126179.1|1.W.6.4.1	g4938.t1	Channels and pores (TC 1)	360.533	hypothetical protein VE01_09594 [Pseudogymnoascus verrucosus]	1.94e-120	100.00%
gnl|TC-DB|XP_022797903.1|1.A.84.2.3	g4430.t1	Channels and pores (TC 1)	45.0542	uncharacterized protein LOC111336132 [Stylophora pistillata]	3.85e-06	45.96%
gnl|TC-DB|XP_022797903.1|1.A.84.2.3	g8481.t1	Channels and pores (TC 1)	45.0542	uncharacterized protein LOC111336132 [Stylophora pistillata]	1.36e-06	58.54%
gnl|TC-DB|XP_025043134.1|1.A.84.2.6	g8070.t1	Channels and pores (TC 1)	58.5362	uncharacterized protein LOC112546643 [Pelodiscus sinensis]	1.09e-08	4.41%
gnl|TC-DB|YP_009915690.1|1.A.120.1.1	g3288.t1	Channels and pores (TC 1)	46.595	nsp3 [Murine hepatitis virus]	3.64e-06	62.26%
gnl|TC-DB|1002048002|2.A.4.2.8	g2851.t1	Major facilitator superfamily (TC 2)	274.633	CDF zinc transporter 1 [Russula atropurpurea]	8.04e-86	94.46%
gnl|TC-DB|1002048004|2.A.4.5.2	g2941.t1	Major facilitator superfamily (TC 2)	334.339	CDF zinc transporter 2 [Russula atropurpurea]	1.96e-111	80.53%
gnl|TC-DB|A0ST42|2.A.1.2.79	g4521.t1	Major facilitator superfamily (TC 2)	262.692	MFS transporter OS=Cercospora nicotianae GN=CTB4 PE=4 SV=1	2.64e-78	52.19%
gnl|TC-DB|A1Z264|2.A.1.1.69	g3450.t1	Major facilitator superfamily (TC 2)	243.047	Sugar/H+ symporter OS=Galdieria sulphuraria GN=SPT1 PE=2 SV=1	4.02e-72	79.67%
gnl|TC-DB|A1Z264|2.A.1.1.69	g5824.t1	Major facilitator superfamily (TC 2)	233.802	Sugar/H+ symporter OS=Galdieria sulphuraria GN=SPT1 PE=2 SV=1	3.63e-69	84.16%
gnl|TC-DB|A1Z264|2.A.1.1.69	g6144.t1	Major facilitator superfamily (TC 2)	153.295	Sugar/H+ symporter OS=Galdieria sulphuraria GN=SPT1 PE=2 SV=1	1.63e-39	66.34%
gnl|TC-DB|A1Z264|2.A.1.1.69	g7300.t1	Major facilitator superfamily (TC 2)	233.802	Sugar/H+ symporter OS=Galdieria sulphuraria GN=SPT1 PE=2 SV=1	8.96e-69	74.10%
gnl|TC-DB|A1Z264|2.A.1.1.69	g7337.t1	Major facilitator superfamily (TC 2)	266.929	Sugar/H+ symporter OS=Galdieria sulphuraria GN=SPT1 PE=2 SV=1	3.54e-81	78.31%
gnl|TC-DB|A2QDX9|2.A.7.9.20	g3556.t1	Major facilitator superfamily (TC 2)	354.755	Aspergillus niger contig An02c0270, genomic contig OS=Aspergillus niger (strain CBS 513.88 / FGSC A1513) GN=An02g08670 PE=4 SV=1	5.40e-120	85.61%
gnl|TC-DB|A2QDX9|2.A.7.9.20	g7432.t1	Major facilitator superfamily (TC 2)	280.411	Aspergillus niger contig An02c0270, genomic contig OS=Aspergillus niger (strain CBS 513.88 / FGSC A1513) GN=An02g08670 PE=4 SV=1	1.37e-91	83.73%
gnl|TC-DB|A2QDX9|2.A.7.9.20	g794.t1	Major facilitator superfamily (TC 2)	503.827	Aspergillus niger contig An02c0270, genomic contig OS=Aspergillus niger (strain CBS 513.88 / FGSC A1513) GN=An02g08670 PE=4 SV=1	5.26e-179	94.81%
gnl|TC-DB|A2QTF4|2.A.1.2.48	g2352.t1	Major facilitator superfamily (TC 2)	187.193	Putative uncharacterized protein An09g01910 OS=Aspergillus niger (strain CBS 513.88 / FGSC A1513) GN=An09g01910 PE=4 SV=1	2.51e-54	87.83%
gnl|TC-DB|A2R0P0|2.A.1.1.140	g3776.t1	Major facilitator superfamily (TC 2)	365.925	Aspergillus niger contig An12c0330, genomic contig OS=Aspergillus niger (strain CBS 513.88 / FGSC A1513) OX=425011 GN=An12g09270 PE=3 SV=1	2.30e-118	66.94%
gnl|TC-DB|A2R3H2|2.A.1.1.119	g3779.t1	Major facilitator superfamily (TC 2)	234.187	Putative uncharacterized protein An14g04280 OS=Aspergillus niger (strain CBS 513.88 / FGSC A1513) GN=An14g04280 PE=3 SV=1	1.41e-70	96.19%
gnl|TC-DB|A2R3H2|2.A.1.1.119	g5613.t1	Major facilitator superfamily (TC 2)	236.113	Putative uncharacterized protein An14g04280 OS=Aspergillus niger (strain CBS 513.88 / FGSC A1513) GN=An14g04280 PE=3 SV=1	1.22e-71	90.06%
gnl|TC-DB|A2R3H2|2.A.1.1.119	g1308.t1	Major facilitator superfamily (TC 2)	303.523	Putative uncharacterized protein An14g04280 OS=Aspergillus niger (strain CBS 513.88 / FGSC A1513) GN=An14g04280 PE=3 SV=1	5.34e-97	94.17%
gnl|TC-DB|A3M0N3|2.A.1.1.68	g2709.t1	Major facilitator superfamily (TC 2)	201.83	Glucose transporter/sensor OS=Pichia stipitis GN=RGT2 PE=4 SV=1	1.97e-58	95.58%
gnl|TC-DB|A3R044|2.A.16.4.2	g7531.t1	Major facilitator superfamily (TC 2)	139.043	Sulphite efflux pump protein OS=Arthroderma benhamiae PE=2 SV=1	2.41e-37	90.31%
gnl|TC-DB|A4H1L2|2.A.38.2.5	g2905.t1	Major facilitator superfamily (TC 2)	305.834	Potassium transporter - Hebeloma cylindrosporum.	6.08e-93	69.39%
gnl|TC-DB|A4ZGP3|2.A.1.3.73	g2676.t1	Major facilitator superfamily (TC 2)	245.358	Major facilitator superfamily transporter OS=Zymoseptoria tritici GN=Mfs1 PE=4 SV=1	4.54e-70	47.61%
gnl|TC-DB|A4ZGP3|2.A.1.3.73	g5129.t1	Major facilitator superfamily (TC 2)	462.996	Major facilitator superfamily transporter OS=Zymoseptoria tritici GN=Mfs1 PE=4 SV=1	4.93e-158	95.83%
gnl|TC-DB|A4ZGP3|2.A.1.3.73	g6859.t1	Major facilitator superfamily (TC 2)	224.942	Major facilitator superfamily transporter OS=Zymoseptoria tritici GN=Mfs1 PE=4 SV=1	3.34e-66	45.96%
gnl|TC-DB|A4ZGP3|2.A.1.3.73	g7605.t1	Major facilitator superfamily (TC 2)	217.624	Major facilitator superfamily transporter OS=Zymoseptoria tritici GN=Mfs1 PE=4 SV=1	1.47e-63	80.47%
gnl|TC-DB|A4ZGP3|2.A.1.3.73	g8498.t1	Major facilitator superfamily (TC 2)	134.806	Major facilitator superfamily transporter OS=Zymoseptoria tritici GN=Mfs1 PE=4 SV=1	3.47e-34	50.73%
gnl|TC-DB|A4ZUV2|2.A.4.5.1	g460.t1	Major facilitator superfamily (TC 2)	179.104	Mn-specific cation diffusion facilitator transporter - Populus trichocarpa (Western balsam poplar) (Populus balsamifera subsp. trichocarpa).	1.02e-50	51.05%
gnl|TC-DB|A7LKG1|2.A.49.1.2	g4677.t1	Major facilitator superfamily (TC 2)	1242.64	CLC voltage-gated chloride channel - Fusarium oxysporum f. sp. lycopersici.	0	98.69%
gnl|TC-DB|ACV04919|2.A.1.1.141	g1844.t1	Major facilitator superfamily (TC 2)	195.282	lactose permease [Aspergillus nidulans]	3.54e-58	89.03%
gnl|TC-DB|ACV04919|2.A.1.1.141	g3308.t1	Major facilitator superfamily (TC 2)	381.719	lactose permease [Aspergillus nidulans]	4.86e-127	95.96%
gnl|TC-DB|ADN97076.1|2.A.1.2.114	g2081.t1	Major facilitator superfamily (TC 2)	158.303	MFS transporter [Penicillium digitatum]	3.15e-41	36.54%
gnl|TC-DB|ADN97076.1|2.A.1.2.114	g5852.t1	Major facilitator superfamily (TC 2)	146.362	MFS transporter [Penicillium digitatum]	2.74e-37	45.16%
gnl|TC-DB|ADN97076.1|2.A.1.2.114	g8490.t1	Major facilitator superfamily (TC 2)	710.294	MFS transporter [Penicillium digitatum]	0	99.87%
gnl|TC-DB|AKU75155.2|2.A.1.1.137	g6836.t1	Major facilitator superfamily (TC 2)	367.081	glycerol symporter [Wickerhamomyces anomalus]	3.53e-120	87.17%
gnl|TC-DB|B0SM05|2.A.25.1.6	g2955.t1	Major facilitator superfamily (TC 2)	78.5666	Bifunctional protein: Sodium:alanine symporter/Phosphatidylserine decarboxylase proenzyme putative membrane protein OS=Leptospira biflexa serovar Patoc (strain Patoc 1 / ATCC 23582 / Paris) GN=LEPBI_I2554 PE=3 SV=1	2.34e-15	27.33%
gnl|TC-DB|B0SM05|2.A.25.1.6	g3994.t1	Major facilitator superfamily (TC 2)	106.301	Bifunctional protein: Sodium:alanine symporter/Phosphatidylserine decarboxylase proenzyme putative membrane protein OS=Leptospira biflexa serovar Patoc (strain Patoc 1 / ATCC 23582 / Paris) GN=LEPBI_I2554 PE=3 SV=1	2.46e-23	20.10%
gnl|TC-DB|B0SM05|2.A.25.1.6	g8077.t1	Major facilitator superfamily (TC 2)	54.299	Bifunctional protein: Sodium:alanine symporter/Phosphatidylserine decarboxylase proenzyme putative membrane protein OS=Leptospira biflexa serovar Patoc (strain Patoc 1 / ATCC 23582 / Paris) GN=LEPBI_I2554 PE=3 SV=1	7.19e-08	53.90%
gnl|TC-DB|B0W0K4|2.A.23.2.11	g1554.t1	Major facilitator superfamily (TC 2)	203.371	Glutamate transporter OS=Culex quinquefasciatus GN=CpipJ_CPIJ000673 PE=4 SV=1	1.73e-59	79.76%
gnl|TC-DB|B0WGJ0|2.A.90.3.2	g4272.t1	Major facilitator superfamily (TC 2)	179.489	Synaptic glycoprotein SC2 OS=Culex quinquefasciatus GN=CpipJ_CPIJ005584 PE=4 SV=1	1.15e-54	90.65%
gnl|TC-DB|B1PXD0|2.A.39.2.4	g4334.t1	Major facilitator superfamily (TC 2)	211.075	Cytosine-purine permease OS=Emericella nidulans GN=fcyB PE=2 SV=1	1.30e-58	28.18%
gnl|TC-DB|B2WDS4|2.A.106.2.5	g7147.t1	Major facilitator superfamily (TC 2)	428.713	Transmembrane protein PFT27 OS=Pyrenophora tritici-repentis (strain Pt-1C-BFP) GN=PTRG_08297 PE=4 SV=1	3.14e-146	88.84%
gnl|TC-DB|B3LHA7|2.A.85.3.2	g1979.t1	Major facilitator superfamily (TC 2)	332.028	Putative uncharacterized protein OS=Saccharomyces cerevisiae (strain RM11-1a) GN=SCRG_00718 PE=4 SV=1	3.84e-97	90.74%
gnl|TC-DB|B5YN56|2.A.122.2.6	g5266.t1	Major facilitator superfamily (TC 2)	104.76	Predicted protein (Fragment) OS=Thalassiosira pseudonana GN=THAPS_14106 PE=4 SV=1	2.12e-24	91.18%
gnl|TC-DB|B6HIC2|2.A.1.2.78	g1647.t1	Major facilitator superfamily (TC 2)	173.326	Pc21g01300 protein OS=Penicillium chrysogenum (strain ATCC 28089 / DSM 1075 / Wisconsin 54-1255) GN=Pc21g01300 PE=4 SV=1	1.56e-47	83.73%
gnl|TC-DB|B6HIC2|2.A.1.2.78	g2535.t1	Major facilitator superfamily (TC 2)	51.2174	Pc21g01300 protein OS=Penicillium chrysogenum (strain ATCC 28089 / DSM 1075 / Wisconsin 54-1255) GN=Pc21g01300 PE=4 SV=1	1.61e-07	98.44%
gnl|TC-DB|B6HIC2|2.A.1.2.78	g8014.t1	Major facilitator superfamily (TC 2)	187.193	Pc21g01300 protein OS=Penicillium chrysogenum (strain ATCC 28089 / DSM 1075 / Wisconsin 54-1255) GN=Pc21g01300 PE=4 SV=1	5.52e-52	83.12%
gnl|TC-DB|B6HIC2|2.A.1.2.78	g958.t1	Major facilitator superfamily (TC 2)	227.254	Pc21g01300 protein OS=Penicillium chrysogenum (strain ATCC 28089 / DSM 1075 / Wisconsin 54-1255) GN=Pc21g01300 PE=4 SV=1	6.02e-68	95.42%
gnl|TC-DB|B6HN82|2.A.1.2.86	g2364.t1	Major facilitator superfamily (TC 2)	379.022	Pc21g09220 protein OS=Penicillium chrysogenum (strain ATCC 28089 / DSM 1075 / Wisconsin 54-1255) GN=Pc21g09220 PE=4 SV=1	6.86e-126	81.61%
gnl|TC-DB|B6HN82|2.A.1.2.86	g3828.t1	Major facilitator superfamily (TC 2)	384.415	Pc21g09220 protein OS=Penicillium chrysogenum (strain ATCC 28089 / DSM 1075 / Wisconsin 54-1255) GN=Pc21g09220 PE=4 SV=1	4.11e-128	80.88%
gnl|TC-DB|B6HN82|2.A.1.2.86	g3973.t1	Major facilitator superfamily (TC 2)	496.508	Pc21g09220 protein OS=Penicillium chrysogenum (strain ATCC 28089 / DSM 1075 / Wisconsin 54-1255) GN=Pc21g09220 PE=4 SV=1	2.63e-173	100.00%
gnl|TC-DB|B6HN82|2.A.1.2.86	g4010.t1	Major facilitator superfamily (TC 2)	137.117	Pc21g09220 protein OS=Penicillium chrysogenum (strain ATCC 28089 / DSM 1075 / Wisconsin 54-1255) GN=Pc21g09220 PE=4 SV=1	6.11e-35	79.10%
gnl|TC-DB|B6HN82|2.A.1.2.86	g4088.t1	Major facilitator superfamily (TC 2)	412.149	Pc21g09220 protein OS=Penicillium chrysogenum (strain ATCC 28089 / DSM 1075 / Wisconsin 54-1255) GN=Pc21g09220 PE=4 SV=1	8.81e-134	40.28%
gnl|TC-DB|B6HN82|2.A.1.2.86	g7418.t1	Major facilitator superfamily (TC 2)	83.5741	Pc21g09220 protein OS=Penicillium chrysogenum (strain ATCC 28089 / DSM 1075 / Wisconsin 54-1255) GN=Pc21g09220 PE=4 SV=1	2.85e-17	79.75%
gnl|TC-DB|B6HN82|2.A.1.2.86	g7811.t1	Major facilitator superfamily (TC 2)	232.646	Pc21g09220 protein OS=Penicillium chrysogenum (strain ATCC 28089 / DSM 1075 / Wisconsin 54-1255) GN=Pc21g09220 PE=4 SV=1	2.11e-70	91.77%
gnl|TC-DB|B6HN82|2.A.1.2.86	g890.t1	Major facilitator superfamily (TC 2)	287.345	Pc21g09220 protein OS=Penicillium chrysogenum (strain ATCC 28089 / DSM 1075 / Wisconsin 54-1255) GN=Pc21g09220 PE=4 SV=1	5.88e-91	85.98%
gnl|TC-DB|B8MZ51|2.A.69.2.3	g3395.t1	Major facilitator superfamily (TC 2)	591.267	Auxin Efflux Carrier superfamily OS=Aspergillus flavus (strain ATCC 200026 / FGSC A1120 / NRRL 3357 / JCM 12722 / SRRC 167) GN=AFLA_083400 PE=4 SV=1	0	99.13%
gnl|TC-DB|B9WF52|2.A.5.1.15	g6102.t1	Major facilitator superfamily (TC 2)	328.176	Zinc-regulated transporter, putative OS=Candida dubliniensis (strain CD36 / ATCC MYA-646 / CBS 7987 / NCPF 3949 / NRRL Y-17841) GN=ZRT1 PE=4 SV=1	2.58e-107	94.36%
gnl|TC-DB|C4JL76|2.A.105.1.12	g7176.t1	Major facilitator superfamily (TC 2)	160.229	Putative uncharacterized protein OS=Uncinocarpus reesii (strain UAMH 1704) GN=UREG_03584 PE=4 SV=1	1.73e-50	95.98%
gnl|TC-DB|C4LSG6|2.A.43.2.14	g3031.t1	Major facilitator superfamily (TC 2)	81.2629	PQ loop repeat protein OS=Entamoeba histolytica OX=5759 GN=EHI_151230 PE=4 SV=1	3.24e-18	74.67%
gnl|TC-DB|C4LVC4|2.A.90.3.4	g5160.t1	Major facilitator superfamily (TC 2)	77.0258	Steroid 5-alpha reductase, putative OS=Entamoeba histolytica OX=5759 GN=EHI_197070 PE=4 SV=1	1.23e-16	88.28%
gnl|TC-DB|C4QVV9|2.A.1.1.125	g2453.t1	Major facilitator superfamily (TC 2)	205.682	Glycerol proton symporter of the plasma membrane, subject to glucose-induced inactivation OS=Komagataella pastoris (strain GS115 / ATCC 20864) GN=PAS_chr1-1_0028 PE=3 SV=1	5.30e-60	91.58%
gnl|TC-DB|C4QYX5|2.A.85.3.4	g4022.t1	Major facilitator superfamily (TC 2)	459.914	Protein required for ubiquinone (Coenzyme Q) biosynthesis and for respiratory growth OS=Komagataella pastoris (strain GS115 / ATCC 20864) GN=PAS_chr1-4_0591 PE=4 SV=1	4.76e-145	90.34%
gnl|TC-DB|C4YGN0|2.A.1.75.3	g4232.t1	Major facilitator superfamily (TC 2)	115.161	Putative uncharacterized protein OS=Candida albicans (strain WO-1) GN=CAWG_03210 PE=4 SV=1	1.50e-27	33.08%
gnl|TC-DB|C4YTQ0|2.A.79.1.10	g4821.t1	Major facilitator superfamily (TC 2)	518.079	Pheromone-regulated membrane protein 10 OS=Candida albicans (strain WO-1) GN=CAWG_05545 PE=3 SV=1	2.38e-168	68.16%
gnl|TC-DB|C4YTQ0|2.A.79.1.10	g887.t1	Major facilitator superfamily (TC 2)	442.195	Pheromone-regulated membrane protein 10 OS=Candida albicans (strain WO-1) GN=CAWG_05545 PE=3 SV=1	1.39e-138	67.85%
gnl|TC-DB|C6TK29|2.A.7.29.4	g3661.t1	Major facilitator superfamily (TC 2)	75.485	Probable magnesium transporter (Fragment) OS=Glycine max PE=2 SV=1	5.75e-15	62.10%
gnl|TC-DB|C8Z8B0|2.A.85.3.3	g548.t1	Major facilitator superfamily (TC 2)	258.455	EC1118_1G1_1420p OS=Saccharomyces cerevisiae (strain Lalvin EC1118 / Prise de mousse) GN=EC1118_1G1_1420g PE=4 SV=1	4.36e-71	97.61%
gnl|TC-DB|C9S8B8|2.A.29.14.10	g3038.t1	Major facilitator superfamily (TC 2)	1095.49	Calcium-binding mitochondrial carrier protein Aralar1 OS=Verticillium alfalfae (strain VaMs.102 / ATCC MYA-4576 / FGSC 10136) GN=VDBG_00035 PE=3 SV=1	0	98.56%
gnl|TC-DB|D0J5M8|2.A.1.86.5	g4424.t1	Major facilitator superfamily (TC 2)	98.5969	Polyamine aminopropyltransferase OS=Comamonas testosteroni (strain CNB-2) GN=speE PE=3 SV=1	3.08e-23	86.69%
gnl|TC-DB|D9SZH8|2.A.7.3.49	g3281.t1	Major facilitator superfamily (TC 2)	56.225	Peptidase S8 and S53 subtilisin kexin sedolisin OS=Micromonospora aurantiaca (strain ATCC 27029 / DSM 43813 / JCM 10878 / NBRC 16125 / INA 9442) GN=Micau_5747 PE=4 SV=1	5.86e-08	6.19%
gnl|TC-DB|D9SZH8|2.A.7.3.49	g4526.t1	Major facilitator superfamily (TC 2)	54.299	Peptidase S8 and S53 subtilisin kexin sedolisin OS=Micromonospora aurantiaca (strain ATCC 27029 / DSM 43813 / JCM 10878 / NBRC 16125 / INA 9442) GN=Micau_5747 PE=4 SV=1	1.82e-07	10.37%
gnl|TC-DB|E3REF2|2.A.7.32.4	g4417.t1	Major facilitator superfamily (TC 2)	174.866	Putative uncharacterized protein OS=Pyrenophora teres f. teres (strain 0-1) GN=PTT_04384 PE=4 SV=1	7.86e-57	99.32%
gnl|TC-DB|E5CZT5|2.A.21.6.6	g3399.t1	Major facilitator superfamily (TC 2)	763.837	Urea active transporter OS=Emericella nidulans GN=ureA PE=2 SV=1	0	96.50%
gnl|TC-DB|e9cyw5|2.A.1.75.2	g6634.t1	Major facilitator superfamily (TC 2)	446.817	MFS monocarboxylic acid transporter OS=Coccidioides posadasii (strain RMSCC 757 / Silveira) GN=CPSG_02985 PE=4 SV=1	1.59e-144	48.89%
gnl|TC-DB|E9ELL4|2.A.1.2.91	g3530.t1	Major facilitator superfamily (TC 2)	486.108	Major facilitator superfamily domain protein OS=Metarhizium robertsii (strain ARSEF 23 / ATCC MYA-3075) GN=MAA_01522 PE=4 SV=1	3.11e-168	93.39%
gnl|TC-DB|EYE98330.1|2.A.1.2.112	g4906.t1	Major facilitator superfamily (TC 2)	313.153	MFS general substrate transporter [Aspergillus ruber CBS 135680]	8.44e-100	100.00%
gnl|TC-DB|F2PXJ5|2.A.7.24.7	g1930.t1	Major facilitator superfamily (TC 2)	449.129	DUF6 domain-containing protein OS=Trichophyton equinum (strain ATCC MYA-4606 / CBS 127.97) GN=TEQG_05611 PE=4 SV=1	4.32e-155	94.47%
gnl|TC-DB|F9FCI2|2.A.121.2.4	g2559.t1	Major facilitator superfamily (TC 2)	377.867	Uncharacterized protein OS=Fusarium oxysporum (strain Fo5176) GN=FOXB_04110 PE=4 SV=1	1.64e-131	97.32%
gnl|TC-DB|G4N740|2.A.1.1.117	g1708.t1	Major facilitator superfamily (TC 2)	583.948	Glucose transporter rco-3 OS=Magnaporthe oryzae (strain 70-15 / ATCC MYA-4617 / FGSC 8958) GN=MGG_03620 PE=3 SV=1	0	99.26%
gnl|TC-DB|G4TIR7|2.A.1.1.127	g5171.t1	Major facilitator superfamily (TC 2)	420.239	Related to hexose transporter protein OS=Piriformospora indica (strain DSM 11827) GN=PIIN_05137 PE=4 SV=1	4.29e-142	91.24%
gnl|TC-DB|G4TIR7|2.A.1.1.127	g679.t1	Major facilitator superfamily (TC 2)	556.984	Related to hexose transporter protein OS=Piriformospora indica (strain DSM 11827) GN=PIIN_05137 PE=4 SV=1	0	94.34%
gnl|TC-DB|G4TIR7|2.A.1.1.127	g950.t1	Major facilitator superfamily (TC 2)	516.538	Related to hexose transporter protein OS=Piriformospora indica (strain DSM 11827) GN=PIIN_05137 PE=4 SV=1	4.28e-180	93.01%
gnl|TC-DB|G4TIR7|2.A.1.1.127	g1256.t1	Major facilitator superfamily (TC 2)	270.011	Related to hexose transporter protein OS=Piriformospora indica (strain DSM 11827) GN=PIIN_05137 PE=4 SV=1	3.87e-84	91.74%
gnl|TC-DB|H2E274|2.A.1.3.65	g4182.t1	Major facilitator superfamily (TC 2)	427.943	MFS multidrug transporter OS=Trichoderma harzianum GN=mfs1 PE=2 SV=1	4.67e-145	98.08%
gnl|TC-DB|H2E274|2.A.1.3.65	g5610.t1	Major facilitator superfamily (TC 2)	233.802	MFS multidrug transporter OS=Trichoderma harzianum GN=mfs1 PE=2 SV=1	7.88e-72	87.63%
gnl|TC-DB|H2E274|2.A.1.3.65	g7309.t1	Major facilitator superfamily (TC 2)	132.109	MFS multidrug transporter OS=Trichoderma harzianum GN=mfs1 PE=2 SV=1	1.20e-32	71.36%
gnl|TC-DB|H2E274|2.A.1.3.65	g7514.t1	Major facilitator superfamily (TC 2)	213.386	MFS multidrug transporter OS=Trichoderma harzianum GN=mfs1 PE=2 SV=1	8.42e-62	90.47%
gnl|TC-DB|H2E274|2.A.1.3.65	g7578.t1	Major facilitator superfamily (TC 2)	115.546	MFS multidrug transporter OS=Trichoderma harzianum GN=mfs1 PE=2 SV=1	2.12e-27	90.36%
gnl|TC-DB|H2E274|2.A.1.3.65	g8296.t1	Major facilitator superfamily (TC 2)	374.015	MFS multidrug transporter OS=Trichoderma harzianum GN=mfs1 PE=2 SV=1	1.53e-123	98.92%
gnl|TC-DB|I7FXJ5|2.A.4.5.3	g3361.t1	Major facilitator superfamily (TC 2)	169.474	Mn-specific cation diffusion facilitator transporter MTP8.1 OS=Hordeum vulgare GN=MTP8.1 PE=2 SV=1	8.03e-48	66.60%
gnl|TC-DB|I7ZSL4|2.A.16.2.3	g3656.t1	Major facilitator superfamily (TC 2)	235.343	C4-dicarboxylate transporter/malic acid transport protein, putative OS=Aspergillus oryzae (strain 3.042) OX=1160506 GN=Ao3042_08891 PE=4 SV=1	6.89e-74	99.50%
gnl|TC-DB|K9FTF6|2.A.7.2.4	g2755.t1	Major facilitator superfamily (TC 2)	175.637	Pyridoxamine phosphate oxidase, putative OS=Penicillium digitatum (strain PHI26 / CECT 20796) GN=PDIG_48160 PE=4 SV=1	3.77e-52	87.92%
gnl|TC-DB|K9FTF6|2.A.7.2.4	g4676.t1	Major facilitator superfamily (TC 2)	105.916	Pyridoxamine phosphate oxidase, putative OS=Penicillium digitatum (strain PHI26 / CECT 20796) GN=PDIG_48160 PE=4 SV=1	1.02e-26	73.11%
gnl|TC-DB|KAE9125137.1|2.A.51.1.10	g1787.t1	Major facilitator superfamily (TC 2)	82.0333	hypothetical protein PF010_g5737 [Phytophthora fragariae]	1.66e-16	84.77%
gnl|TC-DB|KAF7736475.1|2.A.1.1.403	g1845.t1	Major facilitator superfamily (TC 2)	142.895	MFS-type cellodextrin transporter CdtG [Penicillium sp. 2HH]	5.05e-40	95.24%
gnl|TC-DB|KAF7736475.1|2.A.1.1.403	g2534.t1	Major facilitator superfamily (TC 2)	705.671	MFS-type cellodextrin transporter CdtG [Penicillium sp. 2HH]	0	96.65%
gnl|TC-DB|KKP01475.1|2.A.122.3.1	g673.t1	Major facilitator superfamily (TC 2)	451.825	hypothetical protein THAR02_06426 [Trichoderma harzianum]	3.55e-153	97.87%
gnl|TC-DB|KXH51551.1|2.A.128.1.18	g8134.t1	Major facilitator superfamily (TC 2)	258.84	VanZ like family protein [Colletotrichum nymphaeae SA-01]	7.83e-88	85.79%
gnl|TC-DB|N4TIW3|2.D.1.1.6	g1374.t1	Major facilitator superfamily (TC 2)	1273.07	Oxysterol-binding protein like protein 3 OS=Fusarium oxysporum f. sp. cubense (strain race 1) GN=FOC1_g10012768 PE=4 SV=1	0	100.00%
gnl|TC-DB|O13880|2.A.1.14.19	g1833.t1	Major facilitator superfamily (TC 2)	389.037	Vitamin H transporter 1 - Schizosaccharomyces pombe (Fission yeast).	1.04e-129	94.90%
gnl|TC-DB|O14031|2.A.67.1.5	g585.t1	Major facilitator superfamily (TC 2)	593.578	Uncharacterized oligopeptide transporter C29B12.10c OS=Schizosaccharomyces pombe GN=SPAC29B12.10c PE=1 SV=1	0	75.68%
gnl|TC-DB|O14091|2.A.2.6.1	g141.t1	Major facilitator superfamily (TC 2)	221.09	HYPOTHETICAL 61.7 kDa PROTEIN C2F3.08 IN CHROMOSOME I - Schizosaccharomyces pombe (Fission yeast).	6.94e-65	71.05%
gnl|TC-DB|O14091|2.A.2.6.1	g183.t1	Major facilitator superfamily (TC 2)	294.664	HYPOTHETICAL 61.7 kDa PROTEIN C2F3.08 IN CHROMOSOME I - Schizosaccharomyces pombe (Fission yeast).	7.59e-92	81.26%
gnl|TC-DB|O14123|2.A.36.4.5	g6624.t1	Major facilitator superfamily (TC 2)	277.715	Probable Na(+)/H(+) antiporter C3A11.09 OS=Schizosaccharomyces pombe (strain 972 / ATCC 24843) GN=SPAC3A11.09 PE=1 SV=1	1.18e-83	77.06%
gnl|TC-DB|O14123|2.A.36.4.5	g876.t1	Major facilitator superfamily (TC 2)	271.166	Probable Na(+)/H(+) antiporter C3A11.09 OS=Schizosaccharomyces pombe (strain 972 / ATCC 24843) GN=SPAC3A11.09 PE=1 SV=1	6.83e-83	92.47%
gnl|TC-DB|O14166|2.A.43.4.1	g652.t1	Major facilitator superfamily (TC 2)	124.02	Uncharacterized protein C4C5.03 OS=Schizosaccharomyces pombe (strain 972 / ATCC 24843) GN=SPAC4C5.03 PE=2 SV=1	5.88e-33	67.97%
gnl|TC-DB|O14411|2.A.67.1.1	g6378.t1	Major facilitator superfamily (TC 2)	49.2914	OPT1P - Candida albicans (Yeast).	1.10e-08	69.23%
gnl|TC-DB|O43000|2.A.1.14.17	g3485.t1	Major facilitator superfamily (TC 2)	219.935	Pantothenate transporter liz1 - Schizosaccharomyces pombe (Fission yeast).	1.81e-62	57.03%
gnl|TC-DB|O43000|2.A.1.14.17	g4068.t1	Major facilitator superfamily (TC 2)	174.096	Pantothenate transporter liz1 - Schizosaccharomyces pombe (Fission yeast).	1.01e-47	68.38%
gnl|TC-DB|O43000|2.A.1.14.17	g6162.t1	Major facilitator superfamily (TC 2)	298.901	Pantothenate transporter liz1 - Schizosaccharomyces pombe (Fission yeast).	5.12e-96	91.63%
gnl|TC-DB|O43000|2.A.1.14.17	g7927.t1	Major facilitator superfamily (TC 2)	145.591	Pantothenate transporter liz1 - Schizosaccharomyces pombe (Fission yeast).	2.94e-38	89.86%
gnl|TC-DB|O43000|2.A.1.14.17	g1630.t1	Major facilitator superfamily (TC 2)	214.927	Pantothenate transporter liz1 - Schizosaccharomyces pombe (Fission yeast).	9.34e-65	87.96%
gnl|TC-DB|O59726|2.A.1.48.4	g1706.t1	Major facilitator superfamily (TC 2)	203.371	Membrane transporter - Schizosaccharomyces pombe (Fission yeast).	2.01e-58	92.45%
gnl|TC-DB|O59726|2.A.1.48.4	g5417.t1	Major facilitator superfamily (TC 2)	119.398	Membrane transporter - Schizosaccharomyces pombe (Fission yeast).	1.64e-28	73.71%
gnl|TC-DB|O59940|2.A.19.2.8	g5136.t1	Major facilitator superfamily (TC 2)	527.324	Calcium/proton exchanger OS=Neurospora crassa GN=cax PE=2 SV=1	0	81.20%
gnl|TC-DB|O59940|2.A.19.2.8	g7553.t1	Major facilitator superfamily (TC 2)	323.553	Calcium/proton exchanger OS=Neurospora crassa GN=cax PE=2 SV=1	1.15e-105	74.13%
gnl|TC-DB|O74723|2.A.38.2.2	g3832.t1	Major facilitator superfamily (TC 2)	738.028	TRK-1 PROTEIN - Neurospora crassa.	0	90.02%
gnl|TC-DB|O74723|2.A.38.2.2	g875.t1	Major facilitator superfamily (TC 2)	420.624	TRK-1 PROTEIN - Neurospora crassa.	3.46e-135	96.54%
gnl|TC-DB|O74849|2.A.1.1.22	g4518.t1	Major facilitator superfamily (TC 2)	123.635	High-affinity fructose transporter ght6 (Hexose transporter 6) - Schizosaccharomyces pombe (Fission yeast).	1.85e-29	29.19%
gnl|TC-DB|O80905|2.A.100.1.3	g6871.t1	Major facilitator superfamily (TC 2)	179.104	Putative uncharacterized protein At2g38460 OS=Arabidopsis thaliana GN=At2g38460 PE=2 SV=1	3.73e-50	87.65%
gnl|TC-DB|O94587|2.A.9.1.4	g4200.t1	Major facilitator superfamily (TC 2)	52.373	Mitochondrial inner membrane protein cox18 OS=Schizosaccharomyces pombe (strain 972 / ATCC 24843) GN=cox18 PE=3 SV=1	3.54e-08	69.30%
gnl|TC-DB|O94607|2.A.1.16.5	g7394.t1	Major facilitator superfamily (TC 2)	315.849	Siderophore iron transporter 2 OS=Schizosaccharomyces pombe (strain 972 / ATCC 24843) GN=str2 PE=1 SV=1	1.26e-96	62.28%
gnl|TC-DB|O94695|2.A.7.9.18	g5407.t1	Major facilitator superfamily (TC 2)	277.33	Putative transporter C83.11 OS=Schizosaccharomyces pombe (strain 972 / ATCC 24843) GN=SPBC83.11 PE=1 SV=1	4.40e-88	60.64%
gnl|TC-DB|OWY53006.1|2.A.1.3.79	g3297.t1	Major facilitator superfamily (TC 2)	446.817	MFS general substrate transporter [Alternaria alternata]	5.26e-152	79.76%
gnl|TC-DB|OXN28687|2.A.57.3.3	g1721.t1	Major facilitator superfamily (TC 2)	118.627	hypothetical protein CDV57_01388 [Aspergillus fumigatus]	8.26e-29	91.67%
gnl|TC-DB|OXN28687|2.A.57.3.3	g1774.t1	Major facilitator superfamily (TC 2)	125.176	hypothetical protein CDV57_01388 [Aspergillus fumigatus]	1.72e-30	81.06%
gnl|TC-DB|OXN28687|2.A.57.3.3	g1798.t1	Major facilitator superfamily (TC 2)	116.316	hypothetical protein CDV57_01388 [Aspergillus fumigatus]	1.38e-27	76.67%
gnl|TC-DB|OXN28687|2.A.57.3.3	g1862.t1	Major facilitator superfamily (TC 2)	109.768	hypothetical protein CDV57_01388 [Aspergillus fumigatus]	1.12e-24	54.60%
gnl|TC-DB|OXN28687|2.A.57.3.3	g1879.t1	Major facilitator superfamily (TC 2)	136.346	hypothetical protein CDV57_01388 [Aspergillus fumigatus]	5.63e-34	78.91%
gnl|TC-DB|OXN28687|2.A.57.3.3	g2427.t1	Major facilitator superfamily (TC 2)	54.299	hypothetical protein CDV57_01388 [Aspergillus fumigatus]	7.38e-08	29.27%
gnl|TC-DB|OXN28687|2.A.57.3.3	g2536.t1	Major facilitator superfamily (TC 2)	146.362	hypothetical protein CDV57_01388 [Aspergillus fumigatus]	7.02e-38	93.99%
gnl|TC-DB|OXN28687|2.A.57.3.3	g3358.t1	Major facilitator superfamily (TC 2)	53.5286	hypothetical protein CDV57_01388 [Aspergillus fumigatus]	1.31e-07	38.60%
gnl|TC-DB|OXN28687|2.A.57.3.3	g3371.t1	Major facilitator superfamily (TC 2)	67.0106	hypothetical protein CDV57_01388 [Aspergillus fumigatus]	1.04e-11	34.79%
gnl|TC-DB|OXN28687|2.A.57.3.3	g3437.t1	Major facilitator superfamily (TC 2)	82.0333	hypothetical protein CDV57_01388 [Aspergillus fumigatus]	1.29e-16	70.26%
gnl|TC-DB|OXN28687|2.A.57.3.3	g3672.t1	Major facilitator superfamily (TC 2)	171.785	hypothetical protein CDV57_01388 [Aspergillus fumigatus]	9.73e-47	93.25%
gnl|TC-DB|OXN28687|2.A.57.3.3	g3681.t1	Major facilitator superfamily (TC 2)	353.214	hypothetical protein CDV57_01388 [Aspergillus fumigatus]	7.95e-114	83.53%
gnl|TC-DB|OXN28687|2.A.57.3.3	g3683.t1	Major facilitator superfamily (TC 2)	137.887	hypothetical protein CDV57_01388 [Aspergillus fumigatus]	3.31e-34	64.53%
gnl|TC-DB|OXN28687|2.A.57.3.3	g3909.t1	Major facilitator superfamily (TC 2)	117.087	hypothetical protein CDV57_01388 [Aspergillus fumigatus]	9.01e-28	77.39%
gnl|TC-DB|OXN28687|2.A.57.3.3	g4007.t1	Major facilitator superfamily (TC 2)	62.7734	hypothetical protein CDV57_01388 [Aspergillus fumigatus]	3.13e-10	40.54%
gnl|TC-DB|OXN28687|2.A.57.3.3	g4427.t1	Major facilitator superfamily (TC 2)	104.375	hypothetical protein CDV57_01388 [Aspergillus fumigatus]	5.59e-23	49.57%
gnl|TC-DB|OXN28687|2.A.57.3.3	g4812.t1	Major facilitator superfamily (TC 2)	80.1073	hypothetical protein CDV57_01388 [Aspergillus fumigatus]	2.92e-15	31.54%
gnl|TC-DB|OXN28687|2.A.57.3.3	g94.t1	Major facilitator superfamily (TC 2)	48.1358	hypothetical protein CDV57_01388 [Aspergillus fumigatus]	8.05e-06	40.26%
gnl|TC-DB|OXN28687|2.A.57.3.3	g5044.t1	Major facilitator superfamily (TC 2)	65.855	hypothetical protein CDV57_01388 [Aspergillus fumigatus]	2.32e-11	36.56%
gnl|TC-DB|OXN28687|2.A.57.3.3	g5158.t1	Major facilitator superfamily (TC 2)	63.1586	hypothetical protein CDV57_01388 [Aspergillus fumigatus]	2.13e-10	46.61%
gnl|TC-DB|OXN28687|2.A.57.3.3	g5335.t1	Major facilitator superfamily (TC 2)	76.2554	hypothetical protein CDV57_01388 [Aspergillus fumigatus]	8.57e-15	49.35%
gnl|TC-DB|OXN28687|2.A.57.3.3	g5461.t1	Major facilitator superfamily (TC 2)	56.9954	hypothetical protein CDV57_01388 [Aspergillus fumigatus]	1.42e-08	44.67%
gnl|TC-DB|OXN28687|2.A.57.3.3	g5500.t1	Major facilitator superfamily (TC 2)	105.531	hypothetical protein CDV57_01388 [Aspergillus fumigatus]	1.78e-23	47.68%
gnl|TC-DB|OXN28687|2.A.57.3.3	g5687.t1	Major facilitator superfamily (TC 2)	61.2326	hypothetical protein CDV57_01388 [Aspergillus fumigatus]	9.95e-10	23.40%
gnl|TC-DB|OXN28687|2.A.57.3.3	g5799.t1	Major facilitator superfamily (TC 2)	177.948	hypothetical protein CDV57_01388 [Aspergillus fumigatus]	2.16e-48	78.01%
gnl|TC-DB|OXN28687|2.A.57.3.3	g6301.t1	Major facilitator superfamily (TC 2)	60.077	hypothetical protein CDV57_01388 [Aspergillus fumigatus]	1.65e-09	40.68%
gnl|TC-DB|OXN28687|2.A.57.3.3	g6709.t1	Major facilitator superfamily (TC 2)	110.538	hypothetical protein CDV57_01388 [Aspergillus fumigatus]	2.17e-25	70.40%
gnl|TC-DB|OXN28687|2.A.57.3.3	g6849.t1	Major facilitator superfamily (TC 2)	104.375	hypothetical protein CDV57_01388 [Aspergillus fumigatus]	9.48e-24	90.02%
gnl|TC-DB|OXN28687|2.A.57.3.3	g7188.t1	Major facilitator superfamily (TC 2)	162.925	hypothetical protein CDV57_01388 [Aspergillus fumigatus]	2.53e-43	82.76%
gnl|TC-DB|OXN28687|2.A.57.3.3	g7399.t1	Major facilitator superfamily (TC 2)	341.273	hypothetical protein CDV57_01388 [Aspergillus fumigatus]	2.65e-109	86.43%
gnl|TC-DB|OXN28687|2.A.57.3.3	g7483.t1	Major facilitator superfamily (TC 2)	147.517	hypothetical protein CDV57_01388 [Aspergillus fumigatus]	2.04e-36	42.09%
gnl|TC-DB|OXN28687|2.A.57.3.3	g7489.t1	Major facilitator superfamily (TC 2)	122.094	hypothetical protein CDV57_01388 [Aspergillus fumigatus]	2.63e-29	77.57%
gnl|TC-DB|OXN28687|2.A.57.3.3	g7716.t1	Major facilitator superfamily (TC 2)	60.8474	hypothetical protein CDV57_01388 [Aspergillus fumigatus]	5.67e-10	66.43%
gnl|TC-DB|OXN28687|2.A.57.3.3	g7740.t1	Major facilitator superfamily (TC 2)	146.362	hypothetical protein CDV57_01388 [Aspergillus fumigatus]	2.08e-37	80.15%
gnl|TC-DB|OXN28687|2.A.57.3.3	g7741.t1	Major facilitator superfamily (TC 2)	57.3806	hypothetical protein CDV57_01388 [Aspergillus fumigatus]	1.04e-08	34.48%
gnl|TC-DB|OXN28687|2.A.57.3.3	g7766.t1	Major facilitator superfamily (TC 2)	102.449	hypothetical protein CDV57_01388 [Aspergillus fumigatus]	6.14e-23	82.79%
gnl|TC-DB|OXN28687|2.A.57.3.3	g7772.t1	Major facilitator superfamily (TC 2)	127.872	hypothetical protein CDV57_01388 [Aspergillus fumigatus]	2.59e-30	42.42%
gnl|TC-DB|OXN28687|2.A.57.3.3	g7888.t1	Major facilitator superfamily (TC 2)	323.553	hypothetical protein CDV57_01388 [Aspergillus fumigatus]	3.85e-103	93.82%
gnl|TC-DB|OXN28687|2.A.57.3.3	g7926.t1	Major facilitator superfamily (TC 2)	81.6481	hypothetical protein CDV57_01388 [Aspergillus fumigatus]	7.53e-17	82.80%
gnl|TC-DB|OXN28687|2.A.57.3.3	g8125.t1	Major facilitator superfamily (TC 2)	114.39	hypothetical protein CDV57_01388 [Aspergillus fumigatus]	5.72e-26	41.25%
gnl|TC-DB|OXN28687|2.A.57.3.3	g8294.t1	Major facilitator superfamily (TC 2)	107.842	hypothetical protein CDV57_01388 [Aspergillus fumigatus]	1.03e-24	80.99%
gnl|TC-DB|OXN28687|2.A.57.3.3	g8352.t1	Major facilitator superfamily (TC 2)	108.612	hypothetical protein CDV57_01388 [Aspergillus fumigatus]	3.13e-24	40.15%
gnl|TC-DB|OXN28687|2.A.57.3.3	g8497.t1	Major facilitator superfamily (TC 2)	53.5286	hypothetical protein CDV57_01388 [Aspergillus fumigatus]	6.99e-08	33.24%
gnl|TC-DB|OXN28687|2.A.57.3.3	g311.t1	Major facilitator superfamily (TC 2)	75.485	hypothetical protein CDV57_01388 [Aspergillus fumigatus]	2.26e-14	32.77%
gnl|TC-DB|OXN28687|2.A.57.3.3	g668.t1	Major facilitator superfamily (TC 2)	139.043	hypothetical protein CDV57_01388 [Aspergillus fumigatus]	6.42e-35	79.92%
gnl|TC-DB|OXN28687|2.A.57.3.3	g867.t1	Major facilitator superfamily (TC 2)	51.9878	hypothetical protein CDV57_01388 [Aspergillus fumigatus]	1.16e-06	27.81%
gnl|TC-DB|OXN28687|2.A.57.3.3	g1201.t1	Major facilitator superfamily (TC 2)	83.1889	hypothetical protein CDV57_01388 [Aspergillus fumigatus]	7.93e-17	78.89%
gnl|TC-DB|OXN28687|2.A.57.3.3	g1262.t1	Major facilitator superfamily (TC 2)	90.8929	hypothetical protein CDV57_01388 [Aspergillus fumigatus]	2.77e-18	11.90%
gnl|TC-DB|OXN28687|2.A.57.3.3	g1298.t1	Major facilitator superfamily (TC 2)	63.929	hypothetical protein CDV57_01388 [Aspergillus fumigatus]	8.78e-11	33.33%
gnl|TC-DB|P0CS02|2.A.7.13.6	g7831.t1	Major facilitator superfamily (TC 2)	320.857	GDP-mannose transporter 1 OS=Cryptococcus neoformans var. neoformans serotype D (strain JEC21 / ATCC MYA-565) GN=GMT1 PE=2 SV=1	1.98e-103	42.71%
gnl|TC-DB|P04035|2.A.6.6.5	g1637.t1	Major facilitator superfamily (TC 2)	499.204	3-HYDROXY-3-METHYLGLUTARYL-COENZYME A REDUCTASE (EC 1.1.1.34) (HMG-COA REDUCTASE) - Homo sapiens (Human).	2.60e-160	38.24%
gnl|TC-DB|P11636|2.A.1.1.7	g3491.t1	Major facilitator superfamily (TC 2)	217.624	Quinate permease (Quinate transporter) - Neurospora crassa.	7.23e-64	96.17%
gnl|TC-DB|P11636|2.A.1.1.7	g4891.t1	Major facilitator superfamily (TC 2)	360.533	Quinate permease (Quinate transporter) - Neurospora crassa.	6.99e-119	99.25%
gnl|TC-DB|P11636|2.A.1.1.7	g5536.t1	Major facilitator superfamily (TC 2)	368.237	Quinate permease (Quinate transporter) - Neurospora crassa.	7.35e-122	95.90%
gnl|TC-DB|P11636|2.A.1.1.7	g7340.t1	Major facilitator superfamily (TC 2)	207.223	Quinate permease (Quinate transporter) - Neurospora crassa.	6.37e-60	96.04%
gnl|TC-DB|P11636|2.A.1.1.7	g8051.t1	Major facilitator superfamily (TC 2)	797.734	Quinate permease (Quinate transporter) - Neurospora crassa.	0	98.52%
gnl|TC-DB|P15365|2.A.1.14.4	g3724.t1	Major facilitator superfamily (TC 2)	241.121	Allantoate permease - Saccharomyces cerevisiae (Baker's yeast).	5.69e-73	89.67%
gnl|TC-DB|P15365|2.A.1.14.4	g4548.t1	Major facilitator superfamily (TC 2)	239.965	Allantoate permease - Saccharomyces cerevisiae (Baker's yeast).	5.72e-73	94.12%
gnl|TC-DB|P15365|2.A.1.14.4	g4860.t1	Major facilitator superfamily (TC 2)	230.335	Allantoate permease - Saccharomyces cerevisiae (Baker's yeast).	5.63e-69	98.64%
gnl|TC-DB|P15380|2.A.3.10.3	g3048.t1	Major facilitator superfamily (TC 2)	161.384	Proline-specific permease - Saccharomyces cerevisiae (Baker's yeast).	2.46e-43	46.40%
gnl|TC-DB|P15380|2.A.3.10.3	g3441.t1	Major facilitator superfamily (TC 2)	503.827	Proline-specific permease - Saccharomyces cerevisiae (Baker's yeast).	2.52e-173	94.73%
gnl|TC-DB|P15685|2.A.1.1.10	g7326.t1	Major facilitator superfamily (TC 2)	309.301	Maltose permease MAL6T (Maltose transport protein MAL6T) - Saccharomyces cerevisiae (Baker's yeast).	4.24e-98	97.77%
gnl|TC-DB|P15685|2.A.1.1.10	g7906.t1	Major facilitator superfamily (TC 2)	339.347	Maltose permease MAL6T (Maltose transport protein MAL6T) - Saccharomyces cerevisiae (Baker's yeast).	2.88e-109	99.12%
gnl|TC-DB|P15685|2.A.1.1.10	g8320.t1	Major facilitator superfamily (TC 2)	56.9954	Maltose permease MAL6T (Maltose transport protein MAL6T) - Saccharomyces cerevisiae (Baker's yeast).	5.05e-11	64.71%
gnl|TC-DB|P15710|2.A.20.2.1	g2588.t1	Major facilitator superfamily (TC 2)	357.836	PHOSPHATE-REPRESSIBLE PHOSPHATE PERMEASE - Neurospora crassa.	1.59e-116	98.62%
gnl|TC-DB|P15710|2.A.20.2.1	g4533.t1	Major facilitator superfamily (TC 2)	555.829	PHOSPHATE-REPRESSIBLE PHOSPHATE PERMEASE - Neurospora crassa.	0	98.97%
gnl|TC-DB|P15710|2.A.20.2.1	g4829.t1	Major facilitator superfamily (TC 2)	405.216	PHOSPHATE-REPRESSIBLE PHOSPHATE PERMEASE - Neurospora crassa.	4.51e-135	99.30%
gnl|TC-DB|P15710|2.A.20.2.1	g5156.t1	Major facilitator superfamily (TC 2)	707.597	PHOSPHATE-REPRESSIBLE PHOSPHATE PERMEASE - Neurospora crassa.	0	99.83%
gnl|TC-DB|P18239|2.A.29.1.7	g2015.t1	Major facilitator superfamily (TC 2)	466.463	ADP,ATP carrier protein 2 - Saccharomyces cerevisiae (Baker's yeast).	4.22e-167	94.57%
gnl|TC-DB|P19807|2.A.3.4.1	g7910.t1	Major facilitator superfamily (TC 2)	301.212	Choline transport protein - Saccharomyces cerevisiae (Baker's yeast).	6.89e-96	99.42%
gnl|TC-DB|P23500|2.A.29.5.2	g6423.t1	Major facilitator superfamily (TC 2)	290.041	Mitochondrial RNA splicing protein MRS4 - Saccharomyces cerevisiae (Baker's yeast).	7.67e-98	95.18%
gnl|TC-DB|P23585|2.A.1.1.111	g5844.t1	Major facilitator superfamily (TC 2)	167.933	High-affinity glucose transporter HXT2 OS=Saccharomyces cerevisiae (strain ATCC 204508 / S288c) GN=HXT2 PE=1 SV=1	8.23e-46	87.95%
gnl|TC-DB|P23622|2.A.53.1.2	g7387.t1	Major facilitator superfamily (TC 2)	741.11	SULFATE PERMEASE II - Neurospora crassa.	0	98.19%
gnl|TC-DB|P23622|2.A.53.1.2	g164.t1	Major facilitator superfamily (TC 2)	623.624	SULFATE PERMEASE II - Neurospora crassa.	0	62.27%
gnl|TC-DB|P23622|2.A.53.1.2	g640.t1	Major facilitator superfamily (TC 2)	661.374	SULFATE PERMEASE II - Neurospora crassa.	0	89.68%
gnl|TC-DB|P23641|2.A.29.4.3	g7454.t1	Major facilitator superfamily (TC 2)	363.999	Mitochondrial phosphate carrier protein OS=Saccharomyces cerevisiae GN=MIR1 PE=1 SV=1	1.06e-126	94.06%
gnl|TC-DB|P23641|2.A.29.4.3	g1639.t1	Major facilitator superfamily (TC 2)	275.789	Mitochondrial phosphate carrier protein OS=Saccharomyces cerevisiae GN=MIR1 PE=1 SV=1	4.61e-92	96.49%
gnl|TC-DB|P25346|2.A.1.9.7	g5076.t1	Major facilitator superfamily (TC 2)	267.7	Probable metabolite transport protein GIT1 OS=Saccharomyces cerevisiae (strain ATCC 204508 / S288c) GN=GIT1 PE=1 SV=1	1.33e-83	93.92%
gnl|TC-DB|P30531|2.A.22.3.2	g6773.t1	Major facilitator superfamily (TC 2)	212.616	SODIUM- AND CHLORIDE-DEPENDENT GABA TRANSPORTER 1 - Homo sapiens (Human).	2.25e-60	71.28%
gnl|TC-DB|P30531|2.A.22.3.2	g1180.t1	Major facilitator superfamily (TC 2)	206.453	SODIUM- AND CHLORIDE-DEPENDENT GABA TRANSPORTER 1 - Homo sapiens (Human).	5.49e-58	57.92%
gnl|TC-DB|P30605|2.A.1.1.8	g4592.t1	Major facilitator superfamily (TC 2)	344.354	Myo-inositol transporter 1 - Saccharomyces cerevisiae (Baker's yeast).	4.72e-112	96.99%
gnl|TC-DB|P30606|2.A.1.1.104	g7486.t1	Major facilitator superfamily (TC 2)	384.03	Myo-inositol transporter 2 OS=Saccharomyces cerevisiae (strain ATCC 204508 / S288c) GN=ITR2 PE=1 SV=2	3.19e-127	92.06%
gnl|TC-DB|P31649|2.A.22.3.8	g7770.t1	Major facilitator superfamily (TC 2)	202.601	Sodium- and chloride-dependent GABA transporter 2 OS=Mus musculus GN=Slc6a13 PE=1 SV=1	7.60e-57	66.27%
gnl|TC-DB|P32331|2.A.29.8.12	g6145.t1	Major facilitator superfamily (TC 2)	262.307	Carrier protein YMC1, mitochondrial OS=Saccharomyces cerevisiae (strain ATCC 204508 / S288c) GN=YMC1 PE=1 SV=2	6.67e-87	96.09%
gnl|TC-DB|P32332|2.A.29.15.1	g6538.t1	Major facilitator superfamily (TC 2)	326.25	MITOCHONDRIAL CARRIER PROTEIN PMT - Saccharomyces cerevisiae (Baker's yeast).	1.54e-111	92.24%
gnl|TC-DB|P32332|2.A.29.15.1	g8358.t1	Major facilitator superfamily (TC 2)	83.1889	MITOCHONDRIAL CARRIER PROTEIN PMT - Saccharomyces cerevisiae (Baker's yeast).	2.29e-19	37.89%
gnl|TC-DB|P32487|2.A.3.10.10	g2336.t1	Major facilitator superfamily (TC 2)	450.669	Lysine-specific permease - Saccharomyces cerevisiae (Baker's yeast).	3.52e-153	95.63%
gnl|TC-DB|P32907|2.A.96.1.7	g5814.t1	Major facilitator superfamily (TC 2)	110.538	Ammonia transport outward protein 2 OS=Saccharomyces cerevisiae (strain ATCC 204508 / S288c) GN=ATO2 PE=1 SV=1	5.80e-29	72.28%
gnl|TC-DB|P33303|2.A.29.13.1	g7189.t1	Major facilitator superfamily (TC 2)	358.992	REGULATOR OF ACETYL-COA SYNTHETASE ACTIVITY - Saccharomyces cerevisiae (Baker's yeast).	2.03e-124	94.10%
gnl|TC-DB|P34240|2.A.5.5.3	g2279.t1	Major facilitator superfamily (TC 2)	130.568	Zinc-regulated transporter 3 OS=Saccharomyces cerevisiae (strain ATCC 204508 / S288c) GN=ZRT3 PE=1 SV=2	7.13e-33	26.04%
gnl|TC-DB|P36029|2.A.3.4.5	g5512.t1	Major facilitator superfamily (TC 2)	289.656	Hypothetical amino-acid permease in STE3-GIN10 intergenic region - Saccharomyces cerevisiae (Baker's yeast).	1.03e-90	98.11%
gnl|TC-DB|P36032|2.A.1.13.18	g2952.t1	Major facilitator superfamily (TC 2)	231.106	Probable transporter MCH2 OS=Saccharomyces cerevisiae (strain ATCC 204508 / S288c) GN=MCH2 PE=1 SV=2	1.17e-66	45.65%
gnl|TC-DB|P36032|2.A.1.13.18	g3736.t1	Major facilitator superfamily (TC 2)	263.462	Probable transporter MCH2 OS=Saccharomyces cerevisiae (strain ATCC 204508 / S288c) GN=MCH2 PE=1 SV=2	7.69e-83	91.29%
gnl|TC-DB|P36032|2.A.1.13.18	g7725.t1	Major facilitator superfamily (TC 2)	249.21	Probable transporter MCH2 OS=Saccharomyces cerevisiae (strain ATCC 204508 / S288c) GN=MCH2 PE=1 SV=2	3.74e-77	86.17%
gnl|TC-DB|P36035|2.A.1.12.2	g1243.t1	Major facilitator superfamily (TC 2)	234.572	Carboxylic acid transporter protein homolog - Saccharomyces cerevisiae (Baker's yeast).	1.20e-69	84.64%
gnl|TC-DB|P38090|2.A.3.10.19	g3291.t1	Major facilitator superfamily (TC 2)	412.149	General amino acid permease AGP2 - Saccharomyces cerevisiae (Baker's yeast).	7.44e-138	93.15%
gnl|TC-DB|P38090|2.A.3.10.19	g3480.t1	Major facilitator superfamily (TC 2)	382.874	General amino acid permease AGP2 - Saccharomyces cerevisiae (Baker's yeast).	2.62e-126	87.99%
gnl|TC-DB|P38090|2.A.3.10.19	g757.t1	Major facilitator superfamily (TC 2)	487.263	General amino acid permease AGP2 - Saccharomyces cerevisiae (Baker's yeast).	3.37e-167	87.90%
gnl|TC-DB|P38124|2.A.1.2.17	g2758.t1	Major facilitator superfamily (TC 2)	129.413	Fluconazole resistance protein 1 - Saccharomyces cerevisiae (Baker's yeast).	4.60e-31	22.71%
gnl|TC-DB|P38124|2.A.1.2.17	g4695.t1	Major facilitator superfamily (TC 2)	61.6178	Fluconazole resistance protein 1 - Saccharomyces cerevisiae (Baker's yeast).	2.25e-12	60.33%
gnl|TC-DB|P38125|2.A.1.2.40	g1248.t1	Major facilitator superfamily (TC 2)	83.1889	Uncharacterized transporter YBR180W OS=Saccharomyces cerevisiae GN=YBR180W PE=1 SV=1	5.69e-17	79.72%
gnl|TC-DB|P38127|2.A.29.10.4	g5585.t1	Major facilitator superfamily (TC 2)	332.413	2.A.29.10.4 Mitochondrial carrier protein RIM2	1.67e-112	92.39%
gnl|TC-DB|P38142|2.A.1.1.96	g1817.t1	Major facilitator superfamily (TC 2)	263.077	Probable metabolite transport protein YBR241C OS=Saccharomyces cerevisiae (strain ATCC 204508 / S288c) GN=YBR241C PE=1 SV=1	1.46e-78	53.90%
gnl|TC-DB|P38152|2.A.29.7.3	g4342.t1	Major facilitator superfamily (TC 2)	226.483	Tricarboxylate transport protein - Saccharomyces cerevisiae (Baker's yeast).	4.36e-68	33.68%
gnl|TC-DB|P38206|2.A.66.3.1	g1719.t1	Major facilitator superfamily (TC 2)	223.402	Nuclear division RFT1 protein - Saccharomyces cerevisiae (Baker's yeast).	1.83e-66	89.21%
gnl|TC-DB|P38227|2.A.1.2.43	g1748.t1	Major facilitator superfamily (TC 2)	78.1814	Uncharacterized transporter YBR043C OS=Saccharomyces cerevisiae GN=YBR043C PE=1 SV=1	3.10e-16	58.22%
gnl|TC-DB|P38227|2.A.1.2.43	g1423.t1	Major facilitator superfamily (TC 2)	210.305	Uncharacterized transporter YBR043C OS=Saccharomyces cerevisiae GN=YBR043C PE=1 SV=1	1.32e-59	41.13%
gnl|TC-DB|P38279|2.A.43.2.7	g3629.t1	Major facilitator superfamily (TC 2)	186.422	Protein RTC2 OS=Saccharomyces cerevisiae (strain ATCC 204508 / S288c) GN=RTC2 PE=1 SV=1	2.19e-57	90.88%
gnl|TC-DB|P38279|2.A.43.2.7	g7259.t1	Major facilitator superfamily (TC 2)	197.593	Protein RTC2 OS=Saccharomyces cerevisiae (strain ATCC 204508 / S288c) GN=RTC2 PE=1 SV=1	2.99e-61	90.03%
gnl|TC-DB|P38318|2.A.1.25.4	g6042.t1	Major facilitator superfamily (TC 2)	462.996	Uncharacterized membrane protein YBR220C OS=Saccharomyces cerevisiae (strain ATCC 204508 / S288c) GN=YBR220C PE=1 SV=1	2.16e-158	90.33%
gnl|TC-DB|P38680|2.A.18.4.1	g1711.t1	Major facilitator superfamily (TC 2)	207.608	N amino acid transport system protein (Methyltryptophan resistance protein) - Neurospora crassa.	4.18e-61	87.16%
gnl|TC-DB|P38680|2.A.18.4.1	g3478.t1	Major facilitator superfamily (TC 2)	181.8	N amino acid transport system protein (Methyltryptophan resistance protein) - Neurospora crassa.	8.80e-52	88.31%
gnl|TC-DB|P38680|2.A.18.4.1	g6739.t1	Major facilitator superfamily (TC 2)	154.451	N amino acid transport system protein (Methyltryptophan resistance protein) - Neurospora crassa.	7.82e-42	98.72%
gnl|TC-DB|P38680|2.A.18.4.1	g8302.t1	Major facilitator superfamily (TC 2)	216.083	N amino acid transport system protein (Methyltryptophan resistance protein) - Neurospora crassa.	5.74e-65	98.27%
gnl|TC-DB|P38702|2.A.29.12.4	g619.t1	Major facilitator superfamily (TC 2)	342.428	Mitochondrial carrier protein LEU5 OS=Saccharomyces cerevisiae (strain ATCC 204508 / S288c) GN=LEU5 PE=2 SV=1	2.57e-116	94.36%
gnl|TC-DB|P38767|2.A.66.1.5	g504.t1	Major facilitator superfamily (TC 2)	334.339	HYPOTHETICAL 64.2 KDA PROTEIN IN SLT2-PUT2 INTERGENIC REGION - Saccharomyces cerevisiae (Baker's yeast).	2.72e-102	36.40%
gnl|TC-DB|P38776|2.A.1.2.63	g5113.t1	Major facilitator superfamily (TC 2)	360.533	Probable drug/proton antiporter YHK8 OS=Saccharomyces cerevisiae (strain ATCC 204508 / S288c) GN=YHK8 PE=1 SV=1	6.62e-119	92.45%
gnl|TC-DB|P38921|2.A.29.18.1	g2578.t1	Major facilitator superfamily (TC 2)	241.506	Putative mitochondrial carrier protein PET8 - Saccharomyces cerevisiae (Baker's yeast).	1.45e-79	93.77%
gnl|TC-DB|P38921|2.A.29.18.1	g6307.t1	Major facilitator superfamily (TC 2)	127.872	Putative mitochondrial carrier protein PET8 - Saccharomyces cerevisiae (Baker's yeast).	2.73e-35	95.44%
gnl|TC-DB|P38988|2.A.29.21.1	g4289.t1	Major facilitator superfamily (TC 2)	454.521	Putative mitochondrial carrier protein YHM1/SHM1 - Saccharomyces cerevisiae (Baker's yeast).	8.53e-163	97.03%
gnl|TC-DB|P38993|2.A.108.1.1	g5499.t1	Major facilitator superfamily (TC 2)	130.183	IRON TRANSPORT MULTICOPPER OXIDASE FET3 PRECURSOR (EC 1.-.-.-) - Saccharomyces cerevisiae (Baker's yeast).	8.63e-32	89.47%
gnl|TC-DB|P38993|2.A.108.1.1	g6746.t1	Major facilitator superfamily (TC 2)	572.392	IRON TRANSPORT MULTICOPPER OXIDASE FET3 PRECURSOR (EC 1.-.-.-) - Saccharomyces cerevisiae (Baker's yeast).	0	92.11%
gnl|TC-DB|P39932|2.A.1.1.38	g2894.t1	Major facilitator superfamily (TC 2)	373.629	Sugar transporter STL1 - Saccharomyces cerevisiae (Baker's yeast).	1.26e-123	99.05%
gnl|TC-DB|P39932|2.A.1.1.38	g4797.t1	Major facilitator superfamily (TC 2)	203.371	Sugar transporter STL1 - Saccharomyces cerevisiae (Baker's yeast).	2.49e-58	86.21%
gnl|TC-DB|P39932|2.A.1.1.38	g6731.t1	Major facilitator superfamily (TC 2)	254.603	Sugar transporter STL1 - Saccharomyces cerevisiae (Baker's yeast).	5.11e-79	89.39%
gnl|TC-DB|P39932|2.A.1.1.38	g7611.t1	Major facilitator superfamily (TC 2)	52.7582	Sugar transporter STL1 - Saccharomyces cerevisiae (Baker's yeast).	5.27e-07	6.73%
gnl|TC-DB|P39932|2.A.1.1.38	g384.t1	Major facilitator superfamily (TC 2)	44.669	Sugar transporter STL1 - Saccharomyces cerevisiae (Baker's yeast).	1.39e-06	69.44%
gnl|TC-DB|P39952|2.A.9.1.1	g1240.t1	Major facilitator superfamily (TC 2)	105.916	CYTOCHROME OXIDASE BIOGENESIS PROTEIN OXA1, MITOCHONDRIAL PRECURSOR - Saccharomyces cerevisiae (Baker's yeast).	1.03e-24	66.55%
gnl|TC-DB|P39980|2.A.1.16.1	g2322.t1	Major facilitator superfamily (TC 2)	418.313	Hypothetical 70.6 kDa protein in HXT8-CAN1 intergenic region - Saccharomyces cerevisiae (Baker's yeast).	1.93e-136	65.53%
gnl|TC-DB|P39980|2.A.1.16.1	g6172.t1	Major facilitator superfamily (TC 2)	465.692	Hypothetical 70.6 kDa protein in HXT8-CAN1 intergenic region - Saccharomyces cerevisiae (Baker's yeast).	2.10e-157	89.03%
gnl|TC-DB|P39981|2.A.18.6.20	g4574.t1	Major facilitator superfamily (TC 2)	327.405	Vacuolar amino acid transporter 2 OS=Saccharomyces cerevisiae (strain ATCC 204508 / S288c) GN=AVT2 PE=2 SV=1	6.87e-107	84.15%
gnl|TC-DB|P40004|2.A.7.10.5	g6931.t1	Major facilitator superfamily (TC 2)	98.2117	UDP-N-acetylglucosamine transporter YEA4 OS=Saccharomyces cerevisiae (strain ATCC 204508 / S288c) GN=YEA4 PE=1 SV=1	6.28e-22	14.26%
gnl|TC-DB|P40074|2.A.18.6.6	g3444.t1	Major facilitator superfamily (TC 2)	298.516	Hypothetical 48.8 kDa protein in SSU81-SCS2 intergenic region - Saccharomyces cerevisiae (Baker's yeast).	3.29e-96	74.95%
gnl|TC-DB|P40309|2.A.37.4.1	g5534.t1	Major facilitator superfamily (TC 2)	152.14	HYPOTHETICAL 97.1 KDA PROTEIN IN BCK1-TOK1 INTERGENIC REGION - Saccharomyces cerevisiae (Baker's yeast).	3.04e-37	12.83%
gnl|TC-DB|P40445|2.A.1.14.38	g1705.t1	Major facilitator superfamily (TC 2)	205.297	Uncharacterized transporter YIL166C OS=Saccharomyces cerevisiae (strain ATCC 204508 / S288c) GN=YIL166C PE=1 SV=1	7.41e-60	90.51%
gnl|TC-DB|P40445|2.A.1.14.38	g4902.t1	Major facilitator superfamily (TC 2)	367.081	Uncharacterized transporter YIL166C OS=Saccharomyces cerevisiae (strain ATCC 204508 / S288c) GN=YIL166C PE=1 SV=1	1.96e-121	93.02%
gnl|TC-DB|P40464|2.A.29.10.1	g3602.t1	Major facilitator superfamily (TC 2)	202.216	MITOCHONDRIAL FAD CARRIER PROTEIN FLX1 - Saccharomyces cerevisiae (Baker's yeast).	2.25e-63	94.44%
gnl|TC-DB|P40474|2.A.1.2.31	g161.t1	Major facilitator superfamily (TC 2)	172.555	Uncharacterized transporter YIL121W - Saccharomyces cerevisiae (Baker's yeast).	1.63e-48	100.00%
gnl|TC-DB|P40556|2.A.29.10.5	g1892.t1	Major facilitator superfamily (TC 2)	234.958	Putative mitochondrial carrier YIL006W - Saccharomyces cerevisiae (Baker's yeast).	2.50e-74	93.95%
gnl|TC-DB|P40900|2.A.67.1.2	g2222.t1	Major facilitator superfamily (TC 2)	698.738	Sexual differentiation process protein isp4 - Schizosaccharomyces pombe (Fission yeast).	0	92.85%
gnl|TC-DB|P40900|2.A.67.1.2	g5605.t1	Major facilitator superfamily (TC 2)	519.235	Sexual differentiation process protein isp4 - Schizosaccharomyces pombe (Fission yeast).	3.94e-170	59.65%
gnl|TC-DB|P40900|2.A.67.1.2	g6069.t1	Major facilitator superfamily (TC 2)	738.799	Sexual differentiation process protein isp4 - Schizosaccharomyces pombe (Fission yeast).	0	62.43%
gnl|TC-DB|P40900|2.A.67.1.2	g7365.t1	Major facilitator superfamily (TC 2)	478.404	Sexual differentiation process protein isp4 - Schizosaccharomyces pombe (Fission yeast).	9.67e-157	85.15%
gnl|TC-DB|P42839|2.A.19.7.1	g5174.t1	Major facilitator superfamily (TC 2)	483.797	Putative cation exchanger YNL321W - Saccharomyces cerevisiae (Baker's yeast).	2.02e-152	47.80%
gnl|TC-DB|P43548|2.A.3.10.14	g7994.t1	Major facilitator superfamily (TC 2)	548.125	General amino acid permease AGP3 - Saccharomyces cerevisiae (Baker's yeast).	0	87.52%
gnl|TC-DB|P46996|2.A.1.11.4	g819.t1	Major facilitator superfamily (TC 2)	113.62	Uncharacterized membrane protein YJL163C OS=Saccharomyces cerevisiae (strain ATCC 204508 / S288c) GN=YJL163C PE=1 SV=1	1.37e-26	67.79%
gnl|TC-DB|P47082|2.A.18.5.2	g6920.t1	Major facilitator superfamily (TC 2)	325.479	Hypothetical 65.3 kDa protein in PRE3-MPP10 intergenic region - Saccharomyces cerevisiae (Baker's yeast).	9.76e-103	74.96%
gnl|TC-DB|P47159|2.A.1.63.4	g3536.t1	Major facilitator superfamily (TC 2)	56.225	Uncharacterized membrane protein YJR124C OS=Saccharomyces cerevisiae (strain ATCC 204508 / S288c) GN=YJR124C PE=1 SV=1	2.29e-10	76.98%
gnl|TC-DB|P47159|2.A.1.63.4	g903.t1	Major facilitator superfamily (TC 2)	218.779	Uncharacterized membrane protein YJR124C OS=Saccharomyces cerevisiae (strain ATCC 204508 / S288c) GN=YJR124C PE=1 SV=1	7.56e-66	88.31%
gnl|TC-DB|P48233|2.A.29.23.2	g2584.t1	Major facilitator superfamily (TC 2)	364.77	Calcium-binding mitochondrial carrier SAL1 - Saccharomyces cerevisiae (Baker's yeast).	1.07e-119	97.46%
gnl|TC-DB|P49374|2.A.1.1.39	g4930.t1	Major facilitator superfamily (TC 2)	421.394	High-affinity glucose transporter - Kluyveromyces lactis (Yeast) (Candida sphaerica).	3.42e-142	98.72%
gnl|TC-DB|P49374|2.A.1.1.39	g7949.t1	Major facilitator superfamily (TC 2)	472.241	High-affinity glucose transporter - Kluyveromyces lactis (Yeast) (Candida sphaerica).	2.46e-162	91.40%
gnl|TC-DB|P50276|2.A.3.8.4	g3460.t1	Major facilitator superfamily (TC 2)	368.622	High affinity methionine permease - Saccharomyces cerevisiae (Baker's yeast).	2.05e-121	94.53%
gnl|TC-DB|P50276|2.A.3.8.4	g6118.t1	Major facilitator superfamily (TC 2)	147.132	High affinity methionine permease - Saccharomyces cerevisiae (Baker's yeast).	5.11e-37	56.11%
gnl|TC-DB|P50276|2.A.3.8.4	g7809.t1	Major facilitator superfamily (TC 2)	525.013	High affinity methionine permease - Saccharomyces cerevisiae (Baker's yeast).	0	93.02%
gnl|TC-DB|P51792|2.A.49.2.3	g7241.t1	Major facilitator superfamily (TC 2)	373.629	Chloride channel protein 3 - Rattus norvegicus (Rat).	7.76e-117	85.39%
gnl|TC-DB|P51792|2.A.49.2.3	g7660.t1	Major facilitator superfamily (TC 2)	556.599	Chloride channel protein 3 - Rattus norvegicus (Rat).	0	77.49%
gnl|TC-DB|P51905|2.A.22.1.9	g5601.t1	Major facilitator superfamily (TC 2)	202.986	Sodium-dependent serotonin transporter OS=Drosophila melanogaster GN=SerT PE=2 SV=1	6.24e-57	61.95%
gnl|TC-DB|P53048|2.A.1.1.11	g4990.t1	Major facilitator superfamily (TC 2)	43.5134	General alpha-glucoside permease - Saccharomyces cerevisiae (Baker's yeast).	1.22e-06	74.36%
gnl|TC-DB|P53048|2.A.1.1.11	g7681.t1	Major facilitator superfamily (TC 2)	58.9214	General alpha-glucoside permease - Saccharomyces cerevisiae (Baker's yeast).	3.86e-09	66.41%
gnl|TC-DB|P53134|2.A.67.2.7	g5727.t1	Major facilitator superfamily (TC 2)	530.02	Putative oligopeptide transporter YGL114W OS=Saccharomyces cerevisiae (strain ATCC 204508 / S288c) GN=YGL114W PE=1 SV=1	2.80e-180	99.27%
gnl|TC-DB|P53154|2.A.50.1.1	g3686.t1	Major facilitator superfamily (TC 2)	471.085	HYPOTHETICAL 65.3 KDA PROTEIN IN MAD1-SCY1 INTERGENIC REGION - Saccharomyces cerevisiae (Baker's yeast).	8.59e-161	94.84%
gnl|TC-DB|P53157|2.A.105.1.1	g2158.t1	Major facilitator superfamily (TC 2)	131.724	Mitochondrial pyruvate carrier 1 OS=Saccharomyces cerevisiae (strain ATCC 204508 / S288c) GN=FMP37 PE=1 SV=1	1.02e-40	78.52%
gnl|TC-DB|P53322|2.A.1.14.11	g1731.t1	Major facilitator superfamily (TC 2)	180.259	High-affinity nicotinic acid transporter (Nicotinic acid permease) - Saccharomyces cerevisiae (Baker's yeast).	4.10e-48	37.47%
gnl|TC-DB|P53322|2.A.1.14.11	g1868.t1	Major facilitator superfamily (TC 2)	234.958	High-affinity nicotinic acid transporter (Nicotinic acid permease) - Saccharomyces cerevisiae (Baker's yeast).	9.71e-71	95.42%
gnl|TC-DB|P53322|2.A.1.14.11	g1893.t1	Major facilitator superfamily (TC 2)	64.6994	High-affinity nicotinic acid transporter (Nicotinic acid permease) - Saccharomyces cerevisiae (Baker's yeast).	2.81e-11	46.38%
gnl|TC-DB|P53322|2.A.1.14.11	g3206.t1	Major facilitator superfamily (TC 2)	260.381	High-affinity nicotinic acid transporter (Nicotinic acid permease) - Saccharomyces cerevisiae (Baker's yeast).	1.17e-80	99.20%
gnl|TC-DB|P53322|2.A.1.14.11	g3311.t1	Major facilitator superfamily (TC 2)	224.942	High-affinity nicotinic acid transporter (Nicotinic acid permease) - Saccharomyces cerevisiae (Baker's yeast).	3.22e-67	94.55%
gnl|TC-DB|P53322|2.A.1.14.11	g3645.t1	Major facilitator superfamily (TC 2)	224.557	High-affinity nicotinic acid transporter (Nicotinic acid permease) - Saccharomyces cerevisiae (Baker's yeast).	4.09e-67	94.21%
gnl|TC-DB|P53322|2.A.1.14.11	g4116.t1	Major facilitator superfamily (TC 2)	233.802	High-affinity nicotinic acid transporter (Nicotinic acid permease) - Saccharomyces cerevisiae (Baker's yeast).	4.79e-70	90.94%
gnl|TC-DB|P53322|2.A.1.14.11	g4453.t1	Major facilitator superfamily (TC 2)	216.083	High-affinity nicotinic acid transporter (Nicotinic acid permease) - Saccharomyces cerevisiae (Baker's yeast).	9.46e-64	97.24%
gnl|TC-DB|P53322|2.A.1.14.11	g86.t1	Major facilitator superfamily (TC 2)	188.734	High-affinity nicotinic acid transporter (Nicotinic acid permease) - Saccharomyces cerevisiae (Baker's yeast).	3.49e-53	93.48%
gnl|TC-DB|P53322|2.A.1.14.11	g4873.t1	Major facilitator superfamily (TC 2)	194.897	High-affinity nicotinic acid transporter (Nicotinic acid permease) - Saccharomyces cerevisiae (Baker's yeast).	7.92e-56	98.84%
gnl|TC-DB|P53322|2.A.1.14.11	g4888.t1	Major facilitator superfamily (TC 2)	190.274	High-affinity nicotinic acid transporter (Nicotinic acid permease) - Saccharomyces cerevisiae (Baker's yeast).	3.16e-54	100.00%
gnl|TC-DB|P53322|2.A.1.14.11	g4899.t1	Major facilitator superfamily (TC 2)	81.6481	High-affinity nicotinic acid transporter (Nicotinic acid permease) - Saccharomyces cerevisiae (Baker's yeast).	2.90e-17	37.20%
gnl|TC-DB|P53322|2.A.1.14.11	g5166.t1	Major facilitator superfamily (TC 2)	201.445	High-affinity nicotinic acid transporter (Nicotinic acid permease) - Saccharomyces cerevisiae (Baker's yeast).	2.03e-58	86.14%
gnl|TC-DB|P53322|2.A.1.14.11	g5350.t1	Major facilitator superfamily (TC 2)	217.624	High-affinity nicotinic acid transporter (Nicotinic acid permease) - Saccharomyces cerevisiae (Baker's yeast).	1.92e-64	97.81%
gnl|TC-DB|P53322|2.A.1.14.11	g5656.t1	Major facilitator superfamily (TC 2)	162.54	High-affinity nicotinic acid transporter (Nicotinic acid permease) - Saccharomyces cerevisiae (Baker's yeast).	1.25e-43	90.96%
gnl|TC-DB|P53322|2.A.1.14.11	g6843.t1	Major facilitator superfamily (TC 2)	292.352	High-affinity nicotinic acid transporter (Nicotinic acid permease) - Saccharomyces cerevisiae (Baker's yeast).	1.95e-91	72.84%
gnl|TC-DB|P53322|2.A.1.14.11	g7808.t1	Major facilitator superfamily (TC 2)	238.424	High-affinity nicotinic acid transporter (Nicotinic acid permease) - Saccharomyces cerevisiae (Baker's yeast).	2.61e-72	99.60%
gnl|TC-DB|P53322|2.A.1.14.11	g385.t1	Major facilitator superfamily (TC 2)	142.51	High-affinity nicotinic acid transporter (Nicotinic acid permease) - Saccharomyces cerevisiae (Baker's yeast).	1.40e-37	95.88%
gnl|TC-DB|P53322|2.A.1.14.11	g729.t1	Major facilitator superfamily (TC 2)	164.466	High-affinity nicotinic acid transporter (Nicotinic acid permease) - Saccharomyces cerevisiae (Baker's yeast).	7.57e-45	98.77%
gnl|TC-DB|P53388|2.A.3.10.13	g5511.t1	Major facilitator superfamily (TC 2)	70.4774	Dicarboxylic amino acid permease - Saccharomyces cerevisiae (Baker's yeast).	9.66e-15	67.98%
gnl|TC-DB|P53389|2.A.1.2.33	g3497.t1	Major facilitator superfamily (TC 2)	203.371	Protein HOL1 - Saccharomyces cerevisiae (Baker's yeast).	3.73e-58	97.46%
gnl|TC-DB|P53389|2.A.1.2.33	g6669.t1	Major facilitator superfamily (TC 2)	127.487	Protein HOL1 - Saccharomyces cerevisiae (Baker's yeast).	2.48e-31	96.78%
gnl|TC-DB|P53394|2.A.53.1.11	g7698.t1	Major facilitator superfamily (TC 2)	439.884	Putative sulfate transporter YPR003C OS=Saccharomyces cerevisiae (strain ATCC 204508 / S288c) GN=YPR003C PE=1 SV=1	7.94e-144	74.87%
gnl|TC-DB|P53838|2.A.31.3.2	g3195.t1	Major facilitator superfamily (TC 2)	236.498	Hypothetical 65.0 kDa protein in MET2-SEC2 intergenic region - Saccharomyces cerevisiae (Baker's yeast).	5.28e-70	69.51%
gnl|TC-DB|P53838|2.A.31.3.2	g3619.t1	Major facilitator superfamily (TC 2)	434.106	Hypothetical 65.0 kDa protein in MET2-SEC2 intergenic region - Saccharomyces cerevisiae (Baker's yeast).	2.21e-146	85.93%
gnl|TC-DB|P53838|2.A.31.3.2	g676.t1	Major facilitator superfamily (TC 2)	369.777	Hypothetical 65.0 kDa protein in MET2-SEC2 intergenic region - Saccharomyces cerevisiae (Baker's yeast).	2.57e-121	87.88%
gnl|TC-DB|P70786|2.A.1.14.3	g1937.t1	Major facilitator superfamily (TC 2)	97.0561	Putative tartrate transporter - Agrobacterium vitis.	4.66e-22	32.51%
gnl|TC-DB|P70786|2.A.1.14.3	g2752.t1	Major facilitator superfamily (TC 2)	211.846	Putative tartrate transporter - Agrobacterium vitis.	3.78e-63	63.60%
gnl|TC-DB|P70786|2.A.1.14.3	g3315.t1	Major facilitator superfamily (TC 2)	105.916	Putative tartrate transporter - Agrobacterium vitis.	1.20e-26	58.85%
gnl|TC-DB|P70786|2.A.1.14.3	g949.t1	Major facilitator superfamily (TC 2)	157.918	Putative tartrate transporter - Agrobacterium vitis.	7.04e-43	60.66%
gnl|TC-DB|P73948|2.A.38.4.5	g4259.t1	Major facilitator superfamily (TC 2)	63.1586	Slr1508 protein OS=Synechocystis sp. (strain PCC 6803) GN=slr1508 PE=4 SV=1	8.50e-11	62.20%
gnl|TC-DB|P73948|2.A.38.4.5	g940.t1	Major facilitator superfamily (TC 2)	51.2174	Slr1508 protein OS=Synechocystis sp. (strain PCC 6803) GN=slr1508 PE=4 SV=1	5.89e-07	48.48%
gnl|TC-DB|P76628|2.A.1.36.3	g6499.t1	Major facilitator superfamily (TC 2)	171.785	Putative uncharacterized transporter ygaY OS=Escherichia coli (strain K12) GN=ygaY PE=5 SV=2	5.05e-49	83.00%
gnl|TC-DB|P76628|2.A.1.36.3	g8264.t1	Major facilitator superfamily (TC 2)	149.058	Putative uncharacterized transporter ygaY OS=Escherichia coli (strain K12) GN=ygaY PE=5 SV=2	1.06e-40	79.18%
gnl|TC-DB|P82251|2.A.3.8.19	g6676.t1	Major facilitator superfamily (TC 2)	192.586	B(0,+)-type amino acid transporter 1 OS=Homo sapiens GN=SLC7A9 PE=1 SV=1	2.20e-55	96.09%
gnl|TC-DB|P87020|2.A.5.1.15	g5518.t1	Major facilitator superfamily (TC 2)	216.853	pH-regulated antigen PRA1 OS=Candida albicans (strain SC5314 / ATCC MYA-2876) GN=PRA1 PE=1 SV=3	1.68e-66	47.19%
gnl|TC-DB|P97260|2.A.6.6.4	g4731.t1	Major facilitator superfamily (TC 2)	101.293	SREBP CLEAVAGE ACTIVATING PROTEIN - Cricetulus griseus (Chinese hamster).	1.25e-21	30.13%
gnl|TC-DB|Q0CZ13|2.A.1.19.48	g5758.t1	Major facilitator superfamily (TC 2)	593.578	Putative uncharacterized protein OS=Aspergillus terreus (strain NIH 2624 / FGSC A1156) GN=ATEG_01071 PE=4 SV=1	0	91.73%
gnl|TC-DB|Q0GA84|2.A.7.12.16	g6847.t1	Major facilitator superfamily (TC 2)	78.1814	Solute carrier family 35 member A3 OS=Sus scrofa GN=SLC35A3 PE=1 SV=1	1.19e-15	30.76%
gnl|TC-DB|Q0GA84|2.A.7.12.16	g8404.t1	Major facilitator superfamily (TC 2)	202.986	Solute carrier family 35 member A3 OS=Sus scrofa GN=SLC35A3 PE=1 SV=1	1.81e-62	84.21%
gnl|TC-DB|Q0ULF7|2.A.1.1.70	g8288.t1	Major facilitator superfamily (TC 2)	228.409	Putative uncharacterized protein OS=Phaeosphaeria nodorum (strain SN15 / ATCC MYA-4574 / FGSC 10173) GN=SNOG_07407 PE=3 SV=1	7.18e-67	77.76%
gnl|TC-DB|Q1D0C6|2.A.1.49.7	g7943.t1	Major facilitator superfamily (TC 2)	71.2478	Major facilitator family transporter OS=Myxococcus xanthus (strain DK 1622) GN=MXAN_5760 PE=4 SV=1	2.34e-13	71.54%
gnl|TC-DB|Q1MU37|2.A.17.2.4	g3124.t1	Major facilitator superfamily (TC 2)	569.311	Putative peptide transporter OS=Trichoderma harzianum OX=5544 GN=ptr2 PE=3 SV=1	0	88.47%
gnl|TC-DB|Q1MU37|2.A.17.2.4	g8453.t1	Major facilitator superfamily (TC 2)	830.861	Putative peptide transporter OS=Trichoderma harzianum OX=5544 GN=ptr2 PE=3 SV=1	0	88.09%
gnl|TC-DB|Q01MW8|2.A.1.9.4	g333.t1	Major facilitator superfamily (TC 2)	157.147	Probable inorganic phosphate transporter 1-4 OS=Oryza sativa subsp. indica GN=PHT1-4 PE=2 SV=2	5.27e-41	60.38%
gnl|TC-DB|Q1P9T1|2.A.108.1.7	g4189.t1	Major facilitator superfamily (TC 2)	185.652	Fet3 protein - Phanerochaete chrysosporium (White-rot fungus) (Sporotrichum pruinosum).	4.91e-51	81.18%
gnl|TC-DB|Q2HE27|2.A.126.1.9	g5878.t1	Major facilitator superfamily (TC 2)	137.502	Putative uncharacterized protein OS=Chaetomium globosum (strain ATCC 6205 / CBS 148.51 / DSM 1962 / NBRC 6347 / NRRL 1970) GN=CHGG_01527 PE=4 SV=1	9.85e-44	98.10%
gnl|TC-DB|Q2MEV7|2.A.1.1.51	g5233.t1	Major facilitator superfamily (TC 2)	520.776	Glucose/xylose symporter 1 - Candida intermedia.	0	92.70%
gnl|TC-DB|Q2TJJ2|2.A.16.4.3	g4798.t1	Major facilitator superfamily (TC 2)	391.349	Sulfite transporter Ssu1 OS=Aspergillus fumigatus GN=SSU1 PE=2 SV=1	1.88e-134	93.92%
gnl|TC-DB|Q3EAQ5|2.A.1.2.96	g2408.t1	Major facilitator superfamily (TC 2)	60.077	Probable peptide/nitrate transporter At3g43790 OS=Arabidopsis thaliana GN=ZIFL2 PE=2 SV=2	3.14e-10	35.97%
gnl|TC-DB|Q3EAQ5|2.A.1.2.96	g2416.t1	Major facilitator superfamily (TC 2)	128.642	Probable peptide/nitrate transporter At3g43790 OS=Arabidopsis thaliana GN=ZIFL2 PE=2 SV=2	5.47e-32	83.59%
gnl|TC-DB|Q3EAQ5|2.A.1.2.96	g2831.t1	Major facilitator superfamily (TC 2)	155.221	Probable peptide/nitrate transporter At3g43790 OS=Arabidopsis thaliana GN=ZIFL2 PE=2 SV=2	1.59e-41	89.28%
gnl|TC-DB|Q3EAQ5|2.A.1.2.96	g4113.t1	Major facilitator superfamily (TC 2)	118.627	Probable peptide/nitrate transporter At3g43790 OS=Arabidopsis thaliana GN=ZIFL2 PE=2 SV=2	1.44e-28	77.51%
gnl|TC-DB|Q3EAQ5|2.A.1.2.96	g6783.t1	Major facilitator superfamily (TC 2)	115.546	Probable peptide/nitrate transporter At3g43790 OS=Arabidopsis thaliana GN=ZIFL2 PE=2 SV=2	1.87e-27	81.95%
gnl|TC-DB|Q3EAQ5|2.A.1.2.96	g527.t1	Major facilitator superfamily (TC 2)	160.229	Probable peptide/nitrate transporter At3g43790 OS=Arabidopsis thaliana GN=ZIFL2 PE=2 SV=2	4.19e-43	82.03%
gnl|TC-DB|Q3EAQ5|2.A.1.2.96	g569.t1	Major facilitator superfamily (TC 2)	181.03	Probable peptide/nitrate transporter At3g43790 OS=Arabidopsis thaliana GN=ZIFL2 PE=2 SV=2	5.89e-51	89.18%
gnl|TC-DB|Q3ZZY5|2.A.1.16.8	g6203.t1	Major facilitator superfamily (TC 2)	653.67	Putative MFS transporter OS=Gibberella moniliformis GN=mfs PE=4 SV=1	0	97.80%
gnl|TC-DB|Q3ZZY5|2.A.1.16.8	g6763.t1	Major facilitator superfamily (TC 2)	438.728	Putative MFS transporter OS=Gibberella moniliformis GN=mfs PE=4 SV=1	6.47e-148	96.79%
gnl|TC-DB|Q3ZZY5|2.A.1.16.8	g8417.t1	Major facilitator superfamily (TC 2)	261.536	Putative MFS transporter OS=Gibberella moniliformis GN=mfs PE=4 SV=1	3.07e-77	50.88%
gnl|TC-DB|Q4WUA9|2.A.7.24.11	g4148.t1	Major facilitator superfamily (TC 2)	423.705	DUF914 domain membrane protein OS=Neosartorya fumigata (strain ATCC MYA-4609 / Af293 / CBS 101355 / FGSC A1100) GN=AFUA_5G07810 PE=4 SV=1	1.15e-146	91.10%
gnl|TC-DB|Q5A7S4|2.A.1.58.1	g5769.t1	Major facilitator superfamily (TC 2)	462.611	Putative uncharacterized protein - Candida albicans (Yeast).	1.56e-159	95.06%
gnl|TC-DB|Q5ATG4|2.A.39.3.15	g1859.t1	Major facilitator superfamily (TC 2)	434.876	Uncharacterized protein OS=Emericella nidulans (strain FGSC A4 / ATCC 38163 / CBS 112.46 / NRRL 194 / M139) GN=ANIA_08416 PE=4 SV=1	4.64e-148	86.96%
gnl|TC-DB|Q5AZI1|2.A.7.25.7	g6899.t1	Major facilitator superfamily (TC 2)	149.443	Putative uncharacterized protein OS=Emericella nidulans GN=AN6299.2 PE=4 SV=1	7.23e-38	57.04%
gnl|TC-DB|Q5AZI1|2.A.7.25.7	g7582.t1	Major facilitator superfamily (TC 2)	612.453	Putative uncharacterized protein OS=Emericella nidulans GN=AN6299.2 PE=4 SV=1	0	95.47%
gnl|TC-DB|Q5B2K4|2.A.96.1.3	g3735.t1	Major facilitator superfamily (TC 2)	267.7	Putative uncharacterized protein (Acetate permease) OS=Emericella nidulans GN=acpA PE=4 SV=1	1.46e-89	80.57%
gnl|TC-DB|Q5EAK4|2.A.16.2.2	g2194.t1	Major facilitator superfamily (TC 2)	110.538	ATP-dependent DNA helicase tlh1 - Schizosaccharomyces pombe (Fission yeast).	4.83e-24	21.46%
gnl|TC-DB|Q5EAK4|2.A.16.2.2	g4269.t1	Major facilitator superfamily (TC 2)	63.5438	ATP-dependent DNA helicase tlh1 - Schizosaccharomyces pombe (Fission yeast).	2.12e-11	40.00%
gnl|TC-DB|Q5EAK4|2.A.16.2.2	g8525.t1	Major facilitator superfamily (TC 2)	119.783	ATP-dependent DNA helicase tlh1 - Schizosaccharomyces pombe (Fission yeast).	1.31e-27	53.52%
gnl|TC-DB|Q5EAK4|2.A.16.2.2	g8561.t1	Major facilitator superfamily (TC 2)	79.337	ATP-dependent DNA helicase tlh1 - Schizosaccharomyces pombe (Fission yeast).	1.73e-16	84.25%
gnl|TC-DB|Q5EAK4|2.A.16.2.2	g8575.t1	Major facilitator superfamily (TC 2)	53.9138	ATP-dependent DNA helicase tlh1 - Schizosaccharomyces pombe (Fission yeast).	5.49e-09	91.18%
gnl|TC-DB|Q6FSQ7|2.A.1.2.115	g8121.t1	Major facilitator superfamily (TC 2)	254.603	Multidrug transporter QDR2 OS=Candida glabrata (strain ATCC 2001 / CBS 138 / JCM 3761 / NBRC 0622 / NRRL Y-65) OX=284593 GN=QDR2 PE=2 SV=1	1.41e-77	98.52%
gnl|TC-DB|Q6FSQ7|2.A.1.2.115	g840.t1	Major facilitator superfamily (TC 2)	220.705	Multidrug transporter QDR2 OS=Candida glabrata (strain ATCC 2001 / CBS 138 / JCM 3761 / NBRC 0622 / NRRL Y-65) OX=284593 GN=QDR2 PE=2 SV=1	5.48e-65	95.36%
gnl|TC-DB|Q6ICY4|2.A.4.4.6	g4735.t1	Major facilitator superfamily (TC 2)	65.4698	Metal tolerance protein C2 OS=Arabidopsis thaliana GN=MTPC2 PE=1 SV=1	3.06e-12	78.02%
gnl|TC-DB|Q6IT47|2.A.18.4.2	g1793.t1	Major facilitator superfamily (TC 2)	195.282	Aromatic and neutral aliphatic amino acid permease - Penicillium chrysogenum (Penicillium notatum).	5.05e-57	92.74%
gnl|TC-DB|Q6IT47|2.A.18.4.2	g5944.t1	Major facilitator superfamily (TC 2)	557.755	Aromatic and neutral aliphatic amino acid permease - Penicillium chrysogenum (Penicillium notatum).	0	86.69%
gnl|TC-DB|Q6J4K2|2.A.19.4.4	g19.t1	Major facilitator superfamily (TC 2)	135.961	Sodium/potassium/calcium exchanger 6 OS=Homo sapiens GN=SLC24A6 PE=2 SV=2	4.58e-33	15.23%
gnl|TC-DB|Q6MVD5|2.A.121.2.6	g3636.t1	Major facilitator superfamily (TC 2)	308.916	Putative uncharacterized protein B13D15.090 OS=Neurospora crassa GN=B13D15.090 PE=4 SV=1	2.81e-106	87.74%
gnl|TC-DB|Q6N075|2.A.1.40.2	g2791.t1	Major facilitator superfamily (TC 2)	55.0694	Molybdate-anion transporter OS=Homo sapiens OX=9606 GN=MFSD5 PE=1 SV=2	1.17e-08	33.98%
gnl|TC-DB|Q6UEH3|2.A.1.3.83	g7814.t1	Major facilitator superfamily (TC 2)	299.286	Efflux pump aflT OS=Aspergillus parasiticus (strain ATCC 56775 / NRRL 5862 / SRRC 143 / SU-1) OX=1403190 GN=aflT PE=2 SV=1	7.63e-95	82.28%
gnl|TC-DB|Q7MXB7|2.A.130.1.1	g6744.t1	Major facilitator superfamily (TC 2)	62.003	Lipoprotein, putative OS=Porphyromonas gingivalis (strain ATCC BAA-308 / W83) OX=242619 GN=PG_0288 PE=4 SV=1	2.19e-10	40.73%
gnl|TC-DB|Q7RVX9|2.A.1.9.2	g6182.t1	Major facilitator superfamily (TC 2)	600.127	Inorganic phosphate transporter PHO84 OS=Neurospora crassa GN=NCU08325 PE=4 SV=2	0	76.10%
gnl|TC-DB|Q7RWT8|2.A.7.25.6	g6560.t1	Major facilitator superfamily (TC 2)	558.91	Putative uncharacterized protein - Neurospora crassa.	0	87.34%
gnl|TC-DB|Q7S3L8|2.A.52.1.8	g8300.t1	Major facilitator superfamily (TC 2)	481.871	Putative uncharacterized protein OS=Neurospora crassa (strain ATCC 24698 / 74-OR23-1A / CBS 708.71 / DSM 1257 / FGSC 987) GN=NCU08225 PE=4 SV=1	8.93e-170	84.35%
gnl|TC-DB|Q7SD12|2.A.1.1.83	g5994.t1	Major facilitator superfamily (TC 2)	53.1434	Putative uncharacterized protein OS=Neurospora crassa (strain ATCC 24698 / 74-OR23-1A / CBS 708.71 / DSM 1257 / FGSC 987) GN=NCU08114 PE=3 SV=1	4.61e-09	67.83%
gnl|TC-DB|Q7SD12|2.A.1.1.83	g6856.t1	Major facilitator superfamily (TC 2)	581.637	Putative uncharacterized protein OS=Neurospora crassa (strain ATCC 24698 / 74-OR23-1A / CBS 708.71 / DSM 1257 / FGSC 987) GN=NCU08114 PE=3 SV=1	0	94.55%
gnl|TC-DB|Q7SD12|2.A.1.1.83	g7496.t1	Major facilitator superfamily (TC 2)	471.47	Putative uncharacterized protein OS=Neurospora crassa (strain ATCC 24698 / 74-OR23-1A / CBS 708.71 / DSM 1257 / FGSC 987) GN=NCU08114 PE=3 SV=1	1.40e-163	97.37%
gnl|TC-DB|Q7SD12|2.A.1.1.83	g7754.t1	Major facilitator superfamily (TC 2)	147.902	Putative uncharacterized protein OS=Neurospora crassa (strain ATCC 24698 / 74-OR23-1A / CBS 708.71 / DSM 1257 / FGSC 987) GN=NCU08114 PE=3 SV=1	5.72e-39	83.95%
gnl|TC-DB|Q7SD12|2.A.1.1.83	g7895.t1	Major facilitator superfamily (TC 2)	340.887	Putative uncharacterized protein OS=Neurospora crassa (strain ATCC 24698 / 74-OR23-1A / CBS 708.71 / DSM 1257 / FGSC 987) GN=NCU08114 PE=3 SV=1	1.00e-111	93.93%
gnl|TC-DB|Q7SD12|2.A.1.1.83	g8306.t1	Major facilitator superfamily (TC 2)	652.899	Putative uncharacterized protein OS=Neurospora crassa (strain ATCC 24698 / 74-OR23-1A / CBS 708.71 / DSM 1257 / FGSC 987) GN=NCU08114 PE=3 SV=1	0	93.83%
gnl|TC-DB|Q7SD12|2.A.1.1.83	g8401.t1	Major facilitator superfamily (TC 2)	85.1149	Putative uncharacterized protein OS=Neurospora crassa (strain ATCC 24698 / 74-OR23-1A / CBS 708.71 / DSM 1257 / FGSC 987) GN=NCU08114 PE=3 SV=1	4.29e-21	89.13%
gnl|TC-DB|Q7SE83|2.A.21.6.5	g5451.t1	Major facilitator superfamily (TC 2)	661.759	Putative uncharacterized protein OS=Neurospora crassa (strain ATCC 24698 / 74-OR23-1A / CBS 708.71 / DSM 1257 / FGSC 987) GN=NCU11204 PE=3 SV=2	0	95.82%
gnl|TC-DB|Q7Z8R3|2.A.40.7.1	g5562.t1	Major facilitator superfamily (TC 2)	781.941	Purine transporter - Emericella nidulans (Aspergillus nidulans).	0	92.89%
gnl|TC-DB|Q8BL03|2.A.29.8.5	g1379.t1	Major facilitator superfamily (TC 2)	164.081	Mitochondrial carnitine/acylcarnitine carrier protein CACL - Mus musculus (Mouse).	2.32e-48	82.62%
gnl|TC-DB|Q8CE47|2.A.1.28.2	g4093.t1	Major facilitator superfamily (TC 2)	139.428	Major facilitator superfamily domain-containing protein 7 - Mus musculus (Mouse).	5.14e-36	78.46%
gnl|TC-DB|Q8F8H7|2.A.53.3.8	g8427.t1	Major facilitator superfamily (TC 2)	226.483	Carbonic anhydrase (EC 4.2.1.1) - Leptospira interrogans.	9.03e-70	88.79%
gnl|TC-DB|Q8IB73|2.A.29.2.10	g2430.t1	Major facilitator superfamily (TC 2)	269.24	Oxoglutarate/malate translocator protein, putative OS=Plasmodium falciparum (isolate 3D7) GN=PF08_0031 PE=3 SV=1	5.08e-89	86.49%
gnl|TC-DB|Q8J0U9|2.A.1.1.58	g1968.t1	Major facilitator superfamily (TC 2)	527.709	Monosaccharide transporter - Aspergillus niger.	0	91.01%
gnl|TC-DB|Q8J0U9|2.A.1.1.58	g5390.t1	Major facilitator superfamily (TC 2)	540.806	Monosaccharide transporter - Aspergillus niger.	0	86.69%
gnl|TC-DB|Q8J0U9|2.A.1.1.58	g891.t1	Major facilitator superfamily (TC 2)	386.726	Monosaccharide transporter - Aspergillus niger.	3.62e-128	88.04%
gnl|TC-DB|Q8J0V1|2.A.1.1.57	g2349.t1	Major facilitator superfamily (TC 2)	208.764	Monosaccharide transporter - Aspergillus niger.	6.15e-61	86.36%
gnl|TC-DB|Q8J0V1|2.A.1.1.57	g7110.t1	Major facilitator superfamily (TC 2)	709.909	Monosaccharide transporter - Aspergillus niger.	0	91.37%
gnl|TC-DB|Q8J0V1|2.A.1.1.57	g7781.t1	Major facilitator superfamily (TC 2)	178.718	Monosaccharide transporter - Aspergillus niger.	3.46e-47	16.69%
gnl|TC-DB|Q8J266|2.A.3.10.17	g919.t1	Major facilitator superfamily (TC 2)	295.819	General amino acid permease 1 - Hebeloma cylindrosporum.	2.65e-93	90.25%
gnl|TC-DB|Q8N357|2.A.7.12.13	g6505.t1	Major facilitator superfamily (TC 2)	210.69	Transmembrane protein C2orf18 OS=Homo sapiens GN=C2orf18 PE=1 SV=1	1.44e-64	95.85%
gnl|TC-DB|Q8N413|2.A.29.8.7	g7463.t1	Major facilitator superfamily (TC 2)	46.9802	Solute carrier family 25 member 45 OS=Homo sapiens GN=SLC25A45 PE=2 SV=2	7.39e-06	29.72%
gnl|TC-DB|Q8NKC4|2.A.3.10.18	g4551.t1	Major facilitator superfamily (TC 2)	429.483	Aromatic amino acid and leucine permease - Penicillium chrysogenum.	1.33e-133	26.06%
gnl|TC-DB|Q8NKC4|2.A.3.10.18	g7788.t1	Major facilitator superfamily (TC 2)	405.216	Aromatic amino acid and leucine permease - Penicillium chrysogenum.	5.66e-136	90.57%
gnl|TC-DB|Q8NKC4|2.A.3.10.18	g1623.t1	Major facilitator superfamily (TC 2)	173.711	Aromatic amino acid and leucine permease - Penicillium chrysogenum.	6.55e-49	79.90%
gnl|TC-DB|Q8NKG7|2.A.1.2.77	g5703.t1	Major facilitator superfamily (TC 2)	243.432	Multidrug resistant protein OS=Acremonium chrysogenum GN=cefT PE=4 SV=1	1.85e-74	97.82%
gnl|TC-DB|Q8NKG7|2.A.1.2.77	g6113.t1	Major facilitator superfamily (TC 2)	266.929	Multidrug resistant protein OS=Acremonium chrysogenum GN=cefT PE=4 SV=1	1.80e-81	78.94%
gnl|TC-DB|Q8NKG7|2.A.1.2.77	g277.t1	Major facilitator superfamily (TC 2)	379.407	Multidrug resistant protein OS=Acremonium chrysogenum GN=cefT PE=4 SV=1	1.51e-125	94.15%
gnl|TC-DB|Q8NKG7|2.A.1.2.77	g855.t1	Major facilitator superfamily (TC 2)	849.736	Multidrug resistant protein OS=Acremonium chrysogenum GN=cefT PE=4 SV=1	0	95.41%
gnl|TC-DB|Q8NQC8|2.A.59.1.7	g7976.t1	Major facilitator superfamily (TC 2)	310.842	Arsenite efflux pump ACR3 and related permeases OS=Corynebacterium glutamicum (strain ATCC 13032 / DSM 20300 / JCM 1318 / LMG 3730 / NCIMB 10025) GN=Cgl1510 PE=4 SV=1	2.27e-103	87.34%
gnl|TC-DB|Q8NQC8|2.A.59.1.7	g1130.t1	Major facilitator superfamily (TC 2)	313.923	Arsenite efflux pump ACR3 and related permeases OS=Corynebacterium glutamicum (strain ATCC 13032 / DSM 20300 / JCM 1318 / LMG 3730 / NCIMB 10025) GN=Cgl1510 PE=4 SV=1	9.94e-105	94.13%
gnl|TC-DB|Q8S403|2.A.94.1.1	g3534.t1	Major facilitator superfamily (TC 2)	172.17	Putative phosphate transporter 1 - Arabidopsis thaliana (Mouse-ear cress).	1.79e-44	53.75%
gnl|TC-DB|Q8TAD4|2.A.4.4.3	g2786.t1	Major facilitator superfamily (TC 2)	218.009	Zinc transporter 5 (Zinc transporter ZnT-5) - Homo sapiens (Human).	2.40e-63	75.66%
gnl|TC-DB|Q8TBP6|2.A.29.14.6	g3689.t1	Major facilitator superfamily (TC 2)	165.236	Solute carrier family 25 member 40 OS=Homo sapiens GN=SLC25A40 PE=2 SV=1	8.78e-48	91.26%
gnl|TC-DB|Q8VZS0|2.A.29.20.2	g6516.t1	Major facilitator superfamily (TC 2)	115.931	Peroxisomal adenine nucleotide carrier 2 OS=Arabidopsis thaliana GN=PNC2 PE=2 SV=1	6.83e-30	88.47%
gnl|TC-DB|Q8X193|2.A.1.8.13	g2076.t1	Major facilitator superfamily (TC 2)	483.797	High affinity nitrate transporter NrtB OS=Emericella nidulans GN=nrtB PE=4 SV=1	7.54e-168	97.13%
gnl|TC-DB|Q9BXP2|2.A.30.1.6	g1329.t1	Major facilitator superfamily (TC 2)	260.381	Solute carrier family 12 member 9 OS=Homo sapiens GN=SLC12A9 PE=1 SV=1	6.84e-73	46.67%
gnl|TC-DB|Q9C1B3|2.A.1.3.47	g3638.t1	Major facilitator superfamily (TC 2)	256.529	Trichothecene efflux pump OS=Fusarium sporotrichioides GN=TRI12 PE=4 SV=1	2.60e-77	92.11%
gnl|TC-DB|Q9C1B3|2.A.1.3.47	g5162.t1	Major facilitator superfamily (TC 2)	101.679	Trichothecene efflux pump OS=Fusarium sporotrichioides GN=TRI12 PE=4 SV=1	8.76e-23	90.99%
gnl|TC-DB|Q9C1B3|2.A.1.3.47	g7315.t1	Major facilitator superfamily (TC 2)	178.718	Trichothecene efflux pump OS=Fusarium sporotrichioides GN=TRI12 PE=4 SV=1	4.25e-49	94.74%
gnl|TC-DB|Q9C1B3|2.A.1.3.47	g7768.t1	Major facilitator superfamily (TC 2)	208.379	Trichothecene efflux pump OS=Fusarium sporotrichioides GN=TRI12 PE=4 SV=1	1.87e-59	89.32%
gnl|TC-DB|Q9C1B3|2.A.1.3.47	g751.t1	Major facilitator superfamily (TC 2)	164.851	Trichothecene efflux pump OS=Fusarium sporotrichioides GN=TRI12 PE=4 SV=1	7.13e-44	96.45%
gnl|TC-DB|Q9C101|2.A.1.19.38	g2413.t1	Major facilitator superfamily (TC 2)	327.405	Uncharacterized MFS-type transporter PB1E7.08c OS=Schizosaccharomyces pombe (strain 972 / ATCC 24843) GN=SPAPB1E7.08c PE=1 SV=1	3.89e-105	81.32%
gnl|TC-DB|Q9C101|2.A.1.19.38	g6822.t1	Major facilitator superfamily (TC 2)	240.35	Uncharacterized MFS-type transporter PB1E7.08c OS=Schizosaccharomyces pombe (strain 972 / ATCC 24843) GN=SPAPB1E7.08c PE=1 SV=1	2.96e-72	84.64%
gnl|TC-DB|Q9C101|2.A.1.19.38	g934.t1	Major facilitator superfamily (TC 2)	503.056	Uncharacterized MFS-type transporter PB1E7.08c OS=Schizosaccharomyces pombe (strain 972 / ATCC 24843) GN=SPAPB1E7.08c PE=1 SV=1	2.69e-174	93.00%
gnl|TC-DB|Q9C757|2.A.1.1.63	g1585.t1	Major facilitator superfamily (TC 2)	63.5438	Probable inositol transporter 2 - Arabidopsis thaliana (Mouse-ear cress).	4.80e-11	36.03%
gnl|TC-DB|Q9CA93|2.A.29.8.13	g5707.t1	Major facilitator superfamily (TC 2)	65.4698	Mitochondrial arginine transporter BAC2 OS=Arabidopsis thaliana GN=BAC2 PE=1 SV=1	1.48e-13	88.97%
gnl|TC-DB|Q9CA93|2.A.29.8.13	g6595.t1	Major facilitator superfamily (TC 2)	119.013	Mitochondrial arginine transporter BAC2 OS=Arabidopsis thaliana GN=BAC2 PE=1 SV=1	7.65e-33	90.34%
gnl|TC-DB|Q9D2V8|2.A.1.2.73	g6048.t1	Major facilitator superfamily (TC 2)	217.238	Major facilitator superfamily domain-containing protein 10 OS=Mus musculus GN=Mfsd10 PE=2 SV=1	7.09e-66	81.90%
gnl|TC-DB|Q9H0X9|2.D.1.1.1	g8151.t1	Major facilitator superfamily (TC 2)	119.013	Oxysterol-binding protein-related protein 5 OS=Homo sapiens GN=OSBPL5 PE=1 SV=1	1.18e-28	89.44%
gnl|TC-DB|Q9H0X9|2.D.1.1.1	g1226.t1	Major facilitator superfamily (TC 2)	125.561	Oxysterol-binding protein-related protein 5 OS=Homo sapiens GN=OSBPL5 PE=1 SV=1	2.90e-31	78.36%
gnl|TC-DB|Q9HC21|2.A.29.16.1	g135.t1	Major facilitator superfamily (TC 2)	197.208	MITOCHONDRIAL UNCOUPLING PROTEIN 1 (DEOXYNUCLEOTIDE CARRIER) - Homo sapiens (Human).	2.91e-61	97.12%
gnl|TC-DB|Q9HZE9|2.A.66.6.1	g5427.t1	Major facilitator superfamily (TC 2)	83.9593	PelF OS=Pseudomonas aeruginosa (strain ATCC 15692 / DSM 22644 / CIP 104116 / JCM 14847 / LMG 12228 / 1C / PRS 101 / PAO1) OX=208964 GN=pelF PE=4 SV=1	3.18e-16	9.81%
gnl|TC-DB|Q9KI10|2.A.37.2.2	g1863.t1	Major facilitator superfamily (TC 2)	58.5362	GerN - Bacillus cereus.	3.92e-10	57.45%
gnl|TC-DB|Q9NQQ7|2.A.7.9.16	g5919.t1	Major facilitator superfamily (TC 2)	171.014	Solute carrier family 35 member C2 OS=Homo sapiens GN=SLC35C2 PE=1 SV=2	2.84e-48	61.33%
gnl|TC-DB|Q9NUM3|2.A.5.6.1	g7664.t1	Major facilitator superfamily (TC 2)	167.933	Zinc transporter ZIP9 OS=Homo sapiens GN=SLC39A9 PE=2 SV=2	6.37e-49	99.75%
gnl|TC-DB|Q9P8U8|2.A.108.1.3	g6747.t1	Major facilitator superfamily (TC 2)	363.999	High-affinity iron permease CaFTR2 - Candida albicans (Yeast).	8.74e-125	85.56%
gnl|TC-DB|Q9P937|2.A.36.4.4	g635.t1	Major facilitator superfamily (TC 2)	268.855	Na+/H+ antiporter Cnh1 - Candida albicans (Yeast).	8.09e-81	92.47%
gnl|TC-DB|Q9P937|2.A.36.4.4	g982.t1	Major facilitator superfamily (TC 2)	613.994	Na+/H+ antiporter Cnh1 - Candida albicans (Yeast).	0	75.16%
gnl|TC-DB|Q9P937|2.A.36.4.4	g1087.t1	Major facilitator superfamily (TC 2)	271.552	Na+/H+ antiporter Cnh1 - Candida albicans (Yeast).	7.32e-82	84.94%
gnl|TC-DB|Q9RPP3|2.A.1.14.8	g8188.t1	Major facilitator superfamily (TC 2)	97.4413	PHTHALATE TRANSPORTER - Burkholderia cepacia (Pseudomonas cepacia).	5.75e-22	34.45%
gnl|TC-DB|Q9SL95|2.A.53.5.1	g3984.t1	Major facilitator superfamily (TC 2)	228.409	Molybdate transporter 1 OS=Arabidopsis thaliana GN=MOT1 PE=2 SV=1	4.65e-70	76.30%
gnl|TC-DB|Q9URZ4|2.A.3.10.21	g5766.t1	Major facilitator superfamily (TC 2)	464.922	Uncharacterized amino-acid permease C869.11 - Schizosaccharomyces pombe (Fission yeast).	2.37e-158	93.80%
gnl|TC-DB|Q9VC05|2.D.1.1.9	g3387.t1	Major facilitator superfamily (TC 2)	239.965	Oxysterol-binding protein OS=Drosophila melanogaster GN=Osbp PE=1 SV=1	2.44e-66	31.71%
gnl|TC-DB|Q9VCR7|2.A.43.1.2	g3037.t1	Major facilitator superfamily (TC 2)	181.415	Cystinosin homolog OS=Drosophila melanogaster GN=CG17119 PE=1 SV=2	1.04e-54	91.10%
gnl|TC-DB|Q9VS47|2.A.1.53.5	g7846.t1	Major facilitator superfamily (TC 2)	63.1586	CG8602, isoform B OS=Drosophila melanogaster GN=CG8602 PE=2 SV=1	2.62e-10	37.59%
gnl|TC-DB|Q9XGV4|2.A.50.4.10	g2275.t1	Major facilitator superfamily (TC 2)	197.593	Diacylglycerol O-acyltransferase OS=Brassica napus OX=3708 GN=DGAT2 PE=2 SV=1	1.27e-59	68.82%
gnl|TC-DB|Q9XUC4|2.A.5.4.18	g4666.t1	Major facilitator superfamily (TC 2)	178.333	Zinc transporter zipt-7.1 OS=Caenorhabditis elegans OX=6239 GN=zipt-7.1 PE=2 SV=2	5.57e-52	79.66%
gnl|TC-DB|Q9Y860|2.A.3.4.2	g3461.t1	Major facilitator superfamily (TC 2)	224.942	GABA PERMEASE - Emericella nidulans (Aspergillus nidulans).	5.07e-67	90.45%
gnl|TC-DB|Q9Y860|2.A.3.4.2	g3653.t1	Major facilitator superfamily (TC 2)	219.164	GABA PERMEASE - Emericella nidulans (Aspergillus nidulans).	8.62e-65	94.32%
gnl|TC-DB|Q9Y860|2.A.3.4.2	g6088.t1	Major facilitator superfamily (TC 2)	263.848	GABA PERMEASE - Emericella nidulans (Aspergillus nidulans).	1.20e-81	93.84%
gnl|TC-DB|Q9Y860|2.A.3.4.2	g6767.t1	Major facilitator superfamily (TC 2)	266.929	GABA PERMEASE - Emericella nidulans (Aspergillus nidulans).	6.99e-83	90.41%
gnl|TC-DB|Q010B9|2.A.1.82.2	g2997.t1	Major facilitator superfamily (TC 2)	137.117	Synaptic vesicle transporter SVOP and related transporters (Major facilitator superfamily) (ISS) OS=Ostreococcus tauri GN=Ot10g01560 PE=4 SV=1	1.74e-36	91.49%
gnl|TC-DB|Q010B9|2.A.1.82.2	g7855.t1	Major facilitator superfamily (TC 2)	56.9954	Synaptic vesicle transporter SVOP and related transporters (Major facilitator superfamily) (ISS) OS=Ostreococcus tauri GN=Ot10g01560 PE=4 SV=1	5.74e-09	23.19%
gnl|TC-DB|Q32SL4|2.A.1.1.138	g1747.t1	Major facilitator superfamily (TC 2)	345.125	Maltose permease OS=Pichia angusta OX=870730 GN=MAL2 PE=3 SV=1	5.86e-112	89.70%
gnl|TC-DB|Q32SL4|2.A.1.1.138	g1901.t1	Major facilitator superfamily (TC 2)	159.073	Maltose permease OS=Pichia angusta OX=870730 GN=MAL2 PE=3 SV=1	3.08e-42	89.66%
gnl|TC-DB|Q32SL4|2.A.1.1.138	g2287.t1	Major facilitator superfamily (TC 2)	239.965	Maltose permease OS=Pichia angusta OX=870730 GN=MAL2 PE=3 SV=1	5.19e-72	97.97%
gnl|TC-DB|Q32SL4|2.A.1.1.138	g3780.t1	Major facilitator superfamily (TC 2)	218.009	Maltose permease OS=Pichia angusta OX=870730 GN=MAL2 PE=3 SV=1	2.40e-64	96.31%
gnl|TC-DB|Q32SL4|2.A.1.1.138	g4164.t1	Major facilitator superfamily (TC 2)	380.178	Maltose permease OS=Pichia angusta OX=870730 GN=MAL2 PE=3 SV=1	1.09e-125	90.45%
gnl|TC-DB|Q32SL4|2.A.1.1.138	g4991.t1	Major facilitator superfamily (TC 2)	62.7734	Maltose permease OS=Pichia angusta OX=870730 GN=MAL2 PE=3 SV=1	2.40e-10	21.99%
gnl|TC-DB|Q32SL4|2.A.1.1.138	g5756.t1	Major facilitator superfamily (TC 2)	475.707	Maltose permease OS=Pichia angusta OX=870730 GN=MAL2 PE=3 SV=1	7.10e-163	97.31%
gnl|TC-DB|Q32SL4|2.A.1.1.138	g6753.t1	Major facilitator superfamily (TC 2)	358.992	Maltose permease OS=Pichia angusta OX=870730 GN=MAL2 PE=3 SV=1	9.07e-118	92.98%
gnl|TC-DB|Q32SL4|2.A.1.1.138	g7058.t1	Major facilitator superfamily (TC 2)	494.582	Maltose permease OS=Pichia angusta OX=870730 GN=MAL2 PE=3 SV=1	2.21e-170	98.01%
gnl|TC-DB|Q32SL4|2.A.1.1.138	g7899.t1	Major facilitator superfamily (TC 2)	231.106	Maltose permease OS=Pichia angusta OX=870730 GN=MAL2 PE=3 SV=1	1.13e-68	98.51%
gnl|TC-DB|Q32SL4|2.A.1.1.138	g7941.t1	Major facilitator superfamily (TC 2)	484.567	Maltose permease OS=Pichia angusta OX=870730 GN=MAL2 PE=3 SV=1	1.54e-166	92.15%
gnl|TC-DB|Q32SL4|2.A.1.1.138	g8419.t1	Major facilitator superfamily (TC 2)	413.305	Maltose permease OS=Pichia angusta OX=870730 GN=MAL2 PE=3 SV=1	1.10e-138	92.35%
gnl|TC-DB|Q32SL4|2.A.1.1.138	g926.t1	Major facilitator superfamily (TC 2)	46.9802	Maltose permease OS=Pichia angusta OX=870730 GN=MAL2 PE=3 SV=1	1.12e-07	62.50%
gnl|TC-DB|Q32SL4|2.A.1.1.138	g1210.t1	Major facilitator superfamily (TC 2)	437.958	Maltose permease OS=Pichia angusta OX=870730 GN=MAL2 PE=3 SV=1	2.87e-148	92.75%
gnl|TC-DB|Q54EF1|2.A.67.2.6	g5521.t1	Major facilitator superfamily (TC 2)	150.599	Putative uncharacterized protein OS=Dictyostelium discoideum GN=DDB_0183975 PE=4 SV=1	8.57e-38	89.79%
gnl|TC-DB|Q59LX9|2.A.57.5.3	g4510.t1	Major facilitator superfamily (TC 2)	221.861	Protein BTN1 OS=Candida albicans (strain SC5314 / ATCC MYA-2876) GN=BTN1 PE=3 SV=1	1.02e-68	91.78%
gnl|TC-DB|Q59ST2|2.A.17.2.5	g5412.t1	Major facilitator superfamily (TC 2)	276.174	Ptr22p OS=Candida albicans (strain SC5314 / ATCC MYA-2876) OX=237561 GN=PTR22 PE=3 SV=1	4.20e-88	82.34%
gnl|TC-DB|Q59UQ7|2.A.28.3.7	g5003.t1	Major facilitator superfamily (TC 2)	83.1889	Putative uncharacterized protein OS=Candida albicans (strain SC5314 / ATCC MYA-2876) GN=CaO19.13108 PE=4 SV=1	1.23e-19	87.59%
gnl|TC-DB|Q59YT0|2.A.3.10.24	g3942.t1	Major facilitator superfamily (TC 2)	537.339	Potential general amino acid permease OS=Candida albicans GN=GAP2 PE=4 SV=1	0	90.48%
gnl|TC-DB|Q64L87|2.A.1.1.40	g5428.t1	Major facilitator superfamily (TC 2)	615.92	Xylhp (Fragment) - Debaryomyces hansenii (Yeast) (Torulaspora hansenii).	0	92.33%
gnl|TC-DB|Q64L87|2.A.1.1.40	g6776.t1	Major facilitator superfamily (TC 2)	390.193	Xylhp (Fragment) - Debaryomyces hansenii (Yeast) (Torulaspora hansenii).	3.57e-130	86.60%
gnl|TC-DB|Q64L87|2.A.1.1.40	g7896.t1	Major facilitator superfamily (TC 2)	259.225	Xylhp (Fragment) - Debaryomyces hansenii (Yeast) (Torulaspora hansenii).	3.42e-80	85.93%
gnl|TC-DB|Q64L87|2.A.1.1.40	g788.t1	Major facilitator superfamily (TC 2)	252.292	Xylhp (Fragment) - Debaryomyces hansenii (Yeast) (Torulaspora hansenii).	1.90e-75	60.19%
gnl|TC-DB|Q64L87|2.A.1.1.40	g1093.t1	Major facilitator superfamily (TC 2)	195.667	Xylhp (Fragment) - Debaryomyces hansenii (Yeast) (Torulaspora hansenii).	2.51e-56	88.71%
gnl|TC-DB|Q70WR7|2.A.1.2.23	g4784.t1	Major facilitator superfamily (TC 2)	187.963	Fructose facilitator - Zygosaccharomyces bailii.	3.26e-52	89.75%
gnl|TC-DB|Q89SS6|2.A.1.42.2	g5997.t1	Major facilitator superfamily (TC 2)	98.2117	2-acylglycerophosphoethanolamine acyltransferase (EC 6.2.1.20) - Bradyrhizobium japonicum.	1.98e-19	2.90%
gnl|TC-DB|Q89SS6|2.A.1.42.2	g1098.t1	Major facilitator superfamily (TC 2)	88.5817	2-acylglycerophosphoethanolamine acyltransferase (EC 6.2.1.20) - Bradyrhizobium japonicum.	1.68e-16	3.95%
gnl|TC-DB|Q94B38|2.A.7.9.6	g2865.t1	Major facilitator superfamily (TC 2)	79.7221	Glucose-6-phosphate/phosphate translocator 2, chloroplastic OS=Arabidopsis thaliana GN=GPT2 PE=2 SV=2	1.38e-16	93.17%
gnl|TC-DB|Q96DW6|2.A.29.5.6	g6928.t1	Major facilitator superfamily (TC 2)	151.754	Solute carrier family 25 member 38 OS=Homo sapiens GN=SLC25A38 PE=1 SV=1	2.40e-44	96.68%
gnl|TC-DB|Q00319|2.A.29.6.1	g4307.t1	Major facilitator superfamily (TC 2)	232.261	Peroxisomal membrane protein PMP47B - Candida boidinii (Yeast).	9.86e-74	91.99%
gnl|TC-DB|Q460G9|2.A.96.2.1	g5034.t1	Major facilitator superfamily (TC 2)	150.984	AlcS OS=Emericella nidulans GN=alcS PE=4 SV=1	1.67e-44	95.27%
gnl|TC-DB|Q870L2|2.A.1.16.7	g2565.t1	Major facilitator superfamily (TC 2)	471.855	Siderophore iron transporter mirB OS=Emericella nidulans (strain FGSC A4 / ATCC 38163 / CBS 112.46 / NRRL 194 / M139) GN=mirB PE=3 SV=1	1.91e-160	96.51%
gnl|TC-DB|Q870L2|2.A.1.16.7	g4834.t1	Major facilitator superfamily (TC 2)	402.134	Siderophore iron transporter mirB OS=Emericella nidulans (strain FGSC A4 / ATCC 38163 / CBS 112.46 / NRRL 194 / M139) GN=mirB PE=3 SV=1	2.13e-133	96.81%
gnl|TC-DB|Q870L2|2.A.1.16.7	g6699.t1	Major facilitator superfamily (TC 2)	736.102	Siderophore iron transporter mirB OS=Emericella nidulans (strain FGSC A4 / ATCC 38163 / CBS 112.46 / NRRL 194 / M139) GN=mirB PE=3 SV=1	0	99.83%
gnl|TC-DB|Q870L2|2.A.1.16.7	g8459.t1	Major facilitator superfamily (TC 2)	297.36	Siderophore iron transporter mirB OS=Emericella nidulans (strain FGSC A4 / ATCC 38163 / CBS 112.46 / NRRL 194 / M139) GN=mirB PE=3 SV=1	1.13e-92	94.33%
gnl|TC-DB|Q874I3|2.A.41.2.7	g8281.t1	Major facilitator superfamily (TC 2)	519.62	H+/nucleoside cotransporter - Candida albicans (Yeast).	3.05e-178	90.87%
gnl|TC-DB|Q01356|2.A.29.9.1	g128.t1	Major facilitator superfamily (TC 2)	417.927	AMINO ACID TRANSPORTER ARG-13 - Neurospora crassa.	4.93e-147	96.95%
gnl|TC-DB|Q02201|2.D.1.1.3	g6462.t1	Major facilitator superfamily (TC 2)	384.03	Oxysterol-binding protein homolog 6 OS=Saccharomyces cerevisiae (strain ATCC 204508 / S288c) GN=OSH6 PE=1 SV=1	4.20e-130	78.96%
gnl|TC-DB|Q02201|2.D.1.1.3	g7998.t1	Major facilitator superfamily (TC 2)	147.902	Oxysterol-binding protein homolog 6 OS=Saccharomyces cerevisiae (strain ATCC 204508 / S288c) GN=OSH6 PE=1 SV=1	4.66e-40	84.05%
gnl|TC-DB|Q03730|2.A.7.24.5	g3529.t1	Major facilitator superfamily (TC 2)	249.98	Uncharacterized vacuolar membrane protein YML018C OS=Saccharomyces cerevisiae (strain ATCC 204508 / S288c) GN=YML018C PE=1 SV=1	7.83e-76	49.20%
gnl|TC-DB|Q03829|2.A.29.18.6	g615.t1	Major facilitator superfamily (TC 2)	333.954	Uncharacterized mitochondrial carrier YMR166C OS=Saccharomyces cerevisiae (strain ATCC 204508 / S288c) OX=559292 GN=YMR166C PE=1 SV=1	2.76e-111	72.65%
gnl|TC-DB|Q04013|2.A.29.29.1	g5227.t1	Major facilitator superfamily (TC 2)	448.358	Mitochondrial DNA replication protein YHM2 OS=Saccharomyces cerevisiae GN=YHM2 PE=1 SV=1	5.40e-160	95.25%
gnl|TC-DB|Q04121|2.A.36.1.12	g6338.t1	Major facilitator superfamily (TC 2)	538.11	Endosomal/prevacuolar sodium/hydrogen exchanger OS=Saccharomyces cerevisiae GN=NHX1 PE=1 SV=1	0	71.54%
gnl|TC-DB|Q04895|2.A.39.3.1	g7517.t1	Major facilitator superfamily (TC 2)	289.656	ALLANTOIN PERMEASE (ALLANTOIN TRANSPORT PROTEIN) - Saccharomyces cerevisiae (Baker's yeast).	1.07e-89	82.17%
gnl|TC-DB|Q05998|2.A.39.4.1	g5462.t1	Major facilitator superfamily (TC 2)	267.314	THIAMINE TRANSPORTER - Saccharomyces cerevisiae (Baker's yeast).	1.09e-81	91.33%
gnl|TC-DB|Q06143|2.A.29.2.3	g4071.t1	Major facilitator superfamily (TC 2)	163.31	BELONGS TO THE MITOCHONDRIAL CARRIER FAMILY - Saccharomyces cerevisiae (Baker's yeast).	6.61e-49	79.35%
gnl|TC-DB|Q06143|2.A.29.2.3	g4632.t1	Major facilitator superfamily (TC 2)	231.491	BELONGS TO THE MITOCHONDRIAL CARRIER FAMILY - Saccharomyces cerevisiae (Baker's yeast).	1.90e-75	91.64%
gnl|TC-DB|Q06493|2.A.97.1.4	g1643.t1	Major facilitator superfamily (TC 2)	327.791	LETM1 domain-containing protein YLH47, mitochondrial OS=Saccharomyces cerevisiae GN=YLH47 PE=1 SV=1	2.34e-107	65.66%
gnl|TC-DB|Q06497|2.A.29.17.1	g2978.t1	Major facilitator superfamily (TC 2)	210.305	Similar to mitochondrial ADP/ATP carrier protein - Saccharomyces cerevisiae (Baker's yeast).	7.32e-66	85.88%
gnl|TC-DB|Q06593|2.A.67.1.4	g6379.t1	Major facilitator superfamily (TC 2)	65.855	SIMILAR TO S. CEREVISIAE HYPOTHETICAL PROTEIN HRD799 - Saccharomyces cerevisiae (Baker's yeast).	7.84e-12	50.00%
gnl|TC-DB|Q06593|2.A.67.1.4	g6684.t1	Major facilitator superfamily (TC 2)	466.077	SIMILAR TO S. CEREVISIAE HYPOTHETICAL PROTEIN HRD799 - Saccharomyces cerevisiae (Baker's yeast).	4.52e-151	91.84%
gnl|TC-DB|Q07307|2.A.40.4.1	g4792.t1	Major facilitator superfamily (TC 2)	676.396	URIC ACID-XANTHINE PERMEASE (UAPA TRANSPORTER) - Emericella nidulans (Aspergillus nidulans).	0	99.65%
gnl|TC-DB|Q07824|2.A.1.2.16	g3503.t1	Major facilitator superfamily (TC 2)	227.254	CHROMOSOME XII READING FRAME ORF YLL028W - Saccharomyces cerevisiae (Baker's yeast).	8.39e-68	84.84%
gnl|TC-DB|Q07824|2.A.1.2.16	g4591.t1	Major facilitator superfamily (TC 2)	445.277	CHROMOSOME XII READING FRAME ORF YLL028W - Saccharomyces cerevisiae (Baker's yeast).	8.19e-150	83.54%
gnl|TC-DB|Q07904|2.A.1.14.36	g3978.t1	Major facilitator superfamily (TC 2)	229.18	Thiamine pathway transporter THI73 OS=Saccharomyces cerevisiae (strain ATCC 204508 / S288c) GN=THI73 PE=1 SV=1	6.76e-69	93.12%
gnl|TC-DB|Q07904|2.A.1.14.36	g4764.t1	Major facilitator superfamily (TC 2)	299.671	Thiamine pathway transporter THI73 OS=Saccharomyces cerevisiae (strain ATCC 204508 / S288c) GN=THI73 PE=1 SV=1	9.72e-96	88.30%
gnl|TC-DB|Q07904|2.A.1.14.36	g5410.t1	Major facilitator superfamily (TC 2)	228.024	Thiamine pathway transporter THI73 OS=Saccharomyces cerevisiae (strain ATCC 204508 / S288c) GN=THI73 PE=1 SV=1	1.93e-68	97.46%
gnl|TC-DB|Q07904|2.A.1.14.36	g7774.t1	Major facilitator superfamily (TC 2)	245.743	Thiamine pathway transporter THI73 OS=Saccharomyces cerevisiae (strain ATCC 204508 / S288c) GN=THI73 PE=1 SV=1	2.14e-75	98.78%
gnl|TC-DB|Q08268|2.A.1.13.19	g6040.t1	Major facilitator superfamily (TC 2)	256.144	Probable transporter MCH4 OS=Saccharomyces cerevisiae (strain ATCC 204508 / S288c) GN=MCH4 PE=1 SV=1	4.19e-80	98.66%
gnl|TC-DB|Q08268|2.A.1.13.19	g649.t1	Major facilitator superfamily (TC 2)	260.766	Probable transporter MCH4 OS=Saccharomyces cerevisiae (strain ATCC 204508 / S288c) GN=MCH4 PE=1 SV=1	1.64e-81	95.40%
gnl|TC-DB|Q08280|2.A.1.7.13	g3326.t1	Major facilitator superfamily (TC 2)	85.1149	Bypass of stop codon protein 6 OS=Saccharomyces cerevisiae (strain ATCC 204508 / S288c) GN=BSC6 PE=1 SV=1	3.71e-18	87.70%
gnl|TC-DB|Q08280|2.A.1.7.13	g3963.t1	Major facilitator superfamily (TC 2)	143.28	Bypass of stop codon protein 6 OS=Saccharomyces cerevisiae (strain ATCC 204508 / S288c) GN=BSC6 PE=1 SV=1	1.31e-37	80.75%
gnl|TC-DB|Q08280|2.A.1.7.13	g5047.t1	Major facilitator superfamily (TC 2)	127.487	Bypass of stop codon protein 6 OS=Saccharomyces cerevisiae (strain ATCC 204508 / S288c) GN=BSC6 PE=1 SV=1	4.27e-32	91.24%
gnl|TC-DB|Q08280|2.A.1.7.13	g7380.t1	Major facilitator superfamily (TC 2)	104.76	Bypass of stop codon protein 6 OS=Saccharomyces cerevisiae (strain ATCC 204508 / S288c) GN=BSC6 PE=1 SV=1	2.99e-24	87.93%
gnl|TC-DB|Q08777|2.A.1.13.4	g7388.t1	Major facilitator superfamily (TC 2)	65.855	S.cerevisiae chromosome XV reading frame ORF YOR306c - Saccharomyces cerevisiae (Baker's yeast).	4.04e-11	49.08%
gnl|TC-DB|Q08902|2.A.1.3.52	g43.t1	Major facilitator superfamily (TC 2)	205.297	Drug resistance protein YOR378W OS=Saccharomyces cerevisiae (strain ATCC 204508 / S288c) GN=YOR378W PE=1 SV=1	6.11e-59	87.19%
gnl|TC-DB|Q08902|2.A.1.3.52	g5363.t1	Major facilitator superfamily (TC 2)	114.775	Drug resistance protein YOR378W OS=Saccharomyces cerevisiae (strain ATCC 204508 / S288c) GN=YOR378W PE=1 SV=1	2.38e-27	75.83%
gnl|TC-DB|Q08902|2.A.1.3.52	g5999.t1	Major facilitator superfamily (TC 2)	444.506	Drug resistance protein YOR378W OS=Saccharomyces cerevisiae (strain ATCC 204508 / S288c) GN=YOR378W PE=1 SV=1	5.39e-152	88.45%
gnl|TC-DB|Q08902|2.A.1.3.52	g6707.t1	Major facilitator superfamily (TC 2)	227.639	Drug resistance protein YOR378W OS=Saccharomyces cerevisiae (strain ATCC 204508 / S288c) GN=YOR378W PE=1 SV=1	5.49e-68	93.15%
gnl|TC-DB|Q08970|2.A.4.1.6	g6333.t1	Major facilitator superfamily (TC 2)	231.106	Mitochondrial metal transporter 2 OS=Saccharomyces cerevisiae (strain ATCC 204508 / S288c) GN=MMT2 PE=1 SV=2	3.81e-70	66.06%
gnl|TC-DB|Q09752|2.A.1.48.3	g3521.t1	Major facilitator superfamily (TC 2)	258.07	Multidrug resistance protein fnx1 - Schizosaccharomyces pombe (Fission yeast).	7.02e-77	58.58%
gnl|TC-DB|Q09752|2.A.1.48.3	g817.t1	Major facilitator superfamily (TC 2)	207.608	Multidrug resistance protein fnx1 - Schizosaccharomyces pombe (Fission yeast).	9.51e-60	78.40%
gnl|TC-DB|Q09764|2.A.53.3.7	g100.t1	Major facilitator superfamily (TC 2)	660.988	Hypothetical protein C24H6.11c in chromosome I - Schizosaccharomyces pombe (Fission yeast).	0	58.89%
gnl|TC-DB|Q09906|2.A.82.1.8	g5015.t1	Major facilitator superfamily (TC 2)	355.525	Transmembrane protein 184 homolog C30D11.06c OS=Schizosaccharomyces pombe (strain 972 / ATCC 24843) OX=284812 GN=SPAC30D11.06c PE=1 SV=1	1.21e-117	70.69%
gnl|TC-DB|Q09920|2.A.108.1.5	g493.t1	Major facilitator superfamily (TC 2)	181.03	Iron transport multicopper oxidase fio1 precursor (EC 1.-.-.-) - Schizosaccharomyces pombe (Fission yeast).	2.51e-49	84.20%
gnl|TC-DB|Q10074|2.A.18.7.3	g1328.t1	Major facilitator superfamily (TC 2)	493.426	Vacuolar amino acid transporter 3 OS=Schizosaccharomyces pombe (strain 972 / ATCC 24843) GN=avt3 PE=1 SV=1	2.27e-167	96.31%
gnl|TC-DB|Q10279|2.A.39.3.7	g7602.t1	Major facilitator superfamily (TC 2)	535.413	Uracil permease OS=Schizosaccharomyces pombe (strain 972 / ATCC 24843) GN=fur4 PE=1 SV=2	0	94.22%
gnl|TC-DB|Q12029|2.A.54.1.4	g5863.t1	Major facilitator superfamily (TC 2)	334.724	Probable mitochondrial transport protein FSF1 OS=Saccharomyces cerevisiae (strain ATCC 204508 / S288c) GN=FSF1 PE=1 SV=1	2.28e-114	100.00%
gnl|TC-DB|Q12200|2.A.6.6.3	g2473.t1	Major facilitator superfamily (TC 2)	862.062	HYPOTHETICAL 132.6 kDa PROTEIN YPL006W - Saccharomyces cerevisiae (Baker's yeast).	0	95.68%
gnl|TC-DB|Q12251|2.A.29.23.9	g6605.t1	Major facilitator superfamily (TC 2)	266.929	Uncharacterized mitochondrial carrier YPR011C OS=Saccharomyces cerevisiae (strain ATCC 204508 / S288c) GN=YPR011C PE=1 SV=1	4.93e-88	88.89%
gnl|TC-DB|Q12289|2.A.29.8.4	g2787.t1	Major facilitator superfamily (TC 2)	256.144	Mitochondrial carnitine carrier - Saccharomyces cerevisiae (Baker's yeast).	5.91e-84	93.54%
gnl|TC-DB|Q12300|2.A.1.1.19	g5556.t1	Major facilitator superfamily (TC 2)	48.9062	High-affinity glucose transporter RGT2 - Saccharomyces cerevisiae (Baker's yeast).	5.02e-08	53.98%
gnl|TC-DB|Q12300|2.A.1.1.19	g7794.t1	Major facilitator superfamily (TC 2)	109.383	High-affinity glucose transporter RGT2 - Saccharomyces cerevisiae (Baker's yeast).	3.83e-26	64.85%
gnl|TC-DB|Q12325|2.A.53.1.13	g3752.t1	Major facilitator superfamily (TC 2)	219.935	Sulfate permease 2 OS=Saccharomyces cerevisiae (strain ATCC 204508 / S288c) GN=SUL2 PE=1 SV=1	2.51e-61	69.56%
gnl|TC-DB|Q12408|2.A.6.6.3	g3825.t1	Major facilitator superfamily (TC 2)	122.094	Phosphatidylglycerol/phosphatidylinositol transfer protein OS=Saccharomyces cerevisiae (strain ATCC 204508 / S288c) OX=559292 GN=NPC2 PE=1 SV=1	8.86e-35	61.54%
gnl|TC-DB|Q12412|2.A.92.1.8	g2334.t1	Major facilitator superfamily (TC 2)	381.719	Protein PNS1 OS=Saccharomyces cerevisiae (strain ATCC 204508 / S288c) GN=PNS1 PE=1 SV=1	6.16e-127	94.29%
gnl|TC-DB|Q12436|2.A.5.1.14	g3693.t1	Major facilitator superfamily (TC 2)	209.92	Zinc-regulated transporter 2 OS=Saccharomyces cerevisiae (strain ATCC 204508 / S288c) GN=ZRT2 PE=1 SV=1	4.07e-62	66.96%
gnl|TC-DB|Q12436|2.A.5.1.14	g6219.t1	Major facilitator superfamily (TC 2)	169.088	Zinc-regulated transporter 2 OS=Saccharomyces cerevisiae (strain ATCC 204508 / S288c) GN=ZRT2 PE=1 SV=1	5.21e-46	55.03%
gnl|TC-DB|Q12436|2.A.5.1.14	g1235.t1	Major facilitator superfamily (TC 2)	258.07	Zinc-regulated transporter 2 OS=Saccharomyces cerevisiae (strain ATCC 204508 / S288c) GN=ZRT2 PE=1 SV=1	8.72e-83	96.52%
gnl|TC-DB|Q12520|2.A.7.11.6	g265.t1	Major facilitator superfamily (TC 2)	194.897	UDP-galactose transporter homologue 1 OS=Saccharomyces cerevisiae (strain ATCC 204508 / S288c) GN=HUT1 PE=1 SV=1	7.96e-59	79.81%
gnl|TC-DB|Q39254|2.A.19.2.4	g5676.t1	Major facilitator superfamily (TC 2)	207.223	Low affinity calcium antiporter CAX2 - Arabidopsis thaliana (Mouse-ear cress).	4.71e-62	82.73%
gnl|TC-DB|Q60441|2.A.43.3.1	g3801.t1	Major facilitator superfamily (TC 2)	144.436	MANNOSE-P-DOLICHOL UTILIZATION DEFECT 1 PROTEIN (SUPPRESSOR OF LEC15 AND LEC35 GLYCOSYLATION MUTATION) (SL15) - Cricetulus griseus (Chinese hamster).	5.68e-42	82.29%
gnl|TC-DB|Q92341|2.A.1.16.9	g7710.t1	Major facilitator superfamily (TC 2)	379.407	Siderophore iron transporter 3 OS=Schizosaccharomyces pombe (strain 972 / ATCC 24843) OX=284812 GN=str3 PE=1 SV=1	1.65e-123	92.19%
gnl|TC-DB|Q92536|2.A.3.8.23	g3539.t1	Major facilitator superfamily (TC 2)	272.707	Y+L amino acid transporter 2 OS=Homo sapiens GN=SLC7A6 PE=1 SV=3	1.46e-84	80.74%
gnl|TC-DB|Q99271|2.A.36.4.1	g7631.t1	Major facilitator superfamily (TC 2)	273.863	NA(+)/H(+) ANTIPORTER - Saccharomyces cerevisiae (Baker's yeast).	4.60e-81	78.19%
gnl|TC-DB|Q99297|2.A.29.2.5	g2387.t1	Major facilitator superfamily (TC 2)	404.831	PUTATIVE MITOCHONDRIAL CARRIER YOR222W - Saccharomyces cerevisiae (Baker's yeast).	3.54e-143	98.67%
gnl|TC-DB|Q99385|2.A.19.2.2	g2683.t1	Major facilitator superfamily (TC 2)	177.178	CHROMOSOME IV READING FRAME ORF YDL128W - Saccharomyces cerevisiae (Baker's yeast).	3.19e-49	25.60%
gnl|TC-DB|Q99385|2.A.19.2.2	g4312.t1	Major facilitator superfamily (TC 2)	120.168	CHROMOSOME IV READING FRAME ORF YDL128W - Saccharomyces cerevisiae (Baker's yeast).	1.29e-29	30.36%
gnl|TC-DB|RDW71083.1|2.A.50.4.5	g7542.t1	Major facilitator superfamily (TC 2)	519.235	hypothetical protein BP6252_07646 [Coleophoma cylindrospora]	0	79.90%
gnl|TC-DB|S7PTY2|2.A.85.3.5	g3514.t1	Major facilitator superfamily (TC 2)	111.694	Uncharacterized protein OS=Gloeophyllum trabeum (strain ATCC 11539 / FP-39264 / Madison 617) GN=GLOTRDRAFT_66016 PE=4 SV=1	8.57e-26	22.83%
gnl|TC-DB|SLM34092.1|2.A.7.28.12	g6257.t1	Major facilitator superfamily (TC 2)	266.159	Prion-inhibition and propagation, HeLo domain [Umbilicaria pustulata]	3.79e-76	37.67%
gnl|TC-DB|SLM34092.1|2.A.7.28.12	g7964.t1	Major facilitator superfamily (TC 2)	107.071	Prion-inhibition and propagation, HeLo domain [Umbilicaria pustulata]	8.83e-25	50.91%
gnl|TC-DB|V2Y999|2.A.66.1.38	g6670.t1	Major facilitator superfamily (TC 2)	247.669	Multidrug oligosaccharidyl-lipid polysaccharide flippase OS=Moniliophthora roreri (strain MCA 2997) GN=Moror_5484 PE=4 SV=1	1.82e-75	98.37%
gnl|TC-DB|WP_073408278.1|2.A.6.8.3	g5864.t1	Major facilitator superfamily (TC 2)	59.6918	MMPL family transporter [Flavobacterium johnsoniae]	5.29e-10	49.34%
gnl|TC-DB|WP_084264158.1|2.A.127.1.8	g2868.t1	Major facilitator superfamily (TC 2)	61.2326	hypothetical protein [Rubrobacter radiotolerans]	6.74e-10	31.65%
gnl|TC-DB|WP_105898733.1|2.A.127.1.11	g6752.t1	Major facilitator superfamily (TC 2)	50.8322	LTA synthase family protein [Haemophilus influenzae]	1.19e-06	35.53%
gnl|TC-DB|XP_961667.3|2.A.51.1.9	g3696.t1	Major facilitator superfamily (TC 2)	606.29	chromate ion transporter [Neurospora crassa OR74A]	0	99.20%
gnl|TC-DB|XP_001270324.1|2.A.1.2.113	g4074.t1	Major facilitator superfamily (TC 2)	116.701	MFS transporter, putative [Aspergillus clavatus NRRL 1]	2.33e-29	99.35%
gnl|TC-DB|XP_003835298.1|2.A.1.7.25	g5155.t1	Major facilitator superfamily (TC 2)	263.848	similar to MFS monosaccharide transporter [Leptosphaeria maculans JN3]	3.27e-79	98.75%
gnl|TC-DB|XP_003835298.1|2.A.1.7.25	g5418.t1	Major facilitator superfamily (TC 2)	555.829	similar to MFS monosaccharide transporter [Leptosphaeria maculans JN3]	0	92.63%
gnl|TC-DB|XP_003835298.1|2.A.1.7.25	g7557.t1	Major facilitator superfamily (TC 2)	97.4413	similar to MFS monosaccharide transporter [Leptosphaeria maculans JN3]	7.83e-22	68.32%
gnl|TC-DB|XP_003835298.1|2.A.1.7.25	g7650.t1	Major facilitator superfamily (TC 2)	52.7582	similar to MFS monosaccharide transporter [Leptosphaeria maculans JN3]	1.19e-07	31.48%
gnl|TC-DB|XP_003835298.1|2.A.1.7.25	g8035.t1	Major facilitator superfamily (TC 2)	53.9138	similar to MFS monosaccharide transporter [Leptosphaeria maculans JN3]	5.99e-08	47.01%
gnl|TC-DB|XP_003835298.1|2.A.1.7.25	g1468.t1	Major facilitator superfamily (TC 2)	86.2705	similar to MFS monosaccharide transporter [Leptosphaeria maculans JN3]	3.62e-18	68.61%
gnl|TC-DB|XP_003843094.1|2.A.1.44.4	g6960.t1	Major facilitator superfamily (TC 2)	461.07	similar to MFS transporter Fmp42 [Leptosphaeria maculans JN3]	8.05e-157	93.03%
gnl|TC-DB|XP_003843094.1|2.A.1.44.4	g7450.t1	Major facilitator superfamily (TC 2)	566.229	similar to MFS transporter Fmp42 [Leptosphaeria maculans JN3]	0	98.66%
gnl|TC-DB|XP_015061710.1|2.A.50.2.10	g7832.t1	Major facilitator superfamily (TC 2)	165.236	lysophospholipid acyltransferase 1-like [Solanum pennellii]	2.79e-45	68.51%
gnl|TC-DB|XP_023450174.1|2.A.94.1.3	g2148.t1	Major facilitator superfamily (TC 2)	318.931	Protein ERD1 1 [Cercospora beticola]	2.29e-106	94.16%
gnl|TC-DB|XP_024547627.1|2.A.1.13.27	g2558.t1	Major facilitator superfamily (TC 2)	454.136	hypothetical protein BCIN_03g02910 [Botrytis cinerea B05.10]	1.95e-157	90.61%
gnl|TC-DB|XP_024547627.1|2.A.1.13.27	g3041.t1	Major facilitator superfamily (TC 2)	127.102	hypothetical protein BCIN_03g02910 [Botrytis cinerea B05.10]	1.59e-33	61.39%
gnl|TC-DB|XP_024547627.1|2.A.1.13.27	g3359.t1	Major facilitator superfamily (TC 2)	219.55	hypothetical protein BCIN_03g02910 [Botrytis cinerea B05.10]	7.32e-63	44.44%
gnl|TC-DB|XP_024547627.1|2.A.1.13.27	g4061.t1	Major facilitator superfamily (TC 2)	121.324	hypothetical protein BCIN_03g02910 [Botrytis cinerea B05.10]	4.57e-30	97.55%
gnl|TC-DB|XP_024547627.1|2.A.1.13.27	g5509.t1	Major facilitator superfamily (TC 2)	220.32	hypothetical protein BCIN_03g02910 [Botrytis cinerea B05.10]	1.49e-69	81.61%
gnl|TC-DB|XP_024547627.1|2.A.1.13.27	g6122.t1	Major facilitator superfamily (TC 2)	222.246	hypothetical protein BCIN_03g02910 [Botrytis cinerea B05.10]	1.81e-67	97.20%
gnl|TC-DB|XP_024547627.1|2.A.1.13.27	g7434.t1	Major facilitator superfamily (TC 2)	310.071	hypothetical protein BCIN_03g02910 [Botrytis cinerea B05.10]	1.21e-101	92.83%
gnl|TC-DB|XP_024547627.1|2.A.1.13.27	g7615.t1	Major facilitator superfamily (TC 2)	202.216	hypothetical protein BCIN_03g02910 [Botrytis cinerea B05.10]	3.69e-60	97.27%
gnl|TC-DB|XP_024547627.1|2.A.1.13.27	g948.t1	Major facilitator superfamily (TC 2)	332.798	hypothetical protein BCIN_03g02910 [Botrytis cinerea B05.10]	3.23e-110	84.91%
gnl|TC-DB|XP_024740161|2.A.57.3.2	g3890.t1	Major facilitator superfamily (TC 2)	244.202	hypothetical protein K444DRAFT_523565 [Meliniomyces bicolor E]	5.53e-76	98.09%
gnl|TC-DB|A0L4L0|3.A.1.132.3	g5094.t1	Primary active transporters (TC 3)	118.627	Putative uncharacterized protein - Magnetococcus sp. (strain MC-1).	1.43e-31	75.19%
gnl|TC-DB|A0L4L0|3.A.1.132.3	g5947.t1	Primary active transporters (TC 3)	141.739	Putative uncharacterized protein - Magnetococcus sp. (strain MC-1).	6.75e-37	23.26%
gnl|TC-DB|A0L4L0|3.A.1.132.3	g722.t1	Primary active transporters (TC 3)	134.035	Putative uncharacterized protein - Magnetococcus sp. (strain MC-1).	1.59e-36	70.97%
gnl|TC-DB|A0QNI9|3.A.24.5.1	g5520.t1	Primary active transporters (TC 3)	114.39	ATPase, AAA family protein OS=Mycobacterium smegmatis (strain ATCC 700084 / mc(2)155) GN=MSMEG_0059 PE=4 SV=1	9.21e-26	6.57%
gnl|TC-DB|A2QHQ3|3.A.19.1.2	g4576.t1	Primary active transporters (TC 3)	175.252	Protein get1 OS=Aspergillus niger (strain CBS 513.88 / FGSC A1513) GN=get1 PE=3 SV=1	8.49e-56	86.89%
gnl|TC-DB|AWW24964.1|3.A.3.2.48	g7027.t1	Primary active transporters (TC 3)	1005.74	sarco/endoplasmic reticulum Ca2+ ATPase [Callinectes sapidus]	0	98.39%
gnl|TC-DB|B0DYA3|3.A.28.1.2	g2459.t1	Primary active transporters (TC 3)	216.083	Mycorrhiza-induced mitochondrial AAA ATPase BSC1 OS=Laccaria bicolor (strain S238N-H82 / ATCC MYA-4686) GN=LACBIDRAFT_396180 PE=3 SV=1	1.23e-60	58.15%
gnl|TC-DB|B0DYA3|3.A.28.1.2	g1178.t1	Primary active transporters (TC 3)	169.474	Mycorrhiza-induced mitochondrial AAA ATPase BSC1 OS=Laccaria bicolor (strain S238N-H82 / ATCC MYA-4686) GN=LACBIDRAFT_396180 PE=3 SV=1	3.20e-45	63.46%
gnl|TC-DB|B3ET62|3.A.23.6.1	g5020.t1	Primary active transporters (TC 3)	309.301	Glyceraldehyde-3-phosphate dehydrogenase OS=Amoebophilus asiaticus (strain 5a2) GN=Aasi_1069 PE=3 SV=1	1.49e-104	98.52%
gnl|TC-DB|B3ET64|3.A.23.6.1	g1781.t1	Primary active transporters (TC 3)	64.3142	Uncharacterized protein OS=Amoebophilus asiaticus (strain 5a2) GN=Aasi_1071 PE=4 SV=1	4.94e-11	36.99%
gnl|TC-DB|B3ET64|3.A.23.6.1	g7455.t1	Primary active transporters (TC 3)	50.0618	Uncharacterized protein OS=Amoebophilus asiaticus (strain 5a2) GN=Aasi_1071 PE=4 SV=1	1.72e-06	15.63%
gnl|TC-DB|B3LDT4|3.A.3.3.10	g1942.t1	Primary active transporters (TC 3)	1366.29	Plasma membrane ATPase OS=Leptosphaeria maculans GN=pma1 PE=3 SV=1	0	97.64%
gnl|TC-DB|B5B9V9|3.A.3.9.5	g2777.t1	Primary active transporters (TC 3)	979.163	Na+ or K+ P-type ATPase OS=Ustilago maydis GN=ena1 PE=3 SV=1	0	92.88%
gnl|TC-DB|B5B9V9|3.A.3.9.5	g8096.t1	Primary active transporters (TC 3)	1106.28	Na+ or K+ P-type ATPase OS=Ustilago maydis GN=ena1 PE=3 SV=1	0	92.92%
gnl|TC-DB|B5B9V9|3.A.3.9.5	g953.t1	Primary active transporters (TC 3)	1103.58	Na+ or K+ P-type ATPase OS=Ustilago maydis GN=ena1 PE=3 SV=1	0	92.96%
gnl|TC-DB|B7FZS1|3.A.25.1.1	g5146.t1	Primary active transporters (TC 3)	386.341	Predicted protein OS=Phaeodactylum tricornutum (strain CCAP 1055/1) GN=hUbi PE=4 SV=1	1.71e-136	99.50%
gnl|TC-DB|B7FZS1|3.A.25.1.1	g5685.t1	Primary active transporters (TC 3)	150.214	Predicted protein OS=Phaeodactylum tricornutum (strain CCAP 1055/1) GN=hUbi PE=4 SV=1	7.21e-40	11.76%
gnl|TC-DB|B7FZS1|3.A.25.1.1	g5915.t1	Primary active transporters (TC 3)	88.5817	Predicted protein OS=Phaeodactylum tricornutum (strain CCAP 1055/1) GN=hUbi PE=4 SV=1	9.75e-23	100.00%
gnl|TC-DB|B7FZS1|3.A.25.1.1	g7639.t1	Primary active transporters (TC 3)	152.525	Predicted protein OS=Phaeodactylum tricornutum (strain CCAP 1055/1) GN=hUbi PE=4 SV=1	1.09e-45	50.00%
gnl|TC-DB|B7FZS1|3.A.25.1.1	g1350.t1	Primary active transporters (TC 3)	239.195	Predicted protein OS=Phaeodactylum tricornutum (strain CCAP 1055/1) GN=hUbi PE=4 SV=1	6.43e-80	100.00%
gnl|TC-DB|C8Z4J7|3.A.5.8.1	g2803.t1	Primary active transporters (TC 3)	120.168	Yet3p OS=Saccharomyces cerevisiae (strain Lalvin EC1118 / Prise de mousse) GN=EC1118_1D0_1563g PE=4 SV=1	1.77e-31	36.66%
gnl|TC-DB|C8Z8U3|3.A.16.1.2	g6288.t1	Primary active transporters (TC 3)	276.174	Ufd1p OS=Saccharomyces cerevisiae (strain Lalvin EC1118 / Prise de mousse) GN=EC1118_1G1_3543g PE=4 SV=1	1.06e-90	91.26%
gnl|TC-DB|C8Z8U3|3.A.16.1.2	g7115.t1	Primary active transporters (TC 3)	76.6406	Ufd1p OS=Saccharomyces cerevisiae (strain Lalvin EC1118 / Prise de mousse) GN=EC1118_1G1_3543g PE=4 SV=1	5.14e-15	20.19%
gnl|TC-DB|C8ZEM9|3.A.16.1.2	g2784.t1	Primary active transporters (TC 3)	129.028	Ubc7p OS=Saccharomyces cerevisiae (strain Lalvin EC1118 / Prise de mousse) GN=EC1118_1M3_1838g PE=3 SV=1	1.83e-38	92.05%
gnl|TC-DB|C8ZEM9|3.A.16.1.2	g6447.t1	Primary active transporters (TC 3)	78.1814	Ubc7p OS=Saccharomyces cerevisiae (strain Lalvin EC1118 / Prise de mousse) GN=EC1118_1M3_1838g PE=3 SV=1	5.20e-19	76.25%
gnl|TC-DB|C8ZEM9|3.A.16.1.2	g8384.t1	Primary active transporters (TC 3)	119.013	Ubc7p OS=Saccharomyces cerevisiae (strain Lalvin EC1118 / Prise de mousse) GN=EC1118_1M3_1838g PE=3 SV=1	5.76e-34	71.04%
gnl|TC-DB|C8ZEM9|3.A.16.1.2	g1281.t1	Primary active transporters (TC 3)	219.935	Ubc7p OS=Saccharomyces cerevisiae (strain Lalvin EC1118 / Prise de mousse) GN=EC1118_1M3_1838g PE=3 SV=1	1.78e-74	97.59%
gnl|TC-DB|E7LWL7|3.A.16.1.2	g2123.t1	Primary active transporters (TC 3)	115.546	Uba1p OS=Saccharomyces cerevisiae (strain VIN 13) GN=VIN13_2757 PE=3 SV=1	1.45e-27	41.61%
gnl|TC-DB|E7LWL7|3.A.16.1.2	g3240.t1	Primary active transporters (TC 3)	53.5286	Uba1p OS=Saccharomyces cerevisiae (strain VIN 13) GN=VIN13_2757 PE=3 SV=1	2.04e-07	31.83%
gnl|TC-DB|E7LWL7|3.A.16.1.2	g7246.t1	Primary active transporters (TC 3)	98.5969	Uba1p OS=Saccharomyces cerevisiae (strain VIN 13) GN=VIN13_2757 PE=3 SV=1	1.72e-21	36.09%
gnl|TC-DB|E7LWL7|3.A.16.1.2	g7593.t1	Primary active transporters (TC 3)	1117.84	Uba1p OS=Saccharomyces cerevisiae (strain VIN 13) GN=VIN13_2757 PE=3 SV=1	0	67.52%
gnl|TC-DB|E7NGV2|3.A.16.1.2	g1564.t1	Primary active transporters (TC 3)	177.948	Ubc6p OS=Saccharomyces cerevisiae (strain FostersO) GN=FOSTERSO_1338 PE=4 SV=1	2.06e-55	75.38%
gnl|TC-DB|E7Q288|3.A.16.1.2	g7459.t1	Primary active transporters (TC 3)	167.548	Ubc1p OS=Saccharomyces cerevisiae (strain FostersB) GN=FOSTERSB_0886 PE=3 SV=1	4.61e-52	87.45%
gnl|TC-DB|E7Q288|3.A.16.1.2	g7856.t1	Primary active transporters (TC 3)	90.1225	Ubc1p OS=Saccharomyces cerevisiae (strain FostersB) GN=FOSTERSB_0886 PE=3 SV=1	4.30e-23	78.21%
gnl|TC-DB|EGD79054.1|3.E.1.5.2	g204.t1	Primary active transporters (TC 3)	122.865	learning/memory process protein [Salpingoeca rosetta]	7.62e-29	40.17%
gnl|TC-DB|F1RBC8|3.A.1.203.15	g782.t1	Primary active transporters (TC 3)	596.66	ATP-binding cassette, sub-family D (ALD), member 1 OS=Danio rerio OX=7955 GN=abcd1 PE=4 SV=1	0	90.42%
gnl|TC-DB|F2RYR3|3.A.1.212.3	g2939.t1	Primary active transporters (TC 3)	895.575	ABC multidrug transporter Mdr2 OS=Trichophyton tonsurans (strain CBS 112818) GN=TESG_03905 PE=4 SV=1	0	57.99%
gnl|TC-DB|F2SG60|3.A.1.205.32	g7012.t1	Primary active transporters (TC 3)	1649.41	ABC multidrug transporter MDR3 OS=Trichophyton rubrum (strain ATCC MYA-4607 / CBS 118892) OX=559305 GN=MDR3 PE=2 SV=3	0	97.02%
gnl|TC-DB|F2SG60|3.A.1.205.32	g1562.t1	Primary active transporters (TC 3)	1637.85	ABC multidrug transporter MDR3 OS=Trichophyton rubrum (strain ATCC MYA-4607 / CBS 118892) OX=559305 GN=MDR3 PE=2 SV=3	0	95.68%
gnl|TC-DB|F2SHL1|3.A.1.205.27	g2363.t1	Primary active transporters (TC 3)	1748.41	Uncharacterized protein OS=Trichophyton rubrum (strain ATCC MYA-4607 / CBS 118892) GN=TERG_02508 PE=3 SV=2	0	96.49%
gnl|TC-DB|F4JKK0|3.A.16.1.5	g759.t1	Primary active transporters (TC 3)	127.872	Probable E3 ubiquitin ligase SUD1 OS=Arabidopsis thaliana OX=3702 GN=SUD1 PE=1 SV=1	9.39e-30	15.76%
gnl|TC-DB|F4K2G0|3.D.1.8.1	g1810.t1	Primary active transporters (TC 3)	67.3958	Peptidyl-prolyl cis-trans isomerase OS=Arabidopsis thaliana GN=CYP20-2 PE=3 SV=1	9.18e-13	31.63%
gnl|TC-DB|F4K2G0|3.D.1.8.1	g1839.t1	Primary active transporters (TC 3)	204.142	Peptidyl-prolyl cis-trans isomerase OS=Arabidopsis thaliana GN=CYP20-2 PE=3 SV=1	4.61e-64	47.01%
gnl|TC-DB|F4K2G0|3.D.1.8.1	g2602.t1	Primary active transporters (TC 3)	172.94	Peptidyl-prolyl cis-trans isomerase OS=Arabidopsis thaliana GN=CYP20-2 PE=3 SV=1	1.79e-54	92.86%
gnl|TC-DB|F4K2G0|3.D.1.8.1	g3745.t1	Primary active transporters (TC 3)	194.126	Peptidyl-prolyl cis-trans isomerase OS=Arabidopsis thaliana GN=CYP20-2 PE=3 SV=1	1.19e-62	79.79%
gnl|TC-DB|F4K2G0|3.D.1.8.1	g3927.t1	Primary active transporters (TC 3)	137.887	Peptidyl-prolyl cis-trans isomerase OS=Arabidopsis thaliana GN=CYP20-2 PE=3 SV=1	7.03e-37	21.96%
gnl|TC-DB|F4K2G0|3.D.1.8.1	g4254.t1	Primary active transporters (TC 3)	110.538	Peptidyl-prolyl cis-trans isomerase OS=Arabidopsis thaliana GN=CYP20-2 PE=3 SV=1	1.93e-30	87.35%
gnl|TC-DB|F4K2G0|3.D.1.8.1	g4724.t1	Primary active transporters (TC 3)	241.891	Peptidyl-prolyl cis-trans isomerase OS=Arabidopsis thaliana GN=CYP20-2 PE=3 SV=1	3.10e-81	80.29%
gnl|TC-DB|F4K2G0|3.D.1.8.1	g4830.t1	Primary active transporters (TC 3)	206.838	Peptidyl-prolyl cis-trans isomerase OS=Arabidopsis thaliana GN=CYP20-2 PE=3 SV=1	3.88e-68	98.15%
gnl|TC-DB|F4K2G0|3.D.1.8.1	g6526.t1	Primary active transporters (TC 3)	115.546	Peptidyl-prolyl cis-trans isomerase OS=Arabidopsis thaliana GN=CYP20-2 PE=3 SV=1	4.38e-29	24.53%
gnl|TC-DB|F4K2G0|3.D.1.8.1	g7154.t1	Primary active transporters (TC 3)	127.487	Peptidyl-prolyl cis-trans isomerase OS=Arabidopsis thaliana GN=CYP20-2 PE=3 SV=1	3.96e-37	91.98%
gnl|TC-DB|G2JTB4|3.A.11.1.4	g1940.t1	Primary active transporters (TC 3)	90.5077	ComE operon protein 2 OS=Listeria monocytogenes J0161 GN=LMOG_00216 PE=3 SV=1	7.50e-21	16.84%
gnl|TC-DB|G9M9M7|3.A.5.9.2	g1189.t1	Primary active transporters (TC 3)	852.818	Sec61 alpha subunit OS=Penicillium ochrochloron GN=PoSec61 PE=2 SV=1	0	100.00%
gnl|TC-DB|H9BZ66|3.A.1.204.23	g8067.t1	Primary active transporters (TC 3)	342.043	ABCG1 OS=Petunia hybrida PE=4 SV=1	2.10e-109	95.06%
gnl|TC-DB|K0E4D9|3.A.1.208.41	g3304.t1	Primary active transporters (TC 3)	68.1662	EcdL OS=Aspergillus rugulosus GN=ecdL PE=4 SV=1	4.55e-14	86.62%
gnl|TC-DB|K0E4D9|3.A.1.208.41	g3475.t1	Primary active transporters (TC 3)	745.347	EcdL OS=Aspergillus rugulosus GN=ecdL PE=4 SV=1	0	97.75%
gnl|TC-DB|K0E4D9|3.A.1.208.41	g3680.t1	Primary active transporters (TC 3)	746.117	EcdL OS=Aspergillus rugulosus GN=ecdL PE=4 SV=1	0	99.09%
gnl|TC-DB|K0E4D9|3.A.1.208.41	g767.t1	Primary active transporters (TC 3)	510.375	EcdL OS=Aspergillus rugulosus GN=ecdL PE=4 SV=1	8.25e-159	87.48%
gnl|TC-DB|KXH73394|3.A.1.128.8	g8116.t1	Primary active transporters (TC 3)	67.0106	hypothetical protein AM325_07695 [Candidatus Thorarchaeota archaeon SMTZ1-45]	2.56e-12	29.80%
gnl|TC-DB|KZV12328|3.A.1.31.3	g31.t1	Primary active transporters (TC 3)	936.406	RLI1 [Saccharomyces cerevisiae]	0	98.85%
gnl|TC-DB|O00623|3.A.20.1.1	g845.t1	Primary active transporters (TC 3)	127.872	Peroxisome assembly protein 12 OS=Homo sapiens GN=PEX12 PE=1 SV=1	2.34e-33	87.71%
gnl|TC-DB|O00628|3.A.20.1.1	g3086.t1	Primary active transporters (TC 3)	52.7582	Peroxisomal targeting signal 2 receptor OS=Homo sapiens GN=PEX7 PE=1 SV=1	1.80e-07	19.84%
gnl|TC-DB|O00628|3.A.20.1.1	g3143.t1	Primary active transporters (TC 3)	85.5001	Peroxisomal targeting signal 2 receptor OS=Homo sapiens GN=PEX7 PE=1 SV=1	1.45e-18	49.89%
gnl|TC-DB|O05460|3.A.24.2.1	g5262.t1	Primary active transporters (TC 3)	63.5438	ESX-2 secretion system protein EccA2 OS=Mycobacterium tuberculosis GN=eccA2 PE=3 SV=1	2.36e-11	37.84%
gnl|TC-DB|O09012|3.A.20.1.1	g6354.t1	Primary active transporters (TC 3)	54.6842	Peroxisomal targeting signal 1 receptor OS=Mus musculus GN=Pex5 PE=1 SV=2	1.09e-07	11.25%
gnl|TC-DB|O43681|3.A.19.1.1	g4033.t1	Primary active transporters (TC 3)	337.421	Arsenical pump-driving ATPase - Homo sapiens (Human).	3.32e-115	97.96%
gnl|TC-DB|O43715|3.A.9.1.1	g5809.t1	Primary active transporters (TC 3)	55.0694	TP53-regulated inhibitor of apoptosis 1 OS=Homo sapiens GN=TRIAP1 PE=1 SV=1	5.41e-12	67.47%
gnl|TC-DB|O47950|3.D.1.6.2	g4001.t1	Primary active transporters (TC 3)	372.474	NADH-ubiquinone oxidoreductase 19.3 kDa subunit, mitochondrial - Neurospora crassa.	2.40e-131	71.66%
gnl|TC-DB|O64425|3.A.16.1.5	g2730.t1	Primary active transporters (TC 3)	47.3654	E3 ubiquitin-protein ligase RMA1 OS=Arabidopsis thaliana OX=3702 GN=RMA1 PE=1 SV=1	7.91e-06	9.50%
gnl|TC-DB|O64425|3.A.16.1.5	g2984.t1	Primary active transporters (TC 3)	51.9878	E3 ubiquitin-protein ligase RMA1 OS=Arabidopsis thaliana OX=3702 GN=RMA1 PE=1 SV=1	4.71e-07	3.68%
gnl|TC-DB|O64425|3.A.16.1.5	g5437.t1	Primary active transporters (TC 3)	46.595	E3 ubiquitin-protein ligase RMA1 OS=Arabidopsis thaliana OX=3702 GN=RMA1 PE=1 SV=1	5.29e-06	11.08%
gnl|TC-DB|O64425|3.A.16.1.5	g7064.t1	Primary active transporters (TC 3)	52.7582	E3 ubiquitin-protein ligase RMA1 OS=Arabidopsis thaliana OX=3702 GN=RMA1 PE=1 SV=1	6.22e-08	13.21%
gnl|TC-DB|O74631|3.E.1.4.9	g4176.t1	Primary active transporters (TC 3)	151.754	PROTEIN FDD123 (CVHSP30/1) - Coriolus versicolor.	3.11e-44	81.05%
gnl|TC-DB|O74631|3.E.1.4.9	g1581.t1	Primary active transporters (TC 3)	195.667	PROTEIN FDD123 (CVHSP30/1) - Coriolus versicolor.	3.69e-57	35.37%
gnl|TC-DB|O74700|3.A.8.1.1	g7231.t1	Primary active transporters (TC 3)	73.1738	Mitochondrial import inner membrane translocase subunit TIM9 - Saccharomyces cerevisiae (Baker's yeast).	8.22e-19	91.21%
gnl|TC-DB|O75340|3.A.5.9.1	g4941.t1	Primary active transporters (TC 3)	159.844	Programmed cell death protein 6 OS=Homo sapiens GN=PDCD6 PE=1 SV=1	1.21e-48	54.95%
gnl|TC-DB|O76094|3.A.5.9.1	g2931.t1	Primary active transporters (TC 3)	201.06	Signal recognition particle 72 kDa protein (SRP72) - Homo sapiens (Human).	5.09e-56	91.78%
gnl|TC-DB|O94979|3.A.5.9.1	g5649.t1	Primary active transporters (TC 3)	464.922	Protein transport protein Sec31A OS=Homo sapiens GN=SEC31A PE=1 SV=3	3.61e-143	97.83%
gnl|TC-DB|O97252|3.A.26.1.1	g4920.t1	Primary active transporters (TC 3)	134.806	ATP-dependent Clp protease proteolytic subunit OS=Plasmodium falciparum (isolate 3D7) GN=PF3D7_0307400 PE=1 SV=1	5.74e-37	56.91%
gnl|TC-DB|P0AAI3|3.A.29.1.5	g4973.t1	Primary active transporters (TC 3)	221.861	ATP-dependent zinc metalloprotease FtsH OS=Escherichia coli (strain K12) OX=83333 GN=ftsH PE=1 SV=1	4.81e-66	60.81%
gnl|TC-DB|P0AAI3|3.A.29.1.5	g5175.t1	Primary active transporters (TC 3)	210.69	ATP-dependent zinc metalloprotease FtsH OS=Escherichia coli (strain K12) OX=83333 GN=ftsH PE=1 SV=1	1.56e-61	57.34%
gnl|TC-DB|P0AAI3|3.A.29.1.5	g8007.t1	Primary active transporters (TC 3)	206.838	ATP-dependent zinc metalloprotease FtsH OS=Escherichia coli (strain K12) OX=83333 GN=ftsH PE=1 SV=1	4.69e-60	50.77%
gnl|TC-DB|P00096|3.D.4.6.1	g5782.t1	Primary active transporters (TC 3)	56.9954	Cytochrome C-550 precursor (C550) (Cytochrome C2) - Paracoccus denitrificans.	1.16e-11	96.23%
gnl|TC-DB|P00425|3.D.4.8.1	g3972.t1	Primary active transporters (TC 3)	101.679	Cytochrome c oxidase polypeptide 5B, mitochondrial OS=Saccharomyces cerevisiae (strain ATCC 204508 / S288c) GN=COX5B PE=1 SV=3	5.69e-28	92.53%
gnl|TC-DB|P00427|3.D.4.8.1	g3609.t1	Primary active transporters (TC 3)	157.532	Cytochrome c oxidase subunit 6, mitochondrial OS=Saccharomyces cerevisiae (strain ATCC 204508 / S288c) GN=COX6 PE=1 SV=1	2.55e-50	95.97%
gnl|TC-DB|P00830|3.A.2.1.3	g3969.t1	Primary active transporters (TC 3)	727.243	ATP SYNTHASE BETA CHAIN, MITOCHONDRIAL PRECURSOR (EC 3.6.1.34) - Saccharomyces cerevisiae (Baker's yeast).	0	95.03%
gnl|TC-DB|P04037|3.D.4.8.1	g975.t1	Primary active transporters (TC 3)	154.836	Cytochrome c oxidase subunit 4, mitochondrial OS=Saccharomyces cerevisiae (strain ATCC 204508 / S288c) GN=COX4 PE=1 SV=1	2.41e-48	56.80%
gnl|TC-DB|P05626|3.A.2.1.3	g2114.t1	Primary active transporters (TC 3)	209.149	ATP SYNTHASE SUBUNIT 4, MITOCHONDRIAL PRECURSOR (EC 3.6.1.34) - Saccharomyces cerevisiae (Baker's yeast).	8.16e-68	84.15%
gnl|TC-DB|P07038|3.A.3.3.1	g4610.t1	Primary active transporters (TC 3)	1549.64	PLASMA MEMBRANE ATPASE (EC 3.6.3.6) (PROTON PUMP) - Neurospora crassa.	0	68.86%
gnl|TC-DB|P07038|3.A.3.3.1	g7733.t1	Primary active transporters (TC 3)	1569.67	PLASMA MEMBRANE ATPASE (EC 3.6.3.6) (PROTON PUMP) - Neurospora crassa.	0	100.00%
gnl|TC-DB|P07143|3.D.3.3.1	g4972.t1	Primary active transporters (TC 3)	362.844	Cytochrome C1, heme protein precursor - Saccharomyces cerevisiae (Baker's yeast).	4.09e-126	91.95%
gnl|TC-DB|P07213|3.A.8.1.1	g4393.t1	Primary active transporters (TC 3)	261.922	Mitochondrial precursor proteins import receptor (70 kDa mitochondrial outer membrane protein) (Translocase of outer membrane TOM70) - Saccharomyces cerevisiae (Baker's yeast).	4.10e-79	94.48%
gnl|TC-DB|P07251|3.A.2.1.3	g6437.t1	Primary active transporters (TC 3)	367.081	ATP synthase alpha chain, mitochondrial precursor (EC 3.6.1.34) - Saccharomyces cerevisiae (Baker's yeast).	5.05e-126	99.13%
gnl|TC-DB|P07251|3.A.2.1.3	g6438.t1	Primary active transporters (TC 3)	430.254	ATP synthase alpha chain, mitochondrial precursor (EC 3.6.1.34) - Saccharomyces cerevisiae (Baker's yeast).	1.44e-149	81.49%
gnl|TC-DB|P08067|3.D.3.3.1	g647.t1	Primary active transporters (TC 3)	270.781	Cytochrome b-c1 complex subunit Rieske, mitochondrial OS=Saccharomyces cerevisiae (strain ATCC 204508 / S288c) GN=RIP1 PE=1 SV=1	1.09e-92	78.81%
gnl|TC-DB|P08956|3.A.17.1.1	g556.t1	Primary active transporters (TC 3)	79.337	Type I restriction enzyme EcoKI R protein (EC 3.1.21.3) (R.EcoKI) - Escherichia coli.	2.62e-15	57.96%
gnl|TC-DB|P09132|3.A.5.9.1	g6254.t1	Primary active transporters (TC 3)	64.6994	Signal recognition particle 19 kDa protein (SRP19) - Homo sapiens (Human).	3.95e-13	25.09%
gnl|TC-DB|P09457|3.A.2.1.3	g7283.t1	Primary active transporters (TC 3)	153.68	ATP SYNTHASE OLIGOMYCIN SENSITIVITY CONFERRAL PROTEIN PRECURSOR, MITOCHONDRIAL (EC 3.6.1.34) (OSCP) (ATP SYNTHASE CHAIN 5) - Saccharomyces cerevisiae (Baker's yeast).	5.91e-46	64.07%
gnl|TC-DB|P11024|3.D.2.3.1	g5958.t1	Primary active transporters (TC 3)	1033.48	NAD(P) TRANSHYDROGENASE, MITOCHONDRIAL PRECURSOR (EC 1.6.1.2) (PYRIDINE NUCLEOTIDE TRANSHYDROGENASE) (NICOTINAMIDE NUCLEOTIDE TRANSHYDROGENASE) - Bos taurus (Bovine).	0	92.29%
gnl|TC-DB|P11943|3.D.1.6.2	g4336.t1	Primary active transporters (TC 3)	164.466	Acyl carrier protein, mitochondrial - Neurospora crassa.	1.23e-53	100.00%
gnl|TC-DB|P14906|3.A.5.8.1	g5866.t1	Primary active transporters (TC 3)	211.075	Translocation protein (NPL1 protein) - Saccharomyces cerevisiae (Baker's yeast).	3.48e-59	89.73%
gnl|TC-DB|P14906|3.A.5.8.1	g8080.t1	Primary active transporters (TC 3)	60.077	Translocation protein (NPL1 protein) - Saccharomyces cerevisiae (Baker's yeast).	1.59e-09	12.78%
gnl|TC-DB|P16140|3.A.2.2.3	g4280.t1	Primary active transporters (TC 3)	824.698	VACUOLAR ATP SYNTHASE SUBUNIT B (EC 3.6.1.34) (V-ATPASE B SUBUNIT) (VACUOLAR PROTON PUMP B SUBUNIT) (V-ATPASE 57 KDA SUBUNIT) - Saccharomyces cerevisiae (Baker's yeast).	0	98.43%
gnl|TC-DB|P19516|3.D.4.8.1	g4215.t1	Primary active transporters (TC 3)	219.935	Cytochrome c oxidase assembly protein COX11, mitochondrial OS=Saccharomyces cerevisiae (strain ATCC 204508 / S288c) GN=COX11 PE=2 SV=2	1.41e-65	22.56%
gnl|TC-DB|P21912|3.D.10.1.7	g6316.t1	Primary active transporters (TC 3)	358.992	Succinate dehydrogenase [ubiquinone] iron-sulfur subunit, mitochondrial OS=Homo sapiens OX=9606 GN=SDHB PE=1 SV=3	8.51e-126	83.51%
gnl|TC-DB|P21976|3.D.1.6.2	g771.t1	Primary active transporters (TC 3)	244.588	NADH-ubiquinone oxidoreductase 20.8 kDa subunit - Neurospora crassa.	6.76e-84	95.40%
gnl|TC-DB|P22142|3.D.1.6.2	g2111.t1	Primary active transporters (TC 3)	808.905	NADH-ubiquinone oxidoreductase 49 kDa subunit, mitochondrial - Neurospora crassa.	0	100.00%
gnl|TC-DB|P22189|3.A.3.9.2	g7054.t1	Primary active transporters (TC 3)	853.973	CALCIUM-TRANSPORTING ATPASE 3 (EC 3.6.3.8) - Schizosaccharomyces pombe (Fission yeast).	0	92.75%
gnl|TC-DB|P23710|3.D.1.6.2	g2490.t1	Primary active transporters (TC 3)	456.447	NADH-ubiquinone oxidoreductase 30.4 kDa subunit, mitochondrial - Neurospora crassa.	4.62e-164	99.65%
gnl|TC-DB|P23968|3.A.2.2.3	g4674.t1	Primary active transporters (TC 3)	204.142	VACUOLAR ATP SYNTHASE 22 KDA PROTEOLIPID SUBUNIT (EC 3.6.1.34) - Saccharomyces cerevisiae (Baker's yeast).	5.18e-67	91.09%
gnl|TC-DB|P24004|3.A.20.1.5	g28.t1	Primary active transporters (TC 3)	396.741	Peroxisomal ATPase PEX1 OS=Saccharomyces cerevisiae (strain ATCC 204508 / S288c) GN=PEX1 PE=1 SV=2	2.15e-116	31.69%
gnl|TC-DB|P24917|3.D.1.6.2	g2476.t1	Primary active transporters (TC 3)	884.789	NADH-ubiquinone oxidoreductase 51 kDa subunit, mitochondrial - Neurospora crassa.	0	99.79%
gnl|TC-DB|P24918|3.D.1.6.2	g6270.t1	Primary active transporters (TC 3)	1327.77	NADH-ubiquinone oxidoreductase 78 kDa subunit, mitochondrial - Neurospora crassa.	0	100.00%
gnl|TC-DB|P24919|3.D.1.6.2	g4235.t1	Primary active transporters (TC 3)	201.83	NADH-ubiquinone oxidoreductase 29.9 kDa subunit, mitochondrial - Neurospora crassa.	1.10e-64	98.31%
gnl|TC-DB|P25284|3.D.1.6.2	g6589.t1	Primary active transporters (TC 3)	585.874	NADH-ubiquinone oxidoreductase 40 kDa subunit, mitochondrial - Neurospora crassa.	0	99.20%
gnl|TC-DB|P25371|3.A.1.204.9	g2919.t1	Primary active transporters (TC 3)	730.324	Probable ATP-dependent permease OS=Saccharomyces cerevisiae GN=ADP1 PE=1 SV=2	0	94.34%
gnl|TC-DB|P25515|3.A.2.2.3	g4405.t1	Primary active transporters (TC 3)	242.662	VACUOLAR ATP SYNTHASE 16 KDA PROTEOLIPID SUBUNIT (EC 3.6.1.34) - Saccharomyces cerevisiae (Baker's yeast).	1.04e-83	98.76%
gnl|TC-DB|P25574|3.A.27.1.2	g4152.t1	Primary active transporters (TC 3)	159.458	ER membrane protein complex subunit 1 OS=Saccharomyces cerevisiae (strain ATCC 204508 / S288c) OX=559292 GN=EMC1 PE=1 SV=1	4.64e-40	48.13%
gnl|TC-DB|P25694|3.A.16.1.2	g5259.t1	Primary active transporters (TC 3)	191.815	Cell division control protein 48 - Saccharomyces cerevisiae (Baker's yeast).	5.39e-54	58.91%
gnl|TC-DB|P25694|3.A.16.1.2	g7075.t1	Primary active transporters (TC 3)	1260.36	Cell division control protein 48 - Saccharomyces cerevisiae (Baker's yeast).	0	71.67%
gnl|TC-DB|P25694|3.A.16.1.2	g7473.t1	Primary active transporters (TC 3)	213.772	Cell division control protein 48 - Saccharomyces cerevisiae (Baker's yeast).	1.73e-61	49.67%
gnl|TC-DB|P25710|3.D.1.6.2	g6104.t1	Primary active transporters (TC 3)	143.665	NADH-ubiquinone oxidoreductase 21.3 kDa subunit - Neurospora crassa.	3.21e-43	83.56%
gnl|TC-DB|P25711|3.D.1.6.2	g3261.t1	Primary active transporters (TC 3)	243.817	NADH-ubiquinone oxidoreductase 21 kDa subunit, mitochondrial - Neurospora crassa.	1.16e-82	100.00%
gnl|TC-DB|P28328|3.A.20.1.1	g6227.t1	Primary active transporters (TC 3)	93.2041	Peroxisome assembly factor 1 OS=Homo sapiens GN=PXMP3 PE=1 SV=1	4.61e-21	62.66%
gnl|TC-DB|P29340|3.A.20.1.5	g6466.t1	Primary active transporters (TC 3)	103.605	Ubiquitin-conjugating enzyme E2-21 kDa OS=Saccharomyces cerevisiae GN=PEX4 PE=1 SV=1	1.88e-28	75.88%
gnl|TC-DB|P30902|3.A.2.1.3	g7167.t1	Primary active transporters (TC 3)	189.889	ATP SYNTHASE D CHAIN, MITOCHONDRIAL (EC 3.6.1.34) - Saccharomyces cerevisiae (Baker's yeast).	2.24e-62	98.27%
gnl|TC-DB|P31040|3.D.10.1.7	g8.t1	Primary active transporters (TC 3)	858.981	Succinate dehydrogenase [ubiquinone] flavoprotein subunit, mitochondrial OS=Homo sapiens OX=9606 GN=SDHA PE=1 SV=2	0	100.00%
gnl|TC-DB|P31412|3.A.2.2.3	g6999.t1	Primary active transporters (TC 3)	249.21	VACUOLAR ATP SYNTHASE SUBUNIT C (EC 3.6.1.34) (V-ATPASE C SUBUNIT) (VACUOLAR PROTON PUMP C SUBUNIT) (V-ATPASE 42 KDA SUBUNIT) - Saccharomyces cerevisiae (Baker's yeast).	1.64e-79	89.54%
gnl|TC-DB|P32366|3.A.2.2.3	g2053.t1	Primary active transporters (TC 3)	392.504	VACUOLAR ATP SYNTHASE SUBUNIT D (EC 3.6.1.34) (V-ATPASE D SUBUNIT) (VACUOLAR PROTON PUMP D SUBUNIT) (V-ATPASE 39 KDA SUBUNIT) (V-ATPASE SUBUNIT M39) - Saccharomyces cerevisiae (Baker's yeast).	1.11e-136	100.00%
gnl|TC-DB|P32386|3.A.1.208.12	g2651.t1	Primary active transporters (TC 3)	698.353	ATP-dependent bile acid permease - Saccharomyces cerevisiae (Baker's yeast).	0	76.57%
gnl|TC-DB|P32386|3.A.1.208.12	g2763.t1	Primary active transporters (TC 3)	314.309	ATP-dependent bile acid permease - Saccharomyces cerevisiae (Baker's yeast).	8.10e-88	40.90%
gnl|TC-DB|P32386|3.A.1.208.12	g8325.t1	Primary active transporters (TC 3)	673.315	ATP-dependent bile acid permease - Saccharomyces cerevisiae (Baker's yeast).	0	81.47%
gnl|TC-DB|P32386|3.A.1.208.12	g754.t1	Primary active transporters (TC 3)	457.988	ATP-dependent bile acid permease - Saccharomyces cerevisiae (Baker's yeast).	2.38e-135	82.26%
gnl|TC-DB|P32386|3.A.1.208.12	g1188.t1	Primary active transporters (TC 3)	1192.18	ATP-dependent bile acid permease - Saccharomyces cerevisiae (Baker's yeast).	0	90.63%
gnl|TC-DB|P32563|3.A.2.2.3	g7288.t1	Primary active transporters (TC 3)	786.949	VACUOLAR ATP SYNTHASE 95 KDA SUBUNIT (EC 3.6.1.34) (VACUOLAR ATPASE 95 KDA SUBUNIT) - Saccharomyces cerevisiae (Baker's yeast).	0	98.37%
gnl|TC-DB|P32571|3.A.31.1.1	g1890.t1	Primary active transporters (TC 3)	69.707	Ubiquitin carboxyl-terminal hydrolase 4 OS=Saccharomyces cerevisiae (strain ATCC 204508 / S288c) OX=559292 GN=DOA4 PE=1 SV=2	4.17e-12	37.85%
gnl|TC-DB|P32571|3.A.31.1.1	g3016.t1	Primary active transporters (TC 3)	87.4261	Ubiquitin carboxyl-terminal hydrolase 4 OS=Saccharomyces cerevisiae (strain ATCC 204508 / S288c) OX=559292 GN=DOA4 PE=1 SV=2	1.97e-17	23.27%
gnl|TC-DB|P32571|3.A.31.1.1	g3557.t1	Primary active transporters (TC 3)	54.299	Ubiquitin carboxyl-terminal hydrolase 4 OS=Saccharomyces cerevisiae (strain ATCC 204508 / S288c) OX=559292 GN=DOA4 PE=1 SV=2	1.46e-07	24.62%
gnl|TC-DB|P32571|3.A.31.1.1	g6590.t1	Primary active transporters (TC 3)	74.7146	Ubiquitin carboxyl-terminal hydrolase 4 OS=Saccharomyces cerevisiae (strain ATCC 204508 / S288c) OX=559292 GN=DOA4 PE=1 SV=2	4.57e-14	64.09%
gnl|TC-DB|P32571|3.A.31.1.1	g7396.t1	Primary active transporters (TC 3)	48.9062	Ubiquitin carboxyl-terminal hydrolase 4 OS=Saccharomyces cerevisiae (strain ATCC 204508 / S288c) OX=559292 GN=DOA4 PE=1 SV=2	7.13e-06	11.50%
gnl|TC-DB|P32571|3.A.31.1.1	g7670.t1	Primary active transporters (TC 3)	91.6633	Ubiquitin carboxyl-terminal hydrolase 4 OS=Saccharomyces cerevisiae (strain ATCC 204508 / S288c) OX=559292 GN=DOA4 PE=1 SV=2	2.85e-18	12.85%
gnl|TC-DB|P32571|3.A.31.1.1	g203.t1	Primary active transporters (TC 3)	142.124	Ubiquitin carboxyl-terminal hydrolase 4 OS=Saccharomyces cerevisiae (strain ATCC 204508 / S288c) OX=559292 GN=DOA4 PE=1 SV=2	3.63e-34	13.54%
gnl|TC-DB|P32571|3.A.31.1.1	g359.t1	Primary active transporters (TC 3)	83.5741	Ubiquitin carboxyl-terminal hydrolase 4 OS=Saccharomyces cerevisiae (strain ATCC 204508 / S288c) OX=559292 GN=DOA4 PE=1 SV=2	1.69e-16	36.68%
gnl|TC-DB|P32571|3.A.31.1.1	g1360.t1	Primary active transporters (TC 3)	60.4622	Ubiquitin carboxyl-terminal hydrolase 4 OS=Saccharomyces cerevisiae (strain ATCC 204508 / S288c) OX=559292 GN=DOA4 PE=1 SV=2	2.88e-09	25.92%
gnl|TC-DB|P32610|3.A.2.2.3	g4219.t1	Primary active transporters (TC 3)	321.627	VACUOLAR ATP SYNTHASE SUBUNIT D (EC 3.6.1.34) (V-ATPASE D SUBUNIT) (VACUOLAR PROTON PUMP D SUBUNIT) - Saccharomyces cerevisiae (Baker's yeast).	7.52e-112	100.00%
gnl|TC-DB|P32660|3.A.3.8.4	g3642.t1	Primary active transporters (TC 3)	1392.1	Probable phospholipid-transporting ATPase DNF1 (EC 3.6.3.1) - Saccharomyces cerevisiae (Baker's yeast)	0	96.88%
gnl|TC-DB|P32795|3.A.29.1.1	g4242.t1	Primary active transporters (TC 3)	565.074	Mitochondrial inner membrane i-AAA protease supercomplex subunit YME1 OS=Saccharomyces cerevisiae (strain ATCC 204508 / S288c) OX=559292 GN=YME1 PE=1 SV=1	0	82.60%
gnl|TC-DB|P32799|3.D.4.8.1	g5447.t1	Primary active transporters (TC 3)	72.4034	Cytochrome c oxidase subunit 6A, mitochondrial OS=Saccharomyces cerevisiae (strain ATCC 204508 / S288c) GN=COX13 PE=1 SV=1	1.41e-17	75.81%
gnl|TC-DB|P32839|3.A.28.1.1	g5343.t1	Primary active transporters (TC 3)	169.088	Mitochondrial chaperone BCS1 OS=Saccharomyces cerevisiae (strain ATCC 204508 / S288c) GN=BCS1 PE=1 SV=2	3.02e-47	89.30%
gnl|TC-DB|P32839|3.A.28.1.1	g7996.t1	Primary active transporters (TC 3)	358.221	Mitochondrial chaperone BCS1 OS=Saccharomyces cerevisiae (strain ATCC 204508 / S288c) GN=BCS1 PE=1 SV=2	6.12e-120	92.32%
gnl|TC-DB|P32842|3.A.2.2.3	g7982.t1	Primary active transporters (TC 3)	207.608	PROTEOLIPID PROTEIN VMA11 - Saccharomyces cerevisiae (Baker's yeast).	1.01e-69	94.44%
gnl|TC-DB|P32897|3.A.8.1.1	g7260.t1	Primary active transporters (TC 3)	180.259	Mitochondrial import inner membrane translocase subunit TIM23 (Mitochondrial protein import protein 3) (Mitochondrial protein import protein MAS6) (Membrane import machinery protein MIM23) - Saccharomyces cerevisiae (Baker's yeast).	5.23e-57	85.29%
gnl|TC-DB|P32916|3.A.5.8.1	g5473.t1	Primary active transporters (TC 3)	347.051	Signal recognition particle receptor alpha subunit homolog (SR-alpha) (Docking protein alpha) (DP-alpha) - Saccharomyces cerevisiae (Baker's yeast).	5.53e-111	64.96%
gnl|TC-DB|P33754|3.A.5.8.1	g392.t1	Primary active transporters (TC 3)	77.411	Translocation protein SEC66 (HSS1 protein) - Saccharomyces cerevisiae (Baker's yeast).	1.14e-17	66.37%
gnl|TC-DB|P33755|3.A.16.1.2	g391.t1	Primary active transporters (TC 3)	517.694	NPL4 protein - Saccharomyces cerevisiae (Baker's yeast).	5.04e-178	92.07%
gnl|TC-DB|P33760|3.A.20.1.5	g1090.t1	Primary active transporters (TC 3)	523.857	Peroxisomal ATPase PEX6 OS=Saccharomyces cerevisiae (strain ATCC 204508 / S288c) GN=PEX6 PE=1 SV=1	5.67e-166	65.67%
gnl|TC-DB|P35056|3.A.20.1.5	g441.t1	Primary active transporters (TC 3)	307.76	Peroxisomal targeting signal receptor OS=Saccharomyces cerevisiae (strain ATCC 204508 / S288c) GN=PEX5 PE=1 SV=1	3.12e-96	99.53%
gnl|TC-DB|P35180|3.A.8.1.1	g809.t1	Primary active transporters (TC 3)	95.5153	Mitochondrial import receptor subunit TOM20 (Mitochondrial 20 kDa outer membrane protein) (MAS20 protein) (Translocase of outer membrane 20 kDa subunit) - Saccharomyces cerevisiae (Baker's yeast).	2.37e-25	81.50%
gnl|TC-DB|P35670|3.A.3.5.3	g2862.t1	Primary active transporters (TC 3)	642.499	COPPER-TRANSPORTING ATPASE 2 (EC 3.6.3.4) (COPPER PUMP 2) (WILSON DISEASE-ASSOCIATED PROTEIN) - Homo sapiens (Human).	0	94.40%
gnl|TC-DB|P36046|3.A.8.1.1	g8456.t1	Primary active transporters (TC 3)	147.517	Intermembrane space import and assembly protein 40, mitochondrial - Saccharomyces cerevisiae (Baker's yeast).	2.11e-41	29.03%
gnl|TC-DB|P36057|3.A.5.8.1	g661.t1	Primary active transporters (TC 3)	73.559	Putative signal recognition particle receptor beta subunit (SR-beta) - Saccharomyces cerevisiae (Baker's yeast).	1.92e-15	93.06%
gnl|TC-DB|P36095|3.A.31.1.1	g5711.t1	Primary active transporters (TC 3)	121.324	Vacuolar protein-sorting-associated protein 24 OS=Saccharomyces cerevisiae (strain ATCC 204508 / S288c) OX=559292 GN=VPS24 PE=1 SV=1	4.45e-34	100.00%
gnl|TC-DB|P36108|3.A.31.1.1	g1023.t1	Primary active transporters (TC 3)	225.328	DOA4-independent degradation protein 4 OS=Saccharomyces cerevisiae (strain ATCC 204508 / S288c) OX=559292 GN=DID4 PE=1 SV=2	2.15e-74	91.90%
gnl|TC-DB|P38077|3.A.2.1.3	g6449.t1	Primary active transporters (TC 3)	254.988	ATP synthase gamma chain, mitochondrial precursor (EC 3.6.1.34) - Saccharomyces cerevisiae (Baker's yeast).	4.49e-84	98.67%
gnl|TC-DB|P38116|3.A.30.1.1	g1814.t1	Primary active transporters (TC 3)	209.149	ADP-ribosylation factor-like protein 1 OS=Saccharomyces cerevisiae (strain ATCC 204508 / S288c) OX=559292 GN=ARL1 PE=1 SV=4	1.15e-69	93.01%
gnl|TC-DB|P38116|3.A.30.1.1	g108.t1	Primary active transporters (TC 3)	223.402	ADP-ribosylation factor-like protein 1 OS=Saccharomyces cerevisiae (strain ATCC 204508 / S288c) OX=559292 GN=ARL1 PE=1 SV=4	2.21e-75	97.81%
gnl|TC-DB|P38116|3.A.30.1.1	g5861.t1	Primary active transporters (TC 3)	122.094	ADP-ribosylation factor-like protein 1 OS=Saccharomyces cerevisiae (strain ATCC 204508 / S288c) OX=559292 GN=ARL1 PE=1 SV=4	1.08e-35	90.36%
gnl|TC-DB|P38116|3.A.30.1.1	g5868.t1	Primary active transporters (TC 3)	101.679	ADP-ribosylation factor-like protein 1 OS=Saccharomyces cerevisiae (strain ATCC 204508 / S288c) OX=559292 GN=ARL1 PE=1 SV=4	5.22e-25	30.68%
gnl|TC-DB|P38116|3.A.30.1.1	g6337.t1	Primary active transporters (TC 3)	95.5153	ADP-ribosylation factor-like protein 1 OS=Saccharomyces cerevisiae (strain ATCC 204508 / S288c) OX=559292 GN=ARL1 PE=1 SV=4	8.46e-25	86.32%
gnl|TC-DB|P38116|3.A.30.1.1	g7080.t1	Primary active transporters (TC 3)	100.138	ADP-ribosylation factor-like protein 1 OS=Saccharomyces cerevisiae (strain ATCC 204508 / S288c) OX=559292 GN=ARL1 PE=1 SV=4	6.49e-27	89.62%
gnl|TC-DB|P38116|3.A.30.1.1	g207.t1	Primary active transporters (TC 3)	257.299	ADP-ribosylation factor-like protein 1 OS=Saccharomyces cerevisiae (strain ATCC 204508 / S288c) OX=559292 GN=ARL1 PE=1 SV=4	7.99e-89	96.02%
gnl|TC-DB|P38360|3.A.3.5.14	g3347.t1	Primary active transporters (TC 3)	1021.92	Probable copper-transporting ATPase - Saccharomyces cerevisiae (Baker's yeast).	0	91.86%
gnl|TC-DB|P38360|3.A.3.5.14	g7417.t1	Primary active transporters (TC 3)	588.571	Probable copper-transporting ATPase - Saccharomyces cerevisiae (Baker's yeast).	0	83.95%
gnl|TC-DB|P38523|3.A.8.1.1	g4304.t1	Primary active transporters (TC 3)	193.356	GrpE protein homolog, mitochondrial precursor - Saccharomyces cerevisiae (Baker's yeast).	5.01e-62	94.87%
gnl|TC-DB|P38753|3.A.31.1.1	g2390.t1	Primary active transporters (TC 3)	219.55	Class E vacuolar protein-sorting machinery protein HSE1 OS=Saccharomyces cerevisiae (strain ATCC 204508 / S288c) OX=559292 GN=HSE1 PE=1 SV=1	1.63e-64	54.15%
gnl|TC-DB|P38753|3.A.31.1.1	g6010.t1	Primary active transporters (TC 3)	49.2914	Class E vacuolar protein-sorting machinery protein HSE1 OS=Saccharomyces cerevisiae (strain ATCC 204508 / S288c) OX=559292 GN=HSE1 PE=1 SV=1	5.47e-06	8.40%
gnl|TC-DB|P38919|3.A.18.1.1	g2043.t1	Primary active transporters (TC 3)	157.532	Eukaryotic initiation factor 4A-III - Homo sapiens (Human).	2.52e-42	60.48%
gnl|TC-DB|P38919|3.A.18.1.1	g3852.t1	Primary active transporters (TC 3)	204.142	Eukaryotic initiation factor 4A-III - Homo sapiens (Human).	3.55e-60	70.20%
gnl|TC-DB|P38919|3.A.18.1.1	g4260.t1	Primary active transporters (TC 3)	70.4774	Eukaryotic initiation factor 4A-III - Homo sapiens (Human).	1.13e-12	9.50%
gnl|TC-DB|P38919|3.A.18.1.1	g5265.t1	Primary active transporters (TC 3)	296.204	Eukaryotic initiation factor 4A-III - Homo sapiens (Human).	7.01e-96	78.52%
gnl|TC-DB|P38919|3.A.18.1.1	g6480.t1	Primary active transporters (TC 3)	578.941	Eukaryotic initiation factor 4A-III - Homo sapiens (Human).	0	98.48%
gnl|TC-DB|P38919|3.A.18.1.1	g7370.t1	Primary active transporters (TC 3)	150.984	Eukaryotic initiation factor 4A-III - Homo sapiens (Human).	1.31e-39	54.26%
gnl|TC-DB|P38919|3.A.18.1.1	g852.t1	Primary active transporters (TC 3)	201.83	Eukaryotic initiation factor 4A-III - Homo sapiens (Human).	3.42e-57	44.38%
gnl|TC-DB|P38919|3.A.18.1.1	g1119.t1	Primary active transporters (TC 3)	689.878	Eukaryotic initiation factor 4A-III - Homo sapiens (Human).	0	96.27%
gnl|TC-DB|P39108|3.A.20.1.5	g532.t1	Primary active transporters (TC 3)	259.996	Peroxisomal targeting signal 2 receptor OS=Saccharomyces cerevisiae (strain ATCC 204508 / S288c) GN=PEX7 PE=1 SV=1	1.61e-84	96.86%
gnl|TC-DB|P39109|3.A.1.208.11	g7254.t1	Primary active transporters (TC 3)	1444.48	Metal resistance protein YCF1 (Yeast cadmium factor 1) - Saccharomyces cerevisiae (Baker's yeast).	0	97.28%
gnl|TC-DB|P39109|3.A.1.208.11	g7711.t1	Primary active transporters (TC 3)	685.641	Metal resistance protein YCF1 (Yeast cadmium factor 1) - Saccharomyces cerevisiae (Baker's yeast).	0	95.19%
gnl|TC-DB|P39111|3.A.2.2.3	g3824.t1	Primary active transporters (TC 3)	149.058	VACUOLAR ATP SYNTHASE SUBUNIT F (EC 3.6.1.34) (V-ATPASE F SUBUNIT) (VACUOLAR PROTON PUMP F SUBUNIT) (V-ATPASE 14 KDA SUBUNIT) - Saccharomyces cerevisiae (Baker's yeast).	7.74e-48	91.94%
gnl|TC-DB|P39515|3.A.8.1.1	g2503.t1	Primary active transporters (TC 3)	208.764	Mitochondrial import inner membrane translocase subunit TIM17 (Mitochondrial protein import protein 2) (Mitochondrial inner membrane protein MIM17) - Saccharomyces cerevisiae (Baker's yeast).	2.51e-70	95.51%
gnl|TC-DB|P39524|3.A.3.8.2	g3879.t1	Primary active transporters (TC 3)	1411.36	POTENTIAL PHOSPHOLIPID-TRANSPORTING ATPASE 1 (EC 3.6.3.13) - Saccharomyces cerevisiae (Baker's yeast).	0	83.59%
gnl|TC-DB|P39929|3.A.31.1.1	g1389.t1	Primary active transporters (TC 3)	114.005	Vacuolar-sorting protein SNF7 OS=Saccharomyces cerevisiae (strain ATCC 204508 / S288c) OX=559292 GN=SNF7 PE=1 SV=1	3.92e-31	65.02%
gnl|TC-DB|P39940|3.A.31.1.1	g2516.t1	Primary active transporters (TC 3)	160.999	E3 ubiquitin-protein ligase RSP5 OS=Saccharomyces cerevisiae (strain ATCC 204508 / S288c) OX=559292 GN=RSP5 PE=1 SV=1	2.29e-40	28.65%
gnl|TC-DB|P39940|3.A.31.1.1	g4002.t1	Primary active transporters (TC 3)	1032.71	E3 ubiquitin-protein ligase RSP5 OS=Saccharomyces cerevisiae (strain ATCC 204508 / S288c) OX=559292 GN=RSP5 PE=1 SV=1	0	98.53%
gnl|TC-DB|P39940|3.A.31.1.1	g4275.t1	Primary active transporters (TC 3)	358.221	E3 ubiquitin-protein ligase RSP5 OS=Saccharomyces cerevisiae (strain ATCC 204508 / S288c) OX=559292 GN=RSP5 PE=1 SV=1	3.90e-105	8.77%
gnl|TC-DB|P39940|3.A.31.1.1	g5642.t1	Primary active transporters (TC 3)	128.257	E3 ubiquitin-protein ligase RSP5 OS=Saccharomyces cerevisiae (strain ATCC 204508 / S288c) OX=559292 GN=RSP5 PE=1 SV=1	2.64e-30	41.39%
gnl|TC-DB|P39986|3.A.3.10.3	g8018.t1	Primary active transporters (TC 3)	1306.97	Manganese-transporting ATPase 1 OS=Saccharomyces cerevisiae (strain ATCC 204508 / S288c) GN=SPF1 PE=1 SV=1	0	95.52%
gnl|TC-DB|P40341|3.A.29.1.1	g3618.t1	Primary active transporters (TC 3)	730.324	Mitochondrial respiratory chain complexes assembly protein YTA12 OS=Saccharomyces cerevisiae (strain ATCC 204508 / S288c) OX=559292 GN=YTA12 PE=1 SV=2	0	65.41%
gnl|TC-DB|P40343|3.A.31.1.1	g174.t1	Primary active transporters (TC 3)	47.3654	Vacuolar protein sorting-associated protein 27 OS=Saccharomyces cerevisiae (strain ATCC 204508 / S288c) OX=559292 GN=VPS27 PE=1 SV=3	3.93e-06	22.26%
gnl|TC-DB|P40343|3.A.31.1.1	g191.t1	Primary active transporters (TC 3)	67.0106	Vacuolar protein sorting-associated protein 27 OS=Saccharomyces cerevisiae (strain ATCC 204508 / S288c) OX=559292 GN=VPS27 PE=1 SV=3	1.92e-12	27.76%
gnl|TC-DB|P40343|3.A.31.1.1	g1359.t1	Primary active transporters (TC 3)	103.605	Vacuolar protein sorting-associated protein 27 OS=Saccharomyces cerevisiae (strain ATCC 204508 / S288c) OX=559292 GN=VPS27 PE=1 SV=3	1.26e-23	30.35%
gnl|TC-DB|P40416|3.A.1.210.1	g5290.t1	Primary active transporters (TC 3)	746.503	Mitochondrial transporter ATM1 precursor - Saccharomyces cerevisiae (Baker's yeast).	0	97.12%
gnl|TC-DB|P40509|3.A.31.1.1	g2419.t1	Primary active transporters (TC 3)	48.1358	Coatomer subunit epsilon OS=Saccharomyces cerevisiae (strain ATCC 204508 / S288c) OX=559292 GN=SEC28 PE=1 SV=2	1.54e-06	95.24%
gnl|TC-DB|P40527|3.A.3.8.18	g1325.t1	Primary active transporters (TC 3)	1160.21	Probable phospholipid-transporting ATPase NEO1 OS=Saccharomyces cerevisiae (strain ATCC 204508 / S288c) GN=NEO1 PE=1 SV=1	0	86.19%
gnl|TC-DB|P40529|3.A.30.1.1	g13.t1	Primary active transporters (TC 3)	79.7221	ADP-ribosylation factor GTPase-activating protein effector protein 2 OS=Saccharomyces cerevisiae (strain ATCC 204508 / S288c) OX=559292 GN=AGE2 PE=1 SV=1	4.12e-16	10.47%
gnl|TC-DB|P40529|3.A.30.1.1	g4101.t1	Primary active transporters (TC 3)	147.902	ADP-ribosylation factor GTPase-activating protein effector protein 2 OS=Saccharomyces cerevisiae (strain ATCC 204508 / S288c) OX=559292 GN=AGE2 PE=1 SV=1	3.08e-40	47.55%
gnl|TC-DB|P40529|3.A.30.1.1	g5672.t1	Primary active transporters (TC 3)	72.0182	ADP-ribosylation factor GTPase-activating protein effector protein 2 OS=Saccharomyces cerevisiae (strain ATCC 204508 / S288c) OX=559292 GN=AGE2 PE=1 SV=1	3.02e-14	21.24%
gnl|TC-DB|P40529|3.A.30.1.1	g714.t1	Primary active transporters (TC 3)	65.855	ADP-ribosylation factor GTPase-activating protein effector protein 2 OS=Saccharomyces cerevisiae (strain ATCC 204508 / S288c) OX=559292 GN=AGE2 PE=1 SV=1	6.06e-12	16.84%
gnl|TC-DB|P40529|3.A.30.1.1	g1373.t1	Primary active transporters (TC 3)	95.9005	ADP-ribosylation factor GTPase-activating protein effector protein 2 OS=Saccharomyces cerevisiae (strain ATCC 204508 / S288c) OX=559292 GN=AGE2 PE=1 SV=1	6.96e-22	16.39%
gnl|TC-DB|P40564|3.A.30.1.1	g3729.t1	Primary active transporters (TC 3)	171.785	DnaJ-like protein 1 OS=Saccharomyces cerevisiae (strain ATCC 204508 / S288c) OX=559292 GN=DJP1 PE=1 SV=1	5.58e-48	49.16%
gnl|TC-DB|P40564|3.A.30.1.1	g6492.t1	Primary active transporters (TC 3)	86.2705	DnaJ-like protein 1 OS=Saccharomyces cerevisiae (strain ATCC 204508 / S288c) OX=559292 GN=DJP1 PE=1 SV=1	1.78e-18	23.15%
gnl|TC-DB|P40564|3.A.30.1.1	g8386.t1	Primary active transporters (TC 3)	78.9518	DnaJ-like protein 1 OS=Saccharomyces cerevisiae (strain ATCC 204508 / S288c) OX=559292 GN=DJP1 PE=1 SV=1	3.30e-16	27.72%
gnl|TC-DB|P40564|3.A.30.1.1	g1001.t1	Primary active transporters (TC 3)	66.2402	DnaJ-like protein 1 OS=Saccharomyces cerevisiae (strain ATCC 204508 / S288c) OX=559292 GN=DJP1 PE=1 SV=1	6.38e-12	16.32%
gnl|TC-DB|P40915|3.D.1.6.2	g1945.t1	Primary active transporters (TC 3)	416.772	NADH-ubiquinone oxidoreductase 24 kDa subunit, mitochondrial - Neurospora crassa.	3.44e-149	100.00%
gnl|TC-DB|P41811|3.A.31.1.1	g6169.t1	Primary active transporters (TC 3)	883.248	Coatomer subunit beta' OS=Saccharomyces cerevisiae (strain ATCC 204508 / S288c) OX=559292 GN=SEC27 PE=1 SV=1	0	94.06%
gnl|TC-DB|P41909|3.A.1.203.6	g2878.t1	Primary active transporters (TC 3)	470.7	Peroxisomal long-chain fatty acid import protein 2 OS=Saccharomyces cerevisiae GN=PXA1 PE=1 SV=2	1.70e-153	83.72%
gnl|TC-DB|P42114|3.D.1.6.2	g222.t1	Primary active transporters (TC 3)	199.519	NADH-ubiquinone oxidoreductase 14.8 kDa subunit - Neurospora crassa.	9.48e-68	100.00%
gnl|TC-DB|P42949|3.A.8.1.1	g1574.t1	Primary active transporters (TC 3)	93.5893	Hypothetical UPF0108 protein YJL104w - Saccharomyces cerevisiae (Baker's yeast).	2.14e-25	86.43%
gnl|TC-DB|P44658|3.A.1.17.3	g807.t1	Primary active transporters (TC 3)	108.997	Putative thiamine biosynthesis protein HI0357 - Haemophilus influenzae.	2.49e-27	78.61%
gnl|TC-DB|P46468|3.A.25.2.1	g6797.t1	Primary active transporters (TC 3)	54.299	Putative cell division cycle ATPase OS=Plasmodium falciparum (isolate 3D7) GN=PF07_0047 PE=3 SV=2	2.68e-07	10.39%
gnl|TC-DB|P46468|3.A.25.2.1	g1264.t1	Primary active transporters (TC 3)	53.5286	Putative cell division cycle ATPase OS=Plasmodium falciparum (isolate 3D7) GN=PF07_0047 PE=3 SV=2	2.98e-07	21.16%
gnl|TC-DB|P46674|3.A.22.1.1	g3109.t1	Primary active transporters (TC 3)	164.466	Nuclear mRNA export protein SAC3 OS=Saccharomyces cerevisiae (strain ATCC 204508 / S288c) GN=SAC3 PE=1 SV=2	1.06e-40	21.52%
gnl|TC-DB|P47045|3.A.8.1.1	g419.t1	Primary active transporters (TC 3)	115.546	Hypothetical 54.2 kDa protein in BTN1-PEP8 intergenic region - Saccharomyces cerevisiae (Baker's yeast).	3.59e-28	37.04%
gnl|TC-DB|P48582|3.A.31.1.1	g4706.t1	Primary active transporters (TC 3)	219.55	Vacuolar-sorting protein BRO1 OS=Saccharomyces cerevisiae (strain ATCC 204508 / S288c) OX=559292 GN=BRO1 PE=1 SV=2	4.63e-59	51.28%
gnl|TC-DB|P48836|3.A.2.2.3	g3228.t1	Primary active transporters (TC 3)	55.0694	Vacuolar ATP synthase subunit G (EC 3.6.3.14) (V-ATPase G subunit) (Vacuolar proton pump G subunit) (V-ATPase 13 kDa subunit) - Saccharomyces cerevisiae (Baker's yeast).	2.74e-11	99.04%
gnl|TC-DB|P49334|3.A.8.1.1	g1020.t1	Primary active transporters (TC 3)	56.9954	Mitochondrial import receptor subunit TOM22 - Saccharomyces cerevisiae (Baker's yeast).	5.17e-11	57.79%
gnl|TC-DB|P50518|3.A.2.2.6	g3660.t1	Primary active transporters (TC 3)	190.66	V-type proton ATPase subunit E 1 OS=Mus musculus GN=Atp6v1e1 PE=1 SV=2	3.59e-61	98.25%
gnl|TC-DB|P50995|3.A.5.9.1	g80.t1	Primary active transporters (TC 3)	168.318	Annexin A11 OS=Homo sapiens GN=ANXA11 PE=1 SV=1	1.22e-46	71.28%
gnl|TC-DB|P50995|3.A.5.9.1	g7799.t1	Primary active transporters (TC 3)	146.747	Annexin A11 OS=Homo sapiens GN=ANXA11 PE=1 SV=1	1.81e-38	97.46%
gnl|TC-DB|P52871|3.A.5.8.1	g2876.t1	Primary active transporters (TC 3)	100.523	Protein transport protein SEC61 beta 2 subunit - Saccharomyces cerevisiae (Baker's yeast).	2.57e-29	72.32%
gnl|TC-DB|P52917|3.A.31.1.1	g7619.t1	Primary active transporters (TC 3)	520.776	Vacuolar protein sorting-associated protein 4 OS=Saccharomyces cerevisiae (strain ATCC 204508 / S288c) OX=559292 GN=VPS4 PE=1 SV=1	0	99.07%
gnl|TC-DB|P53049|3.A.1.208.3	g3583.t1	Primary active transporters (TC 3)	884.404	Oligomycin resistance ATP-dependent permease YOR1 - Saccharomyces cerevisiae (Baker's yeast).	0	90.78%
gnl|TC-DB|P53073|3.A.27.1.2	g8120.t1	Primary active transporters (TC 3)	105.916	ER membrane protein complex subunit 4 OS=Saccharomyces cerevisiae (strain ATCC 204508 / S288c) OX=559292 GN=EMC4 PE=1 SV=1	3.43e-29	81.32%
gnl|TC-DB|P53112|3.A.20.1.5	g2464.t1	Primary active transporters (TC 3)	120.168	Peroxisomal membrane protein PEX14 OS=Saccharomyces cerevisiae (strain ATCC 204508 / S288c) GN=PEX14 PE=1 SV=1	2.77e-31	91.23%
gnl|TC-DB|P53220|3.A.8.1.1	g715.t1	Primary active transporters (TC 3)	75.8702	Import inner membrane translocase subunit TIM21, mitochondrial - Saccharomyces cerevisiae (Baker's yeast).	1.07e-16	68.10%
gnl|TC-DB|P53266|3.D.4.8.1	g7132.t1	Primary active transporters (TC 3)	121.324	Cytochrome oxidase assembly protein SHY1 OS=Saccharomyces cerevisiae (strain ATCC 204508 / S288c) GN=SHY1 PE=1 SV=1	2.41e-31	52.92%
gnl|TC-DB|P53299|3.A.8.1.1	g2199.t1	Primary active transporters (TC 3)	49.2914	Mitochondrial import inner membrane translocase subunit TIM13 - Saccharomyces cerevisiae (Baker's yeast).	1.97e-09	85.19%
gnl|TC-DB|P53552|3.A.22.1.1	g6184.t1	Primary active transporters (TC 3)	233.802	THO complex subunit 2 OS=Saccharomyces cerevisiae (strain ATCC 204508 / S288c) GN=THO2 PE=1 SV=1	1.36e-61	45.68%
gnl|TC-DB|P53622|3.A.31.1.1	g6571.t1	Primary active transporters (TC 3)	1228.0	Coatomer subunit alpha OS=Saccharomyces cerevisiae (strain ATCC 204508 / S288c) OX=559292 GN=COP1 PE=1 SV=2	0	99.34%
gnl|TC-DB|P53622|3.A.31.1.1	g8009.t1	Primary active transporters (TC 3)	62.7734	Coatomer subunit alpha OS=Saccharomyces cerevisiae (strain ATCC 204508 / S288c) OX=559292 GN=COP1 PE=1 SV=2	4.37e-10	22.34%
gnl|TC-DB|P53843|3.A.31.1.1	g546.t1	Primary active transporters (TC 3)	117.857	Vacuolar protein sorting-associated protein IST1 OS=Saccharomyces cerevisiae (strain ATCC 204508 / S288c) OX=559292 GN=IST1 PE=1 SV=1	3.37e-31	92.16%
gnl|TC-DB|P54609|3.A.16.1.5	g425.t1	Primary active transporters (TC 3)	204.912	Cell division control protein 48 homolog A OS=Arabidopsis thaliana OX=3702 GN=CDC48A PE=1 SV=1	6.92e-57	38.47%
gnl|TC-DB|P54813|3.A.29.1.2	g3286.t1	Primary active transporters (TC 3)	60.077	ATP-dependent zinc metalloprotease YME1 homolog OS=Caenorhabditis elegans OX=6239 GN=ymel-1 PE=3 SV=2	3.53e-09	17.41%
gnl|TC-DB|P55072|3.A.16.1.1	g2228.t1	Primary active transporters (TC 3)	233.417	Transitional endoplasmic reticulum ATPase (TER ATPase) (15S Mg(2+)- ATPase p97 subunit) (Valosin-containing protein) (VCP) - Homo sapiens (Human).	1.09e-63	16.98%
gnl|TC-DB|P55072|3.A.16.1.1	g607.t1	Primary active transporters (TC 3)	266.929	Transitional endoplasmic reticulum ATPase (TER ATPase) (15S Mg(2+)- ATPase p97 subunit) (Valosin-containing protein) (VCP) - Homo sapiens (Human).	4.03e-78	60.88%
gnl|TC-DB|P57744|3.A.8.1.1	g6913.t1	Primary active transporters (TC 3)	66.6254	Mitochondrial import inner membrane translocase subunit TIM8 - Saccharomyces cerevisiae (Baker's yeast).	2.72e-16	93.55%
gnl|TC-DB|P60059|3.A.5.9.1	g7145.t1	Primary active transporters (TC 3)	79.337	Protein transport protein SEC61 gamma subunit - Homo sapiens (Human).	8.32e-22	94.37%
gnl|TC-DB|P61011|3.A.5.9.1	g1221.t1	Primary active transporters (TC 3)	535.413	Signal recognition particle 54 kDa protein (SRP54) - Homo sapiens (Human).	0	98.49%
gnl|TC-DB|P61829|3.A.2.1.3	g7961.t1	Primary active transporters (TC 3)	77.0258	ATP synthase protein 9, mitochondrial - Saccharomyces cerevisiae (Baker's yeast).	1.17e-19	48.65%
gnl|TC-DB|P62837|3.A.20.1.1	g2858.t1	Primary active transporters (TC 3)	120.168	Ubiquitin-conjugating enzyme E2 D2 OS=Homo sapiens GN=UBE2D2 PE=1 SV=1	3.25e-35	74.44%
gnl|TC-DB|P62837|3.A.20.1.1	g7166.t1	Primary active transporters (TC 3)	143.665	Ubiquitin-conjugating enzyme E2 D2 OS=Homo sapiens GN=UBE2D2 PE=1 SV=1	7.92e-45	94.84%
gnl|TC-DB|P62837|3.A.20.1.1	g399.t1	Primary active transporters (TC 3)	50.8322	Ubiquitin-conjugating enzyme E2 D2 OS=Homo sapiens GN=UBE2D2 PE=1 SV=1	6.37e-08	24.75%
gnl|TC-DB|P62837|3.A.20.1.1	g477.t1	Primary active transporters (TC 3)	129.798	Ubiquitin-conjugating enzyme E2 D2 OS=Homo sapiens GN=UBE2D2 PE=1 SV=1	5.25e-35	18.22%
gnl|TC-DB|P62837|3.A.20.1.1	g498.t1	Primary active transporters (TC 3)	132.88	Ubiquitin-conjugating enzyme E2 D2 OS=Homo sapiens GN=UBE2D2 PE=1 SV=1	7.05e-41	94.29%
gnl|TC-DB|P63279|3.A.20.1.1	g4385.t1	Primary active transporters (TC 3)	203.756	SUMO-conjugating enzyme UBC9 OS=Homo sapiens GN=UBE2I PE=1 SV=1	3.99e-68	96.57%
gnl|TC-DB|P69771|3.A.31.1.1	g5551.t1	Primary active transporters (TC 3)	83.1889	Vacuolar protein-sorting-associated protein 46 OS=Saccharomyces cerevisiae (strain ATCC 204508 / S288c) OX=559292 GN=DID2 PE=1 SV=1	4.97e-20	95.12%
gnl|TC-DB|P78577|3.A.1.205.7	g5822.t1	Primary active transporters (TC 3)	345.125	AtrB - Aspergillus nidulans.	2.26e-98	94.76%
gnl|TC-DB|P78577|3.A.1.205.7	g6974.t1	Primary active transporters (TC 3)	2058.88	AtrB - Aspergillus nidulans.	0	98.00%
gnl|TC-DB|P78966|3.A.1.206.2	g4782.t1	Primary active transporters (TC 3)	251.906	Mating factor M secretion protein mam1 OS=Schizosaccharomyces pombe (strain 972 / ATCC 24843) GN=mam1 PE=3 SV=1	3.14e-68	46.79%
gnl|TC-DB|P78981|3.A.3.9.4	g7695.t1	Primary active transporters (TC 3)	417.157	Na+-ATPase - Zygosaccharomyces rouxii (Candida mogii).	3.20e-135	93.74%
gnl|TC-DB|P80667|3.A.20.1.5	g2648.t1	Primary active transporters (TC 3)	206.453	Peroxisomal membrane protein PAS20 OS=Saccharomyces cerevisiae (strain ATCC 204508 / S288c) GN=PEX13 PE=1 SV=1	1.43e-62	52.58%
gnl|TC-DB|P87108|3.A.8.1.1	g2697.t1	Primary active transporters (TC 3)	88.5817	Mitochondrial import inner membrane translocase subunit TIM10 (Mitochondrial intermembrane protein MRS11) - Saccharomyces cerevisiae (Baker's yeast).	1.42e-21	15.58%
gnl|TC-DB|Q3E7B6|3.A.2.2.3	g4239.t1	Primary active transporters (TC 3)	70.8626	V-type proton ATPase subunit e OS=Saccharomyces cerevisiae (strain ATCC 204508 / S288c) GN=VMA9 PE=1 SV=1	4.00e-18	76.74%
gnl|TC-DB|Q4PI59|3.A.3.9.6	g7694.t1	Primary active transporters (TC 3)	97.0561	Na+ or K+ P-type ATPase OS=Ustilago maydis GN=ena2 PE=3 SV=1	2.60e-24	60.96%
gnl|TC-DB|Q4VQ66|3.A.20.1.4	g7165.t1	Primary active transporters (TC 3)	70.0922	Peroxisomal targeting signal-2 receptor OS=Leishmania major GN=PEX7 PE=2 SV=1	2.25e-12	7.96%
gnl|TC-DB|Q4WDD4|3.A.1.205.30	g1881.t1	Primary active transporters (TC 3)	1934.84	ABC multidrug transporter atrF OS=Neosartorya fumigata (strain ATCC MYA-4609 / Af293 / CBS 101355 / FGSC A1100) OX=330879 GN=atrF PE=2 SV=1	0	97.85%
gnl|TC-DB|Q4WDD4|3.A.1.205.30	g7093.t1	Primary active transporters (TC 3)	1216.06	ABC multidrug transporter atrF OS=Neosartorya fumigata (strain ATCC MYA-4609 / Af293 / CBS 101355 / FGSC A1100) OX=330879 GN=atrF PE=2 SV=1	0	91.80%
gnl|TC-DB|Q4WDD4|3.A.1.205.30	g7709.t1	Primary active transporters (TC 3)	1143.64	ABC multidrug transporter atrF OS=Neosartorya fumigata (strain ATCC MYA-4609 / Af293 / CBS 101355 / FGSC A1100) OX=330879 GN=atrF PE=2 SV=1	0	95.36%
gnl|TC-DB|Q5AG51|3.A.3.5.8	g4209.t1	Primary active transporters (TC 3)	43.8986	3.A.3.5.8 Copper-transporting P-type ATPase	1.15e-06	54.88%
gnl|TC-DB|Q5M759|3.A.31.1.2	g1000.t1	Primary active transporters (TC 3)	196.438	Vacuolar protein sorting-associated protein 22 homolog 1 OS=Arabidopsis thaliana OX=3702 GN=VP22-1 PE=2 SV=2	1.55e-62	93.21%
gnl|TC-DB|Q6A1F6|3.B.1.1.6	g2159.t1	Primary active transporters (TC 3)	302.753	Oxaloacetate decarboxylase OS=Vibrio cholerae GN=oadA-2 PE=1 SV=1	3.93e-90	50.54%
gnl|TC-DB|Q6A1F6|3.B.1.1.6	g4281.t1	Primary active transporters (TC 3)	48.1358	Oxaloacetate decarboxylase OS=Vibrio cholerae GN=oadA-2 PE=1 SV=1	3.04e-06	34.67%
gnl|TC-DB|Q6MNM2|3.A.1.1.51	g3081.t1	Primary active transporters (TC 3)	73.9442	ABC-type maltose transport, ATP binding protein OS=Bdellovibrio bacteriovorus (strain ATCC 15356 / DSM 50701 / NCIB 9529 / HD100) OX=264462 GN=malK PE=4 SV=1	3.95e-15	64.46%
gnl|TC-DB|Q7RWU3|3.D.1.6.2	g200.t1	Primary active transporters (TC 3)	215.698	NADH:ubiquinone oxidoreductase 18.4kD subunit - Neurospora crassa.	6.50e-73	99.39%
gnl|TC-DB|Q7RZ09|3.D.1.6.2	g1794.t1	Primary active transporters (TC 3)	136.732	Putative uncharacterized protein - Neurospora crassa.	1.71e-43	65.22%
gnl|TC-DB|Q7S1I2|3.D.1.6.2	g4328.t1	Primary active transporters (TC 3)	126.716	NADH:ubiquinone oxidoreductase 14kD subunit - Neurospora crassa.	3.39e-39	92.59%
gnl|TC-DB|Q7Y175|3.A.16.1.5	g1241.t1	Primary active transporters (TC 3)	122.865	Plant UBX domain-containing protein 5 OS=Arabidopsis thaliana OX=3702 GN=PUX5 PE=1 SV=1	4.25e-31	94.50%
gnl|TC-DB|Q8GUK7|3.A.16.1.5	g5424.t1	Primary active transporters (TC 3)	48.1358	E3 ubiquitin-protein ligase RMA3 OS=Arabidopsis thaliana OX=3702 GN=RMA3 PE=1 SV=1	3.57e-06	13.29%
gnl|TC-DB|Q8GXN6|3.A.31.1.2	g5780.t1	Primary active transporters (TC 3)	122.479	Vacuolar protein sorting-associated protein 20 homolog 1 OS=Arabidopsis thaliana OX=3702 GN=VPS20.1 PE=1 SV=1	8.39e-35	84.19%
gnl|TC-DB|Q8I553|3.A.16.1.3	g2023.t1	Primary active transporters (TC 3)	145.591	Ubiquitin-activating enzyme, putative OS=Plasmodium falciparum (isolate 3D7) GN=PFL1790w PE=4 SV=1	1.05e-36	87.00%
gnl|TC-DB|Q8I607|3.A.16.1.3	g7849.t1	Primary active transporters (TC 3)	46.9802	Ubiquitin conjugating enzyme E2, putative OS=Plasmodium falciparum (isolate 3D7) GN=PFL0190w PE=3 SV=1	1.51e-07	90.65%
gnl|TC-DB|Q8I607|3.A.16.1.3	g8159.t1	Primary active transporters (TC 3)	112.079	Ubiquitin conjugating enzyme E2, putative OS=Plasmodium falciparum (isolate 3D7) GN=PFL0190w PE=3 SV=1	2.37e-32	93.17%
gnl|TC-DB|Q8ID54|3.A.25.2.1	g860.t1	Primary active transporters (TC 3)	155.992	UBA/THIF-type NAD/FAD binding protein, putative OS=Plasmodium falciparum (isolate 3D7) GN=PF13_0344 PE=4 SV=1	6.31e-42	47.74%
gnl|TC-DB|Q8IYB3|3.A.18.1.1	g5934.t1	Primary active transporters (TC 3)	109.768	Serine/arginine repetitive matrix protein 1 - Homo sapiens (Human).	7.49e-28	56.81%
gnl|TC-DB|Q8J2Q1|3.A.1.208.40	g1293.t1	Primary active transporters (TC 3)	968.378	ABC transporter FUM19 OS=Gibberella moniliformis (strain M3125 / FGSC 7600) GN=FUM19 PE=2 SV=1	0	99.66%
gnl|TC-DB|Q8L3S7|3.D.1.6.3	g1978.t1	Primary active transporters (TC 3)	44.2838	Putative uncharacterized protein - Arabidopsis thaliana (Mouse-ear cress).	5.69e-07	51.69%
gnl|TC-DB|Q8T6J5|3.A.1.211.19	g1120.t1	Primary active transporters (TC 3)	354.369	ABC transporter A family member 2 OS=Dictyostelium discoideum GN=abcA2 PE=3 SV=1	7.73e-100	66.95%
gnl|TC-DB|Q8VZC9|3.A.31.1.2	g1499.t1	Primary active transporters (TC 3)	102.064	Vacuolar protein sorting-associated protein 25 OS=Arabidopsis thaliana OX=3702 GN=VPS25 PE=1 SV=1	7.29e-28	92.66%
gnl|TC-DB|Q8X0V6|3.D.1.6.2	g5957.t1	Primary active transporters (TC 3)	146.362	Related to nadh-ubiquinone oxidoreductase subunit b17.2 - Neurospora crassa.	1.53e-46	83.09%
gnl|TC-DB|Q8X0Z3|3.A.1.205.6	g1588.t1	Primary active transporters (TC 3)	1337.4	ABC transporter - Cryptococcus neoformans (Filobasidiella neoformans).	0	99.39%
gnl|TC-DB|Q9ASS9|3.A.31.1.2	g1135.t1	Primary active transporters (TC 3)	61.2326	Conserved oligomeric Golgi complex subunit 2 OS=Arabidopsis thaliana OX=3702 GN=COG2 PE=1 SV=1	1.48e-10	86.18%
gnl|TC-DB|Q9BUN8|3.A.16.1.1	g3117.t1	Primary active transporters (TC 3)	65.4698	Derlin-1 (Der1-like protein 1) (DERtrin 1) (UNQ243/PRO276) - Homo sapiens (Human).	1.02e-12	98.85%
gnl|TC-DB|Q9C6B6|3.A.16.1.5	g6072.t1	Primary active transporters (TC 3)	48.9062	ERAD-associated E3 ubiquitin-protein ligase component HRD3B OS=Arabidopsis thaliana OX=3702 GN=HRD3B PE=3 SV=1	7.83e-06	24.29%
gnl|TC-DB|Q9FF81|3.A.31.1.2	g735.t1	Primary active transporters (TC 3)	133.65	Vacuolar protein sorting-associated protein 36 OS=Arabidopsis thaliana OX=3702 GN=VPS36 PE=1 SV=1	1.59e-35	70.99%
gnl|TC-DB|Q9FG93|3.A.16.1.5	g2468.t1	Primary active transporters (TC 3)	150.214	Alpha-mannosidase I MNS4 OS=Arabidopsis thaliana OX=3702 GN=MNS4 PE=1 SV=1	4.36e-39	98.26%
gnl|TC-DB|Q9FG93|3.A.16.1.5	g3943.t1	Primary active transporters (TC 3)	157.918	Alpha-mannosidase I MNS4 OS=Arabidopsis thaliana OX=3702 GN=MNS4 PE=1 SV=1	4.75e-41	77.74%
gnl|TC-DB|Q9FG93|3.A.16.1.5	g4072.t1	Primary active transporters (TC 3)	147.902	Alpha-mannosidase I MNS4 OS=Arabidopsis thaliana OX=3702 GN=MNS4 PE=1 SV=1	2.25e-38	94.06%
gnl|TC-DB|Q9FG93|3.A.16.1.5	g4388.t1	Primary active transporters (TC 3)	119.013	Alpha-mannosidase I MNS4 OS=Arabidopsis thaliana OX=3702 GN=MNS4 PE=1 SV=1	8.39e-28	56.27%
gnl|TC-DB|Q9FG93|3.A.16.1.5	g6148.t1	Primary active transporters (TC 3)	88.9669	Alpha-mannosidase I MNS4 OS=Arabidopsis thaliana OX=3702 GN=MNS4 PE=1 SV=1	3.37e-18	20.29%
gnl|TC-DB|Q9FGY9|3.A.16.1.5	g3739.t1	Primary active transporters (TC 3)	199.519	Peptide-N(4)-(N-acetyl-beta-glucosaminyl)asparagine amidase OS=Arabidopsis thaliana OX=3702 GN=PNG1 PE=2 SV=1	8.12e-57	47.48%
gnl|TC-DB|Q9FI56|3.A.9.1.2	g109.t1	Primary active transporters (TC 3)	638.647	Chaperone protein ClpC1, chloroplastic OS=Arabidopsis thaliana GN=CLPC1 PE=1 SV=1	0	99.86%
gnl|TC-DB|Q9FJH6|3.A.1.121.10	g7465.t1	Primary active transporters (TC 3)	599.356	ABC transporter F family member 1 OS=Arabidopsis thaliana OX=3702 GN=ABCF1 PE=2 SV=1	0	90.26%
gnl|TC-DB|Q9FMA3|3.A.20.1.2	g3164.t1	Primary active transporters (TC 3)	57.7658	Peroxisomal targeting signal type 1 receptor OS=Arabidopsis thaliana GN=At5g56290 PE=1 SV=1	1.15e-08	17.60%
gnl|TC-DB|Q9FMA3|3.A.20.1.2	g4295.t1	Primary active transporters (TC 3)	54.6842	Peroxisomal targeting signal type 1 receptor OS=Arabidopsis thaliana GN=At5g56290 PE=1 SV=1	1.43e-07	17.27%
gnl|TC-DB|Q9HGT5|3.A.1.201.27	g1673.t1	Primary active transporters (TC 3)	55.0694	Multidrug resistance protein MDR OS=Trichophyton rubrum GN=TratrD PE=4 SV=2	4.35e-09	45.27%
gnl|TC-DB|Q9HGT5|3.A.1.201.27	g3915.t1	Primary active transporters (TC 3)	1528.46	Multidrug resistance protein MDR OS=Trichophyton rubrum GN=TratrD PE=4 SV=2	0	95.83%
gnl|TC-DB|Q9HGT5|3.A.1.201.27	g4323.t1	Primary active transporters (TC 3)	918.302	Multidrug resistance protein MDR OS=Trichophyton rubrum GN=TratrD PE=4 SV=2	0	96.06%
gnl|TC-DB|Q9HGT5|3.A.1.201.27	g5544.t1	Primary active transporters (TC 3)	926.776	Multidrug resistance protein MDR OS=Trichophyton rubrum GN=TratrD PE=4 SV=2	0	98.51%
gnl|TC-DB|Q9HGT5|3.A.1.201.27	g170.t1	Primary active transporters (TC 3)	836.639	Multidrug resistance protein MDR OS=Trichophyton rubrum GN=TratrD PE=4 SV=2	0	95.96%
gnl|TC-DB|Q9LF41|3.A.16.1.5	g7424.t1	Primary active transporters (TC 3)	357.066	Probable ubiquitin conjugation factor E4 OS=Arabidopsis thaliana OX=3702 GN=PUB1 PE=2 SV=1	2.61e-106	88.71%
gnl|TC-DB|Q9LM25|3.A.16.1.5	g7020.t1	Primary active transporters (TC 3)	59.3066	ERAD-associated E3 ubiquitin-protein ligase component HRD3A OS=Arabidopsis thaliana OX=3702 GN=HRD3A PE=1 SV=1	3.65e-09	44.65%
gnl|TC-DB|Q9LP54|3.A.20.1.2	g1657.t1	Primary active transporters (TC 3)	52.373	At1g29260 OS=Arabidopsis thaliana GN=At1g29260 PE=2 SV=1	5.81e-07	14.23%
gnl|TC-DB|Q9LP54|3.A.20.1.2	g2064.t1	Primary active transporters (TC 3)	50.447	At1g29260 OS=Arabidopsis thaliana GN=At1g29260 PE=2 SV=1	1.04e-06	21.20%
gnl|TC-DB|Q9LP54|3.A.20.1.2	g3867.t1	Primary active transporters (TC 3)	65.0846	At1g29260 OS=Arabidopsis thaliana GN=At1g29260 PE=2 SV=1	7.09e-11	9.19%
gnl|TC-DB|Q9LP54|3.A.20.1.2	g4776.t1	Primary active transporters (TC 3)	50.447	At1g29260 OS=Arabidopsis thaliana GN=At1g29260 PE=2 SV=1	7.44e-07	27.24%
gnl|TC-DB|Q9LP54|3.A.20.1.2	g5372.t1	Primary active transporters (TC 3)	50.8322	At1g29260 OS=Arabidopsis thaliana GN=At1g29260 PE=2 SV=1	4.59e-07	41.68%
gnl|TC-DB|Q9LP54|3.A.20.1.2	g969.t1	Primary active transporters (TC 3)	94.7449	At1g29260 OS=Arabidopsis thaliana GN=At1g29260 PE=2 SV=1	1.51e-21	37.96%
gnl|TC-DB|Q9LPN5|3.A.31.1.2	g7355.t1	Primary active transporters (TC 3)	147.132	Vacuolar protein sorting-associated protein 60.1 OS=Arabidopsis thaliana OX=3702 GN=VPS60-1 PE=1 SV=1	3.35e-44	93.87%
gnl|TC-DB|Q9LSP7|3.A.16.1.5	g4742.t1	Primary active transporters (TC 3)	164.466	Ubiquitin-conjugating enzyme E2 32 OS=Arabidopsis thaliana OX=3702 GN=UBC32 PE=2 SV=1	7.34e-49	45.21%
gnl|TC-DB|Q9M0N1|3.A.16.1.5	g8093.t1	Primary active transporters (TC 3)	108.227	Plant UBX domain-containing protein 10 OS=Arabidopsis thaliana OX=3702 GN=PUX10 PE=2 SV=1	2.54e-25	58.30%
gnl|TC-DB|Q9MUK5|3.A.9.1.1	g1861.t1	Primary active transporters (TC 3)	81.2629	Toc64 - Pisum sativum (Garden pea).	2.99e-16	78.89%
gnl|TC-DB|Q9MUK5|3.A.9.1.1	g2693.t1	Primary active transporters (TC 3)	49.6766	Toc64 - Pisum sativum (Garden pea).	5.66e-06	13.55%
gnl|TC-DB|Q9MUK5|3.A.9.1.1	g3001.t1	Primary active transporters (TC 3)	81.6481	Toc64 - Pisum sativum (Garden pea).	1.36e-16	24.24%
gnl|TC-DB|Q9MUK5|3.A.9.1.1	g4118.t1	Primary active transporters (TC 3)	48.9062	Toc64 - Pisum sativum (Garden pea).	2.79e-06	28.67%
gnl|TC-DB|Q9MUK5|3.A.9.1.1	g4842.t1	Primary active transporters (TC 3)	48.1358	Toc64 - Pisum sativum (Garden pea).	8.87e-07	52.15%
gnl|TC-DB|Q9MUK5|3.A.9.1.1	g5032.t1	Primary active transporters (TC 3)	69.3218	Toc64 - Pisum sativum (Garden pea).	1.42e-12	20.81%
gnl|TC-DB|Q9MUK5|3.A.9.1.1	g6736.t1	Primary active transporters (TC 3)	58.151	Toc64 - Pisum sativum (Garden pea).	6.55e-09	16.58%
gnl|TC-DB|Q9MUK5|3.A.9.1.1	g568.t1	Primary active transporters (TC 3)	58.151	Toc64 - Pisum sativum (Garden pea).	3.06e-09	31.53%
gnl|TC-DB|Q9NPA0|3.A.27.1.1	g5222.t1	Primary active transporters (TC 3)	68.5514	ER membrane protein complex subunit 7 OS=Homo sapiens GN=EMC7 PE=1 SV=1	3.79e-14	60.45%
gnl|TC-DB|Q9NUQ8|3.A.1.121.9	g1958.t1	Primary active transporters (TC 3)	543.888	ATP-binding cassette sub-family F member 3 OS=Homo sapiens OX=9606 GN=ABCF3 PE=1 SV=2	0	99.02%
gnl|TC-DB|Q9NUQ8|3.A.1.121.9	g709.t1	Primary active transporters (TC 3)	221.09	ATP-binding cassette sub-family F member 3 OS=Homo sapiens OX=9606 GN=ABCF3 PE=1 SV=2	2.47e-62	68.73%
gnl|TC-DB|Q9P0I2|3.A.27.1.1	g6318.t1	Primary active transporters (TC 3)	186.037	ER membrane protein complex subunit 3 OS=Homo sapiens GN=EMC3 PE=1 SV=3	2.60e-58	91.57%
gnl|TC-DB|Q9SS94|3.A.16.1.5	g5781.t1	Primary active transporters (TC 3)	302.368	Cell division control protein 48 homolog C OS=Arabidopsis thaliana OX=3702 GN=CDC48C PE=2 SV=2	4.34e-91	74.13%
gnl|TC-DB|Q9SXC9|3.A.16.1.5	g2700.t1	Primary active transporters (TC 3)	293.123	Alpha-mannosidase I MNS5 OS=Arabidopsis thaliana OX=3702 GN=MNS5 PE=1 SV=1	6.27e-88	55.06%
gnl|TC-DB|Q9SXC9|3.A.16.1.5	g7090.t1	Primary active transporters (TC 3)	134.035	Alpha-mannosidase I MNS5 OS=Arabidopsis thaliana OX=3702 GN=MNS5 PE=1 SV=1	1.92e-33	88.75%
gnl|TC-DB|Q9SXC9|3.A.16.1.5	g1494.t1	Primary active transporters (TC 3)	129.413	Alpha-mannosidase I MNS5 OS=Arabidopsis thaliana OX=3702 GN=MNS5 PE=1 SV=1	1.04e-32	92.52%
gnl|TC-DB|Q9SXJ7|3.A.9.1.2	g7688.t1	Primary active transporters (TC 3)	591.652	Chaperone protein ClpC2, chloroplastic OS=Arabidopsis thaliana GN=CLPC2 PE=2 SV=1	0	77.48%
gnl|TC-DB|Q9SYU4|3.A.20.1.2	g2153.t1	Primary active transporters (TC 3)	159.458	Peroxisome biogenesis factor 10 OS=Arabidopsis thaliana GN=PEX10 PE=1 SV=1	1.50e-45	94.99%
gnl|TC-DB|Q9SZ15|3.A.31.1.2	g1617.t1	Primary active transporters (TC 3)	92.8189	Protein HOMOLOG OF MAMMALIAN LYST-INTERACTING PROTEIN 5 OS=Arabidopsis thaliana OX=3702 GN=LIP5 PE=1 SV=1	6.22e-21	39.79%
gnl|TC-DB|Q9UBV2|3.A.16.1.4	g2813.t1	Primary active transporters (TC 3)	270.781	Protein sel-1 homolog 1 OS=Homo sapiens OX=9606 GN=SEL1L PE=1 SV=3	6.28e-79	69.17%
gnl|TC-DB|Q9UBV2|3.A.16.1.4	g6569.t1	Primary active transporters (TC 3)	49.2914	Protein sel-1 homolog 1 OS=Homo sapiens OX=9606 GN=SEL1L PE=1 SV=3	7.32e-06	20.53%
gnl|TC-DB|Q9UG63|3.A.1.121.11	g3425.t1	Primary active transporters (TC 3)	169.859	ATP-binding cassette sub-family F member 2 OS=Homo sapiens OX=9606 GN=ABCF2 PE=1 SV=2	4.54e-44	34.06%
gnl|TC-DB|Q9UGP8|3.A.5.9.1	g396.t1	Primary active transporters (TC 3)	64.6994	Translocation protein SEC63 homolog - Homo sapiens (Human).	4.32e-10	10.69%
gnl|TC-DB|Q9UHB9|3.A.5.9.1	g519.t1	Primary active transporters (TC 3)	140.198	Signal recognition particle 68 kDa protein (SRP68) - Homo sapiens (Human).	2.43e-35	89.88%
gnl|TC-DB|Q9UI12|3.A.2.2.4	g470.t1	Primary active transporters (TC 3)	154.066	Vacuolar ATP synthase subunit H - Homo sapiens (Human).	1.57e-41	98.34%
gnl|TC-DB|Q9UUX9|3.A.3.2.6	g296.t1	Primary active transporters (TC 3)	1350.11	PUTATIVE CALCIUM P-TYPE ATPASE (FRAGMENT) - Neurospora crassa.	0	52.31%
gnl|TC-DB|Q9UUY2|3.A.3.2.27	g1974.t1	Primary active transporters (TC 3)	1208.36	Putative calcium P-type ATPase (Fragment) OS=Neurospora crassa GN=nca-2 PE=3 SV=1	0	60.55%
gnl|TC-DB|Q9UUY2|3.A.3.2.27	g5337.t1	Primary active transporters (TC 3)	1105.51	Putative calcium P-type ATPase (Fragment) OS=Neurospora crassa GN=nca-2 PE=3 SV=1	0	87.69%
gnl|TC-DB|Q9UUY2|3.A.3.2.27	g1096.t1	Primary active transporters (TC 3)	1135.17	Putative calcium P-type ATPase (Fragment) OS=Neurospora crassa GN=nca-2 PE=3 SV=1	0	86.82%
gnl|TC-DB|Q9UVL6|3.A.3.5.9	g6858.t1	Primary active transporters (TC 3)	650.588	Copper resistance-associated P-type ATPase - Candida albicans (Yeast).	0	85.65%
gnl|TC-DB|Q9UW03|3.A.1.205.26	g1265.t1	Primary active transporters (TC 3)	1959.5	ABC transporter OS=Botryotinia fuckeliana GN=atrB PE=3 SV=1	0	73.98%
gnl|TC-DB|Q9UW81|3.E.1.4.2	g3509.t1	Primary active transporters (TC 3)	364.385	OPSIN-1 - Neurospora crassa.	3.16e-127	89.97%
gnl|TC-DB|Q9V0A6|3.B.1.1.5	g3379.t1	Primary active transporters (TC 3)	67.3958	Methylmalonyl-CoA decarboxylase gamma chain - Pyrococcus abyssi.	2.79e-13	8.88%
gnl|TC-DB|Q9XW92|3.A.2.2.7	g3579.t1	Primary active transporters (TC 3)	827.395	V-type proton ATPase catalytic subunit A OS=Caenorhabditis elegans GN=vha-13 PE=1 SV=3	0	96.57%
gnl|TC-DB|Q9Y4L1|3.A.16.1.4	g5699.t1	Primary active transporters (TC 3)	343.199	Hypoxia up-regulated protein 1 OS=Homo sapiens OX=9606 GN=HYOU1 PE=1 SV=1	1.68e-102	93.72%
gnl|TC-DB|Q9Y5S9|3.A.18.1.1	g1664.t1	Primary active transporters (TC 3)	114.775	RNA-binding protein 8A - Homo sapiens (Human).	4.07e-33	53.85%
gnl|TC-DB|Q9Y5S9|3.A.18.1.1	g2924.t1	Primary active transporters (TC 3)	54.299	RNA-binding protein 8A - Homo sapiens (Human).	4.48e-09	24.92%
gnl|TC-DB|Q9Y5S9|3.A.18.1.1	g6244.t1	Primary active transporters (TC 3)	55.4546	RNA-binding protein 8A - Homo sapiens (Human).	4.54e-09	13.44%
gnl|TC-DB|Q9Y5S9|3.A.18.1.1	g6901.t1	Primary active transporters (TC 3)	46.595	RNA-binding protein 8A - Homo sapiens (Human).	7.27e-06	8.21%
gnl|TC-DB|Q9ZW74|3.A.16.1.5	g7133.t1	Primary active transporters (TC 3)	70.4774	Plant UBX domain-containing protein 11 OS=Arabidopsis thaliana OX=3702 GN=PUX11 PE=1 SV=2	4.31e-13	87.64%
gnl|TC-DB|Q48L33|3.A.16.1.5	g6237.t1	Primary active transporters (TC 3)	72.0182	Hydrolase, TatD family OS=Pseudomonas savastanoi pv. phaseolicola (strain 1448A / Race 6) OX=264730 GN=PSPPH_1649 PE=4 SV=1	1.80e-14	35.79%
gnl|TC-DB|Q86TM6|3.A.16.1.4	g2943.t1	Primary active transporters (TC 3)	143.28	E3 ubiquitin-protein ligase synoviolin OS=Homo sapiens OX=9606 GN=SYVN1 PE=1 SV=2	8.80e-36	44.13%
gnl|TC-DB|Q86TM6|3.A.16.1.4	g3631.t1	Primary active transporters (TC 3)	58.151	E3 ubiquitin-protein ligase synoviolin OS=Homo sapiens OX=9606 GN=SYVN1 PE=1 SV=2	7.75e-09	6.94%
gnl|TC-DB|Q94JZ8|3.A.16.1.5	g8181.t1	Primary active transporters (TC 3)	90.5077	Plant UBX domain-containing protein 7 OS=Arabidopsis thaliana OX=3702 GN=PUX7 PE=1 SV=1	2.07e-19	51.32%
gnl|TC-DB|Q389P2|3.A.1.121.7	g3290.t1	Primary active transporters (TC 3)	179.489	ATP-binding cassette protein, putative OS=Trypanosoma brucei brucei (strain 927/4 GUTat10.1) OX=185431 GN=Tb10.329.0040 PE=4 SV=1	4.98e-47	31.94%
gnl|TC-DB|Q01519|3.D.4.8.1	g5646.t1	Primary active transporters (TC 3)	103.605	Cytochrome c oxidase subunit 6B OS=Saccharomyces cerevisiae (strain ATCC 204508 / S288c) GN=COX12 PE=1 SV=2	6.12e-31	100.00%
gnl|TC-DB|Q01852|3.A.8.1.1	g6813.t1	Primary active transporters (TC 3)	306.605	3.A.8.1.1 Mitochondrial import inner membrane translocase subunit TIM44	3.01e-99	69.81%
gnl|TC-DB|Q02592|3.A.1.210.2	g6702.t1	Primary active transporters (TC 3)	462.996	Heavy metal tolerance protein precursor - Schizosaccharomyces pombe (Fission yeast).	1.23e-149	63.30%
gnl|TC-DB|Q02592|3.A.1.210.2	g7073.t1	Primary active transporters (TC 3)	605.134	Heavy metal tolerance protein precursor - Schizosaccharomyces pombe (Fission yeast).	0	58.23%
gnl|TC-DB|Q02592|3.A.1.210.2	g7534.t1	Primary active transporters (TC 3)	602.823	Heavy metal tolerance protein precursor - Schizosaccharomyces pombe (Fission yeast).	0	71.83%
gnl|TC-DB|Q02767|3.A.31.1.1	g3790.t1	Primary active transporters (TC 3)	167.162	Vacuolar protein sorting-associated protein 28 OS=Saccharomyces cerevisiae (strain ATCC 204508 / S288c) OX=559292 GN=VPS28 PE=1 SV=1	1.73e-51	85.06%
gnl|TC-DB|Q02776|3.A.8.1.1	g1904.t1	Primary active transporters (TC 3)	72.4034	Import inner membrane translocase subunit TIM50, mitochondrial - Saccharomyces cerevisiae (Baker's yeast).	1.03e-13	18.74%
gnl|TC-DB|Q02776|3.A.8.1.1	g2877.t1	Primary active transporters (TC 3)	113.235	Import inner membrane translocase subunit TIM50, mitochondrial - Saccharomyces cerevisiae (Baker's yeast).	3.56e-27	36.09%
gnl|TC-DB|Q02776|3.A.8.1.1	g1619.t1	Primary active transporters (TC 3)	219.55	Import inner membrane translocase subunit TIM50, mitochondrial - Saccharomyces cerevisiae (Baker's yeast).	1.38e-65	70.02%
gnl|TC-DB|Q02854|3.D.1.6.2	g5554.t1	Primary active transporters (TC 3)	266.544	NADH-ubiquinone oxidoreductase 21 kDa subunit - Neurospora crassa.	2.83e-92	98.39%
gnl|TC-DB|Q03015|3.D.1.6.2	g90.t1	Primary active transporters (TC 3)	145.976	NADH-ubiquinone oxidoreductase 12 kDa subunit, mitochondrial - Neurospora crassa.	1.01e-46	78.29%
gnl|TC-DB|Q03370|3.A.20.1.5	g1394.t1	Primary active transporters (TC 3)	125.946	Peroxisomal membrane protein PEX29 OS=Saccharomyces cerevisiae (strain ATCC 204508 / S288c) GN=PEX29 PE=1 SV=1	1.49e-31	74.00%
gnl|TC-DB|Q04689|3.A.30.1.1	g1327.t1	Primary active transporters (TC 3)	67.0106	Altered inheritance of mitochondria protein 32 OS=Saccharomyces cerevisiae (strain ATCC 204508 / S288c) OX=559292 GN=AIM32 PE=3 SV=1	1.23e-12	55.32%
gnl|TC-DB|Q06169|3.A.20.1.5	g5064.t1	Primary active transporters (TC 3)	173.326	Peroxisomal membrane protein PEX30 OS=Saccharomyces cerevisiae (strain ATCC 204508 / S288c) GN=PEX30 PE=1 SV=1	2.39e-46	54.53%
gnl|TC-DB|Q06696|3.A.31.1.1	g734.t1	Primary active transporters (TC 3)	70.4774	Vacuolar protein-sorting-associated protein 36 OS=Saccharomyces cerevisiae (strain ATCC 204508 / S288c) OX=559292 GN=VPS36 PE=1 SV=1	1.62e-14	55.33%
gnl|TC-DB|Q07478|3.A.22.1.1	g2191.t1	Primary active transporters (TC 3)	55.4546	ATP-dependent RNA helicase SUB2 OS=Saccharomyces cerevisiae (strain ATCC 204508 / S288c) GN=SUB2 PE=1 SV=1	6.04e-08	15.38%
gnl|TC-DB|Q07478|3.A.22.1.1	g6067.t1	Primary active transporters (TC 3)	604.364	ATP-dependent RNA helicase SUB2 OS=Saccharomyces cerevisiae (strain ATCC 204508 / S288c) GN=SUB2 PE=1 SV=1	0	99.53%
gnl|TC-DB|Q07711|3.A.7.7.1	g2248.t1	Primary active transporters (TC 3)	67.0106	DNA topoisomerase I (EC 5.99.1.2) (Omega-protein) (Relaxing enzyme) (Untwisting enzyme) (Swivelase) - Staphylococcus aureus.	1.54e-11	68.17%
gnl|TC-DB|Q07842|3.D.1.6.2	g7175.t1	Primary active transporters (TC 3)	147.517	NADH-ubiquinone oxidoreductase 10.5 kDa subunit - Neurospora crassa.	4.27e-48	100.00%
gnl|TC-DB|Q07914|3.A.8.1.1	g2244.t1	Primary active transporters (TC 3)	97.4413	Chromosome XII reading frame ORF YLR008C - Saccharomyces cerevisiae (Baker's yeast).	3.42e-27	62.26%
gnl|TC-DB|Q08749|3.A.8.1.1	g2715.t1	Primary active transporters (TC 3)	82.0333	Import inner membrane translocase subunit TIM18, mitochondrial - Saccharomyces cerevisiae (Baker's yeast).	4.88e-20	61.93%
gnl|TC-DB|Q12033|3.A.31.1.1	g7085.t1	Primary active transporters (TC 3)	197.978	pH-response regulator protein palA/RIM20 OS=Saccharomyces cerevisiae (strain ATCC 204508 / S288c) OX=559292 GN=RIM20 PE=1 SV=1	8.25e-54	82.01%
gnl|TC-DB|Q12049|3.A.22.1.1	g733.t1	Primary active transporters (TC 3)	181.8	Protein THP3 OS=Saccharomyces cerevisiae (strain ATCC 204508 / S288c) GN=THP3 PE=1 SV=1	1.48e-51	70.04%
gnl|TC-DB|Q12118|3.A.21.1.1	g6217.t1	Primary active transporters (TC 3)	82.4185	Small glutamine-rich tetratricopeptide repeat-containing protein 2 OS=Saccharomyces cerevisiae (strain ATCC 204508 / S288c) GN=SGT2 PE=1 SV=1	3.88e-17	20.42%
gnl|TC-DB|Q12118|3.A.21.1.1	g6701.t1	Primary active transporters (TC 3)	186.422	Small glutamine-rich tetratricopeptide repeat-containing protein 2 OS=Saccharomyces cerevisiae (strain ATCC 204508 / S288c) GN=SGT2 PE=1 SV=1	4.27e-56	94.55%
gnl|TC-DB|Q12125|3.A.21.1.1	g3134.t1	Primary active transporters (TC 3)	187.193	Golgi to ER traffic protein 4 OS=Saccharomyces cerevisiae (strain ATCC 204508 / S288c) GN=GET4 PE=1 SV=1	2.43e-57	93.25%
gnl|TC-DB|Q12165|3.A.2.1.3	g5869.t1	Primary active transporters (TC 3)	135.961	ATP synthase delta chain, mitochondrial precursor (EC 3.6.1.34) - Saccharomyces cerevisiae (Baker's yeast).	2.13e-41	78.92%
gnl|TC-DB|Q12328|3.A.8.1.1	g3544.t1	Primary active transporters (TC 3)	139.043	Mitochondrial import inner membrane translocase subunit TIM22 - Saccharomyces cerevisiae (Baker's yeast).	3.00e-38	28.65%
gnl|TC-DB|Q12644|3.D.1.6.2	g4339.t1	Primary active transporters (TC 3)	352.443	NADH-ubiquinone oxidoreductase 23 kDa subunit, mitochondrial - Neurospora crassa.	3.57e-125	93.15%
gnl|TC-DB|Q12674|3.A.3.8.20	g42.t1	Primary active transporters (TC 3)	870.922	Probable phospholipid-transporting ATPase DNF3 OS=Saccharomyces cerevisiae (strain ATCC 204508 / S288c) OX=559292 GN=DNF3 PE=1 SV=1	0	95.97%
gnl|TC-DB|Q12674|3.A.3.8.20	g1183.t1	Primary active transporters (TC 3)	942.569	Probable phospholipid-transporting ATPase DNF3 OS=Saccharomyces cerevisiae (strain ATCC 204508 / S288c) OX=559292 GN=DNF3 PE=1 SV=1	0	83.91%
gnl|TC-DB|Q12697|3.A.3.10.8	g4743.t1	Primary active transporters (TC 3)	1085.86	Probable cation-transporting ATPase 2 - Saccharomyces cerevisiae (Baker's yeast).	0	86.79%
gnl|TC-DB|Q13838|3.A.18.1.1	g789.t1	Primary active transporters (TC 3)	148.673	Spliceosome RNA helicase BAT1 - Homo sapiens (Human).	3.16e-39	69.77%
gnl|TC-DB|Q15287|3.A.18.1.1	g3422.t1	Primary active transporters (TC 3)	60.4622	RNA-binding protein with serine-rich domain 1 - Homo sapiens (Human).	2.45e-10	18.75%
gnl|TC-DB|Q51664|3.D.4.10.1	g4985.t1	Primary active transporters (TC 3)	80.1073	Protein NorQ OS=Paracoccus denitrificans (strain Pd 1222) GN=norQ PE=3 SV=2	1.08e-15	3.35%
gnl|TC-DB|Q57079|3.B.1.1.2	g3184.t1	Primary active transporters (TC 3)	252.292	ALPHA-SUBUNIT,METHYLMALONYL-COA DECARBOXYLASE - Veillonella parvula.	3.75e-77	84.77%
gnl|TC-DB|Q92887|3.A.1.208.2	g7476.t1	Primary active transporters (TC 3)	75.8702	Canalicular multispecific organic anion transporter 1 (Multidrug resistance-associated protein 2) (Canalicular multidrug resistance protein) - Homo sapiens (Human).	4.83e-16	94.50%
gnl|TC-DB|Q99257|3.A.22.1.1	g2190.t1	Primary active transporters (TC 3)	198.364	mRNA export factor MEX67 - Saccharomyces cerevisiae (Baker's yeast).	2.20e-55	75.19%
gnl|TC-DB|Q99643|3.D.10.1.7	g1192.t1	Primary active transporters (TC 3)	46.595	Succinate dehydrogenase cytochrome b560 subunit, mitochondrial OS=Homo sapiens OX=9606 GN=SDHC PE=1 SV=1	6.28e-07	57.84%
gnl|TC-DB|Q99758|3.A.1.211.5	g2432.t1	Primary active transporters (TC 3)	378.252	ATP-binding cassette sub-family A member 3 - Homo sapiens (Human).	1.88e-107	70.20%
gnl|TC-DB|RZR67818|3.A.1.201.38	g2567.t1	Primary active transporters (TC 3)	1548.1	hypothetical protein I1G_00004942 [Pochonia chlamydosporia 123]	0	95.25%
gnl|TC-DB|A7EIH8|4.D.3.2.1	g3108.t1	Group translocators (TC 4)	693.73	Putative uncharacterized protein OS=Sclerotinia sclerotiorum (strain ATCC 18683 / 1980 / Ss-1) GN=SS1G_05121 PE=4 SV=1	0	93.41%
gnl|TC-DB|A7EIH8|4.D.3.2.1	g3424.t1	Group translocators (TC 4)	1340.48	Putative uncharacterized protein OS=Sclerotinia sclerotiorum (strain ATCC 18683 / 1980 / Ss-1) GN=SS1G_05121 PE=4 SV=1	0	100.00%
gnl|TC-DB|F2KQZ0|4.D.2.1.6	g609.t1	Group translocators (TC 4)	88.9669	Glycosyl transferase family 2 OS=Archaeoglobus veneficus (strain DSM 11195 / SNP6) GN=Arcve_1800 PE=4 SV=1	3.60e-19	65.31%
gnl|TC-DB|K0WKG7|4.F.1.1.8	g6249.t1	Group translocators (TC 4)	46.595	CDP-diacylglycerol--glycerol-3-phosphate 3-phosphatidyltransferase OS=Pseudomonas fluorescens R124 GN=I1A_002902 PE=3 SV=1	2.70e-06	23.25%
gnl|TC-DB|O14975|4.C.1.1.5	g3517.t1	Group translocators (TC 4)	344.739	VERY-LONG-CHAIN ACYL-COA SYNTHETASE (EC 6.2.1.-) (VERY-LONG-CHAIN- FATTY-ACID-COA LIGASE) - Homo sapiens (Human).	1.97e-110	84.62%
gnl|TC-DB|O14975|4.C.1.1.5	g4451.t1	Group translocators (TC 4)	175.252	VERY-LONG-CHAIN ACYL-COA SYNTHETASE (EC 6.2.1.-) (VERY-LONG-CHAIN- FATTY-ACID-COA LIGASE) - Homo sapiens (Human).	8.81e-50	99.13%
gnl|TC-DB|O82567|4.F.1.1.2	g3706.t1	Group translocators (TC 4)	169.474	Choline/ethanolaminephosphotransferase 1 OS=Arabidopsis thaliana GN=AAPT1 PE=1 SV=1	8.64e-49	92.19%
gnl|TC-DB|O82567|4.F.1.1.2	g8226.t1	Group translocators (TC 4)	190.274	Choline/ethanolaminephosphotransferase 1 OS=Arabidopsis thaliana GN=AAPT1 PE=1 SV=1	1.37e-56	96.59%
gnl|TC-DB|P08004|4.D.1.1.17	g1874.t1	Group translocators (TC 4)	715.687	Chitin synthase 1 OS=Saccharomyces cerevisiae (strain ATCC 204508 / S288c) OX=559292 GN=CHS1 PE=1 SV=2	0	82.09%
gnl|TC-DB|P14180|4.D.1.1.16	g3268.t1	Group translocators (TC 4)	774.622	Chitin synthase 2 OS=Saccharomyces cerevisiae (strain ATCC 204508 / S288c) OX=559292 GN=CHS2 PE=1 SV=1	0	91.92%
gnl|TC-DB|P14180|4.D.1.1.16	g1115.t1	Group translocators (TC 4)	559.681	Chitin synthase 2 OS=Saccharomyces cerevisiae (strain ATCC 204508 / S288c) OX=559292 GN=CHS2 PE=1 SV=1	0	82.44%
gnl|TC-DB|P14180|4.D.1.1.16	g1420.t1	Group translocators (TC 4)	567.385	Chitin synthase 2 OS=Saccharomyces cerevisiae (strain ATCC 204508 / S288c) OX=559292 GN=CHS2 PE=1 SV=1	0	80.36%
gnl|TC-DB|P29465|4.D.1.1.12	g5691.t1	Group translocators (TC 4)	454.907	Chitin synthase 3 OS=Saccharomyces cerevisiae (strain ATCC 204508 / S288c) GN=CHS3 PE=1 SV=3	1.45e-136	28.68%
gnl|TC-DB|P29465|4.D.1.1.12	g5692.t1	Group translocators (TC 4)	448.743	Chitin synthase 3 OS=Saccharomyces cerevisiae (strain ATCC 204508 / S288c) GN=CHS3 PE=1 SV=3	9.21e-134	25.76%
gnl|TC-DB|P29465|4.D.1.1.12	g7021.t1	Group translocators (TC 4)	1092.03	Chitin synthase 3 OS=Saccharomyces cerevisiae (strain ATCC 204508 / S288c) GN=CHS3 PE=1 SV=3	0	96.38%
gnl|TC-DB|P29465|4.D.1.1.12	g993.t1	Group translocators (TC 4)	124.02	Chitin synthase 3 OS=Saccharomyces cerevisiae (strain ATCC 204508 / S288c) GN=CHS3 PE=1 SV=3	5.86e-29	55.02%
gnl|TC-DB|P31119|4.C.1.1.16	g2495.t1	Group translocators (TC 4)	82.8037	Bifunctional protein Aas OS=Escherichia coli (strain K12) GN=aas PE=1 SV=2	5.93e-16	24.36%
gnl|TC-DB|P31119|4.C.1.1.16	g3476.t1	Group translocators (TC 4)	84.3445	Bifunctional protein Aas OS=Escherichia coli (strain K12) GN=aas PE=1 SV=2	1.05e-15	6.25%
gnl|TC-DB|P31119|4.C.1.1.16	g689.t1	Group translocators (TC 4)	80.4925	Bifunctional protein Aas OS=Escherichia coli (strain K12) GN=aas PE=1 SV=2	3.60e-15	29.95%
gnl|TC-DB|P31119|4.C.1.1.16	g1295.t1	Group translocators (TC 4)	79.7221	Bifunctional protein Aas OS=Escherichia coli (strain K12) GN=aas PE=1 SV=2	4.78e-14	3.20%
gnl|TC-DB|P31552|4.C.1.1.6	g1830.t1	Group translocators (TC 4)	170.629	PROBABLE CROTONOBETAINE/CARNITINE-COA LIGASE (EC 6.3.2.-) - Escherichia coli.	4.45e-47	94.54%
gnl|TC-DB|P31552|4.C.1.1.6	g3830.t1	Group translocators (TC 4)	136.346	PROBABLE CROTONOBETAINE/CARNITINE-COA LIGASE (EC 6.3.2.-) - Escherichia coli.	1.38e-34	87.57%
gnl|TC-DB|P31552|4.C.1.1.6	g4300.t1	Group translocators (TC 4)	113.235	PROBABLE CROTONOBETAINE/CARNITINE-COA LIGASE (EC 6.3.2.-) - Escherichia coli.	1.90e-26	80.24%
gnl|TC-DB|P31552|4.C.1.1.6	g6295.t1	Group translocators (TC 4)	62.3882	PROBABLE CROTONOBETAINE/CARNITINE-COA LIGASE (EC 6.3.2.-) - Escherichia coli.	2.64e-11	66.00%
gnl|TC-DB|P31552|4.C.1.1.6	g7510.t1	Group translocators (TC 4)	95.9005	PROBABLE CROTONOBETAINE/CARNITINE-COA LIGASE (EC 6.3.2.-) - Escherichia coli.	1.02e-19	11.52%
gnl|TC-DB|P31552|4.C.1.1.6	g8253.t1	Group translocators (TC 4)	61.2326	PROBABLE CROTONOBETAINE/CARNITINE-COA LIGASE (EC 6.3.2.-) - Escherichia coli.	3.36e-09	15.25%
gnl|TC-DB|P37653|4.D.3.1.6	g7524.t1	Group translocators (TC 4)	121.709	Cellulose synthase catalytic subunit [UDP-forming] OS=Escherichia coli (strain K12) GN=bcsA PE=1 SV=3	1.93e-28	33.85%
gnl|TC-DB|P39518|4.C.1.1.15	g5225.t1	Group translocators (TC 4)	405.986	Long-chain-fatty-acid--CoA ligase 2 OS=Saccharomyces cerevisiae (strain ATCC 204508 / S288c) GN=FAA2 PE=1 SV=1	1.20e-131	91.62%
gnl|TC-DB|P43155|4.C.2.1.1	g4225.t1	Group translocators (TC 4)	370.548	Carnitine O-acetyltransferase - Homo sapiens (Human).	2.82e-119	85.45%
gnl|TC-DB|P43155|4.C.2.1.1	g5609.t1	Group translocators (TC 4)	145.591	Carnitine O-acetyltransferase - Homo sapiens (Human).	1.85e-35	16.42%
gnl|TC-DB|P43155|4.C.2.1.1	g5614.t1	Group translocators (TC 4)	234.958	Carnitine O-acetyltransferase - Homo sapiens (Human).	1.02e-66	55.93%
gnl|TC-DB|P47075|4.E.1.1.3	g292.t1	Group translocators (TC 4)	710.679	Vacuolar transporter chaperone 4 OS=Saccharomyces cerevisiae (strain ATCC 204508 / S288c) GN=VTC4 PE=1 SV=2	0	95.03%
gnl|TC-DB|P69451|4.C.1.1.4	g1769.t1	Group translocators (TC 4)	78.9518	Long-chain-fatty-acid--CoA ligase - Escherichia coli.	4.34e-15	37.69%
gnl|TC-DB|P69451|4.C.1.1.4	g1988.t1	Group translocators (TC 4)	199.519	Long-chain-fatty-acid--CoA ligase - Escherichia coli.	2.59e-56	91.08%
gnl|TC-DB|P69451|4.C.1.1.4	g2320.t1	Group translocators (TC 4)	84.3445	Long-chain-fatty-acid--CoA ligase - Escherichia coli.	9.67e-17	44.09%
gnl|TC-DB|P69451|4.C.1.1.4	g2337.t1	Group translocators (TC 4)	98.2117	Long-chain-fatty-acid--CoA ligase - Escherichia coli.	5.60e-21	39.52%
gnl|TC-DB|P69451|4.C.1.1.4	g3677.t1	Group translocators (TC 4)	83.9593	Long-chain-fatty-acid--CoA ligase - Escherichia coli.	1.77e-15	5.05%
gnl|TC-DB|P69451|4.C.1.1.4	g3794.t1	Group translocators (TC 4)	141.739	Long-chain-fatty-acid--CoA ligase - Escherichia coli.	3.31e-36	91.18%
gnl|TC-DB|P69451|4.C.1.1.4	g4217.t1	Group translocators (TC 4)	97.0561	Long-chain-fatty-acid--CoA ligase - Escherichia coli.	1.85e-20	27.30%
gnl|TC-DB|P69451|4.C.1.1.4	g4449.t1	Group translocators (TC 4)	106.301	Long-chain-fatty-acid--CoA ligase - Escherichia coli.	4.20e-23	14.92%
gnl|TC-DB|P69451|4.C.1.1.4	g6817.t1	Group translocators (TC 4)	56.6102	Long-chain-fatty-acid--CoA ligase - Escherichia coli.	4.08e-08	24.03%
gnl|TC-DB|P69451|4.C.1.1.4	g7494.t1	Group translocators (TC 4)	86.2705	Long-chain-fatty-acid--CoA ligase - Escherichia coli.	1.41e-16	11.44%
gnl|TC-DB|P69451|4.C.1.1.4	g7692.t1	Group translocators (TC 4)	87.4261	Long-chain-fatty-acid--CoA ligase - Escherichia coli.	2.39e-17	11.96%
gnl|TC-DB|P69451|4.C.1.1.4	g1412.t1	Group translocators (TC 4)	97.0561	Long-chain-fatty-acid--CoA ligase - Escherichia coli.	3.88e-21	81.01%
gnl|TC-DB|P72520|4.D.1.1.8	g2687.t1	Group translocators (TC 4)	73.9442	Synthase of the type 3 pneumococcal capsular polysaccharide OS=Streptococcus pneumoniae GN=cap3B PE=4 SV=1	2.80e-14	60.44%
gnl|TC-DB|P72520|4.D.1.1.8	g7152.t1	Group translocators (TC 4)	71.2478	Synthase of the type 3 pneumococcal capsular polysaccharide OS=Streptococcus pneumoniae GN=cap3B PE=4 SV=1	2.24e-13	63.07%
gnl|TC-DB|Q2L7E6|4.C.1.1.17	g3360.t1	Group translocators (TC 4)	58.9214	Fatty acid transport protein-1 OS=Gallus gallus PE=2 SV=1	4.29e-08	4.87%
gnl|TC-DB|Q8Y9V9|4.A.6.1.29	g7324.t1	Group translocators (TC 4)	180.259	Lmo0411 protein OS=Listeria monocytogenes serovar 1/2a (strain ATCC BAA-679 / EGD-e) OX=169963 GN=lmo0411 PE=4 SV=1	2.25e-50	59.66%
gnl|TC-DB|Q9I4H4|4.D.3.1.11	g3637.t1	Group translocators (TC 4)	100.523	NdvB OS=Pseudomonas aeruginosa (strain ATCC 15692 / PAO1 / 1C / PRS 101 / LMG 12228) GN=ndvB PE=4 SV=1	1.03e-23	75.34%
gnl|TC-DB|Q9I4H4|4.D.3.1.11	g5573.t1	Group translocators (TC 4)	72.0182	NdvB OS=Pseudomonas aeruginosa (strain ATCC 15692 / PAO1 / 1C / PRS 101 / LMG 12228) GN=ndvB PE=4 SV=1	3.34e-13	51.43%
gnl|TC-DB|Q9I4H4|4.D.3.1.11	g6577.t1	Group translocators (TC 4)	89.3521	NdvB OS=Pseudomonas aeruginosa (strain ATCC 15692 / PAO1 / 1C / PRS 101 / LMG 12228) GN=ndvB PE=4 SV=1	4.42e-19	60.38%
gnl|TC-DB|Q9XIA9|4.C.1.1.14	g8496.t1	Group translocators (TC 4)	266.159	Long chain acyl-CoA synthetase 2 OS=Arabidopsis thaliana GN=LACS2 PE=2 SV=1	1.61e-80	97.81%
gnl|TC-DB|Q9XIA9|4.C.1.1.14	g1361.t1	Group translocators (TC 4)	263.848	Long chain acyl-CoA synthetase 2 OS=Arabidopsis thaliana GN=LACS2 PE=2 SV=1	1.19e-78	83.36%
gnl|TC-DB|Q02725|4.E.1.1.2	g4614.t1	Group translocators (TC 4)	452.21	Vacuolar transporter chaperone 3 OS=Saccharomyces cerevisiae (strain ATCC 204508 / S288c) GN=VTC3 PE=1 SV=1	1.44e-147	97.53%
gnl|TC-DB|Q42524|4.C.1.1.7	g1944.t1	Group translocators (TC 4)	197.208	4-coumarate--CoA ligase 1 - Arabidopsis thaliana (Mouse-ear cress).	4.20e-56	97.10%
gnl|TC-DB|Q42524|4.C.1.1.7	g3673.t1	Group translocators (TC 4)	204.142	4-coumarate--CoA ligase 1 - Arabidopsis thaliana (Mouse-ear cress).	2.50e-58	91.68%
gnl|TC-DB|Q42524|4.C.1.1.7	g4343.t1	Group translocators (TC 4)	215.698	4-coumarate--CoA ligase 1 - Arabidopsis thaliana (Mouse-ear cress).	6.50e-63	87.45%
gnl|TC-DB|Q42524|4.C.1.1.7	g4762.t1	Group translocators (TC 4)	257.299	4-coumarate--CoA ligase 1 - Arabidopsis thaliana (Mouse-ear cress).	1.64e-78	96.94%
gnl|TC-DB|Q42524|4.C.1.1.7	g4814.t1	Group translocators (TC 4)	56.6102	4-coumarate--CoA ligase 1 - Arabidopsis thaliana (Mouse-ear cress).	1.54e-07	5.22%
gnl|TC-DB|Q42524|4.C.1.1.7	g6018.t1	Group translocators (TC 4)	248.44	4-coumarate--CoA ligase 1 - Arabidopsis thaliana (Mouse-ear cress).	5.56e-75	90.29%
gnl|TC-DB|Q42524|4.C.1.1.7	g6323.t1	Group translocators (TC 4)	268.855	4-coumarate--CoA ligase 1 - Arabidopsis thaliana (Mouse-ear cress).	3.85e-83	96.88%
gnl|TC-DB|Q42524|4.C.1.1.7	g7428.t1	Group translocators (TC 4)	260.766	4-coumarate--CoA ligase 1 - Arabidopsis thaliana (Mouse-ear cress).	6.83e-80	96.80%
gnl|TC-DB|Q42524|4.C.1.1.7	g7700.t1	Group translocators (TC 4)	131.724	4-coumarate--CoA ligase 1 - Arabidopsis thaliana (Mouse-ear cress).	1.01e-32	91.52%
gnl|TC-DB|Q42524|4.C.1.1.7	g7713.t1	Group translocators (TC 4)	62.3882	4-coumarate--CoA ligase 1 - Arabidopsis thaliana (Mouse-ear cress).	3.74e-09	8.75%
gnl|TC-DB|Q42524|4.C.1.1.7	g665.t1	Group translocators (TC 4)	194.126	4-coumarate--CoA ligase 1 - Arabidopsis thaliana (Mouse-ear cress).	1.49e-54	81.28%
gnl|TC-DB|Q42524|4.C.1.1.7	g1629.t1	Group translocators (TC 4)	82.8037	4-coumarate--CoA ligase 1 - Arabidopsis thaliana (Mouse-ear cress).	3.11e-16	43.86%
gnl|TC-DB|TAJ02730|4.F.1.1.9	g6393.t1	Group translocators (TC 4)	60.077	hypothetical protein EPO68_17925 [Planctomycetes bacterium]	8.48e-11	62.92%
gnl|TC-DB|V5RWM6|4.D.1.2.1	g159.t1	Group translocators (TC 4)	95.1301	Uncharacterized protein OS=Candidatus Saccharibacteria bacterium RAAC3_TM7_1 GN=RAAC3_TM7C00001G0476 PE=4 SV=1	1.47e-20	44.36%
gnl|TC-DB|W1QAH1|4.D.1.4.2	g1250.t1	Group translocators (TC 4)	244.973	Ceramide glucosyltransferase OS=Ogataea parapolymorpha (strain DL-1 / ATCC 26012 / NRRL Y-7560) GN=HPODL_01447 PE=4 SV=1	1.00e-73	74.96%
gnl|TC-DB|WP_083674212.1|4.C.3.1.9	g7771.t1	Group translocators (TC 4)	82.8037	alpha/beta hydrolase [Pontibacter lucknowensis]	1.55e-17	92.42%
gnl|TC-DB|WP_142714279.1|4.C.3.1.10	g8326.t1	Group translocators (TC 4)	82.0333	hypothetical protein [Aliifodinibius sediminis]	7.24e-17	67.95%
gnl|TC-DB|WP_144228417.1|4.C.3.1.11	g4709.t1	Group translocators (TC 4)	47.3654	alpha/beta hydrolase fold domain-containing protein [Opitutaceae bacterium 53C-WASEF]	4.34e-06	25.26%
gnl|TC-DB|WP_144228417.1|4.C.3.1.11	g5167.t1	Group translocators (TC 4)	51.6026	alpha/beta hydrolase fold domain-containing protein [Opitutaceae bacterium 53C-WASEF]	1.69e-07	29.13%
gnl|TC-DB|WP_144228417.1|4.C.3.1.11	g6377.t1	Group translocators (TC 4)	51.6026	alpha/beta hydrolase fold domain-containing protein [Opitutaceae bacterium 53C-WASEF]	1.42e-07	30.84%
gnl|TC-DB|WP_144228417.1|4.C.3.1.11	g6764.t1	Group translocators (TC 4)	49.6766	alpha/beta hydrolase fold domain-containing protein [Opitutaceae bacterium 53C-WASEF]	2.93e-06	11.12%
gnl|TC-DB|WP_144228417.1|4.C.3.1.11	g7777.t1	Group translocators (TC 4)	58.151	alpha/beta hydrolase fold domain-containing protein [Opitutaceae bacterium 53C-WASEF]	1.12e-09	37.93%
gnl|TC-DB|WP_144228417.1|4.C.3.1.11	g1230.t1	Group translocators (TC 4)	49.6766	alpha/beta hydrolase fold domain-containing protein [Opitutaceae bacterium 53C-WASEF]	5.98e-07	32.51%
gnl|TC-DB|CCA67529|5.B.1.1.10	g1003.t1	Transmembrane electron carriers (TC 5)	227.254	related to NADPH oxidase cytosolic protein p67phox [Serendipita indica DSM 11827]	3.05e-71	33.27%
gnl|TC-DB|CCA70369|5.B.1.1.10	g2840.t1	Transmembrane electron carriers (TC 5)	576.244	probable NADPH oxidase heavy chain subunit [Serendipita indica DSM 11827]	0	96.77%
gnl|TC-DB|CCA70369|5.B.1.1.10	g5278.t1	Transmembrane electron carriers (TC 5)	358.992	probable NADPH oxidase heavy chain subunit [Serendipita indica DSM 11827]	6.54e-115	68.05%
gnl|TC-DB|EQK99033.1|5.B.2.3.3	g2415.t1	Transmembrane electron carriers (TC 5)	375.555	cellobiose dehydrogenase [Ophiocordyceps sinensis CO18]	5.07e-126	95.01%
gnl|TC-DB|G2X8Y4|5.B.1.5.4	g3381.t1	Transmembrane electron carriers (TC 5)	124.02	FreB OS=Verticillium dahliae (strain VdLs.17 / ATCC MYA-4575 / FGSC 10137) GN=VDAG_06616 PE=4 SV=1	1.53e-29	43.21%
gnl|TC-DB|G2X8Y4|5.B.1.5.4	g3431.t1	Transmembrane electron carriers (TC 5)	428.328	FreB OS=Verticillium dahliae (strain VdLs.17 / ATCC MYA-4575 / FGSC 10137) GN=VDAG_06616 PE=4 SV=1	3.31e-143	88.51%
gnl|TC-DB|G2X8Y4|5.B.1.5.4	g6506.t1	Transmembrane electron carriers (TC 5)	723.776	FreB OS=Verticillium dahliae (strain VdLs.17 / ATCC MYA-4575 / FGSC 10137) GN=VDAG_06616 PE=4 SV=1	0	97.11%
gnl|TC-DB|G2X8Y4|5.B.1.5.4	g8137.t1	Transmembrane electron carriers (TC 5)	79.337	FreB OS=Verticillium dahliae (strain VdLs.17 / ATCC MYA-4575 / FGSC 10137) GN=VDAG_06616 PE=4 SV=1	1.17e-15	75.00%
gnl|TC-DB|G2X8Y4|5.B.1.5.4	g8488.t1	Transmembrane electron carriers (TC 5)	76.2554	FreB OS=Verticillium dahliae (strain VdLs.17 / ATCC MYA-4575 / FGSC 10137) GN=VDAG_06616 PE=4 SV=1	4.46e-15	92.13%
gnl|TC-DB|O48538|5.B.1.1.9	g5164.t1	Transmembrane electron carriers (TC 5)	154.066	Respiratory burst oxidase homolog protein F OS=Arabidopsis thaliana GN=RBOHF PE=1 SV=1	1.22e-38	80.31%
gnl|TC-DB|OHB50947.1|5.B.1.2.4	g2042.t1	Transmembrane electron carriers (TC 5)	48.9062	hypothetical protein A2Y10_08285 [Planctomycetes bacterium GWF2_41_51]	9.81e-07	59.06%
gnl|TC-DB|OHB50947.1|5.B.1.2.4	g2830.t1	Transmembrane electron carriers (TC 5)	63.5438	hypothetical protein A2Y10_08285 [Planctomycetes bacterium GWF2_41_51]	2.38e-11	54.77%
gnl|TC-DB|OHB50947.1|5.B.1.2.4	g233.t1	Transmembrane electron carriers (TC 5)	63.5438	hypothetical protein A2Y10_08285 [Planctomycetes bacterium GWF2_41_51]	2.10e-11	63.34%
gnl|TC-DB|P36033|5.B.1.5.3	g4317.t1	Transmembrane electron carriers (TC 5)	134.035	Ferric/cupric reductase transmembrane component 2 OS=Saccharomyces cerevisiae (strain ATCC 204508 / S288c) GN=FRE2 PE=1 SV=1	8.76e-33	69.66%
gnl|TC-DB|P36033|5.B.1.5.3	g5408.t1	Transmembrane electron carriers (TC 5)	113.235	Ferric/cupric reductase transmembrane component 2 OS=Saccharomyces cerevisiae (strain ATCC 204508 / S288c) GN=FRE2 PE=1 SV=1	1.51e-25	35.64%
gnl|TC-DB|P36033|5.B.1.5.3	g5414.t1	Transmembrane electron carriers (TC 5)	135.191	Ferric/cupric reductase transmembrane component 2 OS=Saccharomyces cerevisiae (strain ATCC 204508 / S288c) GN=FRE2 PE=1 SV=1	7.54e-34	87.13%
gnl|TC-DB|P36033|5.B.1.5.3	g7109.t1	Transmembrane electron carriers (TC 5)	191.43	Ferric/cupric reductase transmembrane component 2 OS=Saccharomyces cerevisiae (strain ATCC 204508 / S288c) GN=FRE2 PE=1 SV=1	6.76e-52	78.57%
gnl|TC-DB|Q6P1H1|5.B.2.1.5	g799.t1	Transmembrane electron carriers (TC 5)	54.6842	Cytochrome b ascorbate-dependent protein 3 OS=Mus musculus GN=Cybasc3 PE=1 SV=1	4.80e-09	56.10%
gnl|TC-DB|Q8Y433|5.B.14.1.1	g3165.t1	Transmembrane electron carriers (TC 5)	52.7582	Lmo2641 protein OS=Listeria monocytogenes serovar 1/2a (strain ATCC BAA-679 / EGD-e) OX=169963 GN=lmo2641 PE=3 SV=1	8.06e-08	86.17%
gnl|TC-DB|Q8Y433|5.B.14.1.1	g5820.t1	Transmembrane electron carriers (TC 5)	127.872	Lmo2641 protein OS=Listeria monocytogenes serovar 1/2a (strain ATCC BAA-679 / EGD-e) OX=169963 GN=lmo2641 PE=3 SV=1	2.08e-33	55.53%
gnl|TC-DB|Q8Y433|5.B.14.1.1	g8395.t1	Transmembrane electron carriers (TC 5)	48.521	Lmo2641 protein OS=Listeria monocytogenes serovar 1/2a (strain ATCC BAA-679 / EGD-e) OX=169963 GN=lmo2641 PE=3 SV=1	2.24e-06	28.93%
gnl|TC-DB|Q8Y433|5.B.14.1.1	g937.t1	Transmembrane electron carriers (TC 5)	67.781	Lmo2641 protein OS=Listeria monocytogenes serovar 1/2a (strain ATCC BAA-679 / EGD-e) OX=169963 GN=lmo2641 PE=3 SV=1	9.22e-13	48.21%
gnl|TC-DB|Q8Y433|5.B.14.1.1	g1438.t1	Transmembrane electron carriers (TC 5)	73.9442	Lmo2641 protein OS=Listeria monocytogenes serovar 1/2a (strain ATCC BAA-679 / EGD-e) OX=169963 GN=lmo2641 PE=3 SV=1	1.29e-14	51.32%
gnl|TC-DB|Q8Y435|5.B.14.1.1	g1722.t1	Transmembrane electron carriers (TC 5)	50.447	Lmo2638 protein OS=Listeria monocytogenes serovar 1/2a (strain ATCC BAA-679 / EGD-e) OX=169963 GN=lmo2638 PE=4 SV=1	1.43e-06	40.48%
gnl|TC-DB|Q8Y435|5.B.14.1.1	g3263.t1	Transmembrane electron carriers (TC 5)	93.9745	Lmo2638 protein OS=Listeria monocytogenes serovar 1/2a (strain ATCC BAA-679 / EGD-e) OX=169963 GN=lmo2638 PE=4 SV=1	1.11e-19	30.90%
gnl|TC-DB|Q8Y435|5.B.14.1.1	g4992.t1	Transmembrane electron carriers (TC 5)	68.1662	Lmo2638 protein OS=Listeria monocytogenes serovar 1/2a (strain ATCC BAA-679 / EGD-e) OX=169963 GN=lmo2638 PE=4 SV=1	3.55e-12	84.06%
gnl|TC-DB|Q8Y435|5.B.14.1.1	g1009.t1	Transmembrane electron carriers (TC 5)	102.449	Lmo2638 protein OS=Listeria monocytogenes serovar 1/2a (strain ATCC BAA-679 / EGD-e) OX=169963 GN=lmo2638 PE=4 SV=1	6.65e-23	54.67%
gnl|TC-DB|R0K6W2|5.B.2.3.1	g3935.t1	Transmembrane electron carriers (TC 5)	88.5817	Uncharacterized protein OS=Setosphaeria turcica (strain 28A) GN=SETTUDRAFT_20797 PE=4 SV=1	1.22e-19	79.65%
gnl|TC-DB|R0K6W2|5.B.2.3.1	g475.t1	Transmembrane electron carriers (TC 5)	59.3066	Uncharacterized protein OS=Setosphaeria turcica (strain 28A) GN=SETTUDRAFT_20797 PE=4 SV=1	3.10e-10	59.19%
gnl|TC-DB|WP_073939179.1|5.B.1.2.2	g1609.t1	Transmembrane electron carriers (TC 5)	53.1434	oxidoreductase [Streptomyces sp. TSRI0107]	9.90e-08	63.74%
gnl|TC-DB|831330900|8.A.63.1.2	g3126.t1	Accessory factors involved in transport (TC 8)	188.348	ERG2 and sigma1 receptor-like protein [Trichosporon oleaginosus]	1.45e-60	79.82%
gnl|TC-DB|A2R1C9|8.A.107.2.1	g4725.t1	Accessory factors involved in transport (TC 8)	79.7221	Aspergillus niger contig An13c0040, genomic contig OS=Aspergillus niger (strain CBS 513.88 / FGSC A1513) OX=425011 GN=An13g00780 PE=4 SV=1	8.71e-20	90.00%
gnl|TC-DB|A6ZQ42|8.A.92.1.3	g2214.t1	Accessory factors involved in transport (TC 8)	63.1586	G protein gamma subunit OS=Saccharomyces cerevisiae (strain YJM789) GN=STE18 PE=4 SV=1	1.25e-14	64.52%
gnl|TC-DB|C1GLC0|8.A.15.1.3	g6905.t1	Accessory factors involved in transport (TC 8)	164.466	Uncharacterized protein OS=Paracoccidioides brasiliensis (strain Pb18) OX=502780 GN=PADG_08056 PE=4 SV=2	5.68e-45	62.99%
gnl|TC-DB|C5L569|8.A.104.1.6	g3851.t1	Accessory factors involved in transport (TC 8)	139.043	Putative uncharacterized protein OS=Perkinsus marinus (strain ATCC 50983 / TXsc) GN=Pmar_PMAR014892 PE=4 SV=1	7.88e-35	50.96%
gnl|TC-DB|C5L569|8.A.104.1.6	g4020.t1	Accessory factors involved in transport (TC 8)	142.51	Putative uncharacterized protein OS=Perkinsus marinus (strain ATCC 50983 / TXsc) GN=Pmar_PMAR014892 PE=4 SV=1	4.24e-36	54.53%
gnl|TC-DB|C6GZ42|8.A.41.1.5	g2988.t1	Accessory factors involved in transport (TC 8)	447.588	Putative stretch-activated Ca channel OS=Claviceps purpurea GN=mid1 PE=4 SV=1	4.63e-150	93.08%
gnl|TC-DB|CCF49679.1|8.A.80.3.1	g6225.t1	Accessory factors involved in transport (TC 8)	62.3882	uncharacterized protein UHOR_03198 [Ustilago hordei]	5.90e-10	10.65%
gnl|TC-DB|D8HIS0|8.A.104.1.8	g6487.t1	Accessory factors involved in transport (TC 8)	51.9878	Serine/threonine protein kinase OS=Amycolatopsis mediterranei (strain U-32) GN=AMED_8299 PE=3 SV=1	3.06e-07	23.88%
gnl|TC-DB|D8TVC8|8.A.114.1.4	g1168.t1	Accessory factors involved in transport (TC 8)	96.6709	S-acyltransferase OS=Volvox carteri f. nagariensis GN=VOLCADRAFT_90898 PE=3 SV=1	2.28e-22	35.00%
gnl|TC-DB|E7NFP9|8.A.68.1.1	g3338.t1	Accessory factors involved in transport (TC 8)	494.582	Tmn2p OS=Saccharomyces cerevisiae (strain FostersO) GN=FOSTERSO_0673 PE=4 SV=1	3.63e-168	98.71%
gnl|TC-DB|EME40364.1|8.A.128.5.5	g4073.t1	Accessory factors involved in transport (TC 8)	53.1434	hypothetical protein DOTSEDRAFT_74983 [Dothistroma septosporum NZE10]	2.20e-08	100.00%
gnl|TC-DB|EME40364.1|8.A.128.5.5	g5669.t1	Accessory factors involved in transport (TC 8)	64.3142	hypothetical protein DOTSEDRAFT_74983 [Dothistroma septosporum NZE10]	1.09e-11	44.22%
gnl|TC-DB|F4A3W6|8.A.43.1.2	g5039.t1	Accessory factors involved in transport (TC 8)	51.6026	Leucine Rich Repeat domain protein OS=Clostridium botulinum BKT015925 GN=CbC4_0620 PE=4 SV=1	7.56e-07	13.88%
gnl|TC-DB|G9MIR9|8.A.112.1.2	g3713.t1	Accessory factors involved in transport (TC 8)	244.202	Uncharacterized protein OS=Hypocrea virens (strain Gv29-8 / FGSC 10586) OX=413071 GN=TRIVIDRAFT_62073 PE=4 SV=1	2.09e-82	100.00%
gnl|TC-DB|K4DIE3|8.A.82.1.7	g2293.t1	Accessory factors involved in transport (TC 8)	51.2174	RCaMP OS=Entacmaea quadricolor OX=6118 PE=1 SV=1	2.00e-07	50.00%
gnl|TC-DB|KAE8286768.1|8.A.88.2.1	g3095.t1	Accessory factors involved in transport (TC 8)	160.229	Protein disulfide-isomerase A6 [Larimichthys crocea]	3.75e-45	62.30%
gnl|TC-DB|KAF1365453.1|8.A.128.3.5	g3282.t1	Accessory factors involved in transport (TC 8)	46.2098	hypothetical protein EJ07DRAFT_150950 [Lizonia empirigonia]	4.72e-06	22.62%
gnl|TC-DB|KAF2017422.1|8.A.128.5.7	g2543.t1	Accessory factors involved in transport (TC 8)	46.2098	hypothetical protein BU24DRAFT_490592 [Aaosphaeria arxii CBS 175.79]	9.61e-06	28.09%
gnl|TC-DB|KAF4455069.1|8.A.134.1.3	g149.t1	Accessory factors involved in transport (TC 8)	722.235	proliferating cell nuclear antigen [Fusarium austroafricanum]	0	52.60%
gnl|TC-DB|KDB12436.1|8.A.88.2.4	g1616.t1	Accessory factors involved in transport (TC 8)	553.132	disulfide isomerase [Ustilaginoidea virens]	0	100.00%
gnl|TC-DB|KND87996.1|8.A.70.1.5	g2273.t1	Accessory factors involved in transport (TC 8)	210.305	Uncharacterized protein TOPH_07361 [Tolypocladium ophioglossoides CBS 100239]	2.23e-71	91.61%
gnl|TC-DB|KND94979.1|8.A.128.3.3	g4936.t1	Accessory factors involved in transport (TC 8)	89.7373	hypothetical protein TOPH_00190 [Tolypocladium ophioglossoides CBS 100239]	2.37e-20	57.21%
gnl|TC-DB|M2RIY9|8.A.67.1.4	g4544.t1	Accessory factors involved in transport (TC 8)	98.9821	Uncharacterized protein OS=Ceriporiopsis subvermispora (strain B) GN=CERSUDRAFT_93950 PE=4 SV=1	2.19e-22	48.26%
gnl|TC-DB|M5BEH1|8.A.104.1.5	g2857.t1	Accessory factors involved in transport (TC 8)	152.91	Salt overly sensitive 2 OS=Arabidopsis thaliana GN=sos2 PE=4 SV=1	7.72e-41	49.46%
gnl|TC-DB|M5BEH1|8.A.104.1.5	g4053.t1	Accessory factors involved in transport (TC 8)	158.688	Salt overly sensitive 2 OS=Arabidopsis thaliana GN=sos2 PE=4 SV=1	2.73e-41	14.83%
gnl|TC-DB|M5BEH1|8.A.104.1.5	g6785.t1	Accessory factors involved in transport (TC 8)	122.094	Salt overly sensitive 2 OS=Arabidopsis thaliana GN=sos2 PE=4 SV=1	3.15e-30	42.77%
gnl|TC-DB|M5BEH1|8.A.104.1.5	g6919.t1	Accessory factors involved in transport (TC 8)	141.354	Salt overly sensitive 2 OS=Arabidopsis thaliana GN=sos2 PE=4 SV=1	1.15e-36	36.81%
gnl|TC-DB|M5BEH1|8.A.104.1.5	g7022.t1	Accessory factors involved in transport (TC 8)	144.436	Salt overly sensitive 2 OS=Arabidopsis thaliana GN=sos2 PE=4 SV=1	9.64e-37	24.91%
gnl|TC-DB|M5BEH1|8.A.104.1.5	g8140.t1	Accessory factors involved in transport (TC 8)	163.31	Salt overly sensitive 2 OS=Arabidopsis thaliana GN=sos2 PE=4 SV=1	8.49e-46	71.43%
gnl|TC-DB|M5BEH1|8.A.104.1.5	g249.t1	Accessory factors involved in transport (TC 8)	171.4	Salt overly sensitive 2 OS=Arabidopsis thaliana GN=sos2 PE=4 SV=1	2.64e-49	70.59%
gnl|TC-DB|NP_648847.3|8.A.88.2.6	g3322.t1	Accessory factors involved in transport (TC 8)	46.2098	uncharacterized protein Dmel_CG5027 [Drosophila melanogaster]	3.24e-07	56.07%
gnl|TC-DB|NP_648847.3|8.A.88.2.6	g503.t1	Accessory factors involved in transport (TC 8)	81.2629	uncharacterized protein Dmel_CG5027 [Drosophila melanogaster]	2.83e-16	31.74%
gnl|TC-DB|O15393|8.A.131.1.6	g929.t1	Accessory factors involved in transport (TC 8)	139.043	Transmembrane protease serine 2 OS=Homo sapiens OX=9606 GN=TMPRSS2 PE=1 SV=3	2.83e-38	87.35%
gnl|TC-DB|O42668|8.A.13.1.1	g234.t1	Accessory factors involved in transport (TC 8)	495.738	TPR1 PROTEIN - Schizosaccharomyces pombe (Fission yeast).	1.21e-156	89.84%
gnl|TC-DB|O60343|8.A.87.1.1	g563.t1	Accessory factors involved in transport (TC 8)	143.28	TBC1 domain family member 4 OS=Homo sapiens GN=TBC1D4 PE=1 SV=2	1.06e-34	22.10%
gnl|TC-DB|O75460|8.A.104.1.9	g3469.t1	Accessory factors involved in transport (TC 8)	267.7	Serine/threonine-protein kinase/endoribonuclease IRE1 OS=Homo sapiens OX=9606 GN=ERN1 PE=1 SV=2	1.24e-74	35.53%
gnl|TC-DB|O75460|8.A.104.1.9	g4781.t1	Accessory factors involved in transport (TC 8)	90.1225	Serine/threonine-protein kinase/endoribonuclease IRE1 OS=Homo sapiens OX=9606 GN=ERN1 PE=1 SV=2	1.25e-18	50.45%
gnl|TC-DB|O75955|8.A.21.3.1	g7084.t1	Accessory factors involved in transport (TC 8)	80.1073	Flotillin-1 OS=Homo sapiens OX=9606 GN=FLOT1 PE=1 SV=3	3.74e-16	73.30%
gnl|TC-DB|OAA61750.1|8.A.87.1.2	g3472.t1	Accessory factors involved in transport (TC 8)	638.647	tbc domain protein [Sporothrix insectorum RCEF 264]	0	89.26%
gnl|TC-DB|OLN83746.1|8.A.128.5.4	g1274.t1	Accessory factors involved in transport (TC 8)	174.481	hypothetical protein CCHL11_08711 [Colletotrichum chlorophyti]	5.11e-53	81.61%
gnl|TC-DB|P0AA53|8.A.21.2.2	g7848.t1	Accessory factors involved in transport (TC 8)	187.963	Protein QmcA OS=Escherichia coli (strain K12) GN=qmcA PE=1 SV=1	9.68e-57	67.90%
gnl|TC-DB|P0DJM0|8.A.43.1.12	g2884.t1	Accessory factors involved in transport (TC 8)	102.064	Internalin-A OS=Listeria monocytogenes serovar 1/2a (strain ATCC BAA-679 / EGD-e) OX=169963 GN=inlA PE=1 SV=1	1.14e-23	58.76%
gnl|TC-DB|P0DJM0|8.A.43.1.12	g4469.t1	Accessory factors involved in transport (TC 8)	78.9518	Internalin-A OS=Listeria monocytogenes serovar 1/2a (strain ATCC BAA-679 / EGD-e) OX=169963 GN=inlA PE=1 SV=1	1.25e-14	16.91%
gnl|TC-DB|P05771|8.A.104.1.4	g1831.t1	Accessory factors involved in transport (TC 8)	61.2326	Protein kinase C beta type OS=Homo sapiens OX=9606 GN=PRKCB PE=1 SV=4	9.45e-10	9.07%
gnl|TC-DB|P05771|8.A.104.1.4	g3329.t1	Accessory factors involved in transport (TC 8)	359.377	Protein kinase C beta type OS=Homo sapiens OX=9606 GN=PRKCB PE=1 SV=4	2.65e-110	28.23%
gnl|TC-DB|P05771|8.A.104.1.4	g334.t1	Accessory factors involved in transport (TC 8)	129.413	Protein kinase C beta type OS=Homo sapiens OX=9606 GN=PRKCB PE=1 SV=4	2.45e-30	9.60%
gnl|TC-DB|P08575|8.A.128.1.11	g5177.t1	Accessory factors involved in transport (TC 8)	119.013	Receptor-type tyrosine-protein phosphatase C OS=Homo sapiens OX=9606 GN=PTPRC PE=1 SV=3	3.43e-27	28.73%
gnl|TC-DB|P09496|8.A.137.1.1	g2938.t1	Accessory factors involved in transport (TC 8)	46.595	Clathrin light chain A OS=Homo sapiens OX=9606 GN=CLTA PE=1 SV=1	2.82e-06	55.74%
gnl|TC-DB|P11670|8.B.9.1.5	g770.t1	Accessory factors involved in transport (TC 8)	65.855	Basic form of pathogenesis-related protein 1 OS=Nicotiana tabacum PE=3 SV=1	4.65e-13	46.52%
gnl|TC-DB|P11670|8.B.9.1.5	g981.t1	Accessory factors involved in transport (TC 8)	84.3445	Basic form of pathogenesis-related protein 1 OS=Nicotiana tabacum PE=3 SV=1	1.58e-20	59.81%
gnl|TC-DB|P16157|8.A.28.1.2	g4183.t1	Accessory factors involved in transport (TC 8)	91.6633	Ankyrin-1 OS=Homo sapiens GN=ANK1 PE=1 SV=3	2.43e-18	38.41%
gnl|TC-DB|P16157|8.A.28.1.2	g4244.t1	Accessory factors involved in transport (TC 8)	86.2705	Ankyrin-1 OS=Homo sapiens GN=ANK1 PE=1 SV=3	5.48e-17	22.14%
gnl|TC-DB|P16157|8.A.28.1.2	g4625.t1	Accessory factors involved in transport (TC 8)	56.9954	Ankyrin-1 OS=Homo sapiens GN=ANK1 PE=1 SV=3	7.35e-08	6.07%
gnl|TC-DB|P16157|8.A.28.1.2	g6977.t1	Accessory factors involved in transport (TC 8)	107.071	Ankyrin-1 OS=Homo sapiens GN=ANK1 PE=1 SV=3	6.50e-23	28.56%
gnl|TC-DB|P16157|8.A.28.1.2	g6978.t1	Accessory factors involved in transport (TC 8)	77.7962	Ankyrin-1 OS=Homo sapiens GN=ANK1 PE=1 SV=3	9.80e-15	75.97%
gnl|TC-DB|P16157|8.A.28.1.2	g7491.t1	Accessory factors involved in transport (TC 8)	208.764	Ankyrin-1 OS=Homo sapiens GN=ANK1 PE=1 SV=3	7.27e-59	83.15%
gnl|TC-DB|P16157|8.A.28.1.2	g7540.t1	Accessory factors involved in transport (TC 8)	164.081	Ankyrin-1 OS=Homo sapiens GN=ANK1 PE=1 SV=3	2.42e-40	32.68%
gnl|TC-DB|P16157|8.A.28.1.2	g909.t1	Accessory factors involved in transport (TC 8)	55.0694	Ankyrin-1 OS=Homo sapiens GN=ANK1 PE=1 SV=3	1.25e-07	23.26%
gnl|TC-DB|P20142|8.A.32.1.4	g2343.t1	Accessory factors involved in transport (TC 8)	94.7449	Gastricsin OS=Homo sapiens OX=9606 GN=PGC PE=1 SV=1	1.97e-21	73.33%
gnl|TC-DB|P20142|8.A.32.1.4	g3385.t1	Accessory factors involved in transport (TC 8)	100.523	Gastricsin OS=Homo sapiens OX=9606 GN=PGC PE=1 SV=1	3.98e-23	72.91%
gnl|TC-DB|P20142|8.A.32.1.4	g4575.t1	Accessory factors involved in transport (TC 8)	151.754	Gastricsin OS=Homo sapiens OX=9606 GN=PGC PE=1 SV=1	4.31e-41	57.57%
gnl|TC-DB|P20142|8.A.32.1.4	g5253.t1	Accessory factors involved in transport (TC 8)	270.011	Gastricsin OS=Homo sapiens OX=9606 GN=PGC PE=1 SV=1	1.65e-87	79.55%
gnl|TC-DB|P20142|8.A.32.1.4	g5974.t1	Accessory factors involved in transport (TC 8)	95.5153	Gastricsin OS=Homo sapiens OX=9606 GN=PGC PE=1 SV=1	3.14e-21	53.83%
gnl|TC-DB|P20142|8.A.32.1.4	g7679.t1	Accessory factors involved in transport (TC 8)	114.39	Gastricsin OS=Homo sapiens OX=9606 GN=PGC PE=1 SV=1	5.72e-28	68.78%
gnl|TC-DB|P20142|8.A.32.1.4	g382.t1	Accessory factors involved in transport (TC 8)	72.7886	Gastricsin OS=Homo sapiens OX=9606 GN=PGC PE=1 SV=1	1.15e-13	42.76%
gnl|TC-DB|P25343|8.A.34.2.1	g4049.t1	Accessory factors involved in transport (TC 8)	74.3294	Reduced viability upon starvation protein 161 - Saccharomyces cerevisiae (Baker's yeast).	5.23e-15	56.48%
gnl|TC-DB|P25343|8.A.34.2.1	g4849.t1	Accessory factors involved in transport (TC 8)	297.745	Reduced viability upon starvation protein 161 - Saccharomyces cerevisiae (Baker's yeast).	6.67e-102	91.43%
gnl|TC-DB|P25656|8.A.27.1.2	g4036.t1	Accessory factors involved in transport (TC 8)	314.309	Cell division control protein 50 - Saccharomyces cerevisiae (Baker's yeast).	2.72e-104	86.98%
gnl|TC-DB|P29992|8.A.92.1.5	g2773.t1	Accessory factors involved in transport (TC 8)	303.138	Guanine nucleotide-binding protein subunit alpha-11 OS=Homo sapiens OX=9606 GN=GNA11 PE=1 SV=2	1.58e-101	100.00%
gnl|TC-DB|P29992|8.A.92.1.5	g4429.t1	Accessory factors involved in transport (TC 8)	288.5	Guanine nucleotide-binding protein subunit alpha-11 OS=Homo sapiens OX=9606 GN=GNA11 PE=1 SV=2	8.53e-96	94.35%
gnl|TC-DB|P29992|8.A.92.1.5	g7077.t1	Accessory factors involved in transport (TC 8)	350.903	Guanine nucleotide-binding protein subunit alpha-11 OS=Homo sapiens OX=9606 GN=GNA11 PE=1 SV=2	3.41e-120	100.00%
gnl|TC-DB|P31749|8.A.104.1.10	g2197.t1	Accessory factors involved in transport (TC 8)	255.373	RAC-alpha serine/threonine-protein kinase OS=Homo sapiens OX=9606 GN=AKT1 PE=1 SV=2	2.51e-78	55.26%
gnl|TC-DB|P31749|8.A.104.1.10	g3933.t1	Accessory factors involved in transport (TC 8)	308.531	RAC-alpha serine/threonine-protein kinase OS=Homo sapiens OX=9606 GN=AKT1 PE=1 SV=2	1.27e-97	43.81%
gnl|TC-DB|P31749|8.A.104.1.10	g3936.t1	Accessory factors involved in transport (TC 8)	280.411	RAC-alpha serine/threonine-protein kinase OS=Homo sapiens OX=9606 GN=AKT1 PE=1 SV=2	5.11e-89	72.53%
gnl|TC-DB|P31749|8.A.104.1.10	g4587.t1	Accessory factors involved in transport (TC 8)	210.305	RAC-alpha serine/threonine-protein kinase OS=Homo sapiens OX=9606 GN=AKT1 PE=1 SV=2	6.40e-61	48.45%
gnl|TC-DB|P31749|8.A.104.1.10	g5121.t1	Accessory factors involved in transport (TC 8)	201.445	RAC-alpha serine/threonine-protein kinase OS=Homo sapiens OX=9606 GN=AKT1 PE=1 SV=2	1.13e-58	56.18%
gnl|TC-DB|P31749|8.A.104.1.10	g5732.t1	Accessory factors involved in transport (TC 8)	167.548	RAC-alpha serine/threonine-protein kinase OS=Homo sapiens OX=9606 GN=AKT1 PE=1 SV=2	6.94e-45	39.68%
gnl|TC-DB|P31749|8.A.104.1.10	g6036.t1	Accessory factors involved in transport (TC 8)	155.606	RAC-alpha serine/threonine-protein kinase OS=Homo sapiens OX=9606 GN=AKT1 PE=1 SV=2	4.74e-41	53.21%
gnl|TC-DB|P31749|8.A.104.1.10	g6168.t1	Accessory factors involved in transport (TC 8)	303.138	RAC-alpha serine/threonine-protein kinase OS=Homo sapiens OX=9606 GN=AKT1 PE=1 SV=2	4.03e-96	50.86%
gnl|TC-DB|P31749|8.A.104.1.10	g155.t1	Accessory factors involved in transport (TC 8)	66.2402	RAC-alpha serine/threonine-protein kinase OS=Homo sapiens OX=9606 GN=AKT1 PE=1 SV=2	2.14e-12	57.61%
gnl|TC-DB|P31749|8.A.104.1.10	g156.t1	Accessory factors involved in transport (TC 8)	100.138	RAC-alpha serine/threonine-protein kinase OS=Homo sapiens OX=9606 GN=AKT1 PE=1 SV=2	1.35e-22	30.19%
gnl|TC-DB|P31749|8.A.104.1.10	g7868.t1	Accessory factors involved in transport (TC 8)	226.483	RAC-alpha serine/threonine-protein kinase OS=Homo sapiens OX=9606 GN=AKT1 PE=1 SV=2	1.09e-69	83.03%
gnl|TC-DB|P31749|8.A.104.1.10	g244.t1	Accessory factors involved in transport (TC 8)	131.339	RAC-alpha serine/threonine-protein kinase OS=Homo sapiens OX=9606 GN=AKT1 PE=1 SV=2	2.04e-32	38.34%
gnl|TC-DB|P31749|8.A.104.1.10	g418.t1	Accessory factors involved in transport (TC 8)	182.956	RAC-alpha serine/threonine-protein kinase OS=Homo sapiens OX=9606 GN=AKT1 PE=1 SV=2	5.49e-51	59.84%
gnl|TC-DB|P32867|8.A.91.1.5	g2849.t1	Accessory factors involved in transport (TC 8)	121.709	Protein SSO1 OS=Saccharomyces cerevisiae (strain ATCC 204508 / S288c) OX=559292 GN=SSO1 PE=1 SV=2	1.11e-31	63.70%
gnl|TC-DB|P32867|8.A.91.1.5	g4391.t1	Accessory factors involved in transport (TC 8)	112.464	Protein SSO1 OS=Saccharomyces cerevisiae (strain ATCC 204508 / S288c) OX=559292 GN=SSO1 PE=1 SV=2	5.87e-29	70.48%
gnl|TC-DB|P32867|8.A.91.1.5	g6807.t1	Accessory factors involved in transport (TC 8)	108.997	Protein SSO1 OS=Saccharomyces cerevisiae (strain ATCC 204508 / S288c) OX=559292 GN=SSO1 PE=1 SV=2	1.03e-27	72.22%
gnl|TC-DB|P35609|8.A.66.1.3	g3838.t1	Accessory factors involved in transport (TC 8)	276.174	Alpha-actinin-2 OS=Homo sapiens GN=ACTN2 PE=1 SV=1	1.07e-81	54.71%
gnl|TC-DB|P38011|8.A.92.1.3	g4192.t1	Accessory factors involved in transport (TC 8)	50.0618	Guanine nucleotide-binding protein subunit beta-like protein OS=Saccharomyces cerevisiae (strain ATCC 204508 / S288c) GN=ASC1 PE=1 SV=4	6.90e-07	59.38%
gnl|TC-DB|P38011|8.A.92.1.3	g5569.t1	Accessory factors involved in transport (TC 8)	67.3958	Guanine nucleotide-binding protein subunit beta-like protein OS=Saccharomyces cerevisiae (strain ATCC 204508 / S288c) GN=ASC1 PE=1 SV=4	4.98e-12	21.42%
gnl|TC-DB|P38356|8.A.30.2.1	g4349.t1	Accessory factors involved in transport (TC 8)	137.502	METAL HOMEOSTATIS PROTEIN BSD2 - Saccharomyces cerevisiae (Baker's yeast).	1.72e-36	36.19%
gnl|TC-DB|P42658|8.A.51.1.1	g5932.t1	Accessory factors involved in transport (TC 8)	66.2402	Dipeptidyl aminopeptidase-like protein 6 OS=Homo sapiens GN=DPP6 PE=1 SV=2	4.23e-11	27.86%
gnl|TC-DB|P48349|8.A.98.1.8	g6474.t1	Accessory factors involved in transport (TC 8)	340.502	14-3-3-like protein GF14 lambda OS=Arabidopsis thaliana GN=GRF6 PE=1 SV=1	3.65e-119	86.57%
gnl|TC-DB|P48349|8.A.98.1.8	g7033.t1	Accessory factors involved in transport (TC 8)	331.643	14-3-3-like protein GF14 lambda OS=Arabidopsis thaliana GN=GRF6 PE=1 SV=1	1.15e-115	84.25%
gnl|TC-DB|P49177|8.A.92.1.2	g3614.t1	Accessory factors involved in transport (TC 8)	51.2174	Guanine nucleotide-binding protein subunit beta OS=Arabidopsis thaliana GN=GB1 PE=1 SV=1	4.71e-07	54.78%
gnl|TC-DB|P49177|8.A.92.1.2	g775.t1	Accessory factors involved in transport (TC 8)	53.5286	Guanine nucleotide-binding protein subunit beta OS=Arabidopsis thaliana GN=GB1 PE=1 SV=1	1.14e-07	40.58%
gnl|TC-DB|P53173|8.A.61.1.1	g2913.t1	Accessory factors involved in transport (TC 8)	183.341	ER-derived vesicles protein ERV14 OS=Saccharomyces cerevisiae (strain ATCC 204508 / S288c) GN=ERV14 PE=1 SV=3	6.08e-61	96.40%
gnl|TC-DB|P53252|8.A.148.1.1	g2806.t1	Accessory factors involved in transport (TC 8)	419.853	Sphingolipid long chain base-responsive protein PIL1 OS=Saccharomyces cerevisiae (strain ATCC 204508 / S288c) OX=559292 GN=PIL1 PE=1 SV=1	9.47e-148	79.77%
gnl|TC-DB|P53252|8.A.148.1.1	g288.t1	Accessory factors involved in transport (TC 8)	224.557	Sphingolipid long chain base-responsive protein PIL1 OS=Saccharomyces cerevisiae (strain ATCC 204508 / S288c) OX=559292 GN=PIL1 PE=1 SV=1	1.64e-70	62.92%
gnl|TC-DB|P54646|8.A.104.1.1	g2975.t1	Accessory factors involved in transport (TC 8)	65.0846	5'-AMP-activated protein kinase catalytic subunit alpha-2 OS=Homo sapiens OX=9606 GN=PRKAA2 PE=1 SV=2	9.29e-13	33.51%
gnl|TC-DB|P54646|8.A.104.1.1	g4027.t1	Accessory factors involved in transport (TC 8)	371.318	5'-AMP-activated protein kinase catalytic subunit alpha-2 OS=Homo sapiens OX=9606 GN=PRKAA2 PE=1 SV=2	1.45e-120	40.45%
gnl|TC-DB|P54646|8.A.104.1.1	g4680.t1	Accessory factors involved in transport (TC 8)	61.6178	5'-AMP-activated protein kinase catalytic subunit alpha-2 OS=Homo sapiens OX=9606 GN=PRKAA2 PE=1 SV=2	1.63e-09	14.32%
gnl|TC-DB|P54646|8.A.104.1.1	g6141.t1	Accessory factors involved in transport (TC 8)	130.954	5'-AMP-activated protein kinase catalytic subunit alpha-2 OS=Homo sapiens OX=9606 GN=PRKAA2 PE=1 SV=2	1.78e-31	18.53%
gnl|TC-DB|P54646|8.A.104.1.1	g7124.t1	Accessory factors involved in transport (TC 8)	238.039	5'-AMP-activated protein kinase catalytic subunit alpha-2 OS=Homo sapiens OX=9606 GN=PRKAA2 PE=1 SV=2	5.99e-68	26.18%
gnl|TC-DB|P54646|8.A.104.1.1	g8452.t1	Accessory factors involved in transport (TC 8)	68.1662	5'-AMP-activated protein kinase catalytic subunit alpha-2 OS=Homo sapiens OX=9606 GN=PRKAA2 PE=1 SV=2	2.49e-12	30.86%
gnl|TC-DB|P54646|8.A.104.1.1	g258.t1	Accessory factors involved in transport (TC 8)	144.05	5'-AMP-activated protein kinase catalytic subunit alpha-2 OS=Homo sapiens OX=9606 GN=PRKAA2 PE=1 SV=2	6.27e-36	22.22%
gnl|TC-DB|P54646|8.A.104.1.1	g575.t1	Accessory factors involved in transport (TC 8)	51.2174	5'-AMP-activated protein kinase catalytic subunit alpha-2 OS=Homo sapiens OX=9606 GN=PRKAA2 PE=1 SV=2	1.82e-06	22.52%
gnl|TC-DB|P62158|8.A.82.1.1	g2935.t1	Accessory factors involved in transport (TC 8)	263.848	Calmodulin OS=Homo sapiens GN=CALM1 PE=1 SV=2	2.15e-92	100.00%
gnl|TC-DB|P62158|8.A.82.1.1	g3067.t1	Accessory factors involved in transport (TC 8)	59.6918	Calmodulin OS=Homo sapiens GN=CALM1 PE=1 SV=2	9.24e-12	72.25%
gnl|TC-DB|P62158|8.A.82.1.1	g4720.t1	Accessory factors involved in transport (TC 8)	126.716	Calmodulin OS=Homo sapiens GN=CALM1 PE=1 SV=2	5.01e-39	100.00%
gnl|TC-DB|P62879|8.A.92.1.7	g4634.t1	Accessory factors involved in transport (TC 8)	63.929	Guanine nucleotide-binding protein G(I)/G(S)/G(T) subunit beta-2 OS=Homo sapiens OX=9606 GN=GNB2 PE=1 SV=3	3.25e-11	57.40%
gnl|TC-DB|P62879|8.A.92.1.7	g5568.t1	Accessory factors involved in transport (TC 8)	62.3882	Guanine nucleotide-binding protein G(I)/G(S)/G(T) subunit beta-2 OS=Homo sapiens OX=9606 GN=GNB2 PE=1 SV=3	6.27e-11	78.06%
gnl|TC-DB|P62879|8.A.92.1.7	g319.t1	Accessory factors involved in transport (TC 8)	58.151	Guanine nucleotide-binding protein G(I)/G(S)/G(T) subunit beta-2 OS=Homo sapiens OX=9606 GN=GNB2 PE=1 SV=3	1.04e-09	56.67%
gnl|TC-DB|P62879|8.A.92.1.7	g967.t1	Accessory factors involved in transport (TC 8)	53.5286	Guanine nucleotide-binding protein G(I)/G(S)/G(T) subunit beta-2 OS=Homo sapiens OX=9606 GN=GNB2 PE=1 SV=3	1.93e-07	31.14%
gnl|TC-DB|P62879|8.A.92.1.7	g1031.t1	Accessory factors involved in transport (TC 8)	474.937	Guanine nucleotide-binding protein G(I)/G(S)/G(T) subunit beta-2 OS=Homo sapiens OX=9606 GN=GNB2 PE=1 SV=3	2.20e-169	95.26%
gnl|TC-DB|P62942|8.A.11.1.2	g2903.t1	Accessory factors involved in transport (TC 8)	79.7221	Peptidyl-prolyl cis-trans isomerase FKBP1A OS=Homo sapiens GN=FKBP1A PE=1 SV=2	6.60e-20	50.00%
gnl|TC-DB|P62942|8.A.11.1.2	g157.t1	Accessory factors involved in transport (TC 8)	88.1965	Peptidyl-prolyl cis-trans isomerase FKBP1A OS=Homo sapiens GN=FKBP1A PE=1 SV=2	2.33e-21	21.96%
gnl|TC-DB|P62942|8.A.11.1.2	g8318.t1	Accessory factors involved in transport (TC 8)	67.0106	Peptidyl-prolyl cis-trans isomerase FKBP1A OS=Homo sapiens GN=FKBP1A PE=1 SV=2	7.51e-16	96.36%
gnl|TC-DB|P63144|8.A.5.1.3	g3489.t1	Accessory factors involved in transport (TC 8)	95.1301	Voltage-gated potassium channel subunit beta-1 - Rattus norvegicus (Rat).	5.65e-21	52.04%
gnl|TC-DB|P63144|8.A.5.1.3	g4895.t1	Accessory factors involved in transport (TC 8)	335.88	Voltage-gated potassium channel subunit beta-1 - Rattus norvegicus (Rat).	1.09e-113	95.77%
gnl|TC-DB|P63144|8.A.5.1.3	g1444.t1	Accessory factors involved in transport (TC 8)	322.398	Voltage-gated potassium channel subunit beta-1 - Rattus norvegicus (Rat).	1.16e-108	97.92%
gnl|TC-DB|P63244|8.A.92.1.4	g5106.t1	Accessory factors involved in transport (TC 8)	60.4622	Receptor of activated protein C kinase 1 OS=Homo sapiens OX=9606 GN=RACK1 PE=1 SV=3	4.26e-10	54.53%
gnl|TC-DB|P63244|8.A.92.1.4	g6610.t1	Accessory factors involved in transport (TC 8)	495.352	Receptor of activated protein C kinase 1 OS=Homo sapiens OX=9606 GN=RACK1 PE=1 SV=3	1.93e-178	98.73%
gnl|TC-DB|P63244|8.A.92.1.4	g821.t1	Accessory factors involved in transport (TC 8)	61.6178	Receptor of activated protein C kinase 1 OS=Homo sapiens OX=9606 GN=RACK1 PE=1 SV=3	4.78e-10	23.30%
gnl|TC-DB|P77735|8.A.5.1.6	g1931.t1	Accessory factors involved in transport (TC 8)	91.2781	Uncharacterized oxidoreductase YajO OS=Escherichia coli (strain K12) GN=yajO PE=3 SV=2	1.92e-21	74.11%
gnl|TC-DB|P77735|8.A.5.1.6	g5307.t1	Accessory factors involved in transport (TC 8)	70.8626	Uncharacterized oxidoreductase YajO OS=Escherichia coli (strain K12) GN=yajO PE=3 SV=2	5.55e-14	72.82%
gnl|TC-DB|P77735|8.A.5.1.6	g6870.t1	Accessory factors involved in transport (TC 8)	266.929	Uncharacterized oxidoreductase YajO OS=Escherichia coli (strain K12) GN=yajO PE=3 SV=2	1.04e-87	94.68%
gnl|TC-DB|P77735|8.A.5.1.6	g612.t1	Accessory factors involved in transport (TC 8)	110.538	Uncharacterized oxidoreductase YajO OS=Escherichia coli (strain K12) GN=yajO PE=3 SV=2	2.03e-28	70.21%
gnl|TC-DB|P77735|8.A.5.1.6	g965.t1	Accessory factors involved in transport (TC 8)	54.6842	Uncharacterized oxidoreductase YajO OS=Escherichia coli (strain K12) GN=yajO PE=3 SV=2	1.14e-07	22.23%
gnl|TC-DB|P77735|8.A.5.1.6	g1083.t1	Accessory factors involved in transport (TC 8)	73.1738	Uncharacterized oxidoreductase YajO OS=Escherichia coli (strain K12) GN=yajO PE=3 SV=2	2.58e-14	52.91%
gnl|TC-DB|P80874|8.A.5.1.4	g1853.t1	Accessory factors involved in transport (TC 8)	63.1586	General stress protein 69 OS=Bacillus subtilis (strain 168) GN=yhdN PE=1 SV=2	2.70e-11	48.77%
gnl|TC-DB|P80874|8.A.5.1.4	g1984.t1	Accessory factors involved in transport (TC 8)	73.1738	General stress protein 69 OS=Bacillus subtilis (strain 168) GN=yhdN PE=1 SV=2	5.88e-14	25.03%
gnl|TC-DB|P80874|8.A.5.1.4	g2068.t1	Accessory factors involved in transport (TC 8)	67.3958	General stress protein 69 OS=Bacillus subtilis (strain 168) GN=yhdN PE=1 SV=2	9.79e-13	71.73%
gnl|TC-DB|P80874|8.A.5.1.4	g2357.t1	Accessory factors involved in transport (TC 8)	72.7886	General stress protein 69 OS=Bacillus subtilis (strain 168) GN=yhdN PE=1 SV=2	1.67e-14	43.07%
gnl|TC-DB|P80874|8.A.5.1.4	g2883.t1	Accessory factors involved in transport (TC 8)	48.9062	General stress protein 69 OS=Bacillus subtilis (strain 168) GN=yhdN PE=1 SV=2	1.09e-06	52.94%
gnl|TC-DB|P80874|8.A.5.1.4	g3482.t1	Accessory factors involved in transport (TC 8)	70.8626	General stress protein 69 OS=Bacillus subtilis (strain 168) GN=yhdN PE=1 SV=2	2.01e-13	45.45%
gnl|TC-DB|P80874|8.A.5.1.4	g4322.t1	Accessory factors involved in transport (TC 8)	79.7221	General stress protein 69 OS=Bacillus subtilis (strain 168) GN=yhdN PE=1 SV=2	5.18e-17	58.20%
gnl|TC-DB|P80874|8.A.5.1.4	g6173.t1	Accessory factors involved in transport (TC 8)	52.7582	General stress protein 69 OS=Bacillus subtilis (strain 168) GN=yhdN PE=1 SV=2	6.90e-08	52.11%
gnl|TC-DB|P80874|8.A.5.1.4	g6175.t1	Accessory factors involved in transport (TC 8)	58.9214	General stress protein 69 OS=Bacillus subtilis (strain 168) GN=yhdN PE=1 SV=2	3.75e-10	71.38%
gnl|TC-DB|P80874|8.A.5.1.4	g6272.t1	Accessory factors involved in transport (TC 8)	60.8474	General stress protein 69 OS=Bacillus subtilis (strain 168) GN=yhdN PE=1 SV=2	6.33e-11	88.80%
gnl|TC-DB|P80874|8.A.5.1.4	g6454.t1	Accessory factors involved in transport (TC 8)	72.4034	General stress protein 69 OS=Bacillus subtilis (strain 168) GN=yhdN PE=1 SV=2	1.96e-14	88.58%
gnl|TC-DB|P80874|8.A.5.1.4	g7111.t1	Accessory factors involved in transport (TC 8)	48.521	General stress protein 69 OS=Bacillus subtilis (strain 168) GN=yhdN PE=1 SV=2	2.12e-06	37.37%
gnl|TC-DB|P80874|8.A.5.1.4	g7785.t1	Accessory factors involved in transport (TC 8)	93.9745	General stress protein 69 OS=Bacillus subtilis (strain 168) GN=yhdN PE=1 SV=2	5.45e-21	51.28%
gnl|TC-DB|P80874|8.A.5.1.4	g7918.t1	Accessory factors involved in transport (TC 8)	62.7734	General stress protein 69 OS=Bacillus subtilis (strain 168) GN=yhdN PE=1 SV=2	2.47e-11	57.93%
gnl|TC-DB|P80874|8.A.5.1.4	g7930.t1	Accessory factors involved in transport (TC 8)	77.7962	General stress protein 69 OS=Bacillus subtilis (strain 168) GN=yhdN PE=1 SV=2	2.71e-16	61.73%
gnl|TC-DB|P80874|8.A.5.1.4	g8164.t1	Accessory factors involved in transport (TC 8)	77.411	General stress protein 69 OS=Bacillus subtilis (strain 168) GN=yhdN PE=1 SV=2	2.73e-16	55.37%
gnl|TC-DB|P84074|8.A.82.2.8	g3714.t1	Accessory factors involved in transport (TC 8)	54.6842	Neuron-specific calcium-binding protein hippocalcin OS=Homo sapiens OX=9606 GN=HPCA PE=1 SV=2	2.08e-08	15.59%
gnl|TC-DB|P84074|8.A.82.2.8	g3821.t1	Accessory factors involved in transport (TC 8)	233.802	Neuron-specific calcium-binding protein hippocalcin OS=Homo sapiens OX=9606 GN=HPCA PE=1 SV=2	4.30e-79	96.32%
gnl|TC-DB|PBP26616.1|8.A.109.1.4	g5533.t1	Accessory factors involved in transport (TC 8)	288.115	putative Protein lunapark-B [Diplocarpon rosae]	2.53e-95	100.00%
gnl|TC-DB|PRP85763.1|8.A.107.3.1	g5816.t1	Accessory factors involved in transport (TC 8)	79.337	hypothetical protein PROFUN_06357 [Planoprotostelium fungivorum]	3.54e-16	73.79%
gnl|TC-DB|PUU76581.1|8.A.128.5.2	g2016.t1	Accessory factors involved in transport (TC 8)	78.5666	hypothetical protein B9Z19DRAFT_245036 [Tuber borchii]	5.95e-17	56.78%
gnl|TC-DB|PUU76581.1|8.A.128.5.2	g2762.t1	Accessory factors involved in transport (TC 8)	73.559	hypothetical protein B9Z19DRAFT_245036 [Tuber borchii]	1.47e-15	72.69%
gnl|TC-DB|PUU76581.1|8.A.128.5.2	g4580.t1	Accessory factors involved in transport (TC 8)	58.5362	hypothetical protein B9Z19DRAFT_245036 [Tuber borchii]	1.03e-09	34.20%
gnl|TC-DB|PUU76581.1|8.A.128.5.2	g5379.t1	Accessory factors involved in transport (TC 8)	58.9214	hypothetical protein B9Z19DRAFT_245036 [Tuber borchii]	2.19e-09	23.38%
gnl|TC-DB|Q1K6Y1|8.A.125.1.4	g1312.t1	Accessory factors involved in transport (TC 8)	833.943	ClpTM1 domain-containing protein OS=Neurospora crassa (strain ATCC 24698 / 74-OR23-1A / CBS 708.71 / DSM 1257 / FGSC 987) OX=367110 GN=NCU06710 PE=4 SV=1	0	98.95%
gnl|TC-DB|Q5AW73|8.A.65.1.3	g5893.t1	Accessory factors involved in transport (TC 8)	300.827	Uncharacterized protein OS=Emericella nidulans (strain FGSC A4 / ATCC 38163 / CBS 112.46 / NRRL 194 / M139) GN=AN7457.2 PE=4 SV=1	1.90e-100	79.94%
gnl|TC-DB|Q7S303|8.A.111.1.3	g3914.t1	Accessory factors involved in transport (TC 8)	169.474	DUF1183 domain-containing protein OS=Neurospora crassa (strain ATCC 24698 / 74-OR23-1A / CBS 708.71 / DSM 1257 / FGSC 987) OX=367110 GN=NCU07545 PE=4 SV=1	5.13e-50	95.98%
gnl|TC-DB|Q7SGY8|8.A.52.1.5	g2712.t1	Accessory factors involved in transport (TC 8)	319.316	Deubiquitination-protection protein dph1 OS=Neurospora crassa (strain ATCC 24698 / 74-OR23-1A / CBS 708.71 / DSM 1257 / FGSC 987) GN=NCU03028 PE=4 SV=2	1.82e-105	99.11%
gnl|TC-DB|Q7X843|8.A.112.1.6	g2604.t1	Accessory factors involved in transport (TC 8)	55.8398	RING-H2 finger protein ATL48 OS=Arabidopsis thaliana OX=3702 GN=ATL48 PE=1 SV=2	1.34e-08	16.21%
gnl|TC-DB|Q7X843|8.A.112.1.6	g4711.t1	Accessory factors involved in transport (TC 8)	49.6766	RING-H2 finger protein ATL48 OS=Arabidopsis thaliana OX=3702 GN=ATL48 PE=1 SV=2	1.71e-06	8.38%
gnl|TC-DB|Q7X843|8.A.112.1.6	g6910.t1	Accessory factors involved in transport (TC 8)	43.8986	RING-H2 finger protein ATL48 OS=Arabidopsis thaliana OX=3702 GN=ATL48 PE=1 SV=2	2.26e-06	23.64%
gnl|TC-DB|Q7X843|8.A.112.1.6	g7270.t1	Accessory factors involved in transport (TC 8)	57.7658	RING-H2 finger protein ATL48 OS=Arabidopsis thaliana OX=3702 GN=ATL48 PE=1 SV=2	3.66e-09	28.60%
gnl|TC-DB|Q7ZWP6|8.A.91.1.3	g4199.t1	Accessory factors involved in transport (TC 8)	91.2781	MGC53161 protein OS=Xenopus laevis GN=stx7 PE=2 SV=1	5.58e-22	88.89%
gnl|TC-DB|Q8A1G3|8.A.9.1.3	g4319.t1	Accessory factors involved in transport (TC 8)	65.0846	Alpha-amylase SusG OS=Bacteroides thetaiotaomicron (strain ATCC 29148 / DSM 2079 / NCTC 10582 / E50 / VPI-5482) OX=226186 GN=susG PE=1 SV=1	2.95e-11	17.25%
gnl|TC-DB|Q8IUH4|8.A.114.1.7	g662.t1	Accessory factors involved in transport (TC 8)	229.565	Probable palmitoyltransferase ZDHHC13 OS=Homo sapiens GN=ZDHHC13 PE=2 SV=3	4.36e-66	74.97%
gnl|TC-DB|Q8J0D3|8.A.40.2.1	g3662.t1	Accessory factors involved in transport (TC 8)	218.394	Tetraspanin OS=Neurospora crassa GN=PLS1 PE=4 SV=1	4.62e-72	98.65%
gnl|TC-DB|Q8N0W4|8.A.117.1.3	g1742.t1	Accessory factors involved in transport (TC 8)	140.969	Neuroligin-4, X-linked OS=Homo sapiens OX=9606 GN=NLGN4X PE=1 SV=1	1.56e-35	61.81%
gnl|TC-DB|Q8N0W4|8.A.117.1.3	g1871.t1	Accessory factors involved in transport (TC 8)	142.51	Neuroligin-4, X-linked OS=Homo sapiens OX=9606 GN=NLGN4X PE=1 SV=1	9.71e-36	97.72%
gnl|TC-DB|Q8N0W4|8.A.117.1.3	g3725.t1	Accessory factors involved in transport (TC 8)	163.696	Neuroligin-4, X-linked OS=Homo sapiens OX=9606 GN=NLGN4X PE=1 SV=1	5.22e-43	90.51%
gnl|TC-DB|Q8N0W4|8.A.117.1.3	g4351.t1	Accessory factors involved in transport (TC 8)	113.62	Neuroligin-4, X-linked OS=Homo sapiens OX=9606 GN=NLGN4X PE=1 SV=1	4.30e-27	95.14%
gnl|TC-DB|Q8N0W4|8.A.117.1.3	g5149.t1	Accessory factors involved in transport (TC 8)	145.976	Neuroligin-4, X-linked OS=Homo sapiens OX=9606 GN=NLGN4X PE=1 SV=1	8.21e-37	58.22%
gnl|TC-DB|Q8N0W4|8.A.117.1.3	g5857.t1	Accessory factors involved in transport (TC 8)	149.058	Neuroligin-4, X-linked OS=Homo sapiens OX=9606 GN=NLGN4X PE=1 SV=1	5.44e-38	99.82%
gnl|TC-DB|Q8N608|8.A.51.1.2	g6834.t1	Accessory factors involved in transport (TC 8)	257.299	Inactive dipeptidyl peptidase 10 OS=Homo sapiens GN=DPP10 PE=1 SV=2	2.01e-74	85.14%
gnl|TC-DB|Q8N608|8.A.51.1.2	g730.t1	Accessory factors involved in transport (TC 8)	53.5286	Inactive dipeptidyl peptidase 10 OS=Homo sapiens GN=DPP10 PE=1 SV=2	2.53e-07	34.94%
gnl|TC-DB|Q8N608|8.A.51.1.2	g1063.t1	Accessory factors involved in transport (TC 8)	270.011	Inactive dipeptidyl peptidase 10 OS=Homo sapiens GN=DPP10 PE=1 SV=2	5.77e-78	75.00%
gnl|TC-DB|Q8NI08|8.A.126.1.1	g6405.t1	Accessory factors involved in transport (TC 8)	55.0694	Nuclear receptor coactivator 7 OS=Homo sapiens OX=9606 GN=NCOA7 PE=1 SV=2	1.33e-08	69.72%
gnl|TC-DB|Q8TAV4|8.A.21.1.3	g2055.t1	Accessory factors involved in transport (TC 8)	129.798	Stomatin-like protein 3 OS=Homo sapiens GN=STOML3 PE=2 SV=1	3.93e-35	73.10%
gnl|TC-DB|Q8TDJ6|8.A.16.4.3	g5728.t1	Accessory factors involved in transport (TC 8)	144.821	DmX-like protein 2 OS=Homo sapiens OX=9606 GN=DMXL2 PE=1 SV=2	1.16e-34	27.45%
gnl|TC-DB|Q9BYB0|8.A.28.1.7	g1034.t1	Accessory factors involved in transport (TC 8)	50.8322	SH3 and multiple ankyrin repeat domains protein 3 OS=Homo sapiens OX=9606 GN=SHANK3 PE=1 SV=3	1.49e-06	10.93%
gnl|TC-DB|Q9LIC2|8.A.68.1.2	g4668.t1	Accessory factors involved in transport (TC 8)	456.833	Multispanning membrane protein-like OS=Arabidopsis thaliana GN=TMN7 PE=4 SV=1	9.63e-153	96.98%
gnl|TC-DB|Q9UEF7|8.A.49.1.1	g5005.t1	Accessory factors involved in transport (TC 8)	256.144	Klotho OS=Homo sapiens GN=KL PE=1 SV=2	7.98e-76	98.53%
gnl|TC-DB|Q9UKQ2|8.A.77.1.3	g4299.t1	Accessory factors involved in transport (TC 8)	120.553	Disintegrin and metalloproteinase domain-containing protein 28 OS=Homo sapiens GN=ADAM28 PE=2 SV=3	4.68e-28	45.41%
gnl|TC-DB|Q9ULH0|8.A.28.1.8	g5211.t1	Accessory factors involved in transport (TC 8)	95.9005	Kinase D-interacting substrate of 220 kDa OS=Homo sapiens OX=9606 GN=KIDINS220 PE=1 SV=3	1.08e-19	13.39%
gnl|TC-DB|Q9ULH0|8.A.28.1.8	g8058.t1	Accessory factors involved in transport (TC 8)	104.76	Kinase D-interacting substrate of 220 kDa OS=Homo sapiens OX=9606 GN=KIDINS220 PE=1 SV=3	1.43e-22	21.25%
gnl|TC-DB|Q9ULH0|8.A.28.1.8	g8185.t1	Accessory factors involved in transport (TC 8)	97.8265	Kinase D-interacting substrate of 220 kDa OS=Homo sapiens OX=9606 GN=KIDINS220 PE=1 SV=3	1.09e-20	25.90%
gnl|TC-DB|Q9UPN3|8.A.66.1.8	g6603.t1	Accessory factors involved in transport (TC 8)	58.9214	Microtubule-actin cross-linking factor 1, isoforms 1/2/3/5 OS=Homo sapiens OX=9606 GN=MACF1 PE=1 SV=4	7.12e-09	19.47%
gnl|TC-DB|Q9VVI3|8.A.30.1.5	g2483.t1	Accessory factors involved in transport (TC 8)	104.76	E3 ubiquitin-protein ligase Nedd-4 OS=Drosophila melanogaster OX=7227 GN=Nedd4 PE=1 SV=2	2.24e-22	20.99%
gnl|TC-DB|Q9VVI3|8.A.30.1.5	g1504.t1	Accessory factors involved in transport (TC 8)	97.0561	E3 ubiquitin-protein ligase Nedd-4 OS=Drosophila melanogaster OX=7227 GN=Nedd4 PE=1 SV=2	2.89e-20	31.52%
gnl|TC-DB|Q9W3H7|8.A.24.1.8	g2028.t1	Accessory factors involved in transport (TC 8)	102.064	RE21473p OS=Drosophila melanogaster GN=sdt PE=1 SV=2	5.15e-25	80.27%
gnl|TC-DB|Q9W3H7|8.A.24.1.8	g6551.t1	Accessory factors involved in transport (TC 8)	72.4034	RE21473p OS=Drosophila melanogaster GN=sdt PE=1 SV=2	4.43e-13	16.31%
gnl|TC-DB|Q9Y5K6|8.A.34.1.5	g6202.t1	Accessory factors involved in transport (TC 8)	55.4546	CD2-associated protein OS=Homo sapiens OX=9606 GN=CD2AP PE=1 SV=1	1.18e-07	13.30%
gnl|TC-DB|Q9Y5K6|8.A.34.1.5	g7015.t1	Accessory factors involved in transport (TC 8)	69.3218	CD2-associated protein OS=Homo sapiens OX=9606 GN=CD2AP PE=1 SV=1	3.58e-12	18.50%
gnl|TC-DB|Q9Y397|8.A.114.1.5	g3426.t1	Accessory factors involved in transport (TC 8)	146.362	Palmitoyltransferase ZDHHC9 OS=Homo sapiens OX=9606 GN=ZDHHC9 PE=1 SV=2	9.12e-40	49.14%
gnl|TC-DB|Q56A06|8.A.95.1.3	g8472.t1	Accessory factors involved in transport (TC 8)	48.1358	Transmembrane and TPR repeat-containing protein 2 OS=Mus musculus GN=Tmtc2 PE=2 SV=1	9.72e-06	35.88%
gnl|TC-DB|Q56A06|8.A.95.1.3	g8493.t1	Accessory factors involved in transport (TC 8)	50.447	Transmembrane and TPR repeat-containing protein 2 OS=Mus musculus GN=Tmtc2 PE=2 SV=1	4.10e-06	19.69%
gnl|TC-DB|Q84VJ0|8.A.21.2.3	g1909.t1	Accessory factors involved in transport (TC 8)	315.849	Prohibitin protein Wph OS=Triticum aestivum PE=2 SV=1	6.14e-109	93.21%
gnl|TC-DB|Q84VJ0|8.A.21.2.3	g5914.t1	Accessory factors involved in transport (TC 8)	263.462	Prohibitin protein Wph OS=Triticum aestivum PE=2 SV=1	6.94e-88	76.72%
gnl|TC-DB|Q86TI0|8.A.87.1.4	g4274.t1	Accessory factors involved in transport (TC 8)	135.961	TBC1 domain family member 1 OS=Homo sapiens GN=TBC1D1 PE=1 SV=2	1.49e-32	22.40%
gnl|TC-DB|Q86TI0|8.A.87.1.4	g797.t1	Accessory factors involved in transport (TC 8)	83.1889	TBC1 domain family member 1 OS=Homo sapiens GN=TBC1D1 PE=1 SV=2	3.50e-16	28.04%
gnl|TC-DB|Q86UE6|8.A.43.1.11	g2067.t1	Accessory factors involved in transport (TC 8)	50.447	Leucine-rich repeat transmembrane neuronal protein 1 OS=Homo sapiens OX=9606 GN=LRRTM1 PE=2 SV=2	1.38e-06	35.11%
gnl|TC-DB|Q86Z14|8.A.49.1.2	g6865.t1	Accessory factors involved in transport (TC 8)	124.79	Beta-klotho OS=Homo sapiens GN=KLB PE=1 SV=1	8.05e-30	73.49%
gnl|TC-DB|Q86Z14|8.A.49.1.2	g7551.t1	Accessory factors involved in transport (TC 8)	147.132	Beta-klotho OS=Homo sapiens GN=KLB PE=1 SV=1	6.05e-37	71.84%
gnl|TC-DB|Q86Z14|8.A.49.1.2	g7894.t1	Accessory factors involved in transport (TC 8)	236.498	Beta-klotho OS=Homo sapiens GN=KLB PE=1 SV=1	8.26e-69	97.84%
gnl|TC-DB|Q96HE7|8.A.141.1.1	g1656.t1	Accessory factors involved in transport (TC 8)	236.498	ERO1-like protein alpha OS=Homo sapiens OX=9606 GN=ERO1A PE=1 SV=2	1.26e-71	80.14%
gnl|TC-DB|Q96HU1|8.A.87.1.5	g4470.t1	Accessory factors involved in transport (TC 8)	153.68	Small G protein signaling modulator 3 OS=Homo sapiens OX=9606 GN=SGSM3 PE=1 SV=1	2.55e-38	21.76%
gnl|TC-DB|Q96HU1|8.A.87.1.5	g7867.t1	Accessory factors involved in transport (TC 8)	169.859	Small G protein signaling modulator 3 OS=Homo sapiens OX=9606 GN=SGSM3 PE=1 SV=1	1.87e-43	26.67%
gnl|TC-DB|Q96HU1|8.A.87.1.5	g8160.t1	Accessory factors involved in transport (TC 8)	105.531	Small G protein signaling modulator 3 OS=Homo sapiens OX=9606 GN=SGSM3 PE=1 SV=1	3.15e-23	35.16%
gnl|TC-DB|Q00610|8.A.137.1.1	g1064.t1	Accessory factors involved in transport (TC 8)	341.658	Clathrin heavy chain 1 OS=Homo sapiens OX=9606 GN=CLTC PE=1 SV=5	1.95e-106	100.00%
gnl|TC-DB|Q00610|8.A.137.1.1	g1066.t1	Accessory factors involved in transport (TC 8)	1562.36	Clathrin heavy chain 1 OS=Homo sapiens OX=9606 GN=CLTC PE=1 SV=5	0	95.42%
gnl|TC-DB|Q01484|8.A.28.1.1	g1818.t1	Accessory factors involved in transport (TC 8)	104.76	Ankyrin-2 - Homo sapiens (Human).	2.84e-23	89.82%
gnl|TC-DB|Q01484|8.A.28.1.1	g2544.t1	Accessory factors involved in transport (TC 8)	72.7886	Ankyrin-2 - Homo sapiens (Human).	5.61e-14	67.73%
gnl|TC-DB|Q01484|8.A.28.1.1	g3365.t1	Accessory factors involved in transport (TC 8)	97.0561	Ankyrin-2 - Homo sapiens (Human).	1.64e-20	46.05%
gnl|TC-DB|Q01484|8.A.28.1.1	g798.t1	Accessory factors involved in transport (TC 8)	51.6026	Ankyrin-2 - Homo sapiens (Human).	2.71e-06	12.42%
gnl|TC-DB|Q01484|8.A.28.1.1	g1255.t1	Accessory factors involved in transport (TC 8)	55.8398	Ankyrin-2 - Homo sapiens (Human).	1.90e-09	46.46%
gnl|TC-DB|Q01590|8.A.91.1.10	g7919.t1	Accessory factors involved in transport (TC 8)	201.83	Integral membrane protein SED5 OS=Saccharomyces cerevisiae (strain ATCC 204508 / S288c) OX=559292 GN=SED5 PE=1 SV=1	1.16e-62	98.43%
gnl|TC-DB|Q04947|8.A.102.1.4	g562.t1	Accessory factors involved in transport (TC 8)	62.7734	Reticulon-like protein 1 OS=Saccharomyces cerevisiae (strain ATCC 204508 / S288c) OX=559292 GN=RTN1 PE=1 SV=1	3.05e-11	73.20%
gnl|TC-DB|Q07837|8.A.9.1.2	g7059.t1	Accessory factors involved in transport (TC 8)	198.364	Neutral and basic amino acid transport protein rBAT OS=Homo sapiens GN=SLC3A1 PE=1 SV=2	2.89e-55	93.37%
gnl|TC-DB|Q07837|8.A.9.1.2	g7940.t1	Accessory factors involved in transport (TC 8)	217.624	Neutral and basic amino acid transport protein rBAT OS=Homo sapiens GN=SLC3A1 PE=1 SV=2	3.05e-62	96.80%
gnl|TC-DB|Q07837|8.A.9.1.2	g355.t1	Accessory factors involved in transport (TC 8)	243.817	Neutral and basic amino acid transport protein rBAT OS=Homo sapiens GN=SLC3A1 PE=1 SV=2	3.59e-72	91.07%
gnl|TC-DB|Q12150|8.A.6.1.1	g5016.t1	Accessory factors involved in transport (TC 8)	275.789	CHROMOSOME XII COSMID 9449 - Saccharomyces cerevisiae (Baker's yeast).	7.39e-74	24.13%
gnl|TC-DB|Q12402|8.A.108.1.1	g2989.t1	Accessory factors involved in transport (TC 8)	131.724	Protein YOP1 OS=Saccharomyces cerevisiae (strain ATCC 204508 / S288c) OX=559292 GN=YOP1 PE=1 SV=3	1.71e-39	88.17%
gnl|TC-DB|Q14677|8.A.137.1.1	g2378.t1	Accessory factors involved in transport (TC 8)	129.413	Clathrin interactor 1 OS=Homo sapiens OX=9606 GN=CLINT1 PE=1 SV=1	1.16e-31	43.59%
gnl|TC-DB|Q14677|8.A.137.1.1	g3744.t1	Accessory factors involved in transport (TC 8)	181.03	Clathrin interactor 1 OS=Homo sapiens OX=9606 GN=CLINT1 PE=1 SV=1	8.81e-50	30.90%
gnl|TC-DB|Q62420|8.A.34.1.1	g4836.t1	Accessory factors involved in transport (TC 8)	70.8626	Endophilin-A1 - Mus musculus (Mouse).	1.39e-13	51.98%
gnl|TC-DB|Q62420|8.A.34.1.1	g6521.t1	Accessory factors involved in transport (TC 8)	62.3882	Endophilin-A1 - Mus musculus (Mouse).	4.05e-10	4.59%
gnl|TC-DB|Q92609|8.A.87.2.1	g3998.t1	Accessory factors involved in transport (TC 8)	60.4622	TBC1 domain family member 5 OS=Homo sapiens OX=9606 GN=TBC1D5 PE=1 SV=1	1.26e-09	46.05%
gnl|TC-DB|Q92609|8.A.87.2.1	g268.t1	Accessory factors involved in transport (TC 8)	195.667	TBC1 domain family member 5 OS=Homo sapiens OX=9606 GN=TBC1D5 PE=1 SV=1	5.64e-53	41.34%
gnl|TC-DB|Q99469|8.A.34.1.2	g4099.t1	Accessory factors involved in transport (TC 8)	56.9954	SH3 and cysteine-rich domain-containing protein OS=Homo sapiens GN=STAC PE=1 SV=1	5.22e-09	14.15%
gnl|TC-DB|Q99653|8.A.82.1.6	g3009.t1	Accessory factors involved in transport (TC 8)	101.679	Calcineurin B homologous protein 1 OS=Homo sapiens GN=CHP1 PE=1 SV=3	8.98e-28	98.11%
gnl|TC-DB|S3D9Y7|8.A.98.1.6	g4730.t1	Accessory factors involved in transport (TC 8)	244.588	14-3-3 protein OS=Glarea lozoyensis (strain ATCC 20868 / MF5171) GN=GLAREA_10264 PE=4 SV=1	2.76e-79	91.69%
gnl|TC-DB|S3DAG4|8.A.52.1.6	g3911.t1	Accessory factors involved in transport (TC 8)	379.022	Ubiquitin-like protein OS=Glarea lozoyensis (strain ATCC 20868 / MF5171) GN=GLAREA_11146 PE=4 SV=1	2.19e-130	97.94%
gnl|TC-DB|TEY43933.1|8.A.92.1.6	g2528.t1	Accessory factors involved in transport (TC 8)	129.798	hypothetical protein BOTCAL_0360g00070 [Botryotinia calthae]	1.20e-30	52.40%
gnl|TC-DB|TEY43933.1|8.A.92.1.6	g7214.t1	Accessory factors involved in transport (TC 8)	147.132	hypothetical protein BOTCAL_0360g00070 [Botryotinia calthae]	1.15e-36	40.00%
gnl|TC-DB|TEY43933.1|8.A.92.1.6	g7356.t1	Accessory factors involved in transport (TC 8)	424.091	hypothetical protein BOTCAL_0360g00070 [Botryotinia calthae]	1.02e-136	75.20%
gnl|TC-DB|TMW43345.1|8.A.108.1.3	g1577.t1	Accessory factors involved in transport (TC 8)	79.7221	hypothetical protein DOY81_011576 [Sarcophaga bullata]	1.41e-17	42.72%
gnl|TC-DB|U3IW20|8.A.88.2.2	g1778.t1	Accessory factors involved in transport (TC 8)	51.9878	Uncharacterized protein OS=Anas platyrhynchos GN=ERP44 PE=4 SV=1	5.33e-09	61.29%
gnl|TC-DB|U3IW20|8.A.88.2.2	g3429.t1	Accessory factors involved in transport (TC 8)	60.077	Uncharacterized protein OS=Anas platyrhynchos GN=ERP44 PE=4 SV=1	2.71e-09	6.88%
gnl|TC-DB|U3IW20|8.A.88.2.2	g6443.t1	Accessory factors involved in transport (TC 8)	56.9954	Uncharacterized protein OS=Anas platyrhynchos GN=ERP44 PE=4 SV=1	3.64e-09	26.17%
gnl|TC-DB|U3IW20|8.A.88.2.2	g343.t1	Accessory factors involved in transport (TC 8)	110.153	Uncharacterized protein OS=Anas platyrhynchos GN=ERP44 PE=4 SV=1	2.62e-26	66.40%
gnl|TC-DB|W9W090|8.A.82.1.5	g632.t1	Accessory factors involved in transport (TC 8)	259.225	Uncharacterized protein OS=Cladophialophora yegresii CBS 114405 GN=A1O7_05339 PE=4 SV=1	1.14e-90	100.00%
gnl|TC-DB|WP_019258276.1|8.A.147.1.2	g3515.t1	Accessory factors involved in transport (TC 8)	95.9005	peroxiredoxin [Bacillus subtilis]	6.38e-25	83.71%
gnl|TC-DB|WP_098640325.1|8.A.146.2.2	g7480.t1	Accessory factors involved in transport (TC 8)	57.3806	LPXTG cell wall anchor domain-containing protein [Bacillus thuringiensis]	8.94e-09	29.81%
gnl|TC-DB|WP_144051564.1|8.A.144.2.1	g4527.t1	Accessory factors involved in transport (TC 8)	58.9214	M20/M25/M40 family metallo-hydrolase [Fibrisoma limi]	7.43e-10	46.75%
gnl|TC-DB|WP_144051564.1|8.A.144.2.1	g5318.t1	Accessory factors involved in transport (TC 8)	59.6918	M20/M25/M40 family metallo-hydrolase [Fibrisoma limi]	5.94e-10	43.18%
gnl|TC-DB|XP_003287819.1|8.A.136.1.8	g1550.t1	Accessory factors involved in transport (TC 8)	51.6026	hypothetical protein DICPUDRAFT_78678 [Dictyostelium purpureum]	5.40e-07	18.78%
gnl|TC-DB|XP_003718470.1|8.A.128.3.1	g5074.t1	Accessory factors involved in transport (TC 8)	252.677	uncharacterized protein MGG_00575 [Pyricularia oryzae 70-15]	2.36e-77	95.22%
gnl|TC-DB|XP_005249928.1|8.A.15.1.2	g3988.t1	Accessory factors involved in transport (TC 8)	70.8626	PREDICTED: zinc finger MIZ domain-containing protein 2 isoform X4 [Homo sapiens]	4.16e-13	57.89%
gnl|TC-DB|XP_007689658.1|8.A.128.5.8	g5261.t1	Accessory factors involved in transport (TC 8)	55.0694	hypothetical protein COCMIDRAFT_99801 [Bipolaris oryzae ATCC 44560]	9.47e-09	85.26%
gnl|TC-DB|XP_007689658.1|8.A.128.5.8	g655.t1	Accessory factors involved in transport (TC 8)	54.299	hypothetical protein COCMIDRAFT_99801 [Bipolaris oryzae ATCC 44560]	4.26e-08	51.68%
gnl|TC-DB|XP_012498450.1|8.A.128.1.7	g6153.t1	Accessory factors involved in transport (TC 8)	132.109	PREDICTED: receptor-type tyrosine-protein phosphatase H [Propithecus coquereli]	1.25e-32	49.81%
gnl|TC-DB|XP_013256913.1|8.A.128.3.4	g2167.t1	Accessory factors involved in transport (TC 8)	105.531	hypothetical protein A1O9_09489 [Exophiala aquamarina CBS 119918]	1.54e-23	52.40%
gnl|TC-DB|XP_013256913.1|8.A.128.3.4	g628.t1	Accessory factors involved in transport (TC 8)	98.9821	hypothetical protein A1O9_09489 [Exophiala aquamarina CBS 119918]	1.45e-21	38.39%
gnl|TC-DB|XP_016729487.1|8.A.112.1.8	g5117.t1	Accessory factors involved in transport (TC 8)	44.669	PREDICTED: E3 ubiquitin ligase BIG BROTHER-related [Gossypium hirsutum]	5.37e-06	26.42%
gnl|TC-DB|XP_018080333.1|8.A.23.1.26	g813.t1	Accessory factors involved in transport (TC 8)	53.5286	PREDICTED: carcinoembryonic antigen-related cell adhesion molecule 1-like [Xenopus laevis]	1.48e-07	6.48%
gnl|TC-DB|XP_018187900.1|8.A.112.2.2	g2644.t1	Accessory factors involved in transport (TC 8)	155.606	hypothetical protein L228DRAFT_248020 [Xylona heveae TC161]	1.46e-46	96.51%
gnl|TC-DB|XP_018187900.1|8.A.112.2.2	g8029.t1	Accessory factors involved in transport (TC 8)	81.6481	hypothetical protein L228DRAFT_248020 [Xylona heveae TC161]	4.72e-19	83.66%
gnl|TC-DB|XP_020500033.1|8.A.104.1.3	g4474.t1	Accessory factors involved in transport (TC 8)	84.3445	serine/threonine-protein kinase SIK3 isoform X2 [Labrus bergylta]	2.00e-16	18.16%
gnl|TC-DB|XP_020500033.1|8.A.104.1.3	g167.t1	Accessory factors involved in transport (TC 8)	175.637	serine/threonine-protein kinase SIK3 isoform X2 [Labrus bergylta]	1.03e-47	57.27%
gnl|TC-DB|XP_020500033.1|8.A.104.1.3	g8198.t1	Accessory factors involved in transport (TC 8)	209.92	serine/threonine-protein kinase SIK3 isoform X2 [Labrus bergylta]	9.26e-57	44.70%
gnl|TC-DB|XP_024349721.1|8.A.142.1.2	g3869.t1	Accessory factors involved in transport (TC 8)	61.6178	Coiled-coil domain-containing protein 47 [Echinococcus granulosus]	2.67e-10	83.64%
gnl|TC-DB|XP_024578073.1|8.A.104.1.2	g2684.t1	Accessory factors involved in transport (TC 8)	233.417	camk camkl ampk protein kinase [Plasmopara halstedii]	4.13e-65	28.65%
gnl|TC-DB|XP_024578073.1|8.A.104.1.2	g3754.t1	Accessory factors involved in transport (TC 8)	164.851	camk camkl ampk protein kinase [Plasmopara halstedii]	2.33e-43	47.85%
gnl|TC-DB|XP_024578073.1|8.A.104.1.2	g7178.t1	Accessory factors involved in transport (TC 8)	209.534	camk camkl ampk protein kinase [Plasmopara halstedii]	5.41e-57	32.94%
gnl|TC-DB|XP_024578073.1|8.A.104.1.2	g8409.t1	Accessory factors involved in transport (TC 8)	77.7962	camk camkl ampk protein kinase [Plasmopara halstedii]	1.39e-14	31.62%
gnl|TC-DB|XP_024578073.1|8.A.104.1.2	g226.t1	Accessory factors involved in transport (TC 8)	164.081	camk camkl ampk protein kinase [Plasmopara halstedii]	4.98e-43	52.45%
gnl|TC-DB|XP_025059994.1|8.A.130.2.1	g2124.t1	Accessory factors involved in transport (TC 8)	90.8929	transmembrane protein 204 isoform X3 [Alligator sinensis]	1.30e-18	57.62%
gnl|TC-DB|XP_026692289.1|8.A.132.1.5	g4562.t1	Accessory factors involved in transport (TC 8)	286.189	uncharacterized protein LOC100175941 [Ciona intestinalis]	1.49e-86	73.99%
gnl|TC-DB|XP_026692289.1|8.A.132.1.5	g7419.t1	Accessory factors involved in transport (TC 8)	97.4413	uncharacterized protein LOC100175941 [Ciona intestinalis]	2.64e-21	67.91%
gnl|TC-DB|XP_028892355.1|8.A.137.1.6	g7652.t1	Accessory factors involved in transport (TC 8)	164.851	uncharacterized protein CJI97_001725 [[Candida] auris]	3.43e-41	39.82%
gnl|TC-DB|A0DG78|9.A.6.1.2	g6903.t1	Incompletely characterized transport systems (TC 9)	128.642	Chromosome undetermined scaffold_5, whole genome shotgun sequence OS=Paramecium tetraurelia GN=GSPATT00002174001 PE=4 SV=1	2.06e-30	41.16%
gnl|TC-DB|A0DG78|9.A.6.1.2	g1076.t1	Incompletely characterized transport systems (TC 9)	165.236	Chromosome undetermined scaffold_5, whole genome shotgun sequence OS=Paramecium tetraurelia GN=GSPATT00002174001 PE=4 SV=1	1.13e-41	26.14%
gnl|TC-DB|A0LFK9|9.B.102.4.1	g2855.t1	Incompletely characterized transport systems (TC 9)	63.929	Rhodanese domain protein OS=Syntrophobacter fumaroxidans (strain DSM 10017 / MPOB) GN=Sfum_0511 PE=4 SV=1	2.46e-11	62.84%
gnl|TC-DB|A1C4R1|9.A.27.1.4	g4803.t1	Incompletely characterized transport systems (TC 9)	67.781	Putative uncharacterized protein OS=Aspergillus clavatus (strain ATCC 1007 / CBS 513.65 / DSM 816 / NCTC 3887 / NRRL 1) GN=ACLA_000900 PE=4 SV=1	1.07e-14	73.02%
gnl|TC-DB|A1C4R1|9.A.27.1.4	g5224.t1	Incompletely characterized transport systems (TC 9)	54.299	Putative uncharacterized protein OS=Aspergillus clavatus (strain ATCC 1007 / CBS 513.65 / DSM 816 / NCTC 3887 / NRRL 1) GN=ACLA_000900 PE=4 SV=1	6.93e-10	87.12%
gnl|TC-DB|A1C4R1|9.A.27.1.4	g8329.t1	Incompletely characterized transport systems (TC 9)	60.8474	Putative uncharacterized protein OS=Aspergillus clavatus (strain ATCC 1007 / CBS 513.65 / DSM 816 / NCTC 3887 / NRRL 1) GN=ACLA_000900 PE=4 SV=1	5.03e-11	21.73%
gnl|TC-DB|A1CC48|9.B.178.1.2	g707.t1	Incompletely characterized transport systems (TC 9)	541.191	N2,N2-dimethylguanosine tRNA methyltransferase, putative OS=Aspergillus clavatus (strain ATCC 1007 / CBS 513.65 / DSM 816 / NCTC 3887 / NRRL 1) GN=ACLA_060600 PE=4 SV=1	0	99.25%
gnl|TC-DB|A1CM58|9.B.199.1.4	g3133.t1	Incompletely characterized transport systems (TC 9)	221.09	UPF0220 domain protein OS=Aspergillus clavatus (strain ATCC 1007 / CBS 513.65 / DSM 816 / NCTC 3887 / NRRL 1) GN=ACLA_095780 PE=4 SV=1	8.27e-75	100.00%
gnl|TC-DB|A6QTW5|9.A.54.1.3	g1649.t1	Incompletely characterized transport systems (TC 9)	657.136	Probable lysosomal cobalamin transporter OS=Ajellomyces capsulatus (strain NAm1 / WU24) GN=HCAG_00821 PE=3 SV=1	0	99.16%
gnl|TC-DB|A8MS84|9.A.15.3.1	g5751.t1	Incompletely characterized transport systems (TC 9)	181.8	Autophagy-related protein OS=Arabidopsis thaliana GN=APG8A PE=3 SV=1	3.09e-60	80.00%
gnl|TC-DB|A9SUG7|9.A.15.3.1	g5051.t1	Incompletely characterized transport systems (TC 9)	146.747	Lactoylglutathione lyase OS=Physcomitrella patens subsp. patens GN=PHYPADRAFT_107013 PE=3 SV=1	2.31e-43	45.89%
gnl|TC-DB|A9UGY9|9.A.15.2.1	g5105.t1	Incompletely characterized transport systems (TC 9)	71.633	Autophagy protein 5 OS=Homo sapiens GN=ATG5 PE=2 SV=1	8.62e-15	88.45%
gnl|TC-DB|B8C953|9.B.115.1.5	g2247.t1	Incompletely characterized transport systems (TC 9)	145.976	Predicted protein (Fragment) OS=Thalassiosira pseudonana GN=THAPSDRAFT_36373 PE=4 SV=1	2.20e-41	74.85%
gnl|TC-DB|B8MIR9|9.B.235.1.8	g8457.t1	Incompletely characterized transport systems (TC 9)	85.8853	Uncharacterized protein OS=Talaromyces stipitatus (strain ATCC 10500 / CBS 375.48 / QM 6759 / NRRL 1006) GN=TSTA_050210 PE=4 SV=1	4.59e-21	70.59%
gnl|TC-DB|C4M0T8|9.B.314.1.1	g2553.t1	Incompletely characterized transport systems (TC 9)	141.354	Hypothetical membrane-spanning protein OS=Entamoeba histolytica OX=5759 GN=EHI_100500 PE=4 SV=1	1.42e-35	23.82%
gnl|TC-DB|C5GA03|9.B.56.2.4	g8345.t1	Incompletely characterized transport systems (TC 9)	58.151	Putative uncharacterized protein OS=Ajellomyces dermatitidis (strain ER-3 / ATCC MYA-2586) GN=BDCG_00845 PE=4 SV=1	3.69e-09	67.60%
gnl|TC-DB|C5GC38|9.B.203.1.3	g3926.t1	Incompletely characterized transport systems (TC 9)	199.519	Integral membrane protein OS=Ajellomyces dermatitidis (strain ER-3 / ATCC MYA-2586) GN=BDCG_01921 PE=4 SV=1	2.08e-61	46.58%
gnl|TC-DB|C5KRH7|9.B.149.1.7	g6420.t1	Incompletely characterized transport systems (TC 9)	75.0998	Putative uncharacterized protein OS=Perkinsus marinus (strain ATCC 50983 / TXsc) GN=Pmar_PMAR000685 PE=4 SV=1	7.47e-14	8.25%
gnl|TC-DB|C9SP96|9.B.198.1.3	g213.t1	Incompletely characterized transport systems (TC 9)	469.544	SipA3 OS=Verticillium alfalfae (strain VaMs.102 / ATCC MYA-4576 / FGSC 10136) GN=VDBG_06721 PE=4 SV=1	1.22e-152	35.85%
gnl|TC-DB|CEJ57270.1|9.B.354.2.5	g4360.t1	Incompletely characterized transport systems (TC 9)	320.087	Putative DUF124 domain protein [Penicillium brasilianum]	5.85e-102	24.09%
gnl|TC-DB|CEJ57270.1|9.B.354.2.5	g5361.t1	Incompletely characterized transport systems (TC 9)	244.202	Putative DUF124 domain protein [Penicillium brasilianum]	3.84e-81	82.03%
gnl|TC-DB|CRG88657|9.B.313.1.2	g1801.t1	Incompletely characterized transport systems (TC 9)	86.2705	4-aminobutyrate aminotransferase / (S)-3-amino-2-methylpropionate transaminase [Talaromyces islandicus]	5.58e-18	77.85%
gnl|TC-DB|CRG88657|9.B.313.1.2	g5081.t1	Incompletely characterized transport systems (TC 9)	64.3142	4-aminobutyrate aminotransferase / (S)-3-amino-2-methylpropionate transaminase [Talaromyces islandicus]	5.21e-11	75.48%
gnl|TC-DB|CRG88657|9.B.313.1.2	g5762.t1	Incompletely characterized transport systems (TC 9)	59.3066	4-aminobutyrate aminotransferase / (S)-3-amino-2-methylpropionate transaminase [Talaromyces islandicus]	2.51e-09	51.81%
gnl|TC-DB|CRG88657|9.B.313.1.2	g7234.t1	Incompletely characterized transport systems (TC 9)	72.7886	4-aminobutyrate aminotransferase / (S)-3-amino-2-methylpropionate transaminase [Talaromyces islandicus]	1.02e-13	77.14%
gnl|TC-DB|CRG88657|9.B.313.1.2	g7242.t1	Incompletely characterized transport systems (TC 9)	697.582	4-aminobutyrate aminotransferase / (S)-3-amino-2-methylpropionate transaminase [Talaromyces islandicus]	0	93.27%
gnl|TC-DB|CRG88657|9.B.313.1.2	g7415.t1	Incompletely characterized transport systems (TC 9)	115.931	4-aminobutyrate aminotransferase / (S)-3-amino-2-methylpropionate transaminase [Talaromyces islandicus]	1.31e-27	95.90%
gnl|TC-DB|CRG88657|9.B.313.1.2	g748.t1	Incompletely characterized transport systems (TC 9)	608.986	4-aminobutyrate aminotransferase / (S)-3-amino-2-methylpropionate transaminase [Talaromyces islandicus]	0	98.04%
gnl|TC-DB|CRG88657|9.B.313.1.2	g1263.t1	Incompletely characterized transport systems (TC 9)	67.3958	4-aminobutyrate aminotransferase / (S)-3-amino-2-methylpropionate transaminase [Talaromyces islandicus]	5.86e-12	42.89%
gnl|TC-DB|E4ZKA3|9.A.55.2.1	g2246.t1	Incompletely characterized transport systems (TC 9)	135.191	Putative uncharacterized protein OS=Leptosphaeria maculans (strain JN3 / isolate v23.1.3 / race Av1-4-5-6-7-8) GN=LEMA_P072060.1 PE=4 SV=1	1.76e-37	32.99%
gnl|TC-DB|E4ZKA3|9.A.55.2.1	g1612.t1	Incompletely characterized transport systems (TC 9)	76.2554	Putative uncharacterized protein OS=Leptosphaeria maculans (strain JN3 / isolate v23.1.3 / race Av1-4-5-6-7-8) GN=LEMA_P072060.1 PE=4 SV=1	7.35e-18	89.83%
gnl|TC-DB|E7Q6E0|9.B.27.5.2	g6483.t1	Incompletely characterized transport systems (TC 9)	132.88	Tvp38p OS=Saccharomyces cerevisiae (strain FostersB) GN=FOSTERSB_2992 PE=4 SV=1	1.09e-35	67.02%
gnl|TC-DB|E9F2E3|9.B.102.1.11	g598.t1	Incompletely characterized transport systems (TC 9)	335.109	YeeE/YedE family protein OS=Metarhizium anisopliae (strain ARSEF 23 / ATCC MYA-3075) GN=MAA_06341 PE=4 SV=1	7.40e-115	92.97%
gnl|TC-DB|EKG16306|9.B.313.1.4	g1700.t1	Incompletely characterized transport systems (TC 9)	80.8777	CFEM domain containing protein [Macrophomina phaseolina MS6]	3.02e-17	49.87%
gnl|TC-DB|EKG16306|9.B.313.1.4	g4266.t1	Incompletely characterized transport systems (TC 9)	165.622	CFEM domain containing protein [Macrophomina phaseolina MS6]	4.00e-47	40.43%
gnl|TC-DB|EKG16306|9.B.313.1.4	g4315.t1	Incompletely characterized transport systems (TC 9)	177.948	CFEM domain containing protein [Macrophomina phaseolina MS6]	3.19e-52	43.51%
gnl|TC-DB|EKG16306|9.B.313.1.4	g5388.t1	Incompletely characterized transport systems (TC 9)	151.754	CFEM domain containing protein [Macrophomina phaseolina MS6]	5.69e-42	43.17%
gnl|TC-DB|EKG16306|9.B.313.1.4	g5460.t1	Incompletely characterized transport systems (TC 9)	65.4698	CFEM domain containing protein [Macrophomina phaseolina MS6]	2.62e-13	60.12%
gnl|TC-DB|EKG16306|9.B.313.1.4	g7702.t1	Incompletely characterized transport systems (TC 9)	242.276	CFEM domain containing protein [Macrophomina phaseolina MS6]	6.56e-77	61.89%
gnl|TC-DB|EKG16306|9.B.313.1.4	g7904.t1	Incompletely characterized transport systems (TC 9)	115.161	CFEM domain containing protein [Macrophomina phaseolina MS6]	2.43e-30	53.74%
gnl|TC-DB|EKG16306|9.B.313.1.4	g8331.t1	Incompletely characterized transport systems (TC 9)	53.9138	CFEM domain containing protein [Macrophomina phaseolina MS6]	2.63e-10	69.05%
gnl|TC-DB|EKG16306|9.B.313.1.4	g8334.t1	Incompletely characterized transport systems (TC 9)	53.1434	CFEM domain containing protein [Macrophomina phaseolina MS6]	5.80e-08	32.09%
gnl|TC-DB|EMR72478.1|9.B.392.3.3	g2947.t1	Incompletely characterized transport systems (TC 9)	955.666	putative golgi membrane protein [Eutypa lata UCREL1]	0	88.27%
gnl|TC-DB|F4IH20|9.B.247.1.5	g7413.t1	Incompletely characterized transport systems (TC 9)	45.8246	Autophagy-like protein OS=Arabidopsis thaliana GN=At2g40313 PE=4 SV=1	5.59e-06	29.36%
gnl|TC-DB|F4IRW0|9.A.15.3.1	g5184.t1	Incompletely characterized transport systems (TC 9)	78.1814	Serine/threonine-protein kinase ATG1c OS=Arabidopsis thaliana GN=ATG1C PE=2 SV=1	8.92e-15	22.67%
gnl|TC-DB|F4IRW0|9.A.15.3.1	g5532.t1	Incompletely characterized transport systems (TC 9)	64.3142	Serine/threonine-protein kinase ATG1c OS=Arabidopsis thaliana GN=ATG1C PE=2 SV=1	8.49e-11	25.49%
gnl|TC-DB|F4IRW0|9.A.15.3.1	g7683.t1	Incompletely characterized transport systems (TC 9)	142.51	Serine/threonine-protein kinase ATG1c OS=Arabidopsis thaliana GN=ATG1C PE=2 SV=1	5.68e-35	25.25%
gnl|TC-DB|F4IRW0|9.A.15.3.1	g7718.t1	Incompletely characterized transport systems (TC 9)	58.151	Serine/threonine-protein kinase ATG1c OS=Arabidopsis thaliana GN=ATG1C PE=2 SV=1	1.95e-08	10.99%
gnl|TC-DB|F4IRW0|9.A.15.3.1	g7975.t1	Incompletely characterized transport systems (TC 9)	99.3673	Serine/threonine-protein kinase ATG1c OS=Arabidopsis thaliana GN=ATG1C PE=2 SV=1	5.12e-22	47.35%
gnl|TC-DB|F4IRW0|9.A.15.3.1	g380.t1	Incompletely characterized transport systems (TC 9)	56.6102	Serine/threonine-protein kinase ATG1c OS=Arabidopsis thaliana GN=ATG1C PE=2 SV=1	4.77e-08	17.64%
gnl|TC-DB|F6WPS3|9.B.135.2.5	g5474.t1	Incompletely characterized transport systems (TC 9)	174.866	Uncharacterized protein OS=Ciona intestinalis GN=LOC100176210 PE=4 SV=1	1.28e-52	89.57%
gnl|TC-DB|F9FB82|9.B.45.2.2	g4999.t1	Incompletely characterized transport systems (TC 9)	368.622	Uncharacterized protein OS=Fusarium oxysporum (strain Fo5176) GN=FOXB_03634 PE=4 SV=1	7.22e-123	91.43%
gnl|TC-DB|F9G0E8|9.B.247.1.4	g7204.t1	Incompletely characterized transport systems (TC 9)	317.39	Uncharacterized protein OS=Fusarium oxysporum (strain Fo5176) GN=FOXB_12130 PE=4 SV=1	4.81e-108	83.43%
gnl|TC-DB|G2QCT9|9.B.287.1.2	g7206.t1	Incompletely characterized transport systems (TC 9)	344.354	Uncharacterized protein OS=Myceliophthora thermophila (strain ATCC 42464 / BCRC 31852 / DSM 1799) OX=573729 GN=MYCTH_2315372 PE=4 SV=1	2.66e-113	43.59%
gnl|TC-DB|G2R6Y3|9.B.57.1.3	g6592.t1	Incompletely characterized transport systems (TC 9)	588.571	Uncharacterized protein OS=Thielavia terrestris (strain ATCC 38088 / NRRL 8126) GN=THITE_2116636 PE=4 SV=1	0	93.14%
gnl|TC-DB|G2SIT7|9.B.229.1.5	g4354.t1	Incompletely characterized transport systems (TC 9)	48.521	Glutamate carboxypeptidase II OS=Rhodothermus marinus SG0.5JP17-172 GN=Rhom172_0780 PE=4 SV=1	6.19e-06	53.65%
gnl|TC-DB|G2SIT7|9.B.229.1.5	g659.t1	Incompletely characterized transport systems (TC 9)	50.8322	Glutamate carboxypeptidase II OS=Rhodothermus marinus SG0.5JP17-172 GN=Rhom172_0780 PE=4 SV=1	8.59e-07	33.13%
gnl|TC-DB|G2SIT7|9.B.229.1.5	g680.t1	Incompletely characterized transport systems (TC 9)	55.0694	Glutamate carboxypeptidase II OS=Rhodothermus marinus SG0.5JP17-172 GN=Rhom172_0780 PE=4 SV=1	5.35e-08	19.73%
gnl|TC-DB|G3IME2|9.B.35.1.2	g4034.t1	Incompletely characterized transport systems (TC 9)	74.7146	5-hydroxyisourate hydrolase OS=Cricetulus griseus GN=I79_025081 PE=3 SV=1	2.08e-18	95.93%
gnl|TC-DB|G4MKH1|9.B.57.1.1	g7547.t1	Incompletely characterized transport systems (TC 9)	545.428	Uncharacterized protein OS=Magnaporthe oryzae (strain 70-15 / ATCC MYA-4617 / FGSC 8958) GN=MGG_05336 PE=4 SV=1	0	97.04%
gnl|TC-DB|G7XY82|9.B.143.5.1	g2193.t1	Incompletely characterized transport systems (TC 9)	68.9366	DUF1275 domain protein OS=Aspergillus kawachii (strain NBRC 4308) GN=AKAW_10005 PE=4 SV=1	2.14e-12	6.52%
gnl|TC-DB|G7XY82|9.B.143.5.1	g3750.t1	Incompletely characterized transport systems (TC 9)	162.155	DUF1275 domain protein OS=Aspergillus kawachii (strain NBRC 4308) GN=AKAW_10005 PE=4 SV=1	3.74e-49	85.39%
gnl|TC-DB|G9P430|9.B.142.3.5	g2060.t1	Incompletely characterized transport systems (TC 9)	1258.05	Glycosyltransferase family 66 protein OS=Hypocrea atroviridis (strain ATCC 20476 / IMI 206040) GN=TRIATDRAFT_148028 PE=4 SV=1	0	98.79%
gnl|TC-DB|H0EGM8|9.B.229.1.4	g2832.t1	Incompletely characterized transport systems (TC 9)	912.138	Putative Vacuolar protein sorting-associated protein 70 OS=Glarea lozoyensis (strain ATCC 74030 / MF5533) GN=M7I_1645 PE=4 SV=1	0	87.85%
gnl|TC-DB|H0EGM8|9.B.229.1.4	g8426.t1	Incompletely characterized transport systems (TC 9)	90.1225	Putative Vacuolar protein sorting-associated protein 70 OS=Glarea lozoyensis (strain ATCC 74030 / MF5533) GN=M7I_1645 PE=4 SV=1	2.66e-20	74.46%
gnl|TC-DB|I1CTU6|9.B.12.2.2	g3151.t1	Incompletely characterized transport systems (TC 9)	43.5134	Plasma membrane proteolipid 3 OS=Rhizopus delemar (strain RA 99-880 / ATCC MYA-4621 / FGSC 9543 / NRRL 43880) GN=RO3G_16587 PE=4 SV=1	2.62e-07	30.69%
gnl|TC-DB|I1CTU6|9.B.12.2.2	g7051.t1	Incompletely characterized transport systems (TC 9)	54.299	Plasma membrane proteolipid 3 OS=Rhizopus delemar (strain RA 99-880 / ATCC MYA-4621 / FGSC 9543 / NRRL 43880) GN=RO3G_16587 PE=4 SV=1	4.60e-11	37.24%
gnl|TC-DB|J4UHQ3|9.B.87.1.15	g6235.t1	Incompletely characterized transport systems (TC 9)	55.4546	CFEM domain-containing protein OS=Beauveria bassiana (strain ARSEF 2860) OX=655819 GN=BBA_08327 PE=4 SV=1	7.51e-09	30.11%
gnl|TC-DB|J4UHQ3|9.B.87.1.15	g992.t1	Incompletely characterized transport systems (TC 9)	48.9062	CFEM domain-containing protein OS=Beauveria bassiana (strain ARSEF 2860) OX=655819 GN=BBA_08327 PE=4 SV=1	3.46e-06	25.05%
gnl|TC-DB|J4VWV1|9.B.229.1.3	g6812.t1	Incompletely characterized transport systems (TC 9)	952.199	PA domain-containing protein OS=Beauveria bassiana (strain ARSEF 2860) GN=BBA_08262 PE=4 SV=1	0	99.00%
gnl|TC-DB|K1WSG6|9.B.231.1.3	g3340.t1	Incompletely characterized transport systems (TC 9)	372.089	Putative alpha-1,2 glucosyltransferase alg10 OS=Marssonina brunnea f. sp. multigermtubi (strain MB_m1) GN=MBM_06558 PE=4 SV=1	1.73e-120	88.60%
gnl|TC-DB|K9FAK7|9.B.26.1.4	g6353.t1	Incompletely characterized transport systems (TC 9)	101.679	Uncharacterized protein OS=Penicillium digitatum (strain Pd1 / CECT 20795) GN=PDIP_84590 PE=4 SV=1	5.19e-28	92.64%
gnl|TC-DB|KXN86439.1|9.B.311.1.29	g1989.t1	Incompletely characterized transport systems (TC 9)	112.464	Sphingosine N-acyltransferase lac1 [Leucoagaricus sp. SymC.cos]	6.33e-27	59.33%
gnl|TC-DB|KXN86439.1|9.B.311.1.29	g7072.t1	Incompletely characterized transport systems (TC 9)	219.164	Sphingosine N-acyltransferase lac1 [Leucoagaricus sp. SymC.cos]	9.29e-67	68.15%
gnl|TC-DB|KXX77649.1|9.B.313.1.8	g8053.t1	Incompletely characterized transport systems (TC 9)	93.2041	hypothetical protein MMYC01_205976 [Madurella mycetomatis]	6.23e-21	80.43%
gnl|TC-DB|L8H566|9.B.135.2.4	g5686.t1	Incompletely characterized transport systems (TC 9)	122.479	Protein YIPF OS=Acanthamoeba castellanii str. Neff GN=ACA1_184780 PE=3 SV=1	5.85e-33	87.20%
gnl|TC-DB|M1W124|9.B.103.1.2	g8152.t1	Incompletely characterized transport systems (TC 9)	257.684	Related to MAM33-mitochondrial acidic matrix protein OS=Claviceps purpurea (strain 20.1) GN=CPUR_04304 PE=4 SV=1	1.01e-85	91.21%
gnl|TC-DB|M2X0J8|9.B.146.1.5	g3827.t1	Incompletely characterized transport systems (TC 9)	228.794	UDP-N-acetylglucosamine--dolichyl-phosphateN-acetylglucosaminephosphotransferase OS=Galdieria sulphuraria GN=Gasu_28560 PE=4 SV=1	1.12e-70	90.81%
gnl|TC-DB|M7SWU9|9.B.191.1.7	g1645.t1	Incompletely characterized transport systems (TC 9)	387.111	Putative er lumen protein retaining receptor protein OS=Eutypa lata (strain UCR-EL1) GN=UCREL1_1901 PE=4 SV=1	4.75e-134	88.98%
gnl|TC-DB|M7U6M0|9.B.178.1.4	g5541.t1	Incompletely characterized transport systems (TC 9)	254.218	Putative-dimethylguanosine trna methyltransferase protein OS=Botryotinia fuckeliana (strain BcDW1) GN=BcDW1_1989 PE=4 SV=1	1.73e-83	99.39%
gnl|TC-DB|MSR49331|9.B.149.1.17	g2537.t1	Incompletely characterized transport systems (TC 9)	53.1434	HlyD family efflux transporter periplasmic adaptor subunit [Gemmataceae bacterium]	4.79e-07	31.54%
gnl|TC-DB|N4W0W1|9.B.51.1.4	g6455.t1	Incompletely characterized transport systems (TC 9)	194.126	Pf02656 domain containing protein OS=Colletotrichum orbiculare (strain 104-T / ATCC 96160 / CBS 514.97 / LARS 414 / MAFF 240422) GN=Cob_03224 PE=4 SV=1	8.79e-60	85.25%
gnl|TC-DB|N4W0W1|9.B.51.1.4	g8115.t1	Incompletely characterized transport systems (TC 9)	63.929	Pf02656 domain containing protein OS=Colletotrichum orbiculare (strain 104-T / ATCC 96160 / CBS 514.97 / LARS 414 / MAFF 240422) GN=Cob_03224 PE=4 SV=1	1.36e-12	46.89%
gnl|TC-DB|NP_012607.1|9.B.115.1.12	g1517.t1	Incompletely characterized transport systems (TC 9)	212.616	bifunctional phosphatidyl-N-methylethanolamine N-methyltransferase/phosphatidyl-N-dimethylethanolamine N-methyltransferase [Saccharomyces cerevisiae S288C]	2.05e-70	95.63%
gnl|TC-DB|O04714|9.A.14.5.2	g7933.t1	Incompletely characterized transport systems (TC 9)	68.5514	G-protein coupled receptor 1 OS=Arabidopsis thaliana GN=GCR1 PE=1 SV=1	1.96e-13	67.86%
gnl|TC-DB|O15258|9.B.82.1.2	g3843.t1	Incompletely characterized transport systems (TC 9)	210.69	Protein RER1 - Homo sapiens (Human).	6.07e-70	87.89%
gnl|TC-DB|O43747|9.B.278.1.1	g2934.t1	Incompletely characterized transport systems (TC 9)	672.544	AP-1 complex subunit gamma-1 OS=Homo sapiens OX=9606 GN=AP1G1 PE=1 SV=5	0	97.71%
gnl|TC-DB|O43747|9.B.278.1.1	g4721.t1	Incompletely characterized transport systems (TC 9)	62.003	AP-1 complex subunit gamma-1 OS=Homo sapiens OX=9606 GN=AP1G1 PE=1 SV=5	7.21e-10	12.09%
gnl|TC-DB|O59725|9.B.216.1.2	g2664.t1	Incompletely characterized transport systems (TC 9)	130.183	MICOS complex subunit mic60 OS=Schizosaccharomyces pombe (strain 972 / ATCC 24843) GN=mic60 PE=3 SV=1	9.14e-32	74.47%
gnl|TC-DB|O60493|9.A.3.1.1	g5586.t1	Incompletely characterized transport systems (TC 9)	143.28	Sorting nexin-3 OS=Homo sapiens OX=9606 GN=SNX3 PE=1 SV=3	1.99e-44	82.21%
gnl|TC-DB|O64614|9.B.135.1.2	g4660.t1	Incompletely characterized transport systems (TC 9)	92.4337	At2g18840 OS=Arabidopsis thaliana GN=At2g18840 PE=2 SV=1	5.80e-22	73.40%
gnl|TC-DB|O75096|9.B.87.1.24	g1750.t1	Incompletely characterized transport systems (TC 9)	55.4546	Low-density lipoprotein receptor-related protein 4 OS=Homo sapiens OX=9606 GN=LRP4 PE=1 SV=4	8.91e-08	28.16%
gnl|TC-DB|O94973|9.B.278.1.4	g7294.t1	Incompletely characterized transport systems (TC 9)	777.319	AP-2 complex subunit alpha-2 OS=Homo sapiens OX=9606 GN=AP2A2 PE=1 SV=2	0	95.50%
gnl|TC-DB|O95352|9.A.15.2.1	g1939.t1	Incompletely characterized transport systems (TC 9)	513.457	Ubiquitin-like modifier-activating enzyme ATG7 OS=Homo sapiens GN=ATG7 PE=1 SV=1	6.42e-174	97.58%
gnl|TC-DB|OCF45654.1|9.B.316.1.3	g2710.t1	Incompletely characterized transport systems (TC 9)	53.9138	hypothetical protein I317_00557 [Kwoniella heveanensis CBS 569]	9.44e-08	85.38%
gnl|TC-DB|OIP83072.1|9.B.265.1.5	g7595.t1	Incompletely characterized transport systems (TC 9)	82.8037	dihydroorotate dehydrogenase (quinone) [Candidatus Roizmanbacteria bacterium CG2_30_33_16]	4.72e-17	80.99%
gnl|TC-DB|OLS29515|9.B.115.1.8	g2274.t1	Incompletely characterized transport systems (TC 9)	55.8398	hypothetical protein ThorAB25_16090 [Candidatus Thorarchaeota archaeon AB_25]	1.58e-09	47.06%
gnl|TC-DB|OSS47187.1|9.B.313.1.9	g3652.t1	Incompletely characterized transport systems (TC 9)	129.798	hypothetical protein B5807_09883 [Epicoccum nigrum]	3.54e-33	72.28%
gnl|TC-DB|OTA03124|9.B.313.1.1	g1737.t1	Incompletely characterized transport systems (TC 9)	58.5362	Epl1/Sm1 [Trichoderma parareesei]	1.54e-09	65.66%
gnl|TC-DB|OTA03124|9.B.313.1.1	g1812.t1	Incompletely characterized transport systems (TC 9)	77.7962	Epl1/Sm1 [Trichoderma parareesei]	6.60e-16	87.40%
gnl|TC-DB|OTA03124|9.B.313.1.1	g2298.t1	Incompletely characterized transport systems (TC 9)	131.339	Epl1/Sm1 [Trichoderma parareesei]	1.03e-34	73.32%
gnl|TC-DB|OTA03124|9.B.313.1.1	g3550.t1	Incompletely characterized transport systems (TC 9)	67.3958	Epl1/Sm1 [Trichoderma parareesei]	1.53e-12	92.33%
gnl|TC-DB|OTA03124|9.B.313.1.1	g3649.t1	Incompletely characterized transport systems (TC 9)	53.5286	Epl1/Sm1 [Trichoderma parareesei]	6.24e-08	71.98%
gnl|TC-DB|OTA03124|9.B.313.1.1	g4398.t1	Incompletely characterized transport systems (TC 9)	157.147	Epl1/Sm1 [Trichoderma parareesei]	2.63e-44	96.14%
gnl|TC-DB|OTA03124|9.B.313.1.1	g4608.t1	Incompletely characterized transport systems (TC 9)	82.8037	Epl1/Sm1 [Trichoderma parareesei]	1.98e-17	79.81%
gnl|TC-DB|OTA03124|9.B.313.1.1	g5161.t1	Incompletely characterized transport systems (TC 9)	112.849	Epl1/Sm1 [Trichoderma parareesei]	6.02e-28	71.61%
gnl|TC-DB|OTA03124|9.B.313.1.1	g6160.t1	Incompletely characterized transport systems (TC 9)	72.7886	Epl1/Sm1 [Trichoderma parareesei]	1.50e-14	56.96%
gnl|TC-DB|OTA03124|9.B.313.1.1	g7318.t1	Incompletely characterized transport systems (TC 9)	114.775	Epl1/Sm1 [Trichoderma parareesei]	1.03e-28	85.79%
gnl|TC-DB|OTA03124|9.B.313.1.1	g7773.t1	Incompletely characterized transport systems (TC 9)	71.633	Epl1/Sm1 [Trichoderma parareesei]	3.76e-13	29.93%
gnl|TC-DB|OTA03124|9.B.313.1.1	g7796.t1	Incompletely characterized transport systems (TC 9)	84.7297	Epl1/Sm1 [Trichoderma parareesei]	4.79e-18	90.44%
gnl|TC-DB|OTA03124|9.B.313.1.1	g889.t1	Incompletely characterized transport systems (TC 9)	57.7658	Epl1/Sm1 [Trichoderma parareesei]	2.71e-09	42.89%
gnl|TC-DB|OTA03124|9.B.313.1.1	g1590.t1	Incompletely characterized transport systems (TC 9)	93.2041	Epl1/Sm1 [Trichoderma parareesei]	5.21e-21	80.20%
gnl|TC-DB|P00505|9.A.70.1.1	g5755.t1	Incompletely characterized transport systems (TC 9)	491.886	Aspartate aminotransferase, mitochondrial OS=Homo sapiens GN=GOT2 PE=1 SV=3	3.16e-173	92.27%
gnl|TC-DB|P00505|9.A.70.1.1	g7755.t1	Incompletely characterized transport systems (TC 9)	320.857	Aspartate aminotransferase, mitochondrial OS=Homo sapiens GN=GOT2 PE=1 SV=3	1.55e-106	95.45%
gnl|TC-DB|P00505|9.A.70.1.1	g8123.t1	Incompletely characterized transport systems (TC 9)	414.075	Aspartate aminotransferase, mitochondrial OS=Homo sapiens GN=GOT2 PE=1 SV=3	1.97e-142	88.05%
gnl|TC-DB|P04844|9.B.142.3.17	g3707.t1	Incompletely characterized transport systems (TC 9)	74.7146	Dolichyl-diphosphooligosaccharide--protein glycosyltransferase subunit 2 OS=Homo sapiens OX=9606 GN=RPN2 PE=1 SV=3	9.58e-14	20.30%
gnl|TC-DB|P21576|9.A.63.1.1	g3087.t1	Incompletely characterized transport systems (TC 9)	885.56	Vacuolar protein sorting-associated protein 1 OS=Saccharomyces cerevisiae (strain ATCC 204508 / S288c) GN=VPS1 PE=1 SV=2	0	98.14%
gnl|TC-DB|P25568|9.A.15.1.1	g370.t1	Incompletely characterized transport systems (TC 9)	256.914	Hypothetical 58.8 kDa protein in GLK1-SRO9 intergenic region - Saccharomyces cerevisiae (Baker's yeast).	6.42e-78	85.36%
gnl|TC-DB|P25618|9.B.131.1.1	g5794.t1	Incompletely characterized transport systems (TC 9)	773.852	Protein CWH43 OS=Saccharomyces cerevisiae (strain ATCC 204508 / S288c) GN=CWH43 PE=1 SV=2	0	98.41%
gnl|TC-DB|P32319|9.A.63.1.1	g56.t1	Incompletely characterized transport systems (TC 9)	564.303	Vacuolar protein sorting/targeting protein VPS10 OS=Saccharomyces cerevisiae (strain ATCC 204508 / S288c) GN=PEP1 PE=1 SV=1	2.96e-174	96.77%
gnl|TC-DB|P32835|9.A.50.1.1	g4084.t1	Incompletely characterized transport systems (TC 9)	66.6254	GTP-binding nuclear protein GSP1/CNR1 OS=Saccharomyces cerevisiae GN=GSP1 PE=1 SV=1	1.25e-13	86.12%
gnl|TC-DB|P32835|9.A.50.1.1	g5716.t1	Incompletely characterized transport systems (TC 9)	45.4394	GTP-binding nuclear protein GSP1/CNR1 OS=Saccharomyces cerevisiae GN=GSP1 PE=1 SV=1	2.54e-06	64.17%
gnl|TC-DB|P32835|9.A.50.1.1	g5936.t1	Incompletely characterized transport systems (TC 9)	390.578	GTP-binding nuclear protein GSP1/CNR1 OS=Saccharomyces cerevisiae GN=GSP1 PE=1 SV=1	2.61e-140	99.53%
gnl|TC-DB|P32835|9.A.50.1.1	g6717.t1	Incompletely characterized transport systems (TC 9)	65.855	GTP-binding nuclear protein GSP1/CNR1 OS=Saccharomyces cerevisiae GN=GSP1 PE=1 SV=1	1.93e-13	67.46%
gnl|TC-DB|P32835|9.A.50.1.1	g7280.t1	Incompletely characterized transport systems (TC 9)	71.2478	GTP-binding nuclear protein GSP1/CNR1 OS=Saccharomyces cerevisiae GN=GSP1 PE=1 SV=1	6.53e-15	59.42%
gnl|TC-DB|P32913|9.A.63.1.1	g3814.t1	Incompletely characterized transport systems (TC 9)	304.679	Vacuolar protein sorting-associated protein 17 OS=Saccharomyces cerevisiae (strain ATCC 204508 / S288c) GN=VPS17 PE=1 SV=2	3.25e-96	88.67%
gnl|TC-DB|P32939|9.A.63.1.1	g2665.t1	Incompletely characterized transport systems (TC 9)	127.872	GTP-binding protein YPT7 OS=Saccharomyces cerevisiae (strain ATCC 204508 / S288c) GN=YPT7 PE=1 SV=1	6.34e-37	91.36%
gnl|TC-DB|P32939|9.A.63.1.1	g2742.t1	Incompletely characterized transport systems (TC 9)	86.6557	GTP-binding protein YPT7 OS=Saccharomyces cerevisiae (strain ATCC 204508 / S288c) GN=YPT7 PE=1 SV=1	2.65e-20	46.13%
gnl|TC-DB|P32939|9.A.63.1.1	g3774.t1	Incompletely characterized transport systems (TC 9)	96.6709	GTP-binding protein YPT7 OS=Saccharomyces cerevisiae (strain ATCC 204508 / S288c) GN=YPT7 PE=1 SV=1	8.99e-24	36.26%
gnl|TC-DB|P32939|9.A.63.1.1	g4573.t1	Incompletely characterized transport systems (TC 9)	67.781	GTP-binding protein YPT7 OS=Saccharomyces cerevisiae (strain ATCC 204508 / S288c) GN=YPT7 PE=1 SV=1	2.97e-14	90.82%
gnl|TC-DB|P32939|9.A.63.1.1	g4750.t1	Incompletely characterized transport systems (TC 9)	74.7146	GTP-binding protein YPT7 OS=Saccharomyces cerevisiae (strain ATCC 204508 / S288c) GN=YPT7 PE=1 SV=1	6.45e-17	90.37%
gnl|TC-DB|P32939|9.A.63.1.1	g5789.t1	Incompletely characterized transport systems (TC 9)	140.584	GTP-binding protein YPT7 OS=Saccharomyces cerevisiae (strain ATCC 204508 / S288c) GN=YPT7 PE=1 SV=1	3.84e-42	78.82%
gnl|TC-DB|P32939|9.A.63.1.1	g7656.t1	Incompletely characterized transport systems (TC 9)	75.0998	GTP-binding protein YPT7 OS=Saccharomyces cerevisiae (strain ATCC 204508 / S288c) GN=YPT7 PE=1 SV=1	2.16e-15	22.35%
gnl|TC-DB|P32939|9.A.63.1.1	g605.t1	Incompletely characterized transport systems (TC 9)	136.346	GTP-binding protein YPT7 OS=Saccharomyces cerevisiae (strain ATCC 204508 / S288c) GN=YPT7 PE=1 SV=1	9.98e-37	26.38%
gnl|TC-DB|P33775|9.B.142.5.6	g5219.t1	Incompletely characterized transport systems (TC 9)	366.311	Dolichyl-phosphate-mannose--protein mannosyltransferase 1 OS=Saccharomyces cerevisiae (strain ATCC 204508 / S288c) OX=559292 GN=PMT1 PE=1 SV=1	3.42e-115	89.86%
gnl|TC-DB|P33775|9.B.142.5.6	g8086.t1	Incompletely characterized transport systems (TC 9)	612.453	Dolichyl-phosphate-mannose--protein mannosyltransferase 1 OS=Saccharomyces cerevisiae (strain ATCC 204508 / S288c) OX=559292 GN=PMT1 PE=1 SV=1	0	82.73%
gnl|TC-DB|P33775|9.B.142.5.6	g8127.t1	Incompletely characterized transport systems (TC 9)	339.347	Dolichyl-phosphate-mannose--protein mannosyltransferase 1 OS=Saccharomyces cerevisiae (strain ATCC 204508 / S288c) OX=559292 GN=PMT1 PE=1 SV=1	1.09e-104	94.28%
gnl|TC-DB|P36051|9.A.6.1.1	g4654.t1	Incompletely characterized transport systems (TC 9)	726.087	GPI-anchor biosynthetic protein MCD4 - Saccharomyces cerevisiae (Baker's yeast).	0	88.10%
gnl|TC-DB|P38264|9.A.64.1.1	g7103.t1	Incompletely characterized transport systems (TC 9)	189.889	SRP-independent targeting protein 3 OS=Saccharomyces cerevisiae (strain ATCC 204508 / S288c) GN=PHO88 PE=1 SV=1	1.30e-61	98.58%
gnl|TC-DB|P38631|9.B.119.1.1	g6579.t1	Incompletely characterized transport systems (TC 9)	2356.64	1,3-beta-glucan synthase component FKS1 OS=Saccharomyces cerevisiae (strain ATCC 204508 / S288c) GN=FKS1 PE=1 SV=2	0	95.01%
gnl|TC-DB|P38770|9.A.34.1.1	g5530.t1	Incompletely characterized transport systems (TC 9)	51.9878	Nucleus export protein BRL1 OS=Saccharomyces cerevisiae (strain ATCC 204508 / S288c) GN=BRL1 PE=1 SV=1	2.78e-07	26.76%
gnl|TC-DB|P39656|9.B.142.3.17	g4123.t1	Incompletely characterized transport systems (TC 9)	171.014	Dolichyl-diphosphooligosaccharide--protein glycosyltransferase 48 kDa subunit OS=Homo sapiens OX=9606 GN=DDOST PE=1 SV=4	6.94e-46	47.75%
gnl|TC-DB|P40046|9.B.51.1.6	g1485.t1	Incompletely characterized transport systems (TC 9)	164.081	Vacuolar transporter chaperone 1 OS=Saccharomyces cerevisiae (strain ATCC 204508 / S288c) GN=VTC1 PE=1 SV=3	1.77e-53	90.91%
gnl|TC-DB|P40855|9.A.17.1.2	g4384.t1	Incompletely characterized transport systems (TC 9)	77.411	Peroxisomal biogenesis factor 19 (Peroxin-19) (Peroxisomal farnesylated protein) (33 kDa housekeeping protein) - Homo sapiens (Human).	3.30e-16	79.17%
gnl|TC-DB|P41543|9.B.142.3.14	g289.t1	Incompletely characterized transport systems (TC 9)	179.104	Dolichyl-diphosphooligosaccharide--protein glycosyltransferase subunit 1 OS=Saccharomyces cerevisiae (strain ATCC 204508 / S288c) GN=OST1 PE=1 SV=1	1.14e-50	89.92%
gnl|TC-DB|P41800|9.A.58.1.1	g7834.t1	Incompletely characterized transport systems (TC 9)	259.225	Maintenance of mitochondrial morphology protein 1 OS=Saccharomyces cerevisiae (strain ATCC 204508 / S288c) GN=MMM1 PE=1 SV=2	1.17e-82	79.08%
gnl|TC-DB|P43560|9.B.198.2.3	g3809.t1	Incompletely characterized transport systems (TC 9)	190.274	Membrane-anchored lipid-binding protein LAM5 OS=Saccharomyces cerevisiae (strain ATCC 204508 / S288c) GN=LAM5 PE=1 SV=2	1.76e-50	33.56%
gnl|TC-DB|P43601|9.A.15.1.1	g3956.t1	Incompletely characterized transport systems (TC 9)	296.204	Autophagy-related protein 18 OS=Saccharomyces cerevisiae (strain ATCC 204508 / S288c) GN=ATG18 PE=1 SV=1	1.97e-95	97.36%
gnl|TC-DB|P46096|9.A.48.1.1	g14.t1	Incompletely characterized transport systems (TC 9)	62.7734	Synaptotagmin-1 - Mus musculus (Mouse).	5.20e-10	7.47%
gnl|TC-DB|P47026|9.B.315.1.5	g2685.t1	Incompletely characterized transport systems (TC 9)	331.257	GPI-anchored wall transfer protein 1 OS=Saccharomyces cerevisiae (strain ATCC 204508 / S288c) OX=559292 GN=GWT1 PE=1 SV=2	1.15e-108	98.99%
gnl|TC-DB|P47154|9.B.1.1.3	g1164.t1	Incompletely characterized transport systems (TC 9)	375.555	CAAX prenyl protease 1 OS=Saccharomyces cerevisiae (strain ATCC 204508 / S288c) GN=STE24 PE=1 SV=1	5.89e-127	94.31%
gnl|TC-DB|P49755|9.B.188.1.4	g1400.t1	Incompletely characterized transport systems (TC 9)	119.013	Transmembrane emp24 domain-containing protein 10 OS=Homo sapiens OX=9606 GN=TMED10 PE=1 SV=2	2.13e-33	81.45%
gnl|TC-DB|P51149|9.A.3.1.1	g3265.t1	Incompletely characterized transport systems (TC 9)	104.375	Ras-related protein Rab-7a OS=Homo sapiens OX=9606 GN=RAB7A PE=1 SV=1	1.69e-28	97.70%
gnl|TC-DB|P51149|9.A.3.1.1	g5220.t1	Incompletely characterized transport systems (TC 9)	99.7525	Ras-related protein Rab-7a OS=Homo sapiens OX=9606 GN=RAB7A PE=1 SV=1	5.26e-25	55.39%
gnl|TC-DB|P51149|9.A.3.1.1	g5316.t1	Incompletely characterized transport systems (TC 9)	72.0182	Ras-related protein Rab-7a OS=Homo sapiens OX=9606 GN=RAB7A PE=1 SV=1	2.82e-15	74.23%
gnl|TC-DB|P51149|9.A.3.1.1	g5401.t1	Incompletely characterized transport systems (TC 9)	134.806	Ras-related protein Rab-7a OS=Homo sapiens OX=9606 GN=RAB7A PE=1 SV=1	1.14e-36	29.10%
gnl|TC-DB|P51149|9.A.3.1.1	g5961.t1	Incompletely characterized transport systems (TC 9)	70.8626	Ras-related protein Rab-7a OS=Homo sapiens OX=9606 GN=RAB7A PE=1 SV=1	1.38e-14	32.46%
gnl|TC-DB|P51149|9.A.3.1.1	g6024.t1	Incompletely characterized transport systems (TC 9)	111.309	Ras-related protein Rab-7a OS=Homo sapiens OX=9606 GN=RAB7A PE=1 SV=1	1.19e-30	78.04%
gnl|TC-DB|P51149|9.A.3.1.1	g6346.t1	Incompletely characterized transport systems (TC 9)	117.857	Ras-related protein Rab-7a OS=Homo sapiens OX=9606 GN=RAB7A PE=1 SV=1	6.73e-33	77.87%
gnl|TC-DB|P51149|9.A.3.1.1	g719.t1	Incompletely characterized transport systems (TC 9)	99.3673	Ras-related protein Rab-7a OS=Homo sapiens OX=9606 GN=RAB7A PE=1 SV=1	5.90e-26	73.49%
gnl|TC-DB|P51149|9.A.3.1.1	g1334.t1	Incompletely characterized transport systems (TC 9)	309.301	Ras-related protein Rab-7a OS=Homo sapiens OX=9606 GN=RAB7A PE=1 SV=1	1.66e-108	100.00%
gnl|TC-DB|P51149|9.A.3.1.1	g1422.t1	Incompletely characterized transport systems (TC 9)	88.1965	Ras-related protein Rab-7a OS=Homo sapiens OX=9606 GN=RAB7A PE=1 SV=1	1.44e-21	82.40%
gnl|TC-DB|P52298|9.A.60.1.1	g2117.t1	Incompletely characterized transport systems (TC 9)	46.2098	Nuclear cap-binding protein subunit 2 OS=Homo sapiens GN=NCBP2 PE=1 SV=1	2.13e-06	26.16%
gnl|TC-DB|P52298|9.A.60.1.1	g2182.t1	Incompletely characterized transport systems (TC 9)	41.9726	Nuclear cap-binding protein subunit 2 OS=Homo sapiens GN=NCBP2 PE=1 SV=1	9.92e-06	49.24%
gnl|TC-DB|P52298|9.A.60.1.1	g3603.t1	Incompletely characterized transport systems (TC 9)	56.6102	Nuclear cap-binding protein subunit 2 OS=Homo sapiens GN=NCBP2 PE=1 SV=1	6.63e-10	20.59%
gnl|TC-DB|P52298|9.A.60.1.1	g4003.t1	Incompletely characterized transport systems (TC 9)	46.2098	Nuclear cap-binding protein subunit 2 OS=Homo sapiens GN=NCBP2 PE=1 SV=1	8.67e-07	50.76%
gnl|TC-DB|P52298|9.A.60.1.1	g91.t1	Incompletely characterized transport systems (TC 9)	48.521	Nuclear cap-binding protein subunit 2 OS=Homo sapiens GN=NCBP2 PE=1 SV=1	7.13e-07	21.60%
gnl|TC-DB|P52298|9.A.60.1.1	g4939.t1	Incompletely characterized transport systems (TC 9)	52.7582	Nuclear cap-binding protein subunit 2 OS=Homo sapiens GN=NCBP2 PE=1 SV=1	3.47e-09	46.24%
gnl|TC-DB|P52298|9.A.60.1.1	g6358.t1	Incompletely characterized transport systems (TC 9)	186.422	Nuclear cap-binding protein subunit 2 OS=Homo sapiens GN=NCBP2 PE=1 SV=1	3.08e-61	75.98%
gnl|TC-DB|P52298|9.A.60.1.1	g6544.t1	Incompletely characterized transport systems (TC 9)	46.9802	Nuclear cap-binding protein subunit 2 OS=Homo sapiens GN=NCBP2 PE=1 SV=1	2.43e-06	15.24%
gnl|TC-DB|P52298|9.A.60.1.1	g6835.t1	Incompletely characterized transport systems (TC 9)	54.6842	Nuclear cap-binding protein subunit 2 OS=Homo sapiens GN=NCBP2 PE=1 SV=1	2.58e-09	47.81%
gnl|TC-DB|P52298|9.A.60.1.1	g1505.t1	Incompletely characterized transport systems (TC 9)	52.373	Nuclear cap-binding protein subunit 2 OS=Homo sapiens GN=NCBP2 PE=1 SV=1	5.24e-08	12.06%
gnl|TC-DB|P52918|9.A.50.1.1	g6400.t1	Incompletely characterized transport systems (TC 9)	323.168	Protein MSN5 OS=Saccharomyces cerevisiae GN=MSN5 PE=1 SV=1	1.23e-92	72.75%
gnl|TC-DB|P53047|9.A.26.1.1	g5354.t1	Incompletely characterized transport systems (TC 9)	114.775	RTA1 protein - Saccharomyces cerevisiae (Baker's yeast).	5.82e-30	94.14%
gnl|TC-DB|P53047|9.A.26.1.1	g7322.t1	Incompletely characterized transport systems (TC 9)	191.045	RTA1 protein - Saccharomyces cerevisiae (Baker's yeast).	2.79e-59	94.37%
gnl|TC-DB|P53047|9.A.26.1.1	g8187.t1	Incompletely characterized transport systems (TC 9)	160.229	RTA1 protein - Saccharomyces cerevisiae (Baker's yeast).	2.36e-47	85.07%
gnl|TC-DB|P53047|9.A.26.1.1	g1238.t1	Incompletely characterized transport systems (TC 9)	120.553	RTA1 protein - Saccharomyces cerevisiae (Baker's yeast).	3.04e-32	87.28%
gnl|TC-DB|P53083|9.A.58.1.1	g3888.t1	Incompletely characterized transport systems (TC 9)	73.9442	Mitochondrial distribution and morphology protein 34 OS=Saccharomyces cerevisiae (strain ATCC 204508 / S288c) GN=MDM34 PE=1 SV=1	4.04e-14	50.36%
gnl|TC-DB|P53104|9.A.15.1.1	g7235.t1	Incompletely characterized transport systems (TC 9)	431.795	Serine/threonine-protein kinase ATG1 OS=Saccharomyces cerevisiae (strain ATCC 204508 / S288c) GN=ATG1 PE=1 SV=1	5.30e-139	90.83%
gnl|TC-DB|P53633|9.A.49.1.12	g6465.t1	Incompletely characterized transport systems (TC 9)	121.324	Prenylated Rab acceptor 1 OS=Saccharomyces cerevisiae (strain ATCC 204508 / S288c) OX=559292 GN=YIP3 PE=1 SV=2	1.96e-32	27.87%
gnl|TC-DB|P53680|9.B.278.1.4	g547.t1	Incompletely characterized transport systems (TC 9)	184.882	AP-2 complex subunit sigma OS=Homo sapiens OX=9606 GN=AP2S1 PE=1 SV=2	2.30e-61	93.20%
gnl|TC-DB|P53855|9.A.15.1.1	g1921.t1	Incompletely characterized transport systems (TC 9)	320.857	Autophagy-related protein 2 OS=Saccharomyces cerevisiae (strain ATCC 204508 / S288c) GN=ATG2 PE=1 SV=1	1.24e-88	25.55%
gnl|TC-DB|P56589|9.A.17.1.2	g228.t1	Incompletely characterized transport systems (TC 9)	103.99	Peroxisomal biogenesis factor 3 (Peroxin-3) (Peroxisomal assembly protein PEX3) - Homo sapiens (Human).	2.80e-24	60.15%
gnl|TC-DB|P61803|9.B.142.3.17	g5877.t1	Incompletely characterized transport systems (TC 9)	125.176	Dolichyl-diphosphooligosaccharide--protein glycosyltransferase subunit DAD1 OS=Homo sapiens OX=9606 GN=DAD1 PE=1 SV=3	5.99e-38	67.08%
gnl|TC-DB|P61966|9.B.278.1.1	g4042.t1	Incompletely characterized transport systems (TC 9)	184.496	AP-1 complex subunit sigma-1A OS=Homo sapiens OX=9606 GN=AP1S1 PE=1 SV=1	7.45e-61	97.42%
[truncated: 199 more rows]
