# Supplementary material for: Genomic and Metabolomic Analyses of the Marine Fungus Emericellopsis cladophorae: Insights into Saltwater Adaptability Mechanisms and Its Biosynthetic Potential
Source: J Fungi (Basel). 2021 Dec 30;8(1):31. doi: 10.3390/jof8010031 (PMC8780691; doi:10.3390/jof8010031)
Supplement: Supplementary file 1 [file jof-08-00031-s001.zip › Table S5 - Biosynthetic Gene Clusters.xlsx]

## Sheet: Table S5
Table S5. Biosynthetic Gene Clusters of Emericellopsis cladophorae MUM 19.33
Cluster ID	Contig	Type	From (nt)	To (nt)	Size (bp)	Most similar known cluster		Similarity
1	2	T1PKS NRPS	541869	596132	54264
2	2	terpene	1264687	1285934	21248	copalyl diphosphate	Terpene	0.42
3	3	NRPS	442324	513201	70878
4	3	terpene	911156	935361	24206	clavaric acid	Terpene	1
5	3	NRPS	1013114	1085372	72259
6	4	terpene	275196	296551	21356
7	4	NRPS-like	811373	855280	43908
8	5	terpene	1	19149	19149
9	5	NRPS-like	124594	166517	41924	EQ-4	NRP	1
10	5	NRPS-like	403230	447069	43840
11	6	NRPS-like	838436	882287	43852
12	7	NRPS	399641	444626	44986
13	11	T1PKS NRPS	517343	583618	66276	yanuthone D	Polyketide	0.2
14	12	NRPS	301181	364757	63577	shearinine D	Terpene	0.09
15	14	T1PKS NRPS	1	83047	83047	leucinostatin A / leucinostatin B	Polyketide	0.45
16	14	terpene	176197	197650	21454	squalestatin S1	Terpene	0.4
17	18	NRPS-like	41236	86896	45661
18	19	terpene	306589	326966	20378
19	20	NRPS	128061	179579	51519	cephalosporin C	NRP	0.57
20	23	T1PKS NRPS-like	249610	300742	51133	ascochlorin	Terpene + Polyketide	0.87
21	26	T3PKS	145802	187197	41396	oosporein	Polyketide	0.14
22	30	T1PKS	172308	215760	43453
23	32	T1PKS	197639	247223	49585
24	35	T1PKS	121493	166859	45367	(-)-Mellein	Polyketide	1
25	37	NRPS	160156	229796	69641
26	38	terpene	15599	42916	27318
27	40	NRPS-like	70399	113413	43015
28	49	NRPS-like	1	31434	31434
29	60	phosphonate	51238	92044	40807
30	61	NRPS	91835	124206	32372
31	64	NRPS T1PKS	71772	119800	48029
32	65	NRPS	24573	78951	54379
33	70	NRPS	7431	50567	43137
34	70	NRPS	54642	107903	53262
35	72	T1PKS	52580	84747	32168
36	98	NRPS-like T1PKS	6258	43610	37353
37	122	T1PKS	1	22186	22186
