# Supplementary material for: Genomic and Metabolomic Analyses of the Marine Fungus Emericellopsis cladophorae: Insights into Saltwater Adaptability Mechanisms and Its Biosynthetic Potential
Source: J Fungi (Basel). 2021 Dec 30;8(1):31. doi: 10.3390/jof8010031 (PMC8780691; doi:10.3390/jof8010031)
Supplement: Supplementary file 1 [file jof-08-00031-s001.zip › Table S6 - E. cladophorae compounds - corrigida.xlsx]

## Sheet: With salt
Table S6. Full list of compound ions of Emericellopsis cladophorae MUM 19.33
Note: This list contains some positive ionizations, but only ESI negative were considered for identification purposes.
E. cladophorae with salt
sample	R1	R2	R3	R4	R5	Mean	Hit1	MF	RMF	CATEGORY	Molecular formula
1.04_377.0851m/z	248387	221386	210573	213259	194987	217718	Maltose	905	828	Carbohydrate	C12H22O11			compounds identified with unkonwn function
1.05_379.0825m/z	87337.5	76457	70845.8	70432.9	66564.9	74327.6	Daunomycinone	13	181	Naphthacenes	C21H18O8
0.92_272.9581m/z	58803.9	54651.5	57365.7	55286.6	59119	57045.4	Unknown			Unknown
1.08_539.1376m/z	60783.3	60037	56783	52766.1	53531.5	56780.2	Maltotriose	866	842	Sugar	C18H32O16
22.59_250.1079m/z	42760.2	41174.7	36041.8	39388.7	29323.1	37737.7	N-Acetyl-L-tyrosine ethyl ester	33	165	Amino acid	C13H17NO4
0.90_500.9186m/z	33898	32391.3	33202.4	33959.6	34644.2	33619.1	Unknown			Unknown
1.35_863.2438m/z	35042.2	48257.6	15842.1	45866.5	10595	31120.7	Genistin	0	37	Flavonoids	C21H20O10
1.10_701.1903m/z	31299.5	34317.9	29541.6	30384.2	27049.7	30518.6	Laminaritetraose	332	957	Sugar	C24H42O21
0.90_386.9380m/z	29565.5	24979.7	28070	26689.9	27833.4	27427.7	Unknown			Unknown
2.27_282.0838m/z	29830.2	26179.6	23621	27753.2	21085.3	25693.9	Guanosine	909	946	Sugar	C10H13N5O5
23.71_329.2328m/z	22675.6	22470.8	18447	20477.3	15002.5	19814.6	FA 18:1+3O	282	599	Fatty Acid	C18H34O5
4.12_216.9805m/z	23745	20869.6	18007.3	20696.2	15074.4	19678.5	5-Sulfosalicylic acid	227	393	carboxylic acid	C7H6O6S
1.08_541.1356m/z	20781.9	19805.6	18964.6	17332.9	17236.9	18824.4	Unknown			Unknown
1.13_863.2428m/z	12820.3	10388.6	18122.1	7551.35	16681.2	13112.7	Genistin	0	29	Flavonoids	C21H20O10
2.63_376.0657m/z	14018.6	13335	10362.1	12860	8940.96	11903.3	Unknown			Unknown
3.92_382.0995m/z	14013.4	11365.8	10469.4	11088.4	9323.62	11252.1	Flavopiridol	0	52	Piperidines	C18H12F5N3O
1.90_452.1398m/z	12786.4	13557.2	7791.08	12352.4	6528.01	10603	Unknown			Unknown
2.70_588.1090m/z	13082.9	11410.3	8912.65	10775.8	7251.06	10286.5	Unknown			Unknown
26.47_329.2326m/z	12186.1	10484.2	8998.38	9109.54	7163.91	9588.44	FA 18:1+3O	233	706	Fatty Acid	C18H34O5
2.28_565.1752m/z	10467.3	10241.1	8025.76	11346	6933.24	9402.69	Unknown			Unknown
0.91_472.9235m/z	9946.24	8854.49	9310.35	9105.2	9441.04	9331.47	Unknown			Unknown
1.42_539.1376m/z	11051.3	9552.71	8825.87	9092.86	7207.16	9145.98	Maltotriose	811	837	Sugar	C18H32O16
16.36_568.1242m/z	11976.2	9502.85	7924.08	8648.54	6917.46	8993.83	Unknown			Unknown
21.64_249.1126m/z	10372.7	8906.05	7416.9	7207.64	6266.64	8033.98	2,8-Dimethyl-2-(β-carboxyethyl)-6-hydroxychroman	150	547		C14H18O4
2.63_549.0872m/z	9138.52	7756.4	7172.39	8046.06	6106.89	7644.05	5-(3-(2-(7-Chloroquinolin-2-yl)ethenyl)phenyl)-8-dimethylcarbamyl-4,6-dithiaoctanoic acid	3	127	Receptor	C26H27ClN2O3S2
1.87_243.0614m/z	6929.71	7550.19	6378.08	7644.94	5603.89	6821.36	Uridine	19	394	Carbohydrates	C9H12N2O6
1.57_323.0278m/z	8047.45	7216.45	6181.93	6944.41	5395.21	6757.09	1-β-D-Arabinofuranosyluracil 5'-monophosphate	536	695		C9H13N2O9P
22.04_250.1077m/z	8440.5	6219.1	6061.88	7420.88	4688.37	6566.15	N-Acetyl-L-tyrosine ethyl ester	16	283	Amino acid	C13H17NO4
8.55_503.1763m/z	8127.16	7219.32	5329.09	6612.04	4153.06	6288.13	Melezitose	99	707	Sugar	C18H32O16
3.02_549.0867m/z	8409.9	6634.57	4901.36	6505.39	4191.13	6128.47	Verlukast (5-(3-(2-(7-Chloroquinolin-2-yl)ethenyl)phenyl)-8-dimethylcarbamyl-4,6-dithiaoctanoic acid )	8	254	Drug	C26H27ClN2O3S2
1.04_375.0682m/z	6472.95	6102.45	5939.99	6161.7	5870.96	6109.61	LPI 2:0	2	117	Lipid	C11H21O12P
23.21_329.2325m/z	6726.81	5799.71	4867.41	5553.73	3962.08	5381.94				Unknown
9.51_275.1030m/z	6655.78	6065.44	4505.82	5702.32	3732.1	5332.29	Unknown (carbon number 14), C14H16N2O4	696	952	Pyrimidines	C14H16N2O4
11.99_265.1075m/z	7666.45	6328.91	4273.81	4333.33	3980.15	5316.53	(E)-5-(4-methoxy-5-methyl-6-oxopyran-2-yl)-3-methylhex-4-enoic acid	5	62	Unknown	C14H18O5
15.90_291.0537m/z	5449.62	5889.47	4790.26	5592.74	4367.71	5217.96	N4-Acetylsulfadiazine	294	840	Sulfonamide	C12H12N4O3S
0.96_234.8398m/z	5238.47	5238.99	5334.53	5507.51	4722.17	5208.33	Unknown			Unknown
4.58_753.2379m/z	5472.38	7093.77	4004.88	6500.02	2580.38	5130.29	Unknown			Unknown
15.27_325.1286m/z	5726.71	5575.82	4434.03	5468.44	4317.75	5104.55	[(4E)-7-acetyloxy-6-hydroxy-2-methyl-10-oxo-2,3,6,7,8,9-hexahydrooxecin-3-yl] (E)-but-2-enoate	0	1	Pyrimidine	C9H13N2O9P
4.72_203.0817m/z	5347	5252.53	5095.98	5004.56	4428.01	5025.62	D-Tryptophan	478	627	Amino acid	C11H12N2O2
2.07_344.0396m/z	5554.67	6242.07	3999.66	5509.28	3795.3	5020.19	Guanosine 3',5'-cyclic monophosphate (cyclic gmp)	545	658	Nucleotide	C10H12N5O7P
26.29_329.2326m/z	5999.97	5363.34	4503.04	4700.37	3651.19	4843.58	FA 18:1+3O	342	799	Fatty Acid	C18H34O5
10.75_306.9464m/z	5952.71	5372.29	3835.28	5234.32	3601.88	4799.3	5'-Iodoresiniferatoxin	49	346	Terpene	C37H39IO9
2.41_444.1361m/z	5474.02	5645.02	4012.77	4992.17	3756.19	4776.04	7-methyl-octyl-glucosinolate	12	331	Unknown	C16H31NO9S2
1.26_197.8070m/z	5130	4688.19	3648.85	5355.98	4102.8	4585.16	Unknown			Unknown
0.97_130.8886m/z	4681.33	4943.42	4197.79	4439.32	4162.79	4484.93	Unknown			Unknown
0.93_158.9779m/z	4466.81	4072.1	4284.3	4118	4238.25	4235.89	Unknown			Unknown
1.65_290.0871m/z	4727.02	4889.58	3936.45	4284.49	3231.24	4213.75	N-Fructosyl pyroglutamate				C11H17NO8
10.11_206.0814m/z	5198.89	4845.87	3994.53	4122.25	2863.08	4204.92	N-Acetyl-L-phenylalanine	559	970	Amino acid	C11H13NO3
16.35_558.0951m/z	5971.84	4523.01	3510.92	3876.14	2863.96	4149.17	Ergocryptine	10	264	Alkaloid	C32H41N5O5
3.84_218.1024m/z	4772.83	4077.26	3907.54	4209.57	3708.64	4135.17	Pantothenic acid	912	933	Vitamina	C9H17NO5
2.27_548.1029m/z	5276.88	3789.37	3233.96	4571.79	3092.71	3992.94	Unknown			Unknown
1.90_362.0497m/z	4476.31	5330.56	2943.54	4065.54	2728.99	3908.99	Guanosine 5'-diphospho-β-L-fucose	370	560		C16H25N5O15P2
0.97_128.8915m/z	3965.07	4236.85	3760.91	3981.51	3426.45	3874.16	Unknown			Unknown
2.47_548.1027m/z	4895.83	4411.3	3455.06	3401.96	3173.09	3867.45				Unknown
16.08_272.1496m/z	4033.45	3940.38	3918.34	4185.73	3242.53	3864.09	Unknown			Unknown
0.90_614.8971m/z	3839.31	3680.68	3944.91	3835.58	3850.93	3830.28	Unknown			Unknown
1.88_279.0380m/z	3932.32	4133.44	3208.8	4543.55	3068.55	3777.33	Unknown			Unknown
2.50_454.1920m/z	4111.04	4167.48	3549.54	3959.24	2902.79	3738.02	Acetic acid	0	11	carboxylic acid	C25H29N3O3
32.96_742.5391m/z	91.7945	8316.49	4053.32	5598.91	114.236	3634.95				Unknown
29.19_309.1732m/z	1363.17	5566.57	3832.02	3540.47	3437.22	3547.89	Mestranol	80	796	Steroid	C21H26O2
0.92_244.9629m/z	4059.98	3251.6	3392.57	3555.31	3470.12	3545.92	Unknown			Unknown
1.96_701.1905m/z	3847.97	4383.51	2877.08	4110	2373.5	3518.41				Unknown
1.05_341.1078m/z	3988.61	3652.09	3333.14	3270.23	3096.3	3468.07	Palatinose	493	637	Sugar	C12H22O11
16.37_548.0664m/z	3861.88	3624.85	3110.6	3340.15	2893.8	3366.26	Unknown			Unknown
0.95_244.8687m/z	3379.37	3154.08	3295.79	3156.56	3545.4	3306.24	Unknown			Unknown
15.70_432.8428m/z	3370.28	3737.55	3120.67	3463.01	2801.45	3298.59	Unknown			Unknown
1.79_383.1136m/z	3724.02	3712.76	2988.33	3307.12	2682.76	3283	S-Adenosylhomocysteine	359	990		C14H20N6O5S
3.72_225.0870m/z	3599.65	3137.3	3114.98	3332.15	2728.97	3182.61	Porphobilinogen	560	961		C10H14N2O4
0.96_236.8370m/z	3285.64	3068.33	3354.1	3171.46	2806.65	3137.24	Unknown			Unknown
2.53_627.1317m/z	3503.91	3474.41	2908.06	3352.01	2315.78	3110.83	Unknown			Unknown
11.08_245.0924m/z	3868.59	3417.63	2503.74	3397.44	2349.06	3107.29	N-Acetyltryptophan	581	971	Amino acid	C13H14N2O3
10.47_307.0484m/z	3838.56	3132.41	2566.12	3293.46	2234.93	3013.1	2'-O-Galloylhyperin	143	839	Flavonoid	C28H24O16
31.81_311.1674m/z	2681.46	3179.18	2915.47	3079.63	3048.98	2980.95				Unknown
8.31_241.1188m/z	3488.84	3157.41	2544.43	3301.55	2005.06	2899.46	Pyroglutamyl-Isoleucine	378	665	Amino acid	C11H18N2O4
7.64_726.3414m/z	3284.32	3417.57	2675.02	2983.58	1709.95	2814.09	Unknown			Unknown
0.96_232.8426m/z	2832.35	2944.43	2850.81	2814.58	2534.07	2795.25	Unknown			Unknown
11.86_265.1075m/z	3381.58	3482.73	2307.79	2568.21	2049.24	2757.91	(E)-5-(4-methoxy-5-methyl-6-oxopyran-2-yl)-3-methylhex-4-enoic acid [M-H]-	5	52	Unknown	C14H18O5
2.46_587.1247m/z	3502.34	2954.59	2000.62	3342.36	1876.25	2735.23	Unknown			Unknown
0.95_242.8716m/z	2560.05	2557.98	2803.1	2495.64	2867.11	2656.78	Unknown			Unknown
1.03_421.0325m/z	3062.73	2513.76	2565.11	2484.57	2523.61	2629.96	Unknown			Unknown
23.73_474.1550m/z	3124.49	2548.86	2346.24	2271.42	1850.42	2428.28	Unknown			Unknown
12.51_718.3184m/z	2785.93	2367.95	2370.16	2481.38	1893.07	2379.7				Unknown
5.23_291.0977m/z	3132.48	2726.52	1856.84	2284.66	1660.27	2332.15	N,N'-Dicarbobenzyloxy-L-ornithine	119	658		C21H24N2O6
1.05_179.0551m/z	2710.61	2179.05	2113.35	2175.78	2367.78	2309.31	Unknown			Unknown
16.35_550.0636m/z	2698.21	2392.9	2072.75	2338.51	1854.17	2271.31				Unknown
0.86_586.9023m/z	2308.79	2084.11	2208.69	2301.12	2346.91	2249.93	Unknown			Unknown
3.12_354.1044m/z	3050.87	2299.12	1979.73	2183.58	1562.4	2215.14	5'-O-Acetyladenosine	7	113	Unknown	C12H15N5O5
4.16_570.1348m/z	2639.37	2381.23	2038.91	2249.81	1687.71	2199.41	Unknown			Unknown
15.03_264.1233m/z	2625.65	2368.61	2017.46	2234.35	1748.27	2198.87	N-α-(tert-Butoxycarbonyl)-L-phenylalanine	50	523	Amino acid	C14H19NO4
3.96_602.1248m/z	2572.54	2498.48	1906.16	2271.52	1496.19	2148.98	Unknown			Unknown
7.53_653.3601m/z	2468.17	2649.55	1833.02	2422.36	1315.24	2137.67	C31H58O12S	3	81		C31H58O12S
1.56_191.0185m/z	2379.35	2344.27	2011.37	2175.58	1520.89	2086.29	Citric acid	364	999	Citrate	C6H8O7
3.24_388.1715m/z	2428.13	2210.51	1958.62	2214.98	1461.62	2054.77				Unknown
4.93_832.2981m/z	3328.38	2602.35	1559.86	1840.19	940.574	2054.27	Unknown			Unknown
1.26_195.8101m/z	2259.04	2091.68	1981.73	1995.15	1823.85	2030.29	Unknown			Unknown
16.37_371.9378m/z	1557.55	1897.56	2060.17	2022.37	2603.5	2028.23	Unknown			Unknown
11.43_758.3476m/z	2713.95	2456.93	1727.64	2053.53	1138.1	2018.03	Unknown			Unknown
4.11_456.9511m/z	2169.55	1917.51	1842.54	2182.92	1777.61	1978.03				Unknown
1.77_323.0280m/z	2244.26	2128.91	2119.16	1811.94	1476.37	1956.13	1-β-D-Arabinofuranosyluracil 5'-monophosphate	303	557		C9H13N2O9P
2.45_611.1362m/z	2436.45	2351.56	1580.88	2033.68	1370.48	1954.61				Unknown
0.90_427.9170m/z	1919.33	1667.88	2147.02	2079.33	1846.15	1931.94	Unknown			Unknown
2.30_267.0727m/z	2174.06	1966.75	1787.02	2046.48	1615.33	1917.93				Unknown
2.06_257.0767m/z	1975.64	2308.31	1580.01	2210.72	1274.77	1869.89				Unknown
16.35_391.9956m/z	2341.24	1708.07	1724.51	1631.83	1913.98	1863.93	Unknown			Unknown
0.93_278.9142m/z	2222.63	1883.2	1814.87	1635.72	1743.35	1859.95	Unknown			Unknown
2.55_611.1352m/z	2213.3	2158.6	1810.33	1577.04	1532.64	1858.38	(-)-Epigallocatechin	108	622	Flavonoid	C15H14O7
0.96_320.7309m/z	2453.59	1934.65	1760.08	1736.37	1389.03	1854.74	Unknown			Unknown
7.63_241.1186m/z	1926.97	2053.98	1688.4	2048.01	1429.45	1829.36	Pyroglutamyl-Isoleucine	401	590	Amino acid	C11H18N2O4
7.98_714.3311m/z	2140.99	1996.09	1482.61	2303.54	1177.56	1820.16	Unknown			Unknown
4.24_354.1044m/z	2224.19	1953.59	1687.04	1716.78	1490.29	1814.38	5'-O-Acetyladenosine	15	224	Unknown	C12H15N5O5
3.54_232.9748m/z	2288.23	2069.29	1618.4	1903.95	1179.78	1811.93	Unknown			Unknown
3.03_561.1346m/z	2288.61	1858.16	1691.53	1670.33	1422.86	1786.3	Unknown			Unknown
8.77_586.2720m/z	2247.3	2066.97	1698.54	1821.07	1026.98	1772.17	Unknown			Unknown
0.90_588.8990m/z	1825.89	1774.24	1630.98	1788.09	1838.75	1771.59	Unknown			Unknown
16.35_373.9351m/z	1372.76	1563.46	1911.93	1709.02	2235.39	1758.51	Unknown			Unknown
0.97_224.8108m/z	1922.1	2032.73	1551.05	1834.95	1312.65	1730.7	Unknown			Unknown
1.45_702.1941m/z	1898.29	1601.53	1780.42	1462.39	1730.86	1694.7	Unknown			Unknown
0.89_616.8975m/z	1664.76	1406.73	1771.8	1851.51	1680.38	1675.04	Unknown			Unknown
0.82_426.9167m/z	1965.83	1894.22	1411.15	1443.9	1626.62	1668.35	Unknown			Unknown
16.35_383.9638m/z	1780.1	1455.56	1681.71	1560.12	1807.07	1656.91	Unknown			Unknown
6.35_769.2318m/z	1896.6	1904.58	1528.75	1920.62	1004.77	1651.06				Unknown
0.94_254.8974m/z	1545.78	1582.17	1923.66	1434.02	1757.3	1648.58	Unknown			Unknown
5.14_588.2627m/z	2400.57	1926.79	1279.01	1628.19	1002.48	1647.41				Unknown
4.10_554.1397m/z	1563.04	1949.48	1710.78	1916.32	992.038	1626.33	Unknown			Unknown
2.58_254.0658m/z	1976.88	1824.71	1340.29	1820.26	1134.41	1619.31	Unknown (carbon number 11)	6	92	Unknown	C11H13NO6
1.65_524.1030m/z	2015.03	1825.36	1879.47	1259.31	1077.04	1611.24	Unknown			Unknown
10.22_314.1138m/z	2081.55	1755.13	1495.93	1474.86	1198.3	1601.15	Pyroglutamyltryptophan	899	922	Amino acid	C16H17N3O4
6.14_390.1330m/z	2051.38	1734.97	1350.14	1498.94	1309.52	1588.99	Unknown			Unknown
13.99_656.2993m/z	1930.8	1743.23	1359.53	1372.23	1497.09	1580.58	Unknown			Unknown
0.97_132.8857m/z	1601.7	1756.59	1504.09	1491.38	1419.2	1554.59	Unknown			Unknown
2.17_548.1026m/z	1779.23	1565.17	1789.79	1666.12	960.463	1552.15	Unknown			Unknown
0.96_318.7335m/z	2044.46	1775.62	1339.16	1519.45	1011.63	1538.06	Unknown			Unknown
1.11_759.1491m/z	1369.15	1384.98	1914.85	1177.39	1807.04	1530.68	Unknown			Unknown
2.99_497.1001m/z	2542.51	1723.07	1445.65	624.931	1237.42	1514.72				Unknown
4.93_599.1618m/z	1614.92	1993.39	1385.63	1391.91	1142.72	1505.71				Unknown
2.32_407.1661m/z	1986.34	1660.15	1272.1	1661.55	903.377	1496.7	16-Phenyltetranorprostaglandin E2	2	58	Fatty Acid	C22H28O5
0.95_246.8658m/z	1459.47	1383.85	1579.75	1429.42	1615.61	1493.62	Unknown			Unknown
1.07_599.0931m/z	1330.15	1737.1	1413.68	1421.53	1560.33	1492.56	Unknown			Unknown
2.58_421.1816m/z	1938.33	1656.57	1232.55	1651.96	964.139	1488.71	3-Cyclohexyl-6-{4-[3-(trifluoromethyl)phenyl]-1-piperazinyl}-2,4(1H,3H)-pyrimidinedione	2	134	Unknown	C21H25F3N4O2
6.73_341.1229m/z	1952.87	1430.73	1423.66	1551.49	1069.81	1485.71	Unknown			Unknown
3.91_591.2530m/z	1779.41	1675.74	1389.34	1567.14	1001.29	1482.58	1-(6Z,9Z,12Z,15Z-Octadecatetraenoyl)-glycero-3-phospho-(1'-myo-inositol)	8	250	Lipid	C27H45O12P
26.60_241.9956m/z	1324.56	1478.84	1467.49	1453.17	1579.81	1460.77				Unknown
6.89_454.1314m/z	1965.84	1554.33	1218.13	1681.73	880.503	1460.11				Unknown
21.63_409.9537m/z	1471.17	1663.67	1411.7	1413.86	1308.72	1453.83	Unknown			Unknown
4.32_563.1022m/z	1835.54	1680.82	1288.48	1480.72	970.726	1451.26	Theaflavin 3-gallate	0	9	Phenolic compound	C36H28O16
1.31_290.0872m/z	2592.78	680.755	1747.73	686.088	1538.12	1449.1	N-Fructosyl pyroglutamate	284	801		C11H17NO8
3.15_164.0708m/z	1452.34	1447.86	1489.27	1459.92	1394.28	1448.74	L-Phenylalanine	364	999	Amino acid	C9H11NO2
5.57_582.1900m/z	2029.21	1513.08	1553.93	1226.22	890.444	1442.58	Unknown			Unknown
2.28_587.1560m/z	1535.71	1442.01	1146.76	1778.84	1267.2	1434.1				Unknown
21.75_532.2178m/z	1816.57	1640.09	1296.56	1460.3	935.416	1429.79	Unknown			Unknown
1.44_989.3218m/z	1598.57	2110.46	911.494	1853.43	652.433	1425.28	Unknown			Unknown
8.66_197.0810m/z	1486.12	1728.8	1265.56	1576.23	1059.52	1423.24				Unknown
0.94_262.9292m/z	1486.37	1466.47	1493.93	1475.19	1169.28	1418.25	Unknown			Unknown
10.75_347.9724m/z	1682.7	1499.78	1185.47	1572.17	1099.42	1407.91	Unknown			Unknown
2.18_360.0707m/z	1710.23	1524.38	1164.53	1497.99	1040.51	1387.53	Unknown			Unknown
4.80_639.1685m/z	1555.44	1550.63	1338.58	1333.63	974.864	1350.63	1-Naphthol β-D-glucuronide	84	548		C16H16O7
18.00_265.1072m/z	1742.11	1469.07	1143.31	1314.41	1043.23	1342.42	E)-5-(4-methoxy-5-methyl-6-oxopyran-2-yl)-3-methylhex-4-enoic acid	3	47	Unknown	C15H20O8
0.97_226.8079m/z	1915.52	1211.81	1166.7	1432.05	941.568	1333.53	Unknown			Unknown
21.62_411.9511m/z	1343.9	1499.4	1262.57	1365.1	1194.41	1333.07	Unknown			Unknown
3.93_562.1182m/z	1555.34	1481.96	1151.89	1409.68	997.086	1319.19	Unknown			Unknown
4.15_530.1287m/z	1548.6	1336.87	1239.68	1468.64	946.783	1308.11	Unknown			Unknown
1.31_323.0278m/z	1601.88	1161.84	1313.52	964.243	1466.2	1301.54	1-β-D-Arabinofuranosyluracil 5'-monophosphate	283	526	Unknown
32.71_339.1981m/z	1441.97	1260.62	1271.03	1180.78	1235.22	1277.92				Unknown
4.02_570.1346m/z	1436.94	1328.42	1272.86	1255.45	1089.59	1276.65	Unknown			Unknown
3.77_369.0415m/z	1719.22	1595.83	954.204	1360.87	654.009	1256.83				Unknown
1.03_379.2651m/z	1491.14	1210.14	1234.63	1101.81	1211.91	1249.93	Unknown			Unknown
5.82_227.1026m/z	1446.05	1355.24	1342.55	1067.19	877.427	1217.69	Pro-Hyp	2	46	Amino acid	C10H16N2O4
0.96_322.7282m/z	1488.73	1362.89	924.447	1289.19	970.512	1207.15	Unknown			Unknown
22.23_391.1752m/z	1508.96	1379.65	1112.04	1151.82	854.943	1201.48	Tafluprost acid	17	213	Drug	C22H28F2O5
1.50_290.0872m/z	596.616	2841.96	8.28127	2474.36	64.0947	1197.06	N-Fructosyl pyroglutamate	24	645		C11H17NO8
3.54_530.1275m/z	1391.46	1514.41	979.696	1225.64	785.699	1179.38				Unknown
5.08_227.1028m/z	1621.39	1252.19	1019.51	1120.54	824.867	1167.7	Proline-hydroxyproline	185	380	Amino acid	C10H16N2O4
4.92_701.3099m/z	1371	1527.87	1104.23	1123.94	659.562	1157.32	Unknown			Unknown
4.88_623.1723m/z	1213.57	1286.33	1192.25	1217.62	854.124	1152.78				Unknown
13.31_270.9908m/z	1805.69	1406.53	838.89	862.556	842.769	1151.29	Unknown			Unknown
7.49_373.1397m/z	1294.45	1251.67	1038.56	1250.93	893.794	1145.88				Unknown
3.39_369.0410m/z	1484.07	1330.26	929.877	1258.83	692.037	1139.01	Unknown			Unknown
4.71_429.1528m/z	1102.44	1140.25	1075.69	1234.43	1078.49	1126.26	2,3-Dinorfluprostenol	0	52	Unknown	C21H25F3O6
13.54_548.2124m/z	1484.76	1318.67	1028.53	916.394	849.307	1119.53	Unknown			Unknown
1.31_452.1399m/z	948.691	508.575	1948.37	513.936	1677.74	1119.46	Unknown			Unknown
2.64_753.1397m/z	1474.99	1439.93	892.751	1110.05	676.08	1118.76				Unknown
5.51_588.2624m/z	1533.23	1228.3	1161.12	1009.01	642.99	1114.93				Unknown
10.18_763.4355m/z	1593.11	1397.58	1089.41	916.59	558.018	1110.94	PI 29:2	44	656	Fatty Acid	C38H69O13P
9.50_755.2036m/z	2759.89	896.189	1293.32	343.479	161.469	1090.87				Unknown
3.50_333.0811m/z	1165.23	1072.07	1123.15	1020.32	977.686	1071.69	Unknown			Unknown
1.08_537.1213m/z	1114.45	1273.6	1177.62	750.071	1008.44	1064.84	Maltotriose	866	842	Sugar	C18H32O16
3.74_562.1180m/z	1297.5	1124.89	1084.72	898.848	859.525	1053.1	Unknown			Unknown
4.40_314.1170m/z	1282.83	1213.54	877.982	1067.07	803.3	1048.95				Unknown
8.16_375.1300m/z	851.847	1465.18	849.133	1263.03	810.597	1047.96	(-)-Riboflavin	278	926	Vitamin	C17H20N4O6
28.95_311.1668m/z	1081.84	1024.35	1043.44	928.674	1026.18	1020.9				Unknown
4.83_616.1396m/z	1170.4	1119.31	1148.17	1007.64	642.793	1017.66	Unknown			Unknown
1.90_281.0345m/z	1010.87	1138.81	910.574	1200.61	825.222	1017.22	Unknown			Unknown
9.45_165.0548m/z	1113.7	1206.93	873.65	1105.38	777.881	1015.51	Caffeyl alcohol	364	999	Phenolic compound	C9H10O3
3.85_641.1467m/z	1205.71	1019.76	945.953	1045.83	763.944	996.24	Unknown			Unknown
1.04_161.0445m/z	1076.74	1001.04	827.951	1056.97	941.242	980.789	Levoglucosan	232	830	Sugar	C6H10O5
3.36_444.2078m/z	1325.47	1015.83	907.518	961.714	649.265	971.96				Unknown
1.32_191.0186m/z	1855	143.924	1539.9	47.7199	1272.58	971.824	Citric acid	273	795	Citrate	C6H8O7
2.70_595.1416m/z	1379.21	1022.26	817.165	1008.68	614.239	968.31	7-O-??-(6???-trans-p-coumaroyl)-glucopyranosyl-8,3???,4???-trihydroxyflavanone	4	295	Flavonoid	C30H28O13
6.80_241.1183m/z	1123	876.031	882.915	1094.13	830.832	961.381	Pyroglutamyl-Isoleucine	8	118	Polyketide	C11H18N2O4
21.55_532.2172m/z	1212.92	1161.1	888.406	922.199	606.903	958.304	Unknown			Unknown
25.20_329.2324m/z	1301.96	1044.75	878.556	859.02	697.102	956.277	C18H34O5	395	737	Fatty Acid	C18H34O5
9.46_384.0287m/z	1135.58	1047.06	880.563	1002.19	695.747	952.228				Unknown
7.50_515.2818m/z	1262.49	1111.22	831.048	989.116	545.735	947.921				Unknown
2.41_480.1137m/z	1074.66	1148.2	798.312	984.827	716.941	944.587				Unknown
3.04_296.0986m/z	1219.03	1104.34	1000.76	502.015	865.691	938.368	3'-O-Methylguanosine	336	535	Nucleotide	C11H15N5O5
0.96_238.8339m/z	1039.8	992.479	970.982	886.495	772.284	932.407	Unknown			Unknown
3.74_601.1404m/z	1066.39	952.508	930.836	1043.85	546.528	908.023				Unknown
0.95_452.7717m/z	912.098	950.474	946.652	844.717	885.305	907.849	Unknown			Unknown
0.94_264.9263m/z	863.312	924.647	965.979	937.98	839.058	906.195	Unknown			Unknown
2.21_483.0848m/z	1289.3	937.841	674.403	1070.09	549.539	904.235				Unknown
22.20_252.1226m/z	1022.51	1070.16	721.837	949.959	729.217	898.735	N-[1-(4-methoxy-6-oxopyran-2-yl)-2-methylbutyl]acetamide	27	197	Pyran	C13H19NO4
33.00_353.1994m/z	87.7069	2009.44	788.871	924.036	604.368	882.884				Unknown
9.44_277.1549m/z	997.242	995.992	780.205	1007.29	626.758	881.498	Phe-Leu	236	564	Amino acid	C15H22N2O3
0.96_222.8133m/z	1094.87	933.378	798.216	929.407	620.424	875.259	Unknown			Unknown
12.51_718.8197m/z	1093.99	754.496	916.224	940.995	667.458	874.632				Unknown
17.67_214.1441m/z	1076.78	864.793	786.772	933.616	633.53	859.098	Unknown			Unknown
8.77_640.3310m/z	1091.42	985.05	819.569	939.522	417.191	850.55	C32H52NO10P	364	999		C32H52NO10P
3.96_259.1287m/z	1125.21	989.515	720.57	893.717	515.69	848.939	Glu-Leu	181	918	Amino acid	C11H20N2O5
13.99_656.8009m/z	855.005	1026.82	778.014	733.525	829.706	844.615	Unknown			Unknown
7.98_468.1470m/z	1034.85	1105.77	697.304	916.635	456.779	842.268	Ncgc00380387-01_C21H27NO11_	1	126		C21H27NO11
3.13_346.1599m/z	1151.78	957.458	796.048	665.247	630.13	840.133				Unknown
2.11_134.0466m/z	891.322	896.052	806.212	876.434	723.068	838.617	Adenine	364	999	Purine	C5H5N5
2.73_211.0712m/z	1072.51	900.485	809.797	706.281	702.339	838.282				Unknown
16.37_452.0063m/z	1017.98	749.537	792.847	865.271	703.975	825.922	Unknown			Unknown
5.26_222.0760m/z	983.291	956.49	736.644	818.673	627.711	824.562	N-Acetyl-L-tyrosine	112	380	Amino acid	C11H13NO4
2.45_549.0886m/z	1487.72	717.461	725.278	667.279	499.902	819.528	5-(3-(2-(7-Chloroquinolin-2-yl)ethenyl)phenyl)-8-dimethylcarbamyl-4,6-dithiaoctanoic acid	6	161	Receptor	C26H27ClN2O3S2
3.92_277.1179m/z	952.926	828.126	722.786	832.903	729.124	813.173	Unknown			Unknown
6.47_293.1490m/z	870.754	769.764	777.391	904.63	706.331	805.774	Ile-Tyr	364	999	Amino acid	C15H22N2O4
19.78_400.1751m/z	845.793	896.345	721.751	927.371	590.607	796.374	C14H30NO7P	364	999		C14H30NO7P
5.03_630.2761m/z	1427.36	773.487	579.526	673.062	486.992	788.085				Unknown
4.54_305.9618m/z	788.549	955.509	700.428	822.824	670.41	787.544				Unknown
3.23_316.1491m/z	973.421	778.211	787.603	734.891	651.222	785.07				Unknown
12.87_599.2324m/z	1103.73	908.874	663.048	752.192	493.428	784.254	Unknown			Unknown
6.53_341.1230m/z	1067.62	693.673	643.537	909.323	597.762	782.383				Unknown
1.59_346.0549m/z	860.815	760.121	874.612	762.126	633.945	778.324	Adenosine 2'-monophosphate	558	766	Nucleotide	C10H14N5O7P
0.96_302.7646m/z	940.466	913.347	657.164	759.723	615.722	777.284	Unknown			Unknown
23.22_474.1541m/z	1159.4	795.945	659.252	679.854	552.076	769.306	Unknown			Unknown
14.82_221.0808m/z	916.704	731.204	706.94	875.919	607.833	767.72	Ferulic acid ethyl ester	321	945	Carboxylic acid	C12H14O4
0.93_392.8935m/z	875.23	737.631	791.553	731.299	688.282	764.799	Unknown			Unknown
3.59_416.0597m/z	911.744	818.372	638.036	878.302	541.174	757.525	Unknown			Unknown
16.06_371.0659m/z	883.959	667.813	722.062	799.336	711.086	756.851				Unknown
26.08_293.1749m/z	704.453	756.876	759.448	809.73	743.521	754.806				Unknown
1.38_322.0439m/z	1240.3	1035.01	354.391	1027.41	106.536	752.73				Unknown
2.59_386.1190m/z	941.188	850.322	643.74	819.894	499.924	751.014	Unknown			Unknown
2.10_547.1187m/z	251.186	892.101	950.168	685.196	968.448	749.42				Unknown
7.59_468.1469m/z	940.153	962.776	581.723	830.001	390.629	741.056	C21H27NO11	1	106		C21H27NO11
0.95_444.7400m/z	753.521	722.455	787.186	738.732	700.548	740.488	Unknown			Unknown
5.31_389.1918m/z	960.599	802.181	692.215	684.276	560.504	739.955	20-Trifluoroleukotriene B4	0	7	eicosanoid	C20H29F3O4
4.08_591.2530m/z	773.633	838.44	663.194	930.475	469.232	734.995				Unknown
4.93_618.2262m/z	929.101	931.504	642.909	759.528	397.864	732.181				Unknown
0.96_300.7672m/z	711.331	886.988	712.462	742.805	579.858	726.689	Unknown			Unknown
9.66_966.4116m/z	805.075	892.526	729.366	714.747	478.061	723.955				Unknown
1.98_763.1814m/z	590.073	968.733	753.792	820.261	473.136	721.199				Unknown
4.59_754.2442m/z	904.876	1103.59	482.933	783.443	319.353	718.84				Unknown
12.87_401.1444m/z	989.51	779.346	626.547	729.829	461.703	717.387	Unknown (carbon number 18)	49	629	Unknown	C18H26O10
7.87_243.1703m/z	830.695	812.575	549.927	844.603	530.635	713.687	Unknown			Unknown
3.31_473.0879m/z	941.578	899.346	617.572	628.349	465.336	710.436	Unknown			Unknown
23.72_397.2191m/z	672.078	822.835	669.189	843.836	538.716	709.331	Unknown			Unknown
10.39_725.1934m/z	1299.87	345.646	1203.09	395.411	285.793	705.962	Unknown (carbon number 32)	222	721	Unknown	C32H38O19
2.68_283.0681m/z	940.726	644.808	619.038	792.406	510.787	701.553	Xanthosine	304	838	Nucleotide	C10H12N4O6
0.96_426.6807m/z	1158.03	687.746	550.212	639.242	468.874	700.821	Unknown			Unknown
23.40_329.2324m/z	866.948	741.143	682.169	668.621	544.869	700.75	C18H34O5	420	740	Fatty acid	C18H34O5
2.86_757.2613m/z	959.011	832.091	639.439	666.216	389.541	697.259				Unknown
7.20_243.1706m/z	731.419	766.027	611.909	796.449	566.001	694.361	Ile-Leu	569	971	Amino acid	C12H24N2O3
1.13_509.1248m/z	783.106	736.364	917.928	413.706	587.41	687.703	Unknown			Unknown
2.67_497.1004m/z	1055.85	666.406	792.794	329.71	559.141	680.78				Unknown
3.95_358.1973m/z	978.068	740.476	567.139	703.309	400.199	677.838	4-Hydroxyatorvastatin lactone	29	447	drug	C33H33FN2O5
18.63_287.1392m/z	869.156	706.363	596.377	682.112	528.207	676.443				Unknown
9.45_396.0278m/z	1047.31	789.436	562.17	668.24	301.919	673.816				Unknown
6.12_260.1022m/z	784.257	685.554	681.764	631.737	584.537	673.57				Unknown
1.38_191.0188m/z	292.915	1399.84	118.139	1469.83	72.7297	670.693				Unknown
2.07_689.0870m/z	797.714	885.9	491.009	807.721	341.268	664.722	Guanosine 3',5'-cyclic monophosphate (cyclic gmp)	649	884	Nucleotide	C10H12N5O7P
10.35_725.1924m/z	1654.94	607.052	752.753	174.063	127.93	663.348				Unknown
22.59_250.2564m/z	722.272	742.433	631.058	712.876	483.468	658.422	Unknown			Unknown
0.95_442.7419m/z	778.911	606.584	627.637	649.665	598.58	652.276	Unknown			Unknown
21.62_624.0987m/z	972.395	909.441	611.46	565.495	202.078	652.174	Unknown			Unknown
20.38_242.1751m/z	619.781	652.67	641.688	671.863	663.15	649.83				Unknown
16.67_543.1495m/z	3190.94	40.7018	5.14105	0	0	647.356				Unknown
18.97_281.1385m/z	822.761	666.757	565.486	656.919	518.853	646.155				Unknown
6.66_546.2404m/z	900.074	618.364	615.55	702.314	389.347	645.13	Unknown			Unknown
8.50_197.0809m/z	720.876	744.527	572.629	701.432	484.087	644.71				Unknown
13.96_200.1283m/z	772.115	705.393	545.242	603.688	594.589	644.205	Unknown			Unknown
10.00_338.1710m/z	840.409	733.112	547.61	627.473	436.282	636.977	Unknown			Unknown
0.96_424.6829m/z	866.697	693.016	540.235	567.498	512.689	636.027	Unknown			Unknown
2.74_251.0772m/z	845.315	607.536	576.741	628.552	520.221	635.673				Unknown
13.12_276.9356m/z	851.521	652.214	475.618	622.359	576.389	635.62	Unknown			Unknown
26.07_236.1043m/z	648.448	578.72	647.936	647.837	654.674	635.523				Unknown
0.82_558.8905m/z	645.377	661.328	613.939	617.625	633.856	634.425	Unknown			Unknown
5.14_913.3931m/z	1003.36	905.254	451.268	564.55	214.387	627.763	Unknown			Unknown
2.27_376.0648m/z	859.613	558.751	450.214	639.149	622.889	626.123				Unknown
3.34_326.1231m/z	813.16	660.468	647.287	569.571	435.413	625.18	Unknown			Unknown
18.85_393.0495m/z	770.458	557.544	528.773	677.332	549.834	616.788				Unknown
2.14_312.0942m/z	469.315	773.823	612.943	666.724	559.554	616.472				Unknown
2.68_426.1259m/z	829.627	536.645	587.79	527.087	586.066	613.443	Unknown			Unknown
21.63_440.0401m/z	902.526	590.875	599.302	485.295	477.797	611.159				Unknown
22.60_600.1416m/z	899.85	752.355	549.004	580.521	273.443	611.035				Unknown
1.70_470.1495m/z	691.511	703.07	700.732	453.031	502.523	610.173	Unknown			Unknown
6.87_169.0130m/z	745.36	616.345	518.172	703.991	452.804	607.334	(-)-Gallocatechin 3-gallate	364	999	Flavonoid	C22H18O11
4.54_314.1232m/z	676.843	726.722	530.928	641.729	459.805	607.205	Unknown			Unknown
9.69_966.4070m/z	776.203	673.767	645.94	477.167	461.51	606.917				Unknown
0.05_195.8101m/z	494.959	566.233	647.893	592.747	729.823	606.331	Unknown			Unknown
24.63_430.1859m/z	870.898	682.062	539.761	550.37	383.692	605.357				Unknown
10.98_316.1653m/z	776.876	669.544	443.033	649.811	459.111	599.675				Unknown
0.80_442.9105m/z	732.247	575.514	599.388	527.235	552.637	597.404	Unknown			Unknown
2.43_542.1054m/z	669.986	720.563	517.093	662.122	385.48	591.049				Unknown
0.93_506.8754m/z	590.833	502.897	696.421	454.311	662.161	581.325	Unknown			Unknown
11.98_427.9455m/z	615.058	620.218	557.411	461.852	651.902	581.288				Unknown
3.46_659.2460m/z	692.972	617.673	600.667	550.548	410.741	574.52				Unknown
3.79_353.1447m/z	860.582	667.884	533.859	384.849	415.168	572.468	Unknown			Unknown
8.21_277.1540m/z	677.634	658.032	565.413	544.702	386.545	566.465				Unknown
17.07_487.1805m/z	720.876	509.325	570.216	580.192	425.903	561.303				Unknown
11.83_343.1393m/z	552.739	560.204	514.386	796.6	378.621	560.51				Unknown
3.88_444.2084m/z	771.621	733.537	391.633	734.612	152.515	556.784				Unknown
0.89_542.8965m/z	438.457	563.905	563.893	579.78	623.516	553.91	Unknown			Unknown
3.12_579.1460m/z	928.217	569.685	598.64	185.331	474.304	551.235				Unknown
0.89_358.9415m/z	650.909	463.807	584.439	550.334	501.56	550.21	Unknown			Unknown
4.70_665.1821m/z	661.345	637.256	560.767	616.121	269.894	549.077				Unknown
8.46_300.1330m/z	591.277	599.198	529.285	606.051	412.941	547.751	Unknown			Unknown
1.94_282.0829m/z	35.2405	7.5975	0	0	2681.72	544.911				Unknown
6.25_553.2258m/z	689.248	553.808	555.697	528.413	388.255	543.084				Unknown
10.55_609.1454m/z	2655.13	0	40.1619	0	0	539.059				Unknown
14.72_308.1496m/z	616.712	478.275	542.409	596.317	443.519	535.447				Unknown
0.96_324.7246m/z	745.93	623.204	474.244	504.304	318.039	533.144	Unknown			Unknown
1.72_408.0872m/z	514.974	500.599	571.97	401.398	671.967	532.181	Unknown			Unknown
4.11_602.1241m/z	620.106	535.079	514.191	564.086	426.189	531.93	Unknown			Unknown
21.66_419.9823m/z	768.875	532.314	465.531	447.636	440.806	531.033	Unknown			Unknown
19.28_407.1699m/z	648.304	699.027	476.394	417.253	412.176	530.631				Unknown
23.35_448.1960m/z	622.973	651.494	484.885	538.908	352.573	530.167				Unknown
0.89_730.8761m/z	512.27	473.273	584.191	527.839	541.743	527.863	Proll, DAla12 Angiotensin (I)	0	1	Amino acid	C70H101N19O16
3.81_442.1908m/z	757.599	578.136	501.975	455.474	345.999	527.837				Unknown
16.36_431.9495m/z	541.297	576.896	478.941	645.474	394.759	527.473				Unknown
2.29_385.1344m/z	683.98	563.946	471.638	569.718	323.119	522.48	Unknown			Unknown
0.80_262.9280m/z	433.325	506.618	487.587	535.596	645.619	521.749	Unknown			Unknown
2.16_346.1603m/z	456.918	767.068	505.359	539.901	336.618	521.173				Unknown
11.78_325.9704m/z	641.979	551.206	535.143	401.461	475.242	521.006				Unknown
20.47_248.0914m/z	583.9	616.74	466.367	522.003	414.447	520.691				Unknown
1.80_332.1452m/z	691.378	613.157	434.984	554.851	302.891	519.452	Unknown			Unknown
2.36_710.3138m/z	678.464	671.429	386.307	538.355	316.838	518.279				Unknown
10.77_332.1127m/z	702.112	569.589	403.368	533.118	381.158	517.869				Unknown
20.00_341.9273m/z	551.161	597.214	504.379	423.706	489.254	513.143	Unknown			Unknown
4.12_137.0237m/z	554.204	472.579	501.699	661.717	349.219	507.884	Salicylic acid	747	997	Phytohormone	C7H6O3
10.11_435.1525m/z	632.338	656.645	410.237	480.998	354.808	507.005				Unknown
6.51_301.0912m/z	2193.48	154.453	178.316	0	0.875689	505.424	Unknown			Unknown
1.88_180.0652m/z	567.041	549.225	443.898	527.595	437	504.952				Unknown
1.63_200.0551m/z	563.305	541.385	489.06	551.775	376.994	504.504	O-Succinyl-L-homoserine	19	352	Amino acid	C8H13NO6
26.08_438.0969m/z	622.151	437.927	494.354	431.561	535.156	504.23				Unknown
6.75_263.1391m/z	587.139	493.951	499.812	557.344	376.957	503.041	Unknown (carbon number 14), C14H20N2O3	470	872		C14H20N2O3
11.99_425.9491m/z	535.566	638.098	503.373	294.107	542.191	502.667				Unknown
8.88_172.0969m/z	557.642	562.192	441.247	531.089	413.233	501.08				Unknown
3.35_563.1505m/z	720.896	520.678	439.571	498.089	325.978	501.042	Unknown			Unknown
32.84_673.4799m/z	406.879	688.362	546.304	595.567	262.996	500.022				Unknown
8.80_277.1549m/z	594.422	549.937	461.12	545.962	340.943	498.477	Phe-Leu	364	999	Amino acid	C15H22N2O3
18.65_376.1379m/z	660.353	526.868	415.179	500.745	370.474	494.724				Unknown
10.11_366.9227m/z	431.216	508.336	487.949	492.005	535.339	490.969				Unknown
4.16_607.2816m/z	593.492	419.946	594.327	395.525	451.266	490.911				Unknown
17.51_487.1812m/z	601.902	544.306	468.122	486.526	348.418	489.855				Unknown
0.96_304.7606m/z	488.061	551.659	443.135	533.519	429.146	489.104	Unknown			Unknown
3.38_293.1133m/z	639.659	458.25	485.408	443.341	407.159	486.764	Phe-Glu	305	628	Amino acid	C14H18N2O5
5.53_433.1926m/z	744.305	489.052	460.242	474.113	259.943	485.531	Unknown			Unknown
5.65_358.1979m/z	721.501	521.761	422.815	447.535	312.012	485.125				Unknown
2.22_374.1541m/z	608.121	506.13	410.307	546.696	343.963	483.043	Gatifloxacin	0	21	Polyketide	C19H22FN3O4
2.72_355.0239m/z	747.254	508.66	396.07	471.218	282.707	481.182	Unknown			Unknown
0.96_316.7359m/z	606.546	468.621	490.323	504.59	326.189	479.254	Unknown			Unknown
2.84_370.0815m/z	795.944	542.399	578.265	99.6128	374.284	478.101				Unknown
5.02_358.1972m/z	779.077	497.179	386.827	469.352	248.306	476.148	4-Hydroxyatorvastatin lactone	58	579	drug	C33H33FN2O5
1.44_521.1262m/z	602.607	526.127	414.852	428.58	407.04	475.841	C24H26O13	0	6	Unknown	C24H26O13
2.40_259.1285m/z	653.62	533.099	333.57	514.156	339.083	474.705	Unknown			Unknown
0.95_446.7360m/z	629.88	513.638	399.742	429.466	382.47	471.039	Unknown			Unknown
7.04_241.1184m/z	527.358	429.4	426.933	554.361	410.831	469.777	Pyroglutamyl-Isoleucine	1	112	Polyketide	C11H18N2O4
1.77_257.1132m/z	538.285	495.377	514.496	414.702	380.684	468.709	L-Saccharopine	21	365	Amino acid	C11H20N2O6
1.50_305.0171m/z	526.833	429.896	444.435	490.024	444.711	467.18	Unknown			Unknown
4.71_402.1165m/z	672.703	489.784	398.27	449.822	314.099	464.936	Unknown			Unknown
1.08_539.3557m/z	490.232	460.681	497.381	386.488	485.904	464.137	Unknown			Unknown
11.18_423.1286m/z	2209.63	59.1281	49.8686	0	0	463.725				Unknown
10.76_353.1233m/z	648.281	554.022	364.619	470.18	277.39	462.898				Unknown
3.18_539.1398m/z	661.117	518.597	492.201	314.089	325.265	462.254				Unknown
5.17_824.4308m/z	604.248	618.992	389.356	425.192	263.895	460.337				Unknown
3.84_459.1936m/z	580.225	596.377	404.495	513.072	197.09	458.252				Unknown
14.88_665.2460m/z	801.462	436.285	404.303	381.428	262.314	457.158				Unknown
5.08_284.1224m/z	587.315	508.164	366.13	485.774	327.982	455.073				Unknown
0.97_228.8049m/z	615.254	488.647	362.237	427.738	365.554	451.886	Unknown			Unknown
1.61_243.0607m/z	1052.26	303.593	321.782	290.261	278.64	449.307				Unknown
9.52_435.9433m/z	473.251	566.296	373.203	524.952	300.815	447.704	Unknown			Unknown
4.72_227.1023m/z	496.103	494.811	423.68	454.001	366.811	447.081				Unknown
0.96_434.7099m/z	559.107	547.934	371.374	362.46	389.816	446.138	Unknown			Unknown
8.16_255.0874m/z	360.979	597.634	367.301	545.804	355.594	445.462	phenylglucoside	0	41	Glucoside	C12H16O6
3.77_213.0868m/z	480.929	480.809	410.683	455.268	394.99	444.536	Unknown			Unknown
1.72_279.0573m/z	323.234	469.811	455.594	429.746	520.357	439.748				Unknown
0.96_330.7581m/z	483.158	419.134	491.01	416.186	387.286	439.355	Unknown			Unknown
4.90_784.3454m/z	530.01	607.481	353.409	448.006	255.889	438.959				Unknown
0.96_328.7616m/z	512.069	489.63	393.449	443.133	353.357	438.328	Unknown			Unknown
4.54_754.2408m/z	429.244	627.991	372.308	546.286	211.758	437.517				Unknown
2.76_373.1711m/z	649.437	527.207	342.097	447.516	218.243	436.9				Unknown
6.23_557.2081m/z	564.831	500.937	419.056	349.143	347.974	436.388	Unknown			Unknown
6.29_373.1386m/z	507.77	414.323	442.608	457.419	359.334	436.291				Unknown
1.69_288.1184m/z	521.337	495.613	418.146	421.009	319.448	435.11	OPHTHALMIC ACID	2	252	Amino acid	C11H19N3O6
7.44_526.2869m/z	532.563	503.207	340.391	483.74	295.607	431.102	Unknown			Unknown
17.98_277.0372m/z	614.07	444.684	380.563	358.549	344.452	428.463				Unknown
15.15_677.3046m/z	494.204	487.246	435.488	421.313	299	427.45	Unknown			Unknown
5.34_588.2627m/z	550.644	471.053	372.326	427.075	309.537	426.127				Unknown
5.68_380.0386m/z	452.121	433.966	477.408	368.606	393.633	425.147	Unknown			Unknown
26.77_374.2435m/z	387.313	605.311	377.215	486.868	266.356	424.613				Unknown
11.44_649.2879m/z	607.089	551.554	341.392	360.721	247.372	421.626				Unknown
2.31_428.1419m/z	460.834	349.695	454.854	418.311	407.672	418.273				Unknown
2.49_346.1605m/z	530.016	444.53	333.622	472.308	301.114	416.318	Unknown			Unknown
2.31_464.1184m/z	275.944	504.161	580.841	298.757	418.066	415.554				Unknown
6.20_243.1703m/z	475.808	414.41	443.838	369.588	373.3	415.389	Leu-Leu	144	487	Amino acid	C12H24N2O3
5.67_524.1556m/z	494.353	444.451	477.96	389.428	263.581	413.955				Unknown
10.34_740.3923m/z	380.835	421.026	411.475	536.954	302.741	410.606	Unknown			Unknown
0.87_617.8931m/z	555.863	307.5	400.451	311.045	475.826	410.137	Unknown			Unknown
0.95_422.6849m/z	591.362	430.073	390.247	327.779	301.306	408.153	Unknown			Unknown
6.37_815.2390m/z	597.386	261.553	404.387	470.429	306.321	408.015				Unknown
5.34_229.1545m/z	470.634	438.488	364.088	408.278	358.578	408.013	Val-Leu	2	85	Amino acid	C11H22N2O3
9.61_277.1547m/z	514.945	426.963	384.522	410.293	295.667	406.478	Phe-Leu	364	999	Amino acid	C15H22N2O3
3.53_158.0810m/z	430.018	420.256	398.265	418.374	364.244	406.231				Unknown
5.14_774.3680m/z	686.112	597.174	289.05	324.021	131.924	405.656	Unknown			Unknown
32.57_731.4002m/z	263.228	520.372	362.025	583.252	297.696	405.315				Unknown
6.27_572.2657m/z	573.764	470.477	371.759	330.454	279.416	405.174				Unknown
9.18_271.1646m/z	534.612	477.662	348.248	376.571	270.704	401.559				Unknown
7.23_371.2641m/z	389.748	458.312	390.738	443.011	312.941	398.95				Unknown
5.76_367.1602m/z	542.927	422.766	381.389	351.53	290.252	397.773	Unknown			Unknown
2.37_549.0881m/z	10.9677	42.265	1037.48	19.6865	872.967	396.674				Unknown
3.33_277.0809m/z	555.731	381.343	355.142	296.771	377.715	393.34				Unknown
5.74_227.1023m/z	515.988	416.883	368.056	394.095	269.709	392.946	Proline-hydroxyproline	364	999	Amino acid	C10H16N2O4
3.54_222.0757m/z	465.825	434.197	371.158	389.234	294.052	390.893	N-Acetyl-L-tyrosine	0	32	Amino acid	C11H13NO4
19.53_393.1448m/z	496.989	426.992	348.426	400.921	269.241	388.514				Unknown
3.99_310.1138m/z	416.032	365.61	382.152	400.387	375.587	387.954				Unknown
2.17_359.0970m/z	443.688	417.054	338.094	439.807	296.785	387.085
6.45_425.1913m/z	497.301	393.927	366.635	386.942	289.72	386.905
2.96_473.0880m/z	576.603	479.281	305.962	341.075	230.068	386.598
1.44_713.1909m/z	303.404	604.13	277.648	504.351	243.45	386.596
19.34_347.2423m/z	481.978	388.21	393.785	389.286	276.953	386.042
2.83_344.1819m/z	510.836	404.607	357.793	381.303	263.155	383.539
9.50_437.9407m/z	389.34	499.795	347.896	407.725	270.163	382.984
9.44_353.0978m/z	441.305	432.551	331.613	440.979	264.977	382.285
5.02_330.1653m/z	573.752	406.697	340.263	321.162	266.431	381.661
0.82_730.8721m/z	573.523	382.363	288.114	303.645	347.672	379.064
0.96_310.7953m/z	419.437	324.061	384.006	315.692	449.941	378.627
4.89_774.3677m/z	438.036	521.67	364.973	372.693	195.624	378.599
16.47_281.1022m/z	514.839	424.791	360.52	274.906	316.711	378.353
9.53_375.0270m/z	571.224	408.3	279.942	366.586	262.35	377.681
17.01_264.0863m/z	430.36	397.433	355.719	403.661	301.191	377.673
4.26_586.1295m/z	776.553	172.58	313.114	149.573	472.552	376.875
4.68_422.1543m/z	515.251	461.832	294.445	382.898	229.945	376.874
7.41_674.2670m/z	513.559	516.242	238.145	357.264	255.231	376.088
5.56_391.2062m/z	572.173	342.653	367.58	355.852	236.007	374.853
17.10_439.1583m/z	455.597	419.797	314.327	368.305	294.664	370.538
1.27_921.2050m/z	617.849	420.452	164.197	542.655	100.032	369.037
2.75_346.1610m/z	546.963	340.002	337.533	441.324	175.439	368.252
6.14_565.2231m/z	477.81	377.286	359.873	345.737	275.623	367.266
11.05_365.1235m/z	514.616	402.478	200.068	477.222	241.286	367.134
0.95_462.8012m/z	220.369	441.083	467.533	293.049	407.81	365.969
1.37_541.1368m/z	416.393	344.582	110.763	570.753	385.437	365.586
10.49_358.1971m/z	467.649	362.904	340.17	397.536	249.356	363.523
26.25_331.2464m/z	328.918	379.586	386.355	370.071	352.677	363.521
2.44_433.1555m/z	475.743	472.516	243.549	401.825	223.702	363.467
4.37_326.1339m/z	407.814	427.024	333.33	367.09	280.839	363.219
6.12_558.1784m/z	599.023	441.835	387.368	141.919	243.656	362.76
1.03_377.6459m/z	454.412	366.993	339.644	285.414	366.818	362.656
3.37_164.0707m/z	388.241	373.312	332.163	356.551	354.017	360.857
22.60_318.0942m/z	342.624	326.323	363.413	448.537	322.075	360.594
9.49_455.1553m/z	435.249	482.394	287.289	334.621	262.301	360.371
8.10_564.2308m/z	371.334	433.153	328.9	456.873	199.977	358.048
23.27_448.1959m/z	444.987	500.17	249.147	364.592	231.13	358.005
1.57_647.0643m/z	462.757	425.311	326.604	351.731	218.912	357.063
3.31_497.1004m/z	479.551	448.645	344.138	249.111	259.013	356.091
10.22_517.1919m/z	488.021	434.078	323.13	275.436	258.401	355.813
3.41_374.1558m/z	570.475	372.908	424.249	84.6758	326.241	355.71
16.34_539.1686m/z	432.408	522.069	269.621	441.53	112.424	355.61
0.95_436.7099m/z	486.543	327.505	324.306	327.102	311.01	355.293
11.44_459.1479m/z	515.862	404.337	287.103	303.638	257.971	353.782
3.07_595.1420m/z	414.809	503.987	353.834	224.704	267.333	352.933
4.59_797.2343m/z	474.169	473.857	324.256	370.265	122.041	352.918
25.05_329.2324m/z	459.886	400.224	322.248	320.739	261.012	352.822
3.32_254.0653m/z	532.928	417.35	280.572	316.866	208.256	351.194
19.00_247.0963m/z	442.656	394.141	315.231	326.903	269.804	349.747
25.57_488.1912m/z	375.09	419.489	340.986	374.687	237.246	349.5
0.93_398.8482m/z	444.611	361.255	289.522	375.358	271.722	348.494
5.96_175.0600m/z	480.719	361.71	331.371	301.148	253.503	345.69
5.21_516.2276m/z	458.812	457.849	250.593	350.055	196.702	342.802
32.78_713.5118m/z	219.331	514.421	472.595	298.507	205.243	342.02
5.11_330.1649m/z	491.364	406.887	296.289	311.043	196.495	340.416
20.35_583.2387m/z	495.751	426.327	343.326	250.441	183.577	339.885
9.44_300.1907m/z	422.207	416.365	292.287	356.102	206.496	338.692
5.60_328.1504m/z	464.035	411.509	303.483	331.729	181.862	338.524
17.36_554.0870m/z	461.379	400.346	359.485	196.763	272.864	338.167
7.24_651.2059m/z	390.964	374.916	352.04	356.847	211.165	337.186
3.94_586.1290m/z	357.573	365.738	352.949	395.202	212.104	336.713
12.84_338.8676m/z	455.362	379.305	267.665	340.967	235.407	335.741
2.46_210.0867m/z	360.592	401.118	235.843	442.307	238.529	335.678
10.32_740.3966m/z	625.335	562.385	237.524	100.063	149.696	335.001
2.39_460.1660m/z	491.018	447.117	173.563	374	173.058	331.751
9.99_316.1646m/z	443.156	341.547	303.871	347.926	215.628	330.425
11.06_365.1221m/z	464.67	348.58	265.438	329.396	241.167	329.85
28.38_194.0810m/z	302.791	333.317	337.472	335.669	337.918	329.434
2.68_732.2837m/z	623.564	356.286	322.955	109.422	234.481	329.342
2.12_379.1704m/z	367.606	377.049	342.326	339.104	219.881	329.193
22.60_445.0120m/z	411.329	237.081	395.411	325.345	276.559	329.145
3.62_258.1447m/z	454.557	215.442	343.9	259.224	372.113	329.047
1.97_373.2093m/z	346.368	339.209	297.547	351.779	308.565	328.694
1.17_322.0422m/z	340.675	318.526	331.71	216.9	433.79	328.32
1.42_827.2693m/z	321.792	318.678	113.244	748.842	138.546	328.22
32.82_221.1538m/z	287.574	353.946	333.248	369.828	294.624	327.844
7.21_344.1810m/z	379.835	385.626	293.632	363.333	215.154	327.516
0.83_728.8746m/z	323.544	457.829	326.159	233.957	293.95	327.088
23.71_524.1369m/z	384.937	356.605	331.191	320.11	239.911	326.551
7.99_254.1016m/z	374.197	405.959	273.11	327.734	226.78	321.556
4.33_284.1238m/z	372.379	373.401	261.267	339.826	249.939	319.362
19.53_460.0809m/z	460.48	304.334	278.202	297.936	255.228	319.236
16.97_487.1816m/z	371.009	388.137	259.24	357.153	214.926	318.093
0.93_508.8731m/z	266.772	297.601	366.723	292.637	364.198	317.586
0.93_164.9337m/z	387.529	361.987	273.311	310.309	247.586	316.144
26.48_397.2187m/z	322.549	380.51	314.109	343.315	217.842	315.665
21.63_329.2325m/z	366.324	331.38	333.862	313.39	230.054	315.002
4.38_358.1968m/z	396.892	337.732	259.152	350.131	223.926	313.567
32.81_716.5224m/z	1.83951	610.063	554.292	388.611	11.3606	313.233
3.55_259.1280m/z	358.86	337.418	302.201	348.758	213.647	312.177
7.04_619.3092m/z	405.888	311.953	272.558	337.937	232.407	312.149
16.00_273.1689m/z	333.961	408.017	252.082	326.858	237.094	311.602
0.89_540.8949m/z	303.267	241.223	323.95	365.009	321.882	311.066
16.71_504.1856m/z	328.529	349.7	308.392	341.508	224.383	310.502
2.26_316.1035m/z	435.667	332.996	239.195	308.438	221.912	307.642
9.70_372.2121m/z	406.217	357.732	304.231	289.072	175.012	306.453
4.70_633.2360m/z	323.439	360.664	208.108	349.68	288.264	306.031
4.44_373.1713m/z	351.057	373.899	232.58	327.53	237.624	304.538
1.80_257.0768m/z	557.498	35.7641	508.402	23.0343	396.795	304.299
20.00_137.0963m/z	354.078	335.589	282.378	309.428	237.643	303.823
3.44_388.1752m/z	412.685	277.258	276.787	323.916	226.96	303.521
4.86_714.4146m/z	390.788	371.056	266.792	320.716	163.862	302.643
2.96_279.0972m/z	480.597	307.724	252.207	254.006	214.981	301.903
2.75_309.1075m/z	385.647	302.093	278.488	289.718	253.052	301.799
0.93_512.8296m/z	401.668	305.63	233.809	344.531	210.47	299.221
1.95_269.1232m/z	214.714	437.008	258.82	354.941	225.202	298.137
12.61_220.0964m/z	376.749	328.093	246.458	317.271	221.957	298.105
8.44_736.4349m/z	368.711	353.952	294.749	337.074	126.167	296.131
2.84_374.1561m/z	347.525	311.957	244.059	458.309	112.916	294.953
1.31_362.0485m/z	487.089	0	452.667	0	526.71	293.293
7.75_222.0753m/z	347.89	335.064	209.089	355.488	214.473	292.401
2.17_611.0429m/z	406.691	338.156	243.346	370.633	103.093	292.384
12.00_656.0893m/z	506.574	469.498	228.814	53.823	202.656	292.273
2.78_426.1254m/z	377.349	357.698	313.351	132.641	280.088	292.225
19.50_337.1269m/z	394.221	313.994	262.983	293.101	192.853	291.43
32.11_239.0663m/z	196.942	332.723	309.195	370.087	245.673	290.924
3.54_478.2388m/z	367.432	247.926	288.114	362.273	183.788	289.907
7.47_390.1341m/z	531.041	341.357	200.284	185.006	183.986	288.335
16.05_487.1784m/z	288.316	249.098	285.992	382.941	235.198	288.309
32.88_388.1541m/z	197.287	326.226	310.946	306.939	299.955	288.271
13.35_230.1383m/z	350.381	301.241	239.433	280.071	265.745	287.374
1.25_359.0730m/z	347.451	241.351	279.16	318.118	238.423	284.901
21.73_350.1232m/z	370.072	305.571	246.983	302.236	189.12	282.796
5.70_696.3691m/z	429.572	273.269	304.617	262.383	143.344	282.637
5.96_527.2093m/z	446.779	287.797	280.093	218.282	172.73	281.136
0.95_312.7927m/z	239.35	320.767	306.618	289.681	246.965	280.676
23.05_448.1963m/z	361.594	380.834	229.145	263.103	163.175	279.57
4.70_305.0797m/z	338.471	382.476	211.408	295.675	166.862	278.978
3.79_187.1070m/z	290.476	270.49	287.015	310.716	235.948	278.929
5.61_293.1484m/z	349.878	276.304	286.96	257.988	221.525	278.531
3.36_346.1585m/z	309.684	289.615	205.147	328.586	256.924	277.991
3.87_339.0302m/z	414.952	376.437	173.402	373.48	49.9136	277.637
13.54_350.1228m/z	333.47	363.489	234.452	216.891	239.397	277.54
11.90_926.4372m/z	289.632	476.259	223.148	298.521	93.9249	276.297
6.86_261.0865m/z	305.419	237.761	257.155	338.229	237.017	275.116
2.66_521.2086m/z	450.104	246.176	272.048	226.644	178.081	274.611
5.45_740.2809m/z	307.163	304.741	321.39	285.848	150.079	273.844
16.41_281.1014m/z	400.928	272.268	215.126	278.03	202.339	273.738
1.25_863.2129m/z	328.381	204.792	339.355	262.975	231.69	273.438
6.55_395.1500m/z	363.159	277.792	243.074	277.258	204.722	273.201
2.17_329.1554m/z	257.873	288.306	325.784	209.899	276.165	271.605
2.45_358.1225m/z	357.915	305.513	218.722	294.043	180.754	271.39
25.96_329.2317m/z	365.41	317.946	258.694	219.843	190.636	270.506
9.51_635.3126m/z	370.578	384.804	209.306	261.124	124.803	270.123
2.28_150.0410m/z	318.044	259.018	212.881	320.177	239.603	269.945
3.70_360.1763m/z	337.212	260.655	283.823	322.096	143.427	269.443
15.14_677.8063m/z	339.876	280.258	279.914	271.776	170.731	268.511
7.52_214.1066m/z	373.422	289.665	227.596	246.067	204.183	268.187
14.51_461.1638m/z	341.365	212.164	285.873	273.049	227.765	268.043
1.96_614.1927m/z	363.584	325.979	141.928	425.389	83.2519	268.026
2.79_325.0165m/z	394.802	264.468	326.331	110.866	238.513	266.996
4.78_293.1493m/z	313.898	273.661	279.92	261.327	202.997	266.361
28.63_293.1743m/z	248.268	260.756	282.397	285.12	254.419	266.192
5.23_372.2125m/z	366.043	314.054	212.733	263.239	172.961	265.806
8.44_439.2073m/z	354.022	320.556	262.685	233.35	156.226	265.368
7.58_356.1253m/z	282.212	330.393	282.613	239.776	189.753	264.95
21.55_334.1284m/z	332.324	287.517	236.827	274.877	191.048	264.518
9.45_358.1957m/z	355.038	315.606	214.957	262.936	172.871	264.282
7.75_327.1327m/z	296.145	326.816	245.463	233.83	214.484	263.348
1.14_521.1258m/z	328.794	232.934	327.179	136.955	286.862	262.545
6.49_397.1686m/z	304.351	260.746	257.126	272.11	214.557	261.778
32.51_743.5413m/z	0	625.76	251.248	426.193	0.954346	260.831
4.05_540.2805m/z	374.417	124.217	348.979	143.599	310.28	260.298
3.16_460.2018m/z	312.571	297.71	248.146	257.673	184.36	260.092
20.15_347.2417m/z	322.321	265.956	275.256	245.964	189.961	259.892
0.86_731.8780m/z	232.026	283.217	291.534	187.505	304.338	259.724
0.95_432.7146m/z	410.094	205.125	212.159	254.53	216.627	259.707
6.67_498.2194m/z	336.72	213.374	226.198	347.674	174.152	259.624
6.35_403.1695m/z	340.96	245.245	245.5	280.641	184.254	259.32
3.45_810.3336m/z	434.318	193.549	360.475	38.485	264.331	258.232
2.28_611.1799m/z	252.833	356.661	186.686	317.038	168.769	256.398
23.06_297.1694m/z	322.993	266.147	226.433	265.972	199.04	256.117
0.94_480.8596m/z	212.037	151.326	339.614	114.655	462.872	256.101
3.03_360.1402m/z	399.227	276.378	271.414	171.499	157.982	255.3
5.26_397.1666m/z	279.635	294.183	247.764	254.326	200.19	255.22
21.31_457.1493m/z	364.554	313.813	280.4	131.443	185.772	255.197
14.22_648.3015m/z	291.105	235.53	270.414	254.366	221.862	254.655
4.01_540.2749m/z	388.204	370.33	146.766	274.008	93.4348	254.549
9.35_631.2920m/z	320.04	325.924	245.201	220.542	155.55	253.451
2.17_332.1251m/z	291.622	395.729	196.097	257.652	125.409	253.302
4.24_820.3995m/z	486.01	204.398	253.257	105.031	211.564	252.052
6.58_564.2410m/z	258.32	307.147	248.746	299.72	145.531	251.893
9.22_357.2118m/z	333.313	234.931	247.325	280.471	162.409	251.69
22.61_554.1359m/z	438.88	290.51	191.208	244.238	83.1478	249.597
4.66_221.0913m/z	300.861	268.826	220.92	256.813	200.316	249.547
0.82_270.9416m/z	254.601	257.738	214.8	256.001	263.641	249.356
4.46_391.2067m/z	331.847	273.43	197.796	269.765	169.729	248.514
13.18_189.1117m/z	275.41	296.089	196.561	233.099	235.704	247.373
5.88_413.1651m/z	348.036	247.801	286.451	203.99	147.915	246.838
2.66_454.2136m/z	313.217	216.215	266.595	240.53	196.949	246.701
4.60_332.1230m/z	289.853	286.404	251.214	199.479	203.585	246.107
5.97_367.1603m/z	383.76	229.894	249.004	173.912	193.047	245.923
4.68_527.1880m/z	284.219	279.642	225.905	284.582	154.794	245.828
7.54_358.1965m/z	304.992	246.31	183.105	310.137	181.688	245.246
22.24_435.1657m/z	293.615	324.474	253.104	184.361	169.654	245.042
1.89_200.0550m/z	256.439	255.316	205.243	245.759	256.559	243.863
6.79_399.2724m/z	282.721	184.99	250.296	274.263	223.355	243.125
4.94_832.2663m/z	378.908	218.762	165.317	322.273	128.824	242.817
5.94_263.1380m/z	342.38	276.495	267.654	128.841	193.387	241.751
1.45_989.3069m/z	150.217	445.486	343.757	116.474	152.475	241.682
1.89_259.0541m/z	286.256	240.311	228.242	251.405	200.83	241.409
3.44_339.0301m/z	394.038	302.526	244.197	100.293	163.838	240.979
0.97_284.7658m/z	239.212	301.713	232.219	267.332	159.09	239.913
17.82_586.0996m/z	344.837	271.937	201.882	210.226	166.285	239.033
7.40_399.2725m/z	288.593	229.622	195.223	318.346	162.07	238.771
16.57_570.0816m/z	418.846	265.572	185.726	153.897	168.203	238.449
9.98_372.2121m/z	353.595	271.036	214.958	204.847	147.197	238.326
5.71_368.0947m/z	291.288	281.098	228.148	222.064	166.904	237.901
4.72_438.0635m/z	306.917	287.356	196.695	300.006	95.1183	237.219
0.97_282.7680m/z	276.438	323.71	160.207	280.533	143.66	236.909
7.23_544.2614m/z	293.436	265.266	203.837	265.484	152.73	236.151
20.00_343.9238m/z	268.044	280.349	260.333	92.0128	277.919	235.732
3.84_490.1215m/z	285.315	197.417	253.227	235.031	206.325	235.463
2.88_588.1091m/z	391.998	254.583	248.427	43.5298	238.323	235.372
13.61_350.1227m/z	306.818	259.534	172.419	209.456	228.3	235.305
21.61_349.0355m/z	412.456	233.453	199.144	169.589	159.451	234.818
9.86_358.1962m/z	363.463	273.464	191.433	154.584	190.367	234.662
4.03_544.1550m/z	316.267	6.60626	497.506	33.0235	318.938	234.468
3.23_579.1454m/z	99.0096	379.141	303.23	265.388	124.892	234.332
2.96_188.0913m/z	323.488	313.79	282.637	53.5064	198.022	234.289
0.94_376.9076m/z	267.871	188.869	223.772	289.629	196.672	233.362
7.77_388.1502m/z	285.02	284.941	185.892	239.038	170.927	233.164
12.61_769.3730m/z	335.422	332.115	158.912	257.85	79.1065	232.681
7.54_380.0371m/z	236.51	246.878	252.853	196.566	230.25	232.612
21.51_329.2325m/z	287.826	257.575	232.393	216.868	161.764	231.285
18.86_316.1147m/z	215.791	246.136	208.229	298.088	186.854	231.02
24.41_315.1789m/z	244.401	218.459	234.611	229.525	227.017	230.803
1.38_702.1918m/z	547.176	262.172	104.584	165.109	67.9057	229.389
11.87_425.9488m/z	238.397	312.399	215.105	92.3204	282.267	228.098
3.70_455.1661m/z	311.624	280.53	227.263	223.59	92.9521	227.192
19.58_501.1966m/z	284.621	241.434	233.561	214.146	161.345	227.022
2.38_292.1381m/z	264.398	293.249	183.797	255.416	137.733	226.919
6.31_558.1803m/z	334.063	216.846	196.623	250.019	135.407	226.592
16.33_406.0009m/z	265.251	204.227	203.616	261.432	197.508	226.407
3.50_244.1281m/z	279.109	270.825	198.905	236.324	145.591	226.151
4.89_181.0488m/z	231.108	265.11	224.993	231.029	177.406	225.929
4.88_265.1178m/z	271.446	262.609	196.595	217.682	180.94	225.854
5.69_456.2074m/z	370.562	193.987	241.435	198.384	122.398	225.353
2.21_259.1289m/z	408.591	229.384	149.275	259.587	74.4445	224.256
1.71_524.0975m/z	207.27	296.793	360.128	161.84	95.1642	224.239
28.29_447.1324m/z	201.929	255.435	163.04	361.011	138.943	224.072
1.15_359.0715m/z	338.076	198.721	267.266	152.432	160.696	223.438
5.13_374.1539m/z	343.851	247.629	166.094	209.779	149.567	223.384
5.49_365.1332m/z	345.767	223.702	225.056	226.547	94.3713	223.089
16.65_487.1804m/z	235.825	238.278	230.176	245.7	164.455	222.887
4.00_609.1559m/z	277.274	264.842	220.801	231.513	119.788	222.843
15.36_299.1122m/z	227.227	242.565	206.49	248.413	189.033	222.746
4.69_753.2389m/z	240.446	253.21	233.753	224.372	160.802	222.517
1.03_377.1966m/z	399.954	171.033	210.326	128.367	202.09	222.354
5.51_357.2501m/z	294.825	227.987	235.909	202.567	150.15	222.288
7.32_275.1024m/z	233.437	241.192	190.301	270.126	175.323	222.076
19.20_334.1276m/z	303.506	213.504	195.639	241.476	154.808	221.786
2.08_316.1491m/z	285.095	236.646	157.457	294.521	130.033	220.75
24.59_243.1586m/z	239.319	219.924	225.916	217.262	200.613	220.607
4.86_346.1594m/z	266.603	244.041	214.459	221.798	155.706	220.521
3.24_659.1476m/z	488.07	136.165	214.373	8.96611	254.378	220.391
9.03_372.2117m/z	293.975	221.747	215.198	209.147	161.564	220.326
19.91_583.2398m/z	303.775	253.585	222.771	212.963	107.679	220.155
30.57_516.2231m/z	246.972	376.297	211.865	189.026	74.7587	219.784
13.98_633.7975m/z	261.579	267.099	186.099	163.31	220.264	219.67
2.04_610.0586m/z	201.08	325.372	183.898	205.248	182.371	219.594
23.21_397.2194m/z	263.14	247.173	216.415	246.661	123.153	219.308
14.56_464.1906m/z	240.844	194.174	210.305	248.337	202.765	219.285
4.16_554.1405m/z	600.02	32.0092	51.1879	5.00696	401.809	218.007
4.05_625.1502m/z	263.394	313.532	170.823	244.61	96.0034	217.672
4.36_251.1026m/z	229.068	226.867	219.817	203.435	205.162	216.87
19.97_372.0130m/z	254.244	193.603	183.156	308.811	144.063	216.775
1.25_509.1282m/z	219.48	272.754	192.927	181.254	217.139	216.711
4.57_229.1544m/z	235.308	275.516	192.826	211.636	167.625	216.582
4.62_799.2475m/z	246.934	360.889	187.203	168.717	119.16	216.581
8.67_357.9205m/z	150.933	213.272	215.485	273.692	228.174	216.311
5.22_527.1890m/z	282.892	254.958	147.452	204.88	181.03	214.242
21.75_358.1645m/z	273.72	224.953	200.769	227.654	143.109	214.041
0.84_402.9143m/z	210.862	172.823	181.172	176.497	327.073	213.685
23.50_448.1957m/z	250.212	224.544	234.156	218.18	138.286	213.076
10.11_351.0018m/z	280.2	216.56	181.6	155.433	229.725	212.704
3.99_719.4187m/z	269.734	330.993	92.1199	347.327	23.2285	212.68
2.88_296.0974m/z	268.412	282.558	246.398	23.8781	238.799	212.009
9.68_743.2892m/z	286.6	240.862	209.328	223.624	98.7981	211.842
8.08_503.1766m/z	252.589	245.472	176.146	270.427	112.766	211.48
5.95_397.1683m/z	343.409	259.596	222.95	22.8796	208.13	211.393
7.45_344.1810m/z	238.824	233.427	187.109	209.827	184.974	210.832
9.28_316.1654m/z	299.953	212.017	199.239	202.475	139.744	210.686
6.55_356.1455m/z	300.694	198.549	181.979	227.618	143.968	210.562
23.85_283.1899m/z	272.575	223.868	186.802	213.13	155.486	210.372
8.31_403.9564m/z	236.832	224.619	233.746	252.833	103.397	210.285
33.73_223.0269m/z	194.243	217.721	228.816	208.976	201.664	210.284
5.94_643.2577m/z	329.007	265.61	316.788	28.4797	111.297	210.236
0.96_332.7563m/z	238.902	206.821	178.696	229.6	194.682	209.74
32.97_716.5225m/z	0	461.104	433.638	142.498	10.0589	209.46
5.04_356.1808m/z	275.497	229.682	198.922	194.587	145.611	208.86
0.96_298.7686m/z	217.353	204.976	262.578	219.057	137.742	208.341
5.61_368.0964m/z	248.611	212.142	203.048	213.179	160.465	207.489
16.35_441.9762m/z	288.15	247.357	174.074	211.489	112.076	206.629
1.69_407.1662m/z	297.537	285.095	213.766	133.459	98.5937	205.69
3.53_388.1713m/z	329.896	225.52	192.183	177.624	101.387	205.322
15.04_575.2722m/z	187.741	242.638	227.915	195.501	172.09	205.177
4.40_227.1018m/z	237.168	219.317	193.036	209.051	165.699	204.854
1.57_470.1501m/z	387.747	274.567	0	361.791	0	204.821
4.92_718.2932m/z	259.461	308.586	170.607	196.219	87.2725	204.429
6.11_504.2811m/z	237.254	193.437	181.965	229.353	178.779	204.158
1.43_509.1258m/z	244.324	218.472	255.617	132.477	169.465	204.071
5.61_426.2336m/z	286.163	220.369	189.102	193.065	127.333	203.206
8.32_281.1012m/z	271.53	232.411	205.902	214.217	91.0393	203.02
4.84_387.1863m/z	256.247	229.762	188.463	188.994	151.408	202.975
32.13_315.2537m/z	201.42	211.011	201.009	196.639	199.93	202.002
32.96_325.1825m/z	225.709	217.998	204.966	149.233	211.794	201.94
1.44_827.2674m/z	169.778	196.91	294.54	177.266	170.064	201.712
2.63_376.2479m/z	242.377	223.058	158.684	215.161	168.711	201.599
18.84_410.9654m/z	210.843	251.685	176.678	230.055	135.377	200.927
20.87_291.1218m/z	277.442	227.397	182.325	167.204	149.737	200.821
1.08_539.1376m/z	294.762	230.559	236.189	146.65	94.549	200.542
5.67_344.1802m/z	283.67	188.898	227.296	153.564	146.913	200.068
23.72_454.0947m/z	206.008	281.607	170.492	230.53	109.295	199.586
1.45_665.1693m/z	237.322	189.343	193.84	157.549	219.858	199.582
16.35_566.1287m/z	284.267	237.46	167.105	207.656	101.134	199.524
18.27_397.1752m/z	261.026	236.179	190.265	162.834	146.614	199.384
5.86_290.1130m/z	274.359	233.553	217.789	143.118	120.702	197.904
11.86_427.9444m/z	149.348	276.214	193.751	104.154	265.117	197.717
3.60_387.1362m/z	273.319	170.266	162.859	245.647	135.022	197.422
1.07_655.0537m/z	186.721	161.801	178.77	163.585	292.28	196.632
4.70_229.1542m/z	188.294	236.943	177.939	221.459	155.302	195.987
7.16_316.1852m/z	255.704	199.819	146.769	239.807	136.469	195.713
3.61_365.1336m/z	217.369	197.656	197.474	242.013	123.842	195.671
10.10_368.9203m/z	235.415	223.928	156.42	216.231	143.477	195.094
14.11_464.1913m/z	262.149	180.393	174.507	200.482	156.231	194.752
2.54_330.1658m/z	237.522	161.904	47.9416	517.251	8.6831	194.66
3.70_358.1093m/z	289.15	151.941	126.698	289.95	109.97	193.542
10.01_236.0912m/z	260.147	244.294	141.956	162.199	158.761	193.472
14.69_386.1590m/z	253.619	155.69	192.484	202.497	162.629	193.384
2.18_549.0906m/z	200.589	195.579	236.455	198.86	134.251	193.147
4.20_820.3959m/z	0	445.962	292.209	227.399	0	193.114
2.12_376.1349m/z	457.096	120.816	38.3539	304.274	44.4149	192.991
15.84_487.1814m/z	222.424	223.018	167.145	214.152	133.063	191.96
26.47_418.1192m/z	240.275	213.581	181.824	184.779	138.931	191.878
21.62_413.9462m/z	186.285	216.623	188.178	199.363	167.75	191.64
1.65_272.0755m/z	212.869	279.3	196.908	125.057	142.018	191.23
1.43_191.0189m/z	37.022	411.548	11.4519	482.779	12.2248	191.005
7.56_371.2620m/z	221.766	192.891	136.683	232.901	168.89	190.626
2.81_215.1384m/z	226.192	199.62	190.36	171.318	164.451	190.388
3.97_352.0629m/z	270.506	193.291	158.748	198.247	128.447	189.847
9.36_300.1915m/z	228.671	249.163	169.585	181.874	113.728	188.604
2.02_547.1195m/z	567.13	55.3999	0	319.013	0.428943	188.394
32.74_699.4956m/z	180.706	246.123	215.507	214.084	81.0479	187.493
3.71_314.1338m/z	286.35	190.92	162.045	185.248	110.756	187.064
26.74_263.0694m/z	230.897	217.624	170.414	187.386	128.118	186.888
6.58_358.1948m/z	218.004	157.098	160.626	250.896	147.633	186.851
2.37_638.2009m/z	145.178	224.769	95.6544	237.259	228.756	186.323
7.48_695.3736m/z	245.544	187.034	151.172	243.444	100.469	185.533
31.61_313.2359m/z	153.616	184.768	200.533	207.001	180.982	185.38
4.12_369.2131m/z	238.415	194.037	181.067	165.81	147.29	185.324
2.49_359.1554m/z	154.823	190.303	190.161	229.087	160.987	185.072
2.28_332.1271m/z	256.902	192.755	163.155	193.212	117.35	184.675
9.29_192.0652m/z	227.557	224.005	158.477	185.232	127.809	184.616
4.86_499.2510m/z	240.744	221.431	160.692	211.291	87.5571	184.343
5.78_744.3157m/z	247.477	218.992	198.425	178.243	77.3051	184.088
4.73_666.1852m/z	229.443	172.351	253.853	144.584	118.719	183.79
0.93_96.9597m/z	234.395	192.562	166.871	148.798	175.792	183.684
0.90_700.8833m/z	169.301	191.859	205.979	223.291	124.817	183.049
1.76_275.0865m/z	218.159	235.933	123.003	179.672	155.088	182.371
26.48_329.4031m/z	228.305	206.186	174.097	171.614	130.473	182.135
5.53_913.3916m/z	286.2	203.362	221.248	158.235	41.2801	182.065
4.65_617.2733m/z	240.156	258.377	150.044	198.765	61.6896	181.806
2.31_711.2398m/z	137.164	206.979	222.493	155.544	185.699	181.576
4.42_236.1385m/z	278.801	181.811	161.621	111.219	172.711	181.233
3.50_550.2247m/z	279.2	179.534	247.757	101.492	95.9137	180.779
9.37_631.2984m/z	315.573	260.657	111.249	108.84	105.812	180.426
6.20_386.1909m/z	239.521	238.273	127.593	193.348	101.476	180.042
3.54_346.1590m/z	252.984	185.416	140.149	187.803	130.296	179.33
22.02_344.0364m/z	224.543	165.35	184.182	110.188	211.205	179.094
10.71_868.4407m/z	258.903	282.102	115.502	186.111	52.6116	179.046
3.54_316.1504m/z	230.762	110.977	177.176	190.298	185.89	179.02
15.26_238.1075m/z	174.632	212.559	171.417	205.853	127.835	178.459
5.92_541.2604m/z	330.866	221.553	204.792	49.0348	82.4197	177.733
7.92_514.2128m/z	219.022	195.065	160.537	205.039	107.645	177.462
1.12_160.8408m/z	169.898	132.043	241.152	89.1566	254.166	177.283
3.32_360.1396m/z	230.872	193.382	187.729	173.293	100.838	177.223
0.94_492.8871m/z	119.464	132.324	225.436	113.78	292.312	176.663
16.63_587.1996m/z	190.95	255.383	156.023	158.95	120.941	176.45
14.46_360.2373m/z	128.421	164.787	208.509	178.575	197.769	175.612
21.57_350.1218m/z	218.29	191.178	174.376	174.734	119.405	175.597
1.73_325.0509m/z	105.47	182.382	275.636	106.82	205.425	175.147
0.81_264.9262m/z	173.964	153.825	135.447	160.808	247.69	174.347
17.93_332.1478m/z	236.556	225.266	164.851	119.516	125.499	174.338
3.03_515.1643m/z	281.369	229.006	201.414	68.6497	90.9153	174.271
2.76_332.1445m/z	191.329	229.563	95.6917	311.042	40.0403	173.533
17.20_270.1333m/z	217.52	147.26	172.75	176.003	151.734	173.053
20.35_401.1433m/z	241.987	200.465	181.595	100.214	139.002	172.653
16.59_317.1234m/z	146.662	197.786	168.608	185.273	161.751	172.016
2.93_325.1052m/z	271.928	185.076	144.981	146.945	110.189	171.824
0.96_406.7143m/z	291.41	179.094	140.098	96.5009	150.571	171.535
1.86_302.1329m/z	280.075	201.087	135.206	144.336	95.2998	171.201
5.67_712.3219m/z	218.096	224.684	160.091	162.978	89.7616	171.122
10.16_261.0862m/z	215.233	168.524	168.542	183.253	118.871	170.884
19.04_227.1267m/z	228.238	182.963	149.639	167.043	126.061	170.789
14.42_265.1057m/z	225.661	138.994	164.001	178.663	146.295	170.723
0.82_289.9456m/z	127.494	238.427	126.243	189.627	169.614	170.281
34.01_103.9198m/z	186.374	167.441	161.662	152.734	182.566	170.155
7.38_674.2567m/z	148.121	187.177	183.657	241.044	89.9672	169.993
3.01_508.2138m/z	274.012	215.25	105.359	183.228	70.4424	169.658
1.41_359.0715m/z	261.105	199.177	113.671	239.682	32.8811	169.303
15.98_487.1796m/z	164.056	203.67	143.442	186.045	147.966	169.036
11.81_416.0169m/z	373.988	168.731	120.473	0	181.509	168.94
2.85_320.1701m/z	217.515	143.724	205.133	57.6994	219.796	168.774
8.66_520.0347m/z	166.189	198.835	164.987	181.1	128.801	167.982
2.10_483.0873m/z	47.5297	430.552	0	361.595	0	167.935
23.71_500.0802m/z	236.307	181.784	150.784	133.381	137.34	167.919
34.87_220.1456m/z	184.138	162.893	165.257	169.243	157.928	167.892
14.09_464.1867m/z	223.762	168.724	162.053	152.017	132.495	167.81
0.95_368.8744m/z	142.405	150.957	166.904	187.155	190.058	167.496
3.39_473.0846m/z	346.144	159.607	152.592	23.1334	155.186	167.333
8.91_606.2889m/z	224.603	186.75	151.851	179.605	90.8942	166.741
5.67_392.1844m/z	274.822	117.615	186.576	179.705	73.785	166.5
31.61_291.1982m/z	1.04756	385.748	0	0	444.031	166.165
0.85_114.9879m/z	160.218	136.768	198.663	169.623	162.216	165.498
5.45_740.2668m/z	147.753	233.497	156.734	194.753	92.4952	165.047
5.27_342.1281m/z	208.031	205.888	134.049	162.266	113.965	164.84
16.33_219.8428m/z	100.764	144.296	182.975	194.835	200.332	164.64
8.31_401.9606m/z	182.298	183.324	124.763	174.146	158.453	164.597
0.96_338.7903m/z	176.237	130.158	182.822	161.271	171.702	164.438
1.44_420.2343m/z	154.38	230.19	142.722	177.724	115.255	164.054
6.93_343.1963m/z	208.261	137.948	137.757	179.495	156.311	163.955
22.95_448.1953m/z	206.923	228.482	121.846	151.986	110.176	163.883
4.46_278.1133m/z	175.97	209.178	119.834	159.575	153.691	163.65
19.26_197.0804m/z	216.207	177.386	160.261	154.14	109.775	163.554
2.33_638.1988m/z	229.78	157.792	116.038	207.14	106.174	163.385
6.55_215.0807m/z	171.172	153.442	160.431	160.718	166.684	162.49
2.03_504.1708m/z	169.613	254.498	106.318	223.486	58.2529	162.433
3.84_318.0242m/z	248.411	151.742	175.8	157.734	76.019	161.941
1.34_925.2367m/z	119.269	468.57	19.5276	192.008	9.25912	161.727
2.06_239.0657m/z	164.801	224.952	103.943	220.033	93.5046	161.446
7.77_542.2090m/z	215.595	168.103	130.609	208.187	81.7704	160.853
5.67_220.0958m/z	197.348	188.172	158.431	156.577	102.739	160.653
5.55_838.4103m/z	209.688	214.636	145.862	175.608	51.7663	159.512
7.65_302.1490m/z	158.048	196.599	142.831	189.52	107.058	158.811
7.29_286.1767m/z	223.806	156.399	117.617	194.975	98.6598	158.291
7.48_615.2966m/z	185.728	168.844	166.418	150.521	118.483	157.999
4.23_453.1474m/z	50.7385	302.789	191.163	221.675	21.899	157.653
4.33_489.1817m/z	363.62	109.985	81.8537	41.1337	191.271	157.573
16.59_570.0814m/z	121.739	138.968	159.806	203.313	163.213	157.408
5.64_712.3250m/z	213.074	173.619	164.912	130.444	104.363	157.282
14.82_325.1268m/z	175.847	152.791	156.663	189.19	110.913	157.08
10.10_538.0374m/z	188.497	182.674	126.032	172.947	114.221	156.874
2.08_389.1261m/z	138.935	198.801	144.215	194.954	106.065	156.594
0.95_440.7449m/z	205.483	166.417	132.081	175.855	101.367	156.24
0.79_359.9411m/z	224.252	141.626	136.169	141.095	138.018	156.232
16.05_323.1589m/z	150.864	187.77	139.684	178.855	122.962	156.027
33.60_103.9198m/z	206.801	136.391	164.907	120.934	151.038	156.014
19.53_197.0804m/z	199.736	184.977	141.039	136.77	116.89	155.882
6.71_431.1931m/z	214.533	136.365	129.691	176.786	120.129	155.501
4.73_507.0958m/z	181.523	100.933	178.922	106.122	204.984	154.497
7.64_401.9608m/z	76.8522	217.269	147.056	175.413	155.478	154.414
22.61_511.9560m/z	258.262	181.104	129.47	73.6197	129.057	154.303
0.90_501.1283m/z	139.422	150.934	126.252	165.777	186.722	153.821
1.01_215.0311m/z	128.226	213.599	144.317	132.921	149.514	153.716
16.52_504.1872m/z	157.382	192.062	143.311	171.312	99.8314	152.78
3.75_625.1525m/z	195.231	199.19	150.611	134.552	82.4809	152.413
0.94_490.8903m/z	131.393	143.545	136.98	171.858	177.939	152.343
5.38_284.1223m/z	180.721	158.957	140.271	163.689	117.26	152.18
4.11_344.1805m/z	137.661	177.223	176.658	182.471	83.581	151.519
0.94_378.9052m/z	155.682	131.113	90.9193	221.203	158.65	151.513
5.32_645.2845m/z	162.545	211.295	123.185	176.781	83.223	151.406
2.43_376.0664m/z	449.05	13.2385	196.933	27.8219	68.1922	151.047
5.69_456.2091m/z	152.84	201.722	156.361	146.923	95.8942	150.748
13.68_638.3531m/z	219.901	184.897	123.006	122.11	102.928	150.569
15.37_308.1481m/z	175.803	170.906	104.525	158.228	142.68	150.428
4.19_347.1229m/z	159.687	168.392	162.233	141.904	119.473	150.338
12.93_187.0965m/z	186.69	171.392	133.508	159.114	100.076	150.156
2.88_332.1431m/z	273.573	168.962	158.881	66.3879	82.3832	150.038
4.52_354.1279m/z	216.016	146.312	141.916	155.032	85.6213	148.98
6.04_793.3395m/z	294.706	166.305	194.779	0	87.5381	148.666
11.78_505.1903m/z	223.427	210.256	137.122	62.409	109.697	148.582
7.00_616.2922m/z	167.747	167.069	128.765	191.371	87.8242	148.555
10.68_353.1216m/z	235.361	158.7	105.474	140.53	102.033	148.419
19.93_583.2352m/z	258.756	208.745	130.726	31.916	111.638	148.356
1.88_245.1134m/z	382.709	16.2983	137.705	99.1542	105.273	148.228
15.95_374.1399m/z	224.258	145.518	140.618	114.95	115.469	148.163
3.17_287.1231m/z	308.37	75.0385	140.306	2.49585	214.122	148.066
4.32_253.1170m/z	165.692	150.195	143.391	156.398	121.797	147.495
11.36_413.1723m/z	226.974	197.338	96.2	108.444	107.411	147.273
11.99_365.0302m/z	325.008	165.786	113.031	23.3517	109.103	147.256
2.66_710.3163m/z	239.245	167.586	149.931	42.623	134.039	146.685
7.54_524.1543m/z	133.051	164.116	120.261	195.885	119.969	146.657
3.48_279.1333m/z	213.885	125.883	147.583	122.694	123.035	146.616
7.33_612.3720m/z	171.52	165.44	148.802	155.143	91.651	146.511
1.50_702.1855m/z	95.8192	207.33	146.292	178.705	100.665	145.762
4.24_695.3339m/z	181.263	152.537	141.72	146.911	106.159	145.718
7.36_405.2229m/z	170.983	164.043	115.522	170.669	107.223	145.688
8.31_197.1282m/z	179.373	174.409	130.952	158.365	84.0605	145.432
32.54_216.8518m/z	377.551	84.6212	104.398	62.478	97.825	145.375
22.34_252.1208m/z	181.624	189.41	127.585	96.5301	131	145.23
3.81_231.1334m/z	172.094	149.537	134.46	159.36	110.547	145.2
2.90_316.1502m/z	257.4	193.018	181.691	25.3074	68.5191	145.187
16.35_402.2127m/z	188.482	110.879	140.132	115.531	168.841	144.773
11.76_417.1764m/z	255.783	197.566	127.86	14.909	125.364	144.296
0.91_540.8995m/z	137.321	95.9716	109.598	173.741	202.095	143.745
7.01_783.3779m/z	179.544	162.583	126.814	179.754	68.1309	143.365
1.37_601.1302m/z	202.152	237.817	42.7462	144.898	89.0669	143.336
6.59_744.3587m/z	146.166	204.561	122.077	178.519	61.044	142.474
7.85_324.1538m/z	179.292	182.273	125.592	146.066	77.343	142.113
1.16_921.2133m/z	119.206	82.2025	263.374	20.7158	218.891	140.878
0.95_348.8191m/z	178.597	74.6683	122.827	187.314	140.803	140.842
5.86_372.2113m/z	202.811	151.278	131.257	126.964	91.6714	140.796
3.24_316.1862m/z	127.54	201.634	114.579	131.453	127.784	140.598
13.61_250.1433m/z	180.313	150.262	83.3188	154.341	134.682	140.583
26.02_387.2849m/z	114.907	178.454	137.796	163.654	107.379	140.438
8.11_305.0689m/z	485.208	89.4677	56.4547	47.9635	22.3272	140.284
9.57_358.1957m/z	190.544	150.83	117.13	126.163	113.522	139.638
9.28_345.1661m/z	191.224	194.024	109.587	108.172	94.5108	139.504
6.86_682.3539m/z	214.407	124.7	127.05	157.45	72.9266	139.307
23.63_319.1159m/z	194.67	154.541	114.994	138.133	93.2341	139.114
2.30_459.0754m/z	289.906	71.9725	96.2233	140.987	93.9243	138.603
7.12_300.0969m/z	159.483	138.35	149.134	138.024	106.325	138.263
2.06_389.1292m/z	257.129	89.5777	106.723	187.02	50.6242	138.215
2.18_441.0920m/z	61.7978	236.277	163.141	70.62	158.883	138.144
22.23_457.2669m/z	211.928	181.079	133.015	95.1718	66.5415	137.547
5.25_626.3186m/z	105.299	125.221	131.2	208.507	114.699	136.985
31.69_742.5399m/z	0	345.689	121.324	217.284	0	136.859
6.98_619.3058m/z	205.799	123.101	131.956	123.688	98.971	136.703
18.84_248.2770m/z	154.6	149.53	116.664	150.742	110.072	136.322
18.08_299.1945m/z	165.398	143.94	96.227	179.163	96.4032	136.226
3.32_381.1868m/z	210.638	120.599	168.787	27.3532	151.696	135.815
35.16_223.0267m/z	142.97	140.243	142.11	123.743	129.029	135.619
2.06_385.1355m/z	138.458	123.258	207.337	144.032	64.4309	135.503
3.31_627.2750m/z	197.04	135.691	156.212	61.2811	125.741	135.193
0.95_366.8805m/z	84.7324	94.0128	162.854	122.973	210.601	135.035
14.31_265.1053m/z	217.243	116.36	104.974	131.597	104.642	134.963
12.93_503.1791m/z	580.204	88.7507	5.17161	0	0	134.825
16.58_267.1222m/z	128.805	159.588	125.851	138.839	120.802	134.777
7.63_438.1350m/z	179.699	177.749	113.168	143.365	59.871	134.77
23.43_395.0281m/z	167.592	122.549	148.246	129.267	105.778	134.686
3.86_506.2338m/z	246.421	162.105	82.9611	162.122	19.0437	134.531
2.06_602.1252m/z	186.817	161.405	100.102	189.762	33.4018	134.297
31.70_315.2532m/z	127.382	136.26	138.9	142.689	125.747	134.195
4.91_743.2870m/z	231.612	165.325	62.7015	145.942	65.1815	134.152
8.44_504.1804m/z	230.688	144.589	129.458	99.6858	66.2524	134.135
14.84_665.2383m/z	186.301	132.525	136.742	134.734	80.1341	134.087
3.00_346.1580m/z	148.782	135.673	99.896	244.496	41.5477	134.079
5.00_341.1430m/z	205.499	144.871	117.393	130.099	71.299	133.832
2.26_602.1821m/z	116.264	145.395	141.74	187.85	77.6024	133.77
2.52_237.0860m/z	126.599	133.349	93.5385	171.617	143.602	133.741
5.01_300.1902m/z	191.168	147.827	115.864	135.168	77.8623	133.578
23.76_397.2160m/z	176.512	152.905	137.731	110.329	89.2876	133.353
17.90_487.1817m/z	166.271	156.955	135.681	92.4007	114.875	133.237
7.54_302.1505m/z	137.77	182.5	68.4915	156.691	120.702	133.231
1.70_128.0345m/z	106.888	208.356	131.615	72.6145	144.472	132.789
7.77_298.1396m/z	143.341	147.454	120.204	146.421	104.642	132.412
0.80_540.9005m/z	145.637	106.324	140.256	118.404	151.351	132.394
16.13_487.1773m/z	126.12	127.317	122.556	157.514	127.157	132.133
18.84_408.9679m/z	107.816	176.27	123.125	165.757	86.9791	131.989
16.33_373.0713m/z	150.645	120.832	96.4542	191.365	100.461	131.952
8.74_614.2961m/z	167.284	155.243	140.907	145.419	48.2333	131.417
7.18_286.1754m/z	165.268	138.111	110.485	154.146	88.7109	131.344
4.46_283.1180m/z	109.763	153.922	100.778	154.675	136.946	131.217
4.76_455.2017m/z	151.402	170.303	75.6473	111.073	145.436	130.772
18.83_408.9704m/z	165.199	141.073	112.604	151.861	82.084	130.564
21.77_329.2323m/z	164.529	130.535	136.563	135.017	85.4233	130.413
2.77_282.1063m/z	182.188	129.23	128.794	98.2401	112.436	130.178
11.92_926.4369m/z	341.755	190.297	86.6146	0	29.0906	129.551
16.93_487.1811m/z	138.969	144.084	123.588	139.241	100.741	129.325
23.71_464.1246m/z	140.536	138.301	117.206	129.423	120.684	129.23
3.99_227.1018m/z	138.609	240.646	48.0642	207.157	11.1649	129.128
3.01_332.1425m/z	215.843	163.457	121.864	43.0104	100.767	128.988
6.83_298.1394m/z	186.618	119.967	107.175	145.491	84.9271	128.835
4.78_348.1187m/z	143	120.405	114.337	150.727	113.872	128.468
13.76_230.1387m/z	138.166	177.078	123.454	88.9346	113.077	128.142
0.87_516.8949m/z	91.3888	122.814	52.7141	153.777	218.332	127.805
1.58_257.1129m/z	0.17252	317.951	0	319.329	0	127.491
5.28_531.2436m/z	104.018	157.751	128.984	137.904	106.775	127.086
26.48_478.1311m/z	166.64	141.8	121.177	117.402	85.9696	126.598
2.90_445.1883m/z	213.787	157.761	133.662	37.7033	89.435	126.47
7.60_433.1707m/z	131.043	138.991	99.5992	164.527	97.9619	126.424
10.43_311.1390m/z	250.484	113.634	92.6931	85.0051	89.3041	126.224
2.63_331.1473m/z	167.224	162.745	157.861	42.7424	100.485	126.212
26.29_397.2174m/z	143.146	157.821	117.38	140.826	71.3346	126.102
8.16_411.1079m/z	70.8452	180.567	93.4719	171.942	110.241	125.413
16.08_272.0916m/z	131.708	133.642	115.936	137.689	108.067	125.408
6.00_317.1228m/z	152	156.677	154.846	25.4033	137.888	125.363
3.75_201.1231m/z	157.607	153.048	161.962	82.2614	67.9706	124.57
8.97_527.3187m/z	155.9	125.228	139.123	147.78	53.9403	124.394
9.57_340.1853m/z	182.205	138.487	99.3021	114.515	83.7042	123.643
21.72_239.9006m/z	144.864	93.3738	120.878	120.639	138.101	123.571
2.40_254.0656m/z	111.376	0	238.224	4.47913	263.565	123.529
15.68_390.1649m/z	105.75	161.792	110.18	136.127	99.2708	122.624
3.33_706.1670m/z	255.383	117.718	123.139	35.3591	79.9916	122.318
10.04_669.3524m/z	178.287	170.608	82.0217	136.574	42.423	121.983
9.44_147.0438m/z	145.876	156.977	113.09	112.074	81.4579	121.895
0.86_700.8773m/z	63.6427	157.191	145.14	105.39	137.014	121.676
9.08_429.1860m/z	164.724	164.365	117.215	90.6501	71.1869	121.628
19.26_506.0875m/z	157.713	134.31	116.174	94.9448	103.88	121.404
6.51_385.1677m/z	217.665	88.1472	93.7672	112.23	92.1578	120.793
3.98_330.1636m/z	198.012	150.621	79.2022	131.444	43.7546	120.607
2.96_416.0604m/z	8.21907	75.7472	84.4005	434.472	0	120.568
9.60_371.2272m/z	155.539	131.928	123.395	119.837	72.0564	120.551
6.50_332.1236m/z	131.881	95.3817	106.521	204.496	64.4357	120.543
1.29_323.0356m/z	230.884	19.2853	194.596	34.8412	122.772	120.476
20.93_295.1535m/z	168.908	150.481	104.738	109.341	68.1571	120.325
8.87_356.1237m/z	176.217	132.284	106.692	135.498	50.179	120.174
3.10_481.2037m/z	180.884	163.758	88.2116	81.8096	85.0996	119.953
3.83_490.1275m/z	203.982	150.242	98.7699	146.164	0	119.832
7.34_388.1714m/z	141.094	138.89	95.654	140.041	82.9058	119.717
4.31_589.2468m/z	150.623	118.434	85.6369	149.386	94.1166	119.639
21.98_351.2156m/z	167.113	147.468	95.6818	107.566	80.2817	119.622
18.84_439.0542m/z	136.695	80.8377	109.873	150.236	119.434	119.415
5.39_330.1659m/z	84.7231	188.732	120.035	104.973	96.2833	118.949
4.03_359.1544m/z	155.671	123.734	104.632	105.284	105.066	118.877
3.72_181.0970m/z	138.485	128.652	115.927	117.425	93.4747	118.793
2.41_571.1307m/z	169.705	166.843	68.592	129.822	56.561	118.305
1.05_237.0028m/z	149.929	65.077	88.299	148.012	137.582	117.78
25.57_501.1758m/z	139.701	166.205	105.561	96.9985	79.3967	117.572
7.91_503.1818m/z	140.401	177.732	97.7807	115.412	55.1563	117.297
4.76_391.2063m/z	129.451	161.726	103.128	92.7382	98.4269	117.094
13.50_407.1709m/z	154.041	131.022	75.775	115.051	107.307	116.639
1.27_215.0551m/z	126.304	63.1924	137.324	129.383	125.612	116.363
22.33_395.0284m/z	149.141	107.633	92.8358	147.42	83.2753	116.061
6.61_286.1774m/z	123.465	117.849	128.655	124.752	85.5597	116.056
19.92_385.1479m/z	195.041	178.976	89.7884	19.74	94.9157	115.692
7.12_355.1611m/z	162.248	139.11	100.15	93.2178	81.9362	115.332
8.05_358.1952m/z	104.239	109.908	120.134	149.413	92.8706	115.313
5.68_359.9824m/z	87.6311	107.517	159.195	83.1804	138.836	115.272
14.88_374.1701m/z	145.34	91.3772	107.755	131.741	98.3	114.903
10.97_236.0914m/z	129.622	125.821	104.385	125.044	89.2372	114.822
4.10_457.9467m/z	142.286	80.9678	95.8653	175.477	78.7085	114.661
5.66_385.2580m/z	140.325	104.15	134.416	136.8	55.3669	114.212
16.30_487.1778m/z	138.746	132.089	101.08	125.38	73.5539	114.17
5.21_355.1607m/z	147.254	149.605	85.6989	129.457	58.6119	114.125
0.95_358.8522m/z	76.0229	150.21	113.571	124.455	102.381	113.328
0.95_450.7736m/z	107.742	127.647	87.0509	110.921	131.572	112.987
22.60_384.9989m/z	113.621	105.649	131.008	105.821	108.302	112.88
4.06_456.9437m/z	13.309	368.069	0	178.96	0	112.068
21.73_334.1271m/z	142.136	120.832	105.641	133.886	57.5168	112.002
2.95_681.2962m/z	73.3228	84.0969	78.6084	320.44	3.10654	111.915
5.56_587.2224m/z	178.708	133.131	107.092	80.0164	57.9934	111.388
1.31_200.0550m/z	156.73	0	185.524	4.43881	210.104	111.359
20.21_248.0909m/z	136.122	121.86	111.235	95.3221	91.7614	111.26
10.06_669.3585m/z	96.1344	160.572	110.981	106.435	80.796	110.984
15.02_303.1318m/z	133.502	108.311	109.25	118.117	83.5224	110.541
7.22_841.4156m/z	128.079	147.904	89.629	115.047	70.7342	110.278
5.21_293.1491m/z	148.791	104.56	105.835	88.9082	101.617	109.942
19.27_291.1215m/z	149.616	121.478	94.7602	102.281	81.2667	109.88
8.79_273.0854m/z	121.83	146.081	96.7195	102.504	82.2077	109.868
1.07_657.0484m/z	91.8564	124.302	64.0105	59.0192	209.988	109.835
26.34_677.3536m/z	0	0	549.139	0	0	109.828
6.69_402.1175m/z	127.203	108.676	88.4328	151.005	72.9611	109.656
4.16_833.4574m/z	1.48757	209.002	132.883	184.39	17.3565	109.024
2.28_565.3979m/z	123.967	117.057	88.3705	139.349	75.8924	108.927
5.29_784.3534m/z	172.499	174.998	60.4096	98.6577	37.862	108.885
11.60_720.3247m/z	196.846	196.499	68.8126	10.2947	71.5408	108.799
3.10_244.1292m/z	71.1013	118.312	75.9388	245.488	31.0932	108.387
15.71_557.7089m/z	119.235	156.375	91.6986	111.183	62.365	108.171
7.96_715.3335m/z	121.155	244.781	90.6265	53.3005	30.7237	108.117
3.06_316.1510m/z	168.601	105.273	124.53	92.1125	48.8469	107.873
2.31_474.1533m/z	135.567	92.0815	50.2586	167.643	91.6752	107.445
2.52_616.2450m/z	113.231	123.566	95.5778	104.377	95.5016	106.451
13.85_386.1602m/z	147.758	99.213	61.4717	105.01	116.959	106.082
19.28_460.0796m/z	139.679	117.483	109.042	82.0715	80.988	105.853
4.72_327.1535m/z	116.042	138.455	96.1715	108.582	68.3618	105.523
2.99_464.1857m/z	202.57	108.26	78.7947	87.624	50.2638	105.502
24.89_319.9654m/z	120.838	100.786	106.185	92.6051	105.219	105.127
4.59_314.1334m/z	112.082	141.561	96.3245	118.838	56.6175	105.084
21.63_421.9780m/z	145.062	99.6167	110.987	98.1029	71.2145	104.997
6.69_293.1213m/z	150.929	97.61	87.5756	86.4362	101.796	104.87
1.54_256.0919m/z	150.956	153.964	155.891	17.4114	44.8803	104.62
15.03_575.7736m/z	105.929	123.527	89.5454	94.6895	109.098	104.558
9.59_525.2660m/z	169.994	124.108	102.555	96.8605	28.872	104.478
5.96_712.3263m/z	131.762	152.727	135.107	15.6166	84.6361	103.97
14.55_360.2375m/z	80.1917	81.0633	113.026	101.245	143.347	103.775
6.51_327.1331m/z	109.227	76.7063	103.478	122.309	105.843	103.513
0.38_307.8536m/z	137.72	88.3061	99.4014	81.9146	109.533	103.375
26.10_407.2786m/z	134.886	135.898	102.275	91.1616	51.8145	103.207
22.60_390.0225m/z	131.701	81.3567	105.688	108.994	87.9752	103.143
7.32_484.2071m/z	120.549	126.116	86.2977	113.151	69.4965	103.122
17.03_214.1432m/z	148.5	96.3261	82.9232	109.627	75.6623	102.608
14.97_308.1471m/z	98.7278	106.373	114.537	110.317	82.7004	102.531
3.62_441.1861m/z	114.917	97.4807	89.5794	144.601	65.884	102.492
16.65_273.1687m/z	85.4823	119.343	115.142	111.527	78.9135	102.082
15.95_461.1621m/z	97.5021	126.35	97.5855	94.4419	93.6542	101.907
6.28_304.1276m/z	126.568	94.9917	95.8816	107.689	83.452	101.717
4.72_346.1581m/z	132.667	111.817	81.2388	92.4082	89.0226	101.431
3.87_341.0838m/z	94.6733	147.936	88.7817	116.626	58.9078	101.385
12.79_674.7999m/z	108.464	91.0936	98.0401	128.887	80.2885	101.355
22.04_250.2567m/z	135.678	94.0019	89.5976	120.222	65.8758	101.075
3.15_437.0980m/z	34.2472	164.856	88.1193	178.079	39.4071	100.942
1.90_524.0974m/z	121.288	212.125	35.2211	93.9489	42.1158	100.94
4.63_359.1289m/z	111.51	119.945	77.888	130.257	59.09	99.738
6.23_393.1306m/z	176.144	98.4492	72.1126	111.955	37.5677	99.2456
4.29_226.1179m/z	95.8203	104.431	101.662	98.4741	95.2657	99.1306
7.42_526.2931m/z	130.645	58.9431	87.5883	139.355	76.793	98.6649
6.51_744.3547m/z	133.542	90.5629	84.0547	121.575	59.5103	97.849
5.65_380.0379m/z	151.583	52.6806	158.26	64.3791	62.2229	97.8251
0.96_404.7163m/z	145.589	128.461	55.1464	118.721	41.103	97.8041
1.37_989.3058m/z	174.745	114.51	72.4476	92.302	33.7815	97.5573
24.35_402.2011m/z	121.977	123.352	76.0694	102.165	62.0959	97.132
6.94_945.4290m/z	139.638	92.2342	98.5334	125.039	29.1222	96.9133
14.73_305.1007m/z	125.17	78.903	87.7806	100.826	90.5997	96.6558
4.16_616.1406m/z	261.909	12.9555	71.2538	9.81257	125.661	96.3184
11.47_469.1679m/z	131.271	120.872	80.6774	79.0484	68.9576	96.1653
22.08_400.1354m/z	133.231	129.51	116.579	21.2395	78.5362	95.8191
10.38_563.2444m/z	125.518	89.9514	70.2741	109.265	82.1847	95.4388
12.17_775.3385m/z	136.176	70.6928	100.167	92.5606	77.1963	95.3585
6.20_369.2134m/z	139.338	87.0414	109.402	63.6469	77.339	95.3536
1.45_245.1134m/z	105.615	98.4521	96.8536	100.066	74.8693	95.1713
1.30_305.0166m/z	97.8066	79.6827	107.534	70.3033	120.264	95.1183
3.44_360.1758m/z	118.254	124.573	61.5718	117.788	52.9409	95.0253
5.19_319.0948m/z	141.555	144.604	58.6846	90.3131	38.9813	94.8276
16.32_405.9977m/z	107.251	70.7443	84.0674	89.9561	120.802	94.5642
3.96_522.2280m/z	101.491	158.039	25.859	133.446	53.8268	94.5325
0.95_138.9201m/z	84.312	105.724	75.2269	54.0255	153.099	94.4775
8.29_401.9571m/z	75.9369	133.255	101.139	150.815	10.5918	94.3475
34.94_223.0267m/z	98.7468	90.5924	93.6988	89.2046	98.5059	94.1497
0.94_148.9481m/z	142.734	83.4181	85.38	94.2246	64.1515	93.9816
22.59_220.2363m/z	110.366	102.835	98.2117	96.1496	62.1295	93.9383
4.15_833.4637m/z	50.8777	165.257	59.8932	162.882	30.7363	93.9293
25.39_329.2312m/z	151.389	96.1546	83.5161	91.7464	45.9632	93.7539
7.93_524.2697m/z	131.527	97.8765	71.3074	105.208	62.5206	93.6879
35.40_247.1690m/z	92.5002	93.772	92.9424	99.1994	90.0136	93.6855
2.80_384.1131m/z	82.1195	109.03	93.2532	93.3364	90.017	93.5512
2.70_734.2629m/z	127.213	98.212	54.8601	177.585	7.52357	93.0789
3.06_330.1648m/z	172.534	116.889	84.2321	0	91.6279	93.0566
4.51_408.1755m/z	132.453	120.528	73.6407	79.1009	58.4719	92.8389
22.27_395.0275m/z	145.738	86.1708	79.1989	88.0144	65.0429	92.8331
0.86_702.8687m/z	118.15	43.1723	114.29	111.295	75.8196	92.5454
2.44_445.1353m/z	69.8233	77.7214	150.083	42.5285	121.423	92.3159
2.51_274.1294m/z	113.815	121.923	50.598	122.826	51.3623	92.105
8.20_503.1678m/z	99.1229	136.039	57.4095	111.191	55.5414	91.8607
5.17_484.2011m/z	178.014	126.87	51.5908	91.6948	10.6905	91.7719
4.08_342.1293m/z	88.3147	109.535	75.9982	105.442	78.9822	91.6545
2.41_424.1438m/z	142.363	94.6727	51.4768	123.013	46.4754	91.6002
1.27_509.1222m/z	82.5967	35.9259	77.6781	90.8398	170.238	91.4558
15.57_312.1437m/z	96.6613	155.106	57.1631	74.1238	73.7593	91.3627
4.57_296.1229m/z	121.097	99.4688	74.306	82.1044	79.4659	91.2885
3.23_607.2858m/z	95.222	146.913	102.514	92.7751	18.416	91.1679
0.97_286.7635m/z	97.8655	88.8855	88.9357	112.48	67.4826	91.1299
23.20_329.4029m/z	119.332	106.597	75.1784	89.9999	64.2865	91.0787
3.97_241.1174m/z	122.443	129.011	54.4167	120.493	28.038	90.8804
21.63_205.1219m/z	106.423	112.311	82.018	90.8916	62.1772	90.7642
25.69_281.1020m/z	160.443	134.058	40.8163	70.7225	47.6416	90.7362
1.49_863.2553m/z	87.0513	158.356	75.6519	119.09	13.3152	90.6929
35.37_205.1586m/z	98.5521	85.3375	85.9446	96.0174	87.4553	90.6614
3.89_486.2205m/z	155.212	116.324	72.5847	83.3645	24.7613	90.4492
6.37_484.2041m/z	125.055	125.396	53.5426	84.8837	61.9548	90.1664
0.96_408.7100m/z	141.482	89.0301	25.2439	118.211	76.2582	90.045
4.95_236.0551m/z	127.341	91.9056	61.9504	110.074	58.789	90.0119
15.24_326.1305m/z	93.6503	70.4591	109.931	102.565	73.1692	89.955
2.66_281.1132m/z	99.8916	103.325	57.0959	104.765	83.0585	89.6272
22.62_393.0341m/z	101.584	98.2774	102.311	78.2417	67.2485	89.5326
4.03_693.2946m/z	130.481	149.435	54.4948	72.3661	40.7814	89.5116
10.11_466.0830m/z	142.925	95.2722	60.0667	99.6795	48.8406	89.3568
11.20_469.1356m/z	446.522	0	0	0	0	89.3044
3.55_332.1806m/z	115.102	123.339	77.3119	77.0001	52.7744	89.1055
2.09_711.0709m/z	114.244	127.396	63.7274	106.466	32.135	88.7938
12.16_775.3454m/z	103.7	72.6226	70.7806	93.053	103.365	88.7043
2.84_328.1132m/z	172.758	104.631	82.5389	6.72445	75.7354	88.4775
9.89_743.2926m/z	120.351	107.106	93.8959	87.6898	32.3009	88.2688
2.08_371.1171m/z	189.86	88.6935	39.6799	95.7496	26.5646	88.1094
3.12_548.1463m/z	72.4652	127.225	126.725	84.9838	28.9747	88.0747
1.31_305.0857m/z	79.6458	138.762	56.3355	107.317	57.8184	87.9758
1.55_408.0884m/z	172.055	114.957	0	152.459	0	87.8941
6.86_358.1972m/z	131.209	87.7002	54.4126	79.5058	86.1708	87.7996
4.04_544.1473m/z	83.1538	0	204.674	9.30701	141.702	87.7673
5.77_385.1692m/z	131.333	117.475	83.6873	46.9047	58.2407	87.528
4.93_316.1497m/z	123.554	91.0914	67.9326	91.4711	61.6923	87.1483
7.62_197.1282m/z	96.798	100.683	72.5536	108.907	54.2295	86.6343
22.54_396.0345m/z	128.811	83.8773	66.198	80.8015	72.3272	86.403
26.28_329.4031m/z	101.91	100.818	84.0663	83.7182	61.2203	86.3466
7.95_581.2942m/z	93.4327	128.398	74.087	87.188	44.6069	85.5426
2.49_299.0840m/z	122.485	130.162	44.6817	115.501	14.8446	85.5348
3.31_478.2042m/z	87.0796	71.5349	83.5203	144.932	40.6033	85.5339
3.16_281.0867m/z	126.183	92.8995	79.2688	33.6857	95.5894	85.5253
16.94_487.1797m/z	105.15	118.875	63.3719	78.837	61.3397	85.5147
8.38_719.3359m/z	85.0454	139.88	76.9035	98.1495	27.0333	85.4024
16.06_340.1360m/z	74.1193	95.8147	79.5769	102.637	73.4168	85.1129
22.51_396.0303m/z	137.161	85.6436	56.0415	79.4901	67.1647	85.1002
3.84_316.1487m/z	148.003	106.78	67.356	97.0823	5.52727	84.9498
6.26_670.3609m/z	106.218	59.7519	111.046	81.5797	66.0987	84.9389
19.22_352.8536m/z	110.103	75.3729	89.9186	47.8148	101.015	84.8447
9.32_314.2073m/z	121.077	109.926	60.0884	78.7173	53.6245	84.6867
20.00_488.0464m/z	122.371	139.925	89.1995	31.0672	38.5332	84.219
2.84_349.1602m/z	137.413	65.3119	86.7066	73.7709	57.1966	84.0799
13.60_428.1131m/z	105.959	103.82	66.2462	85.2077	58.974	84.0414
11.77_671.3189m/z	118.746	119.772	78.8827	35.1224	67.4427	83.9933
4.71_385.2556m/z	121.395	79.7605	84.2456	79.4366	54.4719	83.862
2.80_438.1489m/z	112.217	109.424	100.685	54.4234	42.013	83.7526
4.34_330.2021m/z	118.026	91.7401	51.8483	108.733	47.3513	83.5397
3.54_291.0963m/z	104.204	92.6205	74.8383	70.605	75.1829	83.4901
1.10_921.1930m/z	29.0144	93.8776	146.783	26.6932	120.295	83.3326
4.60_264.0976m/z	79.3198	108.004	73.1341	92.9513	62.7466	83.2311
14.81_381.9233m/z	45.4712	56.9046	106.136	96.8652	108.755	82.8266
8.45_858.4300m/z	106.017	84.2122	61.2909	122.155	40.2483	82.7845
1.04_237.0066m/z	98.7889	49.5385	64.9919	85.4848	114.897	82.7401
28.43_329.2314m/z	123.245	91.8364	74.2567	71.734	50.8232	82.3791
8.41_486.2447m/z	121.311	98.5743	62.7829	93.8374	34.8621	82.2736
4.49_611.2305m/z	84.3696	104.087	89.5133	68.989	64.3485	82.2615
16.49_253.1064m/z	92.4642	55.9209	76.0566	113.209	73.0062	82.1314
11.89_447.1862m/z	132.797	128.521	88.5726	0	60.5633	82.0907
3.22_339.1288m/z	112.291	87.0342	59.1335	81.0497	69.8128	81.8642
6.07_443.1890m/z	154.554	67.6512	79.8066	41.0011	65.5892	81.7204
7.33_344.1798m/z	87.9578	98.922	68.7554	89.9684	61.9266	81.506
1.43_632.2061m/z	0	2.35096	95.5604	0	308.019	81.186
12.18_839.4066m/z	155.753	138.397	45.1139	52.3675	14.23	81.1723
21.29_327.2164m/z	109.263	90.1326	72.9522	84.6436	48.3108	81.0606
21.63_624.0949m/z	134.97	93.6584	67.7043	81.5994	27.3251	81.0515
3.04_387.1862m/z	106.544	117.461	77.1178	28.3717	74.2971	80.7583
36.02_205.1587m/z	86.0917	80.169	78.5022	86.9041	71.9592	80.7252
31.34_437.9413m/z	1.97791	141.517	92.749	122.683	44.4957	80.6844
10.67_517.1939m/z	123.813	77.867	55.9775	91.3179	54.0025	80.5956
0.89_730.8587m/z	81.7811	62.5183	109.364	77.5303	71.1081	80.4604
10.10_512.0873m/z	149.974	84.6532	48.843	52.7988	65.45	80.3437
14.33_340.1853m/z	103.459	68.5233	68.7509	96.1475	64.8188	80.3399
1.78_384.1511m/z	59.3655	121.748	25.953	144.058	50.2724	80.2793
5.78_372.2128m/z	118.957	100.949	83.2818	59.3433	38.7508	80.2564
13.11_730.1988m/z	91.9661	103.304	65.2316	87.8453	52.5684	80.183
8.58_504.1708m/z	123.396	89.8159	58.7742	79.6421	45.3882	79.4033
0.79_290.9450m/z	78.1864	82.2855	92.7092	69.6353	73.7588	79.315
20.00_351.9550m/z	116.046	90.1565	79.6047	33.8828	75.4686	79.0316
2.31_587.1246m/z	114.731	11.1543	27.8065	206.283	35.1696	79.029
8.50_746.3167m/z	128.918	89.4814	60.5497	85.1774	29.7148	78.7682
16.07_397.0142m/z	97.3589	68.8897	89.4152	102.366	35.6385	78.7337
1.37_921.2075m/z	97.1793	118.588	18.8047	152.712	6.32828	78.7224
0.90_816.8666m/z	95.2632	36.8149	99.8986	113.56	47.6835	78.644
7.37_357.1187m/z	107.348	89.922	56.432	79.4059	59.4326	78.5081
17.12_529.1930m/z	77.3729	82.7961	71.0729	125.25	35.8942	78.4772
30.23_291.1974m/z	0.430756	185.86	0	0.338089	205.333	78.3924
2.59_387.2236m/z	79.2398	127.545	50.2188	121.633	12.9464	78.3166
11.27_186.1124m/z	91.7928	71.0322	60.4096	117.64	50.0241	78.1797
9.45_353.1022m/z	127.889	64.8254	92.7428	59.6535	44.9527	78.0127
6.29_356.1437m/z	101.485	81.9306	62.3594	85.9392	56.5113	77.6451
17.82_487.3886m/z	105.617	82.6347	63.6701	84.5092	51.2386	77.534
2.25_199.0708m/z	107.353	106.855	24.982	117.733	30.5668	77.4979
4.81_254.0650m/z	86.8221	97.3463	82.2378	74.8875	45.8971	77.4381
6.04_378.1765m/z	143.267	67.0739	75.7577	22.2491	76.733	77.0162
1.53_305.0857m/z	156.605	48.0322	82.4014	61.2936	36.5114	76.9686
1.90_377.0795m/z	94.9883	54.1951	66.2495	79.2	90.0043	76.9275
5.18_420.1402m/z	126.565	82.6859	61.848	68.3426	44.3109	76.7504
2.12_571.1296m/z	202.742	23.4163	0	157.413	0	76.7142
20.77_258.9956m/z	90.9039	80.0531	60.4852	84.8333	66.5941	76.5739
8.76_202.1076m/z	117.64	84.5752	73.8952	66.8069	38.5085	76.2852
2.14_359.0992m/z	141.668	20.0184	53.1638	125.338	40.4385	76.1252
4.84_344.1799m/z	69.7106	56.2727	137.979	30.4365	85.3159	75.9429
10.09_368.9151m/z	100.755	83.6186	63.4557	71.8494	59.886	75.9129
13.43_407.1691m/z	100.336	99.2719	56.63	63.3404	59.7507	75.8657
15.16_467.2124m/z	94.0128	90.7644	78.0727	74.1812	41.8456	75.7754
16.73_504.1895m/z	20.738	71.3111	105.065	108.666	72.75	75.706
2.86_359.1463m/z	173.212	41.5834	55.1253	74.6601	32.3374	75.3837
12.67_585.2281m/z	85.6493	115.635	43.0578	113.815	18.4483	75.3211
15.87_487.1749m/z	85.0584	95.6302	49.2166	73.0107	72.092	75.0016
3.72_616.3017m/z	82.1698	66.5623	87.8	101.586	32.8534	74.1942
18.91_467.1792m/z	125.099	88.2645	84.6997	26.5496	46.1841	74.1594
1.44_684.1794m/z	63.5141	61.7901	49.5144	94.6883	99.9266	73.8867
9.51_551.2135m/z	116.95	96.1483	48.9193	77.9174	29.4489	73.8768
3.64_282.1065m/z	116.511	66.8874	59.6085	76.6231	49.6231	73.8507
1.42_470.1496m/z	0	0	27.414	0	340.949	73.6725
15.91_291.2140m/z	80.5256	82.5932	62.8821	82.9587	59.1771	73.6274
5.77_300.1904m/z	100.929	68.3233	71.2326	76.3057	51.0338	73.5648
1.15_449.1038m/z	72.2036	78.3225	59.1244	101.002	56.1991	73.3702
1.51_200.0539m/z	4.07101	155.837	0	206.549	0	73.2914
2.92_498.1017m/z	32.0723	85.6406	26.73	221.421	0	73.1727
5.89_342.1287m/z	103.231	97.6583	64.5362	56.0373	43.4718	72.9868
4.91_427.1782m/z	111.995	94.1524	68.0605	60.4017	30.2859	72.9791
26.28_418.1192m/z	85.0582	81.6138	65.847	75.1169	56.9296	72.9131
1.55_452.1404m/z	105.02	82.2835	15.33	161.563	0	72.8394
3.91_820.4000m/z	83.4947	96.6752	19.4105	164.011	0	72.7182
4.04_329.1672m/z	128.87	0	127.798	19.3709	87.3596	72.6797
6.32_378.1765m/z	106.976	60.16	58.583	86.5095	50.8061	72.6069
3.46_769.3361m/z	134.583	46.3303	129.078	0	52.831	72.5645
3.08_588.1796m/z	141.643	77.8274	79.9587	12.2198	50.8264	72.495
8.08_564.2332m/z	100.671	80.7872	85.8087	68.4803	26.6859	72.4866
17.23_270.1350m/z	69.6461	85.8825	60.0869	76.9206	68.4524	72.1977
23.33_327.2162m/z	98.3439	70.7341	62.6406	85.7062	43.037	72.0924
4.86_341.1442m/z	102.494	63.3527	88.2126	65.385	40.5338	71.9957
27.96_261.8487m/z	141.929	43.6745	45.8604	42.7184	84.7347	71.7834
3.10_536.2114m/z	120.782	107.615	67.6464	29.9039	32.4512	71.6797
18.33_248.1271m/z	102.63	90.6943	61.073	44.9758	58.6904	71.6127
8.42_732.3532m/z	100.989	91.5405	64.9946	90.277	10.1271	71.5856
4.11_229.1539m/z	0	147.449	38.2502	171.883	0	71.5164
4.31_342.1277m/z	91.9148	69.1034	31.1008	93.8526	70.2179	71.2379
1.44_827.2468m/z	40.4485	143.302	113.805	12.9464	43.5657	70.8135
1.25_225.0057m/z	98.1567	54.4405	70.3563	55.4633	75.0479	70.6929
12.41_345.1069m/z	113.956	69.8763	62.9257	67.5291	38.7972	70.6169
11.45_615.2921m/z	141.84	78.1626	52.5045	28.1401	52.2896	70.5874
1.45_261.0700m/z	63.07	51.6979	68.7422	104.056	64.7224	70.4577
1.65_863.2508m/z	67.6262	66.9923	78.7638	89.9553	48.8984	70.4472
2.27_376.1341m/z	61.6472	86.5522	70.521	70.7557	62.3751	70.3702
1.39_989.2955m/z	165.945	87.2907	29.1851	67.9922	0.216282	70.1259
11.09_313.0791m/z	64.1255	76.6026	56.4616	67.051	85.0725	69.8626
4.75_235.1073m/z	100.855	60.9603	63.0432	83.4144	40.595	69.7735
1.32_923.2145m/z	0	174.595	0	172.545	0	69.428
5.07_387.9462m/z	44.3414	55.5267	62.8776	86.655	96.1275	69.1056
0.99_812.3964m/z	11.1878	89.9951	57.0652	86.7503	100.216	69.0429
32.92_269.2105m/z	67.2129	86.5752	69.612	68.1213	53.467	68.9977
2.83_292.1275m/z	93.5072	57.4556	57.4271	117.345	18.9789	68.9428
7.39_389.1454m/z	120.814	88.9886	56.2918	49.0194	29.5646	68.9357
5.24_247.1072m/z	103.399	87.5307	48.8435	65.9213	37.9668	68.7323
2.46_328.1139m/z	86.2866	96.7761	51.7367	73.8158	33.5812	68.4393
0.79_384.9213m/z	74.9441	76.5765	57.3237	76.776	55.7927	68.2826
7.82_628.3305m/z	87.0088	97.0378	36.4221	96.2058	24.5556	68.246
26.77_420.2481m/z	50.5904	109.84	54.7911	89.8064	35.0608	68.0177
0.96_326.7643m/z	118.042	90.2696	38.1961	49.7268	43.1745	67.8819
13.46_407.1666m/z	76.6529	79.3637	53.4244	61.0796	68.0878	67.7217
1.53_440.1761m/z	139.097	59.3333	37.089	60.5709	41.1075	67.4396
16.08_361.0358m/z	77.9198	49.309	77.1437	84.1654	47.8461	67.2768
6.51_261.1280m/z	85.6368	59.2733	85.4447	49.5888	55.6534	67.1194
5.93_470.2629m/z	107.187	86.8479	79.9666	27.4165	34.1149	67.1066
22.17_388.1852m/z	109.613	83.3283	66.4809	39.8452	36.248	67.1032
12.60_769.3588m/z	92.6831	94.3837	51.2608	75.8462	20.054	66.8455
6.45_342.1657m/z	74.7891	53.1125	91.017	71.4552	43.0982	66.6944
2.70_583.2344m/z	94.4811	95.3999	25.7169	105.104	12.6987	66.68
15.04_270.1332m/z	90.1614	96.5655	29.7125	66.451	47.9469	66.1675
12.64_411.1643m/z	101.138	70.8914	48.649	67.101	43.0388	66.1636
2.95_581.2675m/z	19.2042	75.6852	34.1961	201.151	0	66.0472
2.15_344.1084m/z	114.683	79.1106	36.6971	88.792	10.5036	65.9573
21.79_532.2138m/z	81.3483	86.5281	73.1034	33.2879	55.4528	65.9441
1.81_328.0446m/z	120.72	16.2813	82.0496	48.9473	61.6466	65.929
2.52_330.1186m/z	60.5278	102.475	43.2537	86.8795	36.5016	65.9275
2.75_445.1795m/z	165.586	63.3696	28.765	45.7811	25.4754	65.7954
4.48_328.1495m/z	82.8972	75.6244	54.1563	71.459	44.1166	65.6507
1.86_287.0743m/z	119.143	84.0017	18.9364	98.881	6.54989	65.5025
0.96_308.7958m/z	79.804	75.6036	45.5422	76.445	48.7994	65.2389
21.79_392.1481m/z	87.1785	88.8165	50.0889	64.4281	34.8888	65.0802
2.75_473.0862m/z	104.36	27.1861	87.9387	25.2188	79.0968	64.7602
4.81_322.1392m/z	74.0629	45.462	91.1064	46.8311	65.2772	64.5479
3.14_330.1175m/z	98.6596	81.0594	67.4525	25.3029	49.8276	64.4604
19.54_265.1054m/z	79.4572	70.0111	63.4478	58.4537	50.4428	64.3625
26.09_361.1614m/z	47.7121	59.5712	66.8017	76.6865	69.9262	64.1396
9.51_275.2588m/z	83.5881	81.9131	49.5316	66.4776	39.1358	64.1292
16.06_323.1601m/z	87.3286	41.1436	74.5973	68.779	48.1122	63.9921
3.83_529.2611m/z	88.9713	83.7986	58.68	69.9928	18.1586	63.9202
6.57_819.3495m/z	113.087	82.9961	58.2403	36.6315	28.087	63.8085
32.46_371.2422m/z	54.4779	78.4278	72.014	58.5486	55.5225	63.7982
1.57_547.1224m/z	0	120.439	107.114	7.31302	84.093	63.7918
6.59_744.3397m/z	94.5672	75.9	65.0373	72.0404	11.0644	63.7219
0.96_492.6049m/z	125.572	63.6323	24.5737	81.722	22.973	63.6945
2.24_459.0737m/z	17.8894	0	165.445	0	134.929	63.6526
18.00_425.9478m/z	80.4109	80.9218	66.7581	20.6189	69.1437	63.5707
5.08_374.1567m/z	139.393	51.3959	60.1932	56.3741	10.1301	63.4972
24.81_353.2314m/z	96.0543	81.3251	48.0281	68.4761	23.4475	63.4662
4.69_302.1726m/z	55.3484	101.267	74.2566	58.4934	27.7128	63.4157
3.01_551.0854m/z	156.577	44.5459	49.2817	0	64.6519	63.0114
0.96_464.6635m/z	119.67	35.1473	49.1551	47.4477	62.5233	62.7887
1.70_408.0905m/z	15.4665	69.6916	14.9623	25.2725	187.896	62.6579
9.76_704.4089m/z	76.7528	59.648	73.5282	57.7492	45.408	62.6172
6.15_399.2755m/z	127.325	61.8216	76.6298	13.1269	34.1505	62.6107
3.96_591.2430m/z	29.2269	19.6417	106.107	24.1521	133.008	62.427
10.08_372.2111m/z	116.962	68.3709	44.4624	57.3433	24.4112	62.3099
2.21_292.1377m/z	62.4546	42.4027	72.8683	81.1681	51.6816	62.1151
14.61_379.1289m/z	91.212	45.5185	60.128	58.9485	53.9632	61.954
3.42_659.2339m/z	11.0268	115.277	0	183.008	0.028898	61.8681
1.44_284.1341m/z	57.7062	51.9998	72.3872	44.6415	82.5348	61.8539
3.81_355.1607m/z	101.694	36.8766	58.3404	85.9623	26.2518	61.8249
2.59_650.2916m/z	92.9114	130.256	55.5617	25.8233	3.29313	61.5691
0.89_558.8941m/z	27.6098	60.7839	23.3137	74.9105	121.071	61.5377
9.12_617.2612m/z	50.0199	35.2884	117.937	83.9558	20.1686	61.4739
0.86_442.9103m/z	76.1353	0	79.1786	78.2656	73.7458	61.465
1.13_921.1810m/z	0	22.342	128.974	20.0776	135.808	61.4402
1.92_444.1352m/z	216.555	0	57.2125	0	33.1708	61.3876
22.21_534.0848m/z	67.9123	68.96	71.1755	74.642	24.0803	61.354
7.13_426.1964m/z	88.0616	79.1849	44.7753	55.9692	38.5455	61.3073
7.55_615.3027m/z	59.7499	74.7911	31.701	91.5362	48.5288	61.2614
14.53_464.1833m/z	56.9083	43.5241	72.0795	64.435	69.1158	61.2125
10.48_254.1379m/z	53.8152	53.4229	43.7889	107.254	46.4171	60.9397
22.57_554.1385m/z	126.147	54.9085	47.854	52.9056	22.6861	60.9003
26.07_235.1326m/z	66.151	57.4641	56.4758	60.1461	62.6329	60.574
1.38_665.2053m/z	88.2221	98.3823	13.0499	102.505	0	60.4319
29.26_343.2109m/z	69.0343	53.9618	58.773	58.5634	61.4898	60.3645
3.06_426.1230m/z	121.107	72.7092	66.0558	0	41.6363	60.3016
8.29_635.3523m/z	65.2629	66.9162	50.9976	33.9115	83.4626	60.1102
6.85_408.1762m/z	75.7995	50.4234	50.1429	68.863	54.7567	59.9971
3.89_199.0059m/z	78.6982	7.44301	36.4047	40.51	136.268	59.8648
0.91_728.8827m/z	59.8285	28.69	98.5381	85.4619	26.437	59.7911
1.55_128.0343m/z	158.944	42.2659	0	97.5376	0	59.7495
4.72_271.0675m/z	21.8528	86.5586	38.9484	73.7016	77.6795	59.7482
1.87_361.1221m/z	83.9006	85.1461	35.8736	60.6797	33.0987	59.7397
1.54_547.1170m/z	190.658	0	0	98.1101	9.51007	59.6557
12.91_599.2376m/z	101.569	76.5455	60.8579	43.57	14.7726	59.4631
5.16_763.3765m/z	92.6938	71.3892	22.453	91.4423	19.0196	59.3996
8.02_405.2221m/z	100.021	64.9512	44.0787	55.2398	32.3012	59.3184
6.88_236.0909m/z	73.5663	48.234	68.0962	57.8152	48.4286	59.2281
4.19_833.4643m/z	18.1779	104.293	110.507	62.8624	0	59.1679
14.22_648.8027m/z	75.6074	41.1913	64.1862	59.0981	54.7724	58.9711
16.50_253.1129m/z	57.1136	46.8898	54.8683	83.6384	52.2609	58.9542
18.12_647.3119m/z	83.1488	78.1168	43.6243	65.1091	22.7158	58.543
0.79_376.9091m/z	46.7508	57.0413	42.2149	74.0972	72.3777	58.4964
0.95_320.8233m/z	83.3288	23.2787	40.0455	71.6076	74.1399	58.4801
0.95_558.7216m/z	88.8414	39.8778	39.5547	56.9071	66.5568	58.3476
2.99_681.2815m/z	85.6921	74.0658	80.0745	0.000375708	51.451	58.2567
22.49_318.0918m/z	68.0872	71.358	56.9847	44.738	49.0075	58.0351
19.95_583.2423m/z	116.819	81.9018	46.6309	1.34121	43.3257	58.0037
15.04_363.0379m/z	90.4854	60.0914	42.0641	49.9961	46.4192	57.8112
1.64_348.0451m/z	54.6754	34.9398	43.7488	46.4218	108.804	57.718
1.13_449.1062m/z	84.0196	64.6147	48.6651	47.698	43.4656	57.6926
15.15_575.2709m/z	86.0644	46.9912	76.66	46.4996	31.7606	57.5952
6.75_323.1309m/z	115.899	28.5798	38.4888	47.2033	57.3655	57.5073
4.08_399.1507m/z	64.1933	55.8694	51.4736	54.2814	61.4203	57.4476
14.52_291.0512m/z	76.5754	36.0202	59.4989	70.1658	44.5622	57.3645
7.99_387.1576m/z	148.335	38.6786	54.8137	40.3926	4.34131	57.3123
19.02_215.1269m/z	78.2788	68.2457	45.0789	42.3669	51.9025	57.1746
0.95_429.6752m/z	146.811	44.8126	22.1135	27.1636	44.7958	57.1394
22.61_367.0352m/z	96.9203	47.3355	57.2536	35.9542	48.1561	57.1239
6.53_610.3917m/z	96.9093	31.9955	52.7086	72.6189	31.2736	57.1012
4.25_820.3856m/z	198.13	10.4197	5.65827	6.29086	64.3226	56.9643
7.45_326.1691m/z	69.9183	71.5787	53.1227	50.002	38.7037	56.6651
3.10_407.1626m/z	137.935	41.4105	47.5443	8.86304	45.5704	56.2646
1.26_606.0774m/z	57.9475	33.537	117.227	41.0173	31.1799	56.1816
11.11_350.1475m/z	68.3604	50.7917	40.8275	91.4071	27.5719	55.7917
1.73_344.0385m/z	278.292	0	0	0	0	55.6583
5.12_520.2500m/z	127.945	85.8973	15.2633	42.7819	5.04056	55.3856
3.87_316.1514m/z	37.1624	75.6449	60.8541	35.1795	66.2563	55.0194
22.00_361.9530m/z	49.7081	72.7165	58.6388	31.6077	62.2624	54.9867
2.26_464.1856m/z	71.9182	91.1781	13.3501	66.6022	30.6948	54.7487
6.21_293.1130m/z	77.1768	57.4637	59.2906	26.4198	53.3725	54.7447
3.01_373.1686m/z	81.28	80.234	60.7782	18.7205	32.6989	54.7423
17.98_425.9472m/z	67.5065	67.5995	54.665	39.4043	44.2929	54.6936
17.27_502.1758m/z	65.0702	52.9186	58.0925	62.7501	33.2443	54.4151
3.84_447.2138m/z	45.4684	93.199	46.1408	87.0869	0.024766	54.384
3.40_375.1737m/z	69.1342	44.3991	53.1149	54.2846	50.1929	54.2252
7.64_341.0423m/z	46.6754	66.993	28.8791	75.2501	53.0985	54.1792
1.44_365.1550m/z	57.0947	65.0656	27.7154	93.6476	26.9774	54.1001
5.51_431.1774m/z	96.82	65.0327	47.453	26.5442	34.1581	54.0016
17.91_251.0893m/z	91.1616	49.4879	40.3488	46.2842	42.3644	53.9294
4.70_503.2310m/z	48.3397	67.5476	44.3631	89.4981	19.5258	53.8549
15.03_552.2688m/z	59.1785	38.8162	65.3602	70.0498	35.7787	53.8367
23.74_500.0754m/z	105.498	46.651	44.8228	32.742	39.3064	53.804
4.30_385.2520m/z	33.5643	59.9476	87.1098	75.3994	12.8224	53.7687
27.01_263.0689m/z	69.848	62.9716	45.0316	52.9597	36.6641	53.495
17.70_469.1619m/z	84.0277	57.5489	56.4613	41.9984	27.0864	53.4246
1.36_601.1175m/z	122.641	81.7349	14.7392	47.9996	0	53.4229
2.54_355.0261m/z	45.9896	0	65.5864	111.002	44.2016	53.3559
12.81_674.8061m/z	51.9138	52.6332	45.5128	77.5969	38.9219	53.3157
6.74_323.1324m/z	38.3646	53.6723	52.5795	86.5431	35.2154	53.275
11.56_720.3294m/z	36.4143	39.9303	86.4081	92.6665	9.17374	52.9186
5.17_646.2963m/z	90.1966	76.1392	11.3351	61.0846	25.0647	52.764
16.63_351.1089m/z	41.7665	58.7206	58.1937	57.9341	46.5542	52.6338
5.09_183.1128m/z	65.1459	71.547	54.5473	41.3724	30.192	52.5609
11.99_392.1815m/z	62.8029	90.3174	32.3572	34.6691	41.3957	52.3085
21.74_514.2846m/z	67.0079	67.4193	36.0055	63.439	27.2941	52.2332
16.08_272.3045m/z	54.8834	52.0121	47.8395	59.6205	46.1683	52.1047
0.97_280.7715m/z	85.2027	98.0731	3.11577	43.9845	29.3983	51.9549
32.27_277.1429m/z	56.5954	64.4036	53.8568	34.6976	49.292	51.7691
4.73_322.1408m/z	64.5687	39.8474	39.7618	50.219	64.356	51.7506
15.27_485.1632m/z	61.9918	48.0271	61.7555	49.3847	35.8583	51.4035
11.45_758.3212m/z	82.2568	67.9738	30.1642	29.9905	45.1997	51.117
26.81_329.2323m/z	59.6873	58.683	47.7404	59.0468	30.0984	51.0512
8.44_293.1120m/z	76.0886	64.3919	34.046	47.6484	33.0558	51.0462
13.86_461.2019m/z	89.7515	36.8116	44.163	33.9293	47.2547	50.382
1.88_243.0618m/z	60.8397	42.0572	48.542	46.6874	53.2468	50.2746
11.44_615.3006m/z	88.929	68.0614	45.5946	20.7783	27.4273	50.1581
1.80_419.1277m/z	101.918	39.2984	51.1608	36.2877	21.8725	50.1075
3.06_387.1818m/z	62.7865	66.0111	42.9752	12.0232	66.4901	50.0572
10.90_300.0972m/z	52.9555	56.7775	42.4431	54.1447	43.9423	50.0526
0.79_312.9363m/z	53.8922	45.9874	43.2542	43.8943	63.2272	50.0511
4.59_227.1390m/z	60.982	71.7274	32.977	46.9676	37.5353	50.0379
3.09_302.1358m/z	62.5671	60.6488	82.7181	31.9762	12.2223	50.0265
32.22_313.1798m/z	53.5239	54.0974	48.9264	49.0487	44.0385	49.927
2.14_405.1613m/z	82.2652	34.0064	37.0232	80.7315	15.4824	49.9017
16.56_487.1832m/z	60.2695	48.8853	54.3122	57.7716	28.1033	49.8684
10.10_517.1843m/z	87.7511	57.6061	22.344	51.1565	30.3909	49.8497
9.28_371.2289m/z	87.4129	71.6628	26.8984	16.2463	46.8892	49.8219
4.34_216.0859m/z	95.1781	44.5302	35.2453	2.68406	71.3203	49.7916
2.76_422.1836m/z	81.7728	63.5352	14.0981	59.6244	29.8609	49.7783
23.27_395.0321m/z	78.6787	52.2502	35.6911	46.6198	35.1175	49.6715
7.84_405.2485m/z	56.6905	41.145	40.388	52.556	57.0495	49.5658
18.64_239.1387m/z	63.0517	57.1751	38.7401	38.4639	49.9955	49.4853
3.33_364.1577m/z	108.394	23.1207	50.7486	0	64.989	49.4504
2.30_611.0426m/z	39.7731	87.5709	50.7207	52.7794	15.7191	49.3126
16.29_452.0013m/z	66.1469	25.3651	45.7774	32.3364	76.8151	49.2882
6.98_616.2817m/z	60.6645	54.7228	51.2396	46.802	32.6069	49.2071
19.16_369.2257m/z	53.9321	61.6429	43.3927	55.0549	31.8171	49.1679
22.59_393.0351m/z	54.032	25.4037	62.3188	64.3937	39.3064	49.0909
3.06_343.2060m/z	77.7593	67.9868	60.7464	0	38.3299	48.9645
16.66_504.1798m/z	93.4261	82.4396	22.6752	28.0324	17.7654	48.8677
11.05_423.1300m/z	237.599	4.08405	2.33998	0	0	48.8046
11.65_690.3490m/z	111.733	67.4968	37.6668	0	26.9031	48.76
9.41_439.2073m/z	72.2348	44.1932	41.4088	36.4794	48.9464	48.6525
11.87_656.0895m/z	109.232	72.797	34.8681	0	25.165	48.4124
9.51_439.9366m/z	45.4125	65.9801	37.5659	54.7114	37.5439	48.2427
10.45_383.1907m/z	68.2013	51.151	28.7233	58.2126	34.6522	48.1881
1.57_702.1896m/z	3.63978	74.881	76.9539	5.96926	79.4729	48.1834
16.52_487.1820m/z	63.6185	38.3407	44.2938	51.2989	43.0605	48.1225
31.34_439.9389m/z	0	96.3756	51.9384	70.1475	20.8337	47.859
22.87_464.3019m/z	71.3769	68.42	24.6674	32.2671	42.339	47.8141
16.54_487.1809m/z	64.4088	58.7133	33.4743	51.2213	31.1575	47.795
29.34_261.8496m/z	97.4161	27.5924	31.1359	30.0842	52.7426	47.7942
32.59_699.4941m/z	33.4253	74.2279	52.7823	52.9031	25.3211	47.732
28.00_356.8277m/z	77.361	35.1	34.4881	35.1347	56.3122	47.6792
2.98_387.2230m/z	51.0757	34.997	43.1583	47.5126	61.2988	47.6085
2.37_607.2678m/z	31.974	40.6937	34.015	92.4491	38.4167	47.5097
1.89_328.0442m/z	21.2995	155.451	8.54261	43.4426	7.90773	47.3286
4.37_378.1771m/z	44.3615	67.6584	44.6536	43.9978	35.1051	47.1553
0.95_346.8203m/z	58.8337	25.7392	50.5481	43.1208	57.1466	47.0777
4.44_399.1492m/z	53.1923	51.5047	36.9655	45.328	48.2382	47.0457
10.38_783.3791m/z	52.1567	47.6866	48.7422	57.7857	28.728	47.0198
7.65_403.9578m/z	29.0806	50.3829	44.3641	65.7563	45.297	46.9762
0.95_500.6379m/z	44.6158	36.8543	61.8553	49.6951	41.6795	46.94
7.52_359.9822m/z	22.502	16.5089	76.5704	52.8794	66.0622	46.9046
16.32_566.1315m/z	88.9679	22.9518	42.0197	51.1024	29.4076	46.8899
17.66_325.1307m/z	55.3501	55.0314	42.7955	47.2343	33.9979	46.8818
12.81_273.1223m/z	71.1991	38.0218	42.1551	43.5908	39.3135	46.856
2.69_408.1149m/z	95.5673	40.5552	61.023	11.6836	25.4175	46.8493
2.57_396.1380m/z	69.0213	66.3182	41.8042	27.1378	29.8162	46.8195
32.61_815.4993m/z	9.49983	93.3323	58.524	47.9806	24.2551	46.7184
19.14_283.0736m/z	53.4725	60.7477	41.6474	46.9059	30.7783	46.7104
16.46_237.1110m/z	67.8139	63.6195	31.5672	25.716	44.2482	46.593
2.43_298.0904m/z	55.4322	60.346	8.10114	107.5	0	46.2758
1.17_581.1457m/z	108.496	33.3018	21.1796	53.3106	14.7878	46.2151
8.55_164.0708m/z	67.0585	36.8755	51.3836	42.8651	32.5817	46.1529
4.89_408.0496m/z	86.878	66.6839	31.3744	45.1416	0	46.0156
2.52_393.1852m/z	58.733	54.8576	34.1109	65.7464	15.9	45.8696
22.10_400.1391m/z	71.9536	62.0156	65.8136	4.70033	24.0435	45.7053
14.05_464.1945m/z	36.8182	63.4379	41.2042	50.4434	36.3623	45.6532
1.31_261.0699m/z	62.5542	16.8582	35.0278	81.1541	32.4595	45.6108
2.73_508.2128m/z	73.1405	58.5702	29.8526	41.4045	24.9499	45.5835
10.13_368.9222m/z	24.7789	22.5465	82.9882	43.7849	53.5267	45.525
23.71_431.1534m/z	67.3878	58.02	37.9029	33.2946	30.7462	45.4703
25.67_265.1063m/z	79.2221	52.1959	32.6493	32.0964	31.0201	45.4367
3.45_308.1107m/z	68.8962	46.3821	53.1128	15.1918	43.4598	45.4086
8.02_433.1663m/z	46.3274	55.8317	38.0755	54.9037	31.5389	45.3354
10.08_351.0059m/z	89.0979	41.0607	25.3135	50.5353	20.5985	45.3212
0.95_473.8311m/z	51.9633	13.1058	30.174	53.2682	77.1009	45.1224
3.31_441.1486m/z	73.6559	51.2395	33.6568	13.758	53.2707	45.1162
7.96_433.2534m/z	33.5316	73.2303	41.612	54.5703	22.353	45.0594
7.45_298.1384m/z	63.9101	59.096	25.886	48.9475	27.2941	45.0267
14.96_308.1520m/z	51.5069	41.3394	42.3988	52.4513	36.9739	44.9341
0.95_494.6064m/z	66.3413	103.442	37.9742	0	16.1064	44.7728
3.16_351.1296m/z	41.3793	14.0788	49.0561	18.9713	99.976	44.6923
2.88_588.1836m/z	83.5144	27.8059	52.3422	23.7315	35.3006	44.5389
10.33_216.1223m/z	44.3135	35.7247	47.0651	36.7808	58.5447	44.4857
32.71_740.5223m/z	188.097	16.7275	5.06442	12.321	0.0682815	44.4556
2.70_437.1666m/z	69.8654	61.6467	15.1856	69.8158	5.54364	44.4114
11.71_333.1285m/z	80.3437	47.7256	26.9022	2.02478	64.203	44.2398
1.13_866.2222m/z	0	46.2799	64.8765	0	109.557	44.1427
25.44_397.1540m/z	57.7307	55.6825	41.2616	50.1626	15.299	44.0273
7.85_369.1771m/z	30.3284	76.6816	23.8195	59.8278	29.3956	44.0106
10.90_773.3869m/z	41.6084	62.9559	40.22	50.4243	24.2515	43.892
3.11_217.1174m/z	4.32494	82.5796	56.1524	76.1235	0	43.8361
5.15_913.3612m/z	45.8343	82.5509	15.9661	68.006	6.24847	43.7212
7.33_674.2948m/z	66.544	71.8916	25.3357	34.1411	20.5882	43.7001
4.62_370.1506m/z	72.7608	46.9664	11.4555	41.8904	45.4012	43.6949
6.38_612.2656m/z	59.5011	31.9561	39.7497	64.4036	22.6065	43.6434
1.37_925.2406m/z	36.4466	105.329	17.4044	58.8714	0	43.6103
3.83_318.0299m/z	85.0249	51.8976	32.8715	47.9515	0	43.5491
23.77_353.2309m/z	48.4697	70.7173	40.8024	40.9912	16.6985	43.5358
1.45_501.1431m/z	57.3489	30.3407	50.4021	22.5585	56.5606	43.4422
2.50_274.1273m/z	46.8342	60.4001	45.6527	53.7305	9.51677	43.2268
5.07_516.2152m/z	97.9586	14.779	44.515	23.2346	35.4386	43.1852
7.46_683.3628m/z	64.4152	53.5365	30.4651	57.7153	9.58725	43.1439
11.35_459.1490m/z	53.0439	74.4567	22.2037	32.7291	32.459	42.9785
7.97_714.3027m/z	34.4857	40.4793	54.8205	52.9443	31.0877	42.7635
19.90_399.0240m/z	77.3699	47.9602	31.0144	12.3323	44.8264	42.7006
18.83_348.0508m/z	59.1171	47.5878	35.7433	49.5068	21.0872	42.6085
13.45_548.2174m/z	58.641	60.7628	43.6885	23.1631	26.4313	42.5374
6.33_326.2066m/z	47.2032	43.2142	47.8662	39.8778	33.9132	42.4149
3.50_406.1806m/z	78.8017	27.7422	47.0646	21.9128	36.1945	42.3431
3.78_371.2392m/z	70.4047	55.74	36.9584	19.8506	28.3427	42.2593
4.51_353.0447m/z	79.0177	49.8771	27.6579	31.6799	22.9817	42.2429
1.62_287.0754m/z	68.2456	40.8066	52.0728	23.3384	26.2482	42.1423
29.11_329.2309m/z	57.7548	50.9758	51.6086	35.4217	14.8955	42.1313
2.43_634.0684m/z	24.7696	70.1142	66.9407	17.0934	31.0957	42.0027
0.96_456.6306m/z	79.4893	54.8862	67.0981	8.493	0	41.9933
15.23_487.1839m/z	39.1798	39.7184	30.9661	50.8247	49.1378	41.9654
5.73_821.3602m/z	80.7309	60.8216	29.4605	29.3935	9.1562	41.9125
7.89_868.4993m/z	29.7797	29.9874	33.269	88.7716	27.512	41.8639
5.07_700.3150m/z	73.1458	33.3464	50.0937	31.9442	20.1907	41.7441
7.49_259.1243m/z	52.7163	57.1212	26.5553	40.139	31.9909	41.7046
7.98_386.9024m/z	45.8545	30.8933	26.0959	74.85	30.632	41.6651
11.96_425.9429m/z	15.9449	79.7368	51.4786	25.7842	35.1578	41.6204
28.26_321.2175m/z	0.774826	105.88	0	5.53609	95.3096	41.5002
2.63_549.3069m/z	64.4324	53.9869	46.2091	6.53445	35.855	41.4036
2.33_607.2677m/z	72.1186	46.8066	4.79611	65.8589	16.8057	41.2772
4.24_341.1436m/z	10.9481	61.5084	49.2901	52.1436	32.4733	41.2727
9.26_280.1189m/z	41.7213	74.6771	23.4682	22.5307	43.798	41.239
3.20_398.1608m/z	82.3704	39.9582	29.7744	5.38889	48.6714	41.2326
2.86_682.0907m/z	98.7271	31.2893	47.1576	16.9893	11.7947	41.1916
15.50_325.1241m/z	50.4144	38.7028	28.1994	50.6471	37.8783	41.1684
14.25_373.1851m/z	48.9218	20.0951	45.533	62.0763	28.9923	41.1237
2.72_596.1269m/z	80.8428	26.9139	46.4999	0	51.1612	41.0836
11.34_413.1723m/z	48.4771	39.8519	23.735	75.3433	17.8455	41.0505
10.42_372.2111m/z	50.5832	38.3076	28.905	51.7523	35.3868	40.987
5.68_498.2569m/z	82.1561	11.4108	37.5653	60.6546	12.8724	40.9318
3.54_398.1652m/z	57.5404	40.5742	36.5171	47.0877	22.431	40.8301
9.69_966.3739m/z	25.1855	67.6769	35.2379	35.7086	40.2983	40.8214
1.41_826.2118m/z	32.0954	83.5942	7.93133	80.4384	0	40.8119
3.63_460.2045m/z	51.3171	33.384	32.3288	86.9167	0	40.7893
15.72_487.1853m/z	48.5196	43.6671	37.7713	39.6394	34.0418	40.7278
32.54_233.1531m/z	37.0875	45.2855	37.9201	41.2917	41.5246	40.6219
2.75_379.0789m/z	65.5287	42.3484	48.7222	14.2318	31.7828	40.5228
19.81_369.2250m/z	64	57.9761	35.3558	25.298	19.8103	40.488
15.29_560.2671m/z	33.0138	52.757	53.3088	32.9138	30.1064	40.42
14.89_351.1401m/z	31.207	43.4829	32.9628	58.1676	35.647	40.2935
2.08_344.2135m/z	45.233	50.2787	27.94	54.561	22.8579	40.1741
1.29_272.0761m/z	28.1372	0	77.6824	8.16631	86.764	40.15
9.11_378.1655m/z	83.9543	51.022	18.7131	25.3694	20.774	39.9666
28.59_329.2311m/z	59.8764	38.6838	35.1885	44.2485	20.8379	39.767
2.40_201.1234m/z	51.5884	43.0138	25.613	44.2324	34.1847	39.7265
3.75_551.2057m/z	64.0715	38.2975	20.0779	16.9922	58.4858	39.585
1.00_796.4164m/z	33.821	27.1577	25.7614	48.0465	62.8254	39.5224
10.37_727.1991m/z	121.475	6.67819	65.4506	3.56122	0	39.4331
13.74_487.1918m/z	68.7005	32.0359	19.3221	37.0091	39.6018	39.3339
7.66_356.1453m/z	31.3971	64.9161	40.1284	38.5057	20.382	39.0659
18.14_389.1797m/z	55.7361	44.0952	41.2951	20.617	33.0973	38.9681
20.01_353.9530m/z	55.9813	46.5746	33.6398	11.1304	47.1519	38.8956
2.74_521.2117m/z	77.384	28.3964	56.2964	13.0133	19.1639	38.8508
5.94_472.2409m/z	77.6613	49.0216	30.6684	10.7083	26.1842	38.8488
2.16_360.1387m/z	82.9503	18.3402	12.6714	72.6916	7.38141	38.807
3.91_450.0772m/z	48.5617	48.4193	20.8911	75.4244	0	38.6593
5.34_355.1609m/z	42.8612	64.1457	23.7531	45.3421	17.1747	38.6553
3.13_517.2233m/z	120.651	13.7937	20.1415	4.6794	33.5463	38.5624
17.35_601.1034m/z	58.2104	32.8982	52.0719	28.1446	21.4397	38.5529
17.20_374.9844m/z	38.438	45.6018	37.9335	29.9943	40.3456	38.4626
28.52_207.8344m/z	36.9487	33.0998	43.691	35.8775	42.4838	38.4202
12.01_658.0923m/z	107.641	38.8085	16.6821	0	28.3626	38.2989
3.74_574.2422m/z	81.4607	23.8134	55.4062	27.8769	2.08681	38.1288
10.58_609.1339m/z	190.419	0	0	0	0	38.0837
27.40_261.8480m/z	65.6525	25.8188	31.2969	24.5403	42.9878	38.0593
2.10_389.1178m/z	14.1577	67.8116	20.1043	54.3713	33.8341	38.0558
7.63_327.1053m/z	47.695	48.4103	51.8359	18.4534	23.8561	38.0501
0.95_460.8047m/z	6.49433	9.00905	76.0089	13.5415	84.5534	37.9214
0.96_560.5914m/z	80.7284	9.5628	64.5816	34.6076	0	37.8961
1.27_209.9937m/z	13.1096	15.8462	39.4745	41.4339	79.2808	37.829
9.27_371.2252m/z	39.1514	42.6735	44.6932	35.6674	25.8012	37.5974
2.74_403.1813m/z	53.7542	47.8031	11.6662	56.2626	18.3035	37.5579
7.02_366.1636m/z	35.3775	28.8499	47.0087	36.9281	39.1388	37.4606
0.95_258.8542m/z	54.2928	74.0091	27.3414	31.6316	0	37.455
8.53_332.1244m/z	38.4486	35.4701	29.8387	59.6369	23.6267	37.4042
26.40_330.2372m/z	41.3847	48.0663	32.9671	36.5003	27.5442	37.2925
2.15_323.0972m/z	27.647	55.5297	39.1513	44.3647	19.4792	37.2344
3.75_675.2285m/z	60.3022	38.634	27.0056	0	60.1036	37.2091
4.62_350.1338m/z	55.1424	56.1744	25.382	27.6929	21.5917	37.1967
1.98_444.1280m/z	0	109.497	19.1795	31.4659	25.74	37.1766
6.70_555.2398m/z	41.5505	52.2024	26.0843	31.1929	34.4011	37.0862
17.16_311.1953m/z	45.5765	38.7865	40.0669	41.7548	19.094	37.0557
2.16_638.1987m/z	14.0356	14.3492	78.0934	55.9549	22.7985	37.0463
9.90_613.2684m/z	38.265	63.373	28.415	35.7029	19.2613	37.0034
15.77_246.9240m/z	46.7719	52.0065	24.07	30.5957	31.4584	36.9805
22.02_390.0399m/z	47.5818	36.8227	49.6274	4.0938	46.6031	36.9458
8.79_550.2470m/z	52.714	52.4574	32.2804	32.983	14.0544	36.8979
6.77_485.1833m/z	54.9227	44.4634	37.8769	31.5961	14.4603	36.6639
7.31_484.1980m/z	50.1789	49.0531	22.7787	36.1359	24.5454	36.5384
6.31_284.1219m/z	58.7545	24.3839	25.5546	33.0102	40.225	36.3856
9.08_710.3911m/z	71.1303	55.668	16.317	15.2533	23.3688	36.3475
1.31_257.1122m/z	0	0	84.8584	0	96.6118	36.294
0.93_628.8154m/z	31.1986	17.5109	53.6325	38.1806	40.8636	36.2773
1.45_402.1568m/z	56.7472	54.1181	33.803	18.7594	17.7129	36.2281
2.17_377.0896m/z	34.7447	49.131	33.2351	44.7932	18.7565	36.1321
9.40_425.1896m/z	53.0534	31.2859	33.9379	27.1938	34.4897	35.9921
11.75_372.1555m/z	50.5249	57.0579	20.7771	27.8916	23.7071	35.9917
3.06_284.1227m/z	57.5555	31.8965	42.5772	28.2197	19.705	35.9908
10.07_635.3161m/z	42.4039	66.2062	23.3371	29.9872	18.0031	35.9875
8.52_366.1437m/z	50.3029	33.8825	33.7717	45.2416	16.4848	35.9367
9.58_447.1865m/z	49.5207	46.084	34.1488	22.2844	27.0287	35.8133
1.35_921.1943m/z	46.3902	36.8354	18.5864	76.3933	0	35.6411
21.69_351.2153m/z	43.0664	42.8589	28.2263	40.0036	22.5422	35.3395
0.96_504.6295m/z	46.4802	51.7876	19.2059	27.7025	30.9735	35.23
7.50_763.3545m/z	35.7638	25.4634	86.9133	14.9957	12.9567	35.2186
31.99_448.1027m/z	55.7833	39.8643	37.1375	5.53281	37.2684	35.1172
8.50_746.3251m/z	48.1606	39.1605	30.3112	44.4485	13.3058	35.0773
11.92_926.4005m/z	59.3137	67.2377	24.4387	0	24.392	35.0764
3.49_530.1175m/z	0	151.864	0	23.38	0	35.0489
8.69_372.2124m/z	63.3875	42.5013	25.1774	28.5033	15.135	34.9409
1.40_521.1263m/z	95.7553	28.5426	7.44397	14.0659	28.669	34.8953
3.48_330.1631m/z	74.3261	10.5572	38.0042	8.99523	42.5454	34.8856
5.98_412.1823m/z	50.7013	34.3365	38.0161	19.7857	31.175	34.8029
10.92_753.4147m/z	28.9339	64.9701	33.5471	40.2154	5.95035	34.7234
6.37_936.4068m/z	55.5025	37.6306	52.0342	25.7835	2.18924	34.628
12.91_401.1375m/z	41.021	36.3234	31.3552	44.4354	19.4603	34.519
7.34_390.1298m/z	63.7974	50.1142	14.9758	22.4918	21.166	34.509
4.32_695.3326m/z	52.3143	56.3727	9.87485	43.2649	10.6363	34.4926
6.21_664.3039m/z	68.0291	24.734	40.2151	0	39.3861	34.4729
7.97_423.1748m/z	40.8588	34.5401	28.9489	45.4337	22.3451	34.4253
5.36_385.2558m/z	33.2259	39.7266	48.3577	20.4211	30.269	34.4001
16.36_518.9558m/z	48.5266	22.0401	35.6516	28.9213	35.4146	34.1109
3.20_331.1607m/z	26.1573	41.989	28.6285	24.3964	49.3086	34.096
32.00_257.1748m/z	25.4805	44.2751	35.2107	35.7747	29.6119	34.0706
13.99_501.1481m/z	75.1426	11.8757	8.06604	43.9117	31.2147	34.0422
10.34_725.1710m/z	37.3657	27.4187	72.6292	21.1943	11.5225	34.0261
6.12_388.1703m/z	38.6056	33.4683	52.3005	23.6786	21.7871	33.968
21.88_229.1433m/z	40.0141	28.8219	33.9986	36.8897	29.3478	33.8144
21.62_440.0340m/z	40.0511	33.0082	35.4482	25.0278	35.1009	33.7272
5.04_551.2446m/z	50.5445	35.8817	23.3063	40.1298	18.4898	33.6704
2.75_277.0797m/z	51.356	32.1754	30.237	31.8046	22.7742	33.6694
4.91_414.2297m/z	74.9779	25.9883	16.0564	45.628	5.31872	33.5939
9.13_713.3496m/z	55.6259	62.8098	22.75	16.2571	10.3379	33.5561
9.04_283.1270m/z	33.793	45.2293	46.4658	26.7311	15.4689	33.5376
23.74_454.0998m/z	22.7226	60.3524	32.1136	31.9728	19.9354	33.4194
16.38_431.9438m/z	37.8944	36.2466	35.9039	20.3851	36.6269	33.4114
15.33_555.2111m/z	59.3608	29.4987	33.8794	26.5629	16.9206	33.2445
13.99_501.1398m/z	52.2041	20.6792	14.8804	39.3709	38.7839	33.1837
2.55_327.1290m/z	32.1381	52.2901	19.2855	46.8958	15.1446	33.1508
5.56_428.2842m/z	46.3246	32.8308	45.7217	24.0619	16.6386	33.1155
10.18_763.4130m/z	49.8436	27.9702	41.9694	26.9786	18.6258	33.0775
5.86_356.1459m/z	52.4534	24.027	43.9339	24.832	19.9816	33.0456
12.63_360.1537m/z	43.9082	45.4289	22.3768	30.218	22.9741	32.9812
25.62_488.1890m/z	79.2444	42.5182	3.77224	31.3629	7.56571	32.8927
4.08_467.1651m/z	45.0438	58.4921	16.5885	25.877	18.3631	32.8729
2.31_130.0866m/z	23.0437	46.895	35.0404	35.0922	24.0918	32.8326
6.02_401.2021m/z	45.5968	21.8586	43.4219	28.6122	24.6701	32.8319
5.83_379.1464m/z	35.8256	54.884	25.3291	24.0781	24.0233	32.828
8.75_328.2209m/z	41.6194	30.6992	45.1752	23.8995	22.5869	32.796
5.23_348.1206m/z	75.4656	38.4381	12.4693	15.6086	21.8495	32.7662
6.55_785.3856m/z	51.5497	45.3683	8.27221	47.7299	10.8827	32.7606
11.63_690.3432m/z	49.8104	26.7693	56.9603	17.428	12.5728	32.7082
6.57_868.4066m/z	56.5279	40.2834	41.3471	23.5865	1.6741	32.6838
12.02_326.1694m/z	45.5056	47.528	17.7805	9.44124	43.0894	32.6689
6.63_811.3831m/z	29.1858	50.8749	22.3338	47.2164	13.6424	32.6507
3.78_417.1968m/z	59.7813	37.5852	21.8656	39.2604	4.31126	32.5608
18.10_647.8122m/z	40.407	40.5174	24.0569	41.7238	16.0259	32.5462
7.47_258.1126m/z	33.0482	31.9651	17.1048	54.0263	26.452	32.5193
34.75_119.9146m/z	31.4534	32.8889	33.171	29.6437	35.2769	32.4868
28.61_311.1698m/z	28.2576	40.5003	24.7186	29.9581	38.9575	32.4784
0.98_444.6699m/z	21.9748	46.1138	24.0512	25.0797	44.9632	32.4366
8.45_408.1763m/z	39.7013	26.0363	30.1999	56.9868	9.24899	32.4346
6.66_503.1698m/z	39.8493	36.2201	35.6163	38.898	11.5357	32.4239
6.54_526.2514m/z	37.2743	32.3451	27.8728	45.0532	19.4884	32.4068
6.84_453.1503m/z	2.42259	34.026	52.9934	46.5879	25.6104	32.3281
7.68_674.2953m/z	14.5445	50.1903	38.8238	40.866	17.1702	32.319
4.11_467.1728m/z	29.6729	0.900133	48.9674	47.2536	34.7595	32.3107
5.37_351.1290m/z	50.4049	39.0538	31.0705	32.0176	8.95094	32.2995
3.79_727.3563m/z	64.8305	44.0047	20.6387	31.9786	0	32.2905
6.64_379.0890m/z	63.0236	44.8608	24.4097	23.4572	5.57801	32.2659
1.96_450.1721m/z	29.7432	19.0603	45.4808	62.9137	3.82275	32.2042
2.90_445.1808m/z	23.3627	28.5411	20.6946	74.5192	13.8444	32.1924
5.87_281.0975m/z	32.1425	50.9307	40.5875	24.4233	12.521	32.121
3.43_625.2575m/z	69.8952	56.6825	24.8284	4.57666	4.32751	32.0621
26.71_347.1461m/z	43.8174	41.7083	27.0361	34.9236	12.7664	32.0504
15.97_374.1422m/z	75.2296	12.9764	18.5663	32.1079	21.315	32.0391
9.15_342.9132m/z	61.9962	39.3054	12.1024	27.5545	18.7573	31.9431
32.85_257.8174m/z	16.168	39.1065	31.9737	38.6361	33.6533	31.9075
2.75_373.2165m/z	55.3792	28.5317	26.1498	32.6362	16.5097	31.8413
2.46_428.0555m/z	26.7381	30.3912	0	100.055	1.76734	31.7903
4.16_285.0533m/z	24.9912	47.7761	32.468	28.829	24.8379	31.7804
3.96_357.2500m/z	45.2017	48.1405	11.0853	54.199	0	31.7253
23.62_250.1095m/z	47.0555	27.2032	27.4974	33.1261	23.1212	31.6007
15.51_669.3061m/z	35.327	29.2652	39.9427	35.1272	18.0153	31.5355
11.43_858.2593m/z	35.366	41.2263	36.827	40.4113	3.55002	31.4761
4.30_236.0549m/z	51.4397	28.1092	13.4442	19.9231	44.2672	31.4367
22.25_435.1589m/z	47.8315	42.3365	28.2691	4.82826	33.1063	31.2743
1.68_323.0969m/z	41.4099	22.5001	38.9149	28.1116	24.5724	31.1018
3.39_913.3832m/z	112.117	11.2192	24.0437	0	8.03756	31.0836
2.11_385.1387m/z	82.3382	42.5204	17.7714	0	12.6914	31.0643
6.63_854.4749m/z	49.519	25.1043	26.458	51.2127	3.01245	31.0613
3.77_393.1850m/z	36.1232	55.421	34.6155	9.80066	19.1617	31.0244
4.24_374.1548m/z	96.4716	22.4986	3.03586	10.8115	22.2709	31.0177
1.98_406.1779m/z	18.4495	38.6179	42.8742	35.5063	19.6371	31.017
23.38_395.0262m/z	47.7148	26.0437	25.3918	25.81	30.0367	30.9994
15.35_234.1120m/z	29.423	42.6881	27.0296	37.4095	18.4152	30.9931
3.43_811.3093m/z	32.0626	36.3616	55.8001	12.1864	18.2875	30.9396
5.10_717.3379m/z	55.9256	27.7252	23.5114	42.2875	4.95893	30.8817
11.42_417.1751m/z	25.0595	20.3478	36.5651	51.3304	20.8377	30.8281
1.66_603.1666m/z	4.71719	39.7093	40.1444	36.8885	32.5893	30.8098
1.57_670.0902m/z	46.6176	14.6555	38.0215	22.8372	31.5667	30.7397
8.33_341.0437m/z	47.1021	31.7633	25.0382	23.674	25.8795	30.6914
3.03_719.3480m/z	42.3255	42.6927	40.7451	14.524	13.0689	30.6713
0.82_159.9783m/z	39.5282	43.8033	18.2672	24.4746	27.2132	30.6573
2.35_540.2395m/z	45.1373	44.2792	18.3114	39.763	5.53953	30.6061
7.53_359.9786m/z	15.1913	35.0996	9.49616	26.1877	66.366	30.4682
4.97_618.2158m/z	20.3084	17.3707	43.0715	54.8535	16.5653	30.4339
2.67_336.0892m/z	37.6361	32.3604	16.5429	42.1292	23.4713	30.428
4.59_316.1520m/z	68.873	19.4744	11.0825	37.9401	14.6478	30.4036
5.31_378.1245m/z	24.6335	36.6278	24.9927	34.3882	30.9602	30.3205
0.79_314.9335m/z	27.7584	33.1555	21.1238	31.4152	38.1368	30.3179
7.62_616.2898m/z	10.8266	50.6973	37.9353	37.6101	14.2929	30.2724
9.76_604.2954m/z	46.4317	38.3175	30.2006	24.5864	11.4272	30.1927
34.06_119.9146m/z	31.9268	34.9455	28.1419	23.0717	32.8113	30.1795
0.87_931.8418m/z	23.2611	29.3488	33.4052	52.1384	12.6276	30.1562
12.01_365.0353m/z	81.871	36.712	10.7479	0	21.4214	30.1505
3.52_585.1466m/z	50.2726	22.2186	23.814	38.9535	15.2935	30.1105
5.09_327.0271m/z	54.0606	25.2457	13.6435	39.4964	17.4667	29.9826
25.10_398.0393m/z	1.85455	64.2557	8.31982	0.872198	74.3481	29.9301
5.05_358.1921m/z	15.5132	31.4817	59.2815	43.2541	0.0159127	29.9093
8.03_433.1709m/z	18.1519	29.0453	21.9211	53.9481	26.334	29.8801
1.01_393.0793m/z	0	35.4352	62.0637	22.6919	29.1602	29.8702
2.68_364.1602m/z	56.0872	18.3761	13.6136	56.3369	4.75607	29.834
3.93_339.0325m/z	16.4163	0	31.7119	20.3877	80.5207	29.8073
2.79_330.1179m/z	60.5399	42.1678	27.7061	0	18.3084	29.7445
2.82_412.0402m/z	56.0552	43.2258	32.0757	0	17.3233	29.736
32.90_710.8853m/z	62.2637	12.8829	29.8414	8.22946	34.9933	29.6421
10.23_517.1789m/z	51.2522	18.8709	56.375	11.6346	9.76589	29.5797
4.96_383.0526m/z	46.9862	26.4754	8.77443	53.5739	11.9007	29.5421
0.99_460.6395m/z	13.724	16.9663	43.5912	43.0365	30.2934	29.5223
23.69_524.1293m/z	34.6428	38.6292	19.3179	28.4799	26.397	29.4934
14.55_360.2362m/z	22.6056	21.6939	37.4756	35.6239	29.9912	29.478
3.96_260.1321m/z	42.8396	34.122	8.24768	61.832	0	29.4082
2.06_213.0858m/z	37.0588	42.0725	24.3087	29.5356	13.8433	29.3638
3.81_527.1918m/z	38.4092	11.7665	37.8997	15.8416	42.8254	29.3485
3.85_271.0131m/z	21.1077	17.0909	48.8717	16.2026	42.8407	29.2227
22.33_351.2152m/z	45.2439	32.1834	24.143	20.345	23.2862	29.0403
16.67_535.2398m/z	30.0762	37.0603	34.0212	28.8554	15.1215	29.0269
4.38_388.1695m/z	30.2496	38.8507	16.1789	56.8831	2.87501	29.0075
2.14_331.1128m/z	50.9525	17.6368	41.0558	27.951	7.24777	28.9688
1.75_211.0002m/z	29.2027	37.2842	23.3237	32.0301	22.7761	28.9234
4.90_499.2474m/z	33.6208	10.384	40.1165	42.595	17.8553	28.9143
2.95_353.1810m/z	39.9522	43.1335	13.7755	30.5797	17.0921	28.9066
7.48_445.1912m/z	50.8628	39.7903	17.7558	25.8431	10.1093	28.8722
5.05_636.3114m/z	20.6683	61.3604	35.1325	12.3849	14.6955	28.8483
3.47_517.2566m/z	18.4975	60.6518	0.026209	62.9822	2.06113	28.8438
9.51_573.1966m/z	50.3117	24.6913	27.4063	37.7303	3.9838	28.8247
7.38_413.1665m/z	26.1294	51.4018	19.7001	30.1046	16.5086	28.7689
4.34_589.2440m/z	61.797	8.16333	0	17.0261	56.5862	28.7145
7.50_440.2113m/z	44.2817	32.9893	22.7379	30.6453	12.498	28.6305
4.54_330.2031m/z	43.1023	34.7782	18.7653	17.8959	28.5475	28.6179
0.96_484.6403m/z	7.97133	32.8813	40.1873	46.783	14.2945	28.4235
11.86_926.4435m/z	0	0	0	141.765	0	28.353
14.92_770.4142m/z	54.9683	20.0425	32.2636	24.6281	9.50042	28.2806
2.52_588.1087m/z	61.4543	31.1533	33.1667	5.323	9.89172	28.1978
6.51_397.2199m/z	33.582	16.4337	21.9983	32.139	36.6938	28.1693
30.61_516.2198m/z	46.8428	29.9454	40.5727	11.0267	12.2889	28.1353
0.94_556.7261m/z	10.1641	26.343	9.1925	39.7414	55.1213	28.1125
4.06_693.3022m/z	52.9776	9.66315	40.5203	23.1363	14.2408	28.1076
0.87_503.1271m/z	23.0367	16.7612	28.4681	39.783	32.1327	28.0363
0.97_474.6113m/z	56.5759	6.78915	35.5965	40.6278	0	27.9179
7.33_437.0864m/z	26.2267	46.1542	22.8268	19.6665	23.5352	27.6819
2.46_302.1233m/z	30.9942	34.8564	40.8716	14.7558	16.8948	27.6746
0.78_458.8717m/z	38.2364	17.7046	27.2637	27.7373	26.8068	27.5498
0.99_442.6734m/z	36.868	25.6684	32.7804	16.5723	25.723	27.5224
2.94_681.2855m/z	13.1171	24.0812	16.0554	83.3663	0	27.324
13.99_268.1197m/z	27.3457	23.7863	23.5361	28.4019	33.5402	27.322
4.72_401.1912m/z	30.7262	20.2166	27.5277	30.0301	28.0737	27.3149
34.38_119.9146m/z	31.9513	20.5743	33.0795	20.7844	30.0006	27.278
7.39_675.2602m/z	33.26	38.6289	15.6539	27.0483	21.5316	27.2245
1.88_272.0770m/z	72.5028	5.31848	41.7685	10.7687	5.74857	27.2214
5.68_284.1227m/z	24.2891	42.4684	33.3112	18.8735	17.0992	27.2083
19.24_334.1312m/z	36.0593	29.7584	21.6929	23.3897	24.8942	27.1589
1.32_323.0968m/z	37.4723	42.1817	13.3506	24.8075	17.8016	27.1227
3.48_487.2193m/z	52.8785	13.8698	30.2749	22.9618	15.0374	27.0045
1.94_483.0836m/z	0	0	130.815	0	4.14032	26.9911
15.26_383.0281m/z	44.3501	18.2148	10.8482	33.5745	27.563	26.9101
35.66_119.9145m/z	37.2602	23.8176	27.3797	22.8168	23.1503	26.8849
8.41_858.4441m/z	41.7553	32.1784	12.1187	36.1148	12.1156	26.8566
6.01_740.2988m/z	21.9635	45.1092	39.5874	0	26.8559	26.7032
32.59_325.1817m/z	26.9424	27.7124	29.2607	27.3981	21.8043	26.6236
12.56_546.2202m/z	39.8515	39.305	24.4588	21.1647	8.32667	26.6213
4.71_405.1471m/z	12.1143	72.4753	26.3731	13.219	8.33087	26.5025
2.36_429.0602m/z	19.8229	47.1232	22.1885	40.6154	2.04569	26.3592
4.72_470.1774m/z	24.4428	39.2405	28.9146	21.4855	17.326	26.2819
8.88_332.9368m/z	6.97772	22.6813	39.5496	30.084	32.0436	26.2673
1.79_470.1454m/z	34.0899	8.47249	10.4623	55.9014	21.6592	26.117
0.92_159.9792m/z	23.1099	19.8144	37.0492	20.9985	29.0375	26.0019
4.84_753.2453m/z	30.8078	12.8793	38.8416	32.0965	15.1903	25.9631
2.99_581.2605m/z	28.9137	18.4208	31.5915	15.4143	35.1913	25.9063
7.17_642.3051m/z	70.2473	28.8212	15.3817	8.67773	6.1132	25.8482
23.69_500.0701m/z	49.1508	18.7121	7.38823	26.9424	26.8629	25.8113
32.02_710.8873m/z	38.9174	11.0079	25.0017	13.7976	40.3092	25.8068
27.32_205.8388m/z	28.5226	20.0425	23.9219	23.5615	32.9274	25.7952
15.70_433.0383m/z	28.5807	31.0368	23.8339	24.2219	21.2305	25.7807
4.85_298.1392m/z	33.5792	34.2567	20.572	26.3271	14.164	25.7798
35.53_119.9146m/z	27.3749	40.6685	22.612	15.5407	22.6113	25.7615
2.37_387.1874m/z	49.9905	21.4013	0	57.0117	0	25.6807
12.15_775.3334m/z	34.2388	25.135	13.0282	21.6439	34.0912	25.6274
2.79_602.1200m/z	61.0661	0	17.2521	3.24042	46.4922	25.6102
1.23_211.9894m/z	39.5172	31.0647	3.71522	53.2445	0	25.5083
1.39_111.0079m/z	0	39.5339	0	87.9179	0	25.4904
4.01_609.1637m/z	17.6443	0	61.1328	0	48.5966	25.4747
11.59_829.3823m/z	47.1411	56.2118	2.67774	0	21.2677	25.4597
7.38_318.1079m/z	25.2618	32.3341	25.3572	18.16	25.8868	25.4
0.81_612.8750m/z	11.4961	25.6293	45.9438	32.8535	11.0098	25.3865
5.24_583.2046m/z	46.0381	36.9137	17.0884	17.2309	9.39575	25.3334
4.05_719.4089m/z	16.078	0	51.6784	0	58.5154	25.2544
2.02_379.1702m/z	80.4857	10.4964	0	35.1797	0	25.2324
1.30_245.1128m/z	27.7642	47.2008	2.92153	31.0175	17.2381	25.2284
9.82_560.2526m/z	57.1719	23.0696	18.6289	10.6732	16.2196	25.1526
1.14_256.1276m/z	18.4243	0	35.9799	0	71.26	25.1328
5.32_446.2122m/z	32.7932	35.1451	17.8142	9.78641	30.0768	25.1231
5.27_545.3470m/z	37.3796	40.2116	15.6153	26.5005	5.66727	25.0749
0.86_159.9798m/z	30.3072	18.0031	23.9212	23.4379	29.4953	25.0329
8.65_361.9169m/z	11.2407	24.0408	25.4582	23.8725	40.4437	25.0112
0.99_636.5151m/z	30.2353	34.3337	13.3942	6.43558	40.5461	24.989
6.47_415.1799m/z	27.9303	38.1491	13.4325	34.1597	10.9457	24.9235
4.64_503.2333m/z	25.3764	52.8165	24.7585	12.7595	8.47047	24.8363
24.15_329.2313m/z	41.8201	26.9658	17.8976	27.1988	10.2218	24.8208
2.01_478.1686m/z	23.3495	22.4799	35.8614	28.0998	13.8446	24.727
5.13_792.3245m/z	61.5909	25.2666	5.4538	7.16544	23.9838	24.6921
6.33_526.2159m/z	34.9904	19.942	19.3181	32.7791	16.2648	24.6589
4.73_316.1812m/z	22.0066	8.41679	42.4404	10.5257	39.8824	24.6544
5.27_259.0751m/z	38.9039	19.0673	19.9268	20.9903	24.0004	24.5777
31.63_362.0632m/z	38.4121	13.4575	29.8106	9.36849	31.7399	24.5577
4.09_357.0771m/z	24.1211	3.61983	44.3154	0	50.4645	24.5042
6.94_945.4050m/z	48.5503	29.1005	27.7535	16.4979	0.435282	24.4675
9.46_755.2030m/z	38.4095	4.18698	56.5296	18.2912	4.46622	24.3767
1.85_472.1477m/z	48.2083	36.812	7.96493	20.8214	7.98005	24.3573
12.97_503.1744m/z	121.536	0	0	0	0	24.3073
19.59_369.2259m/z	33.432	27.0144	13.4478	32.8134	14.7204	24.2856
8.02_431.1929m/z	36.0316	26.383	10.4761	22.6975	25.8304	24.2837
14.80_633.2947m/z	24.4676	25.0335	27.8101	40.2501	3.57376	24.227
3.47_450.2062m/z	32.8862	13.6681	38.7822	26.8521	8.90874	24.2195
16.46_596.2778m/z	31.1516	37.9964	22.6696	17.0617	11.9061	24.1571
31.89_315.1943m/z	18.2048	33.8335	18.6912	31.092	18.6827	24.1008
2.01_302.1333m/z	66.0914	3.54448	22.778	23.6194	4.44473	24.0956
6.91_427.1725m/z	49.2468	26.895	13.8071	20.3093	10.1491	24.0815
7.04_559.2717m/z	18.6092	24.2101	5.98892	39.7805	31.503	24.0183
20.37_385.1512m/z	51.9039	46.846	8.6317	1.19321	11.4995	24.0149
0.78_389.8848m/z	29.4808	21.8941	22.9879	22.773	22.2381	23.8748
3.44_341.1440m/z	37.7915	11.6535	30.4362	16.7843	22.5196	23.837
7.64_356.1359m/z	16.7412	38.7508	30.4334	15.2925	17.8818	23.82
21.75_585.1268m/z	45.1239	34.7639	19.4406	11.083	8.31499	23.7453
24.37_369.2277m/z	30.1515	30.4329	20.8772	24.7313	12.4916	23.7369
7.81_628.3216m/z	40.8873	29.7288	27.243	11.1015	9.54296	23.7007
3.20_387.1382m/z	39.7623	22.4959	9.3304	41.096	5.67295	23.6715
5.72_821.3534m/z	45.8427	8.63588	49.2095	7.35945	6.92752	23.595
21.68_532.1967m/z	27.8382	27.9781	25.0852	30.3353	6.44869	23.5371
4.41_427.1709m/z	19.1226	35.6435	15.4836	37.4965	9.77773	23.5048
4.85_441.1945m/z	31.8323	38.0836	27.1508	12.1159	8.21624	23.4798
25.44_435.1276m/z	27.6563	34.4713	31.507	12.1622	11.3349	23.4264
1.31_405.0143m/z	109.66	0	2.25595	0	5.10675	23.4045
8.40_356.1277m/z	37.0411	13.3298	32.07	17.2331	17.0071	23.3362
7.52_369.1772m/z	29.1842	23.1424	27.5439	20.0529	16.4913	23.2829
4.96_331.1000m/z	116.261	0	0	0	0	23.2522
7.14_331.1506m/z	35.0169	22.8157	7.44037	35.3873	15.4033	23.2127
6.58_456.2055m/z	33.0434	23.4316	29.4434	22.0043	7.77609	23.1397
30.48_207.9295m/z	31.0874	21.9321	19.4281	17.5914	25.1096	23.0297
1.08_613.0692m/z	16.8377	17.7957	61.8645	18.3564	0	22.9709
23.65_319.1198m/z	48.1663	20.9004	18.2805	11.5793	15.9213	22.9695
1.01_355.0870m/z	8.91104	11.3939	25.382	21.2366	47.8014	22.945
2.84_473.0906m/z	64.7639	16.0878	19.4391	9.66289	4.64189	22.9191
36.13_119.9146m/z	33.1363	17.5666	18.8854	14.4514	30.2853	22.865
24.56_219.8455m/z	11.2561	29.4458	23.6348	28.7924	21.1088	22.8476
21.71_532.2009m/z	38.9237	27.3434	13.1598	19.4548	15.2758	22.8315
1.88_419.1652m/z	22.0643	27.1224	26.5883	32.6223	5.73863	22.8272
2.32_588.1016m/z	0	0	0	0	114.09	22.818
25.44_433.1306m/z	29.4987	36.7964	20.0745	16.4595	10.9093	22.7477
26.25_397.2217m/z	19.4853	22.9509	27.1765	29.2983	14.824	22.747
22.56_420.9510m/z	34.2518	13.6784	20.0388	17.3643	28.2274	22.7121
26.79_353.2321m/z	41.1973	34.6108	20.8978	13.2899	3.31204	22.6616
5.99_643.2639m/z	0.861502	0	14.9754	90.7197	6.69522	22.6504
33.61_119.9147m/z	24.3169	25.7927	25.8277	16.1394	20.9303	22.6014
5.68_484.2035m/z	24.7617	31.41	18.3527	32.6232	5.82912	22.5954
0.79_216.9666m/z	22.495	27.2184	21.933	20.7285	20.5205	22.5791
6.94_366.1543m/z	20.2009	13.3374	17.6486	38.5542	23.0586	22.5599
21.98_329.2317m/z	34.5663	31.8162	18.0786	11.4072	16.0688	22.3874
0.78_304.9096m/z	26.345	20.9559	21.2168	14.7283	28.4225	22.3337
9.20_699.2541m/z	36.1763	20.6451	18.4932	26.5821	9.58615	22.2966
14.35_338.1707m/z	25.5464	8.82919	25.5129	35.7651	15.6396	22.2586
3.37_602.1250m/z	50.8939	0	34.0802	3.38869	22.8942	22.2514
1.96_524.1087m/z	0	60.8227	24.8171	20.1711	5.25238	22.2126
3.05_372.0697m/z	23.6052	34.397	38.0327	0	14.7404	22.1551
3.56_459.2049m/z	21.6196	37.1264	22.7061	27.4581	1.74691	22.1314
4.03_676.2571m/z	39.6484	15.9644	12.8417	38.6777	3.49654	22.1258
2.84_387.1889m/z	22.1164	31.8782	23.9519	32.4129	0	22.0719
8.54_378.1643m/z	29.2634	47.2201	14.6887	16.1648	2.99425	22.0663
11.38_413.1656m/z	33.7103	41.8492	15.8145	5.98591	12.8725	22.0465
4.29_301.1394m/z	73.8822	11.7886	6.56567	6.02441	11.6152	21.9752
0.93_656.8838m/z	0	34.6768	21.1889	19.7353	34.1187	21.9439
14.21_625.2980m/z	23.9929	22.7033	26.1084	28.7028	7.94995	21.8915
1.52_846.2447m/z	7.38373	26.9319	45.7621	29.1005	0	21.8357
3.74_382.0970m/z	0	0	20.2521	0	88.5775	21.7659
2.51_376.0626m/z	82.4826	0	9.47073	0	16.8183	21.7543
32.95_740.5240m/z	82.6527	5.26666	7.21652	10.8023	2.71033	21.7297
3.01_543.2824m/z	5.42318	23.0988	38.6715	0	41.4232	21.7233
20.34_295.1544m/z	43.5813	35.3277	16.1171	0.80722	12.7596	21.7186
3.67_441.1791m/z	24.3382	33.2348	20.0124	13.5252	17.1226	21.6466
4.67_383.1467m/z	22.011	28.3838	11.1583	43.573	2.79611	21.5844
7.16_544.2615m/z	26.7591	28.7773	11.557	13.8735	26.8329	21.5599
14.55_641.2938m/z	33.5615	15.6367	25.4408	12.634	20.4778	21.5501
19.32_369.2239m/z	29.1119	25.6054	20.8576	16.0148	16.1559	21.5491
4.51_526.2026m/z	28.8708	26.0189	25.6351	10.6323	16.54	21.5394
0.78_275.9047m/z	28.829	17.5982	20.7029	15.7195	24.5604	21.482
26.68_353.2316m/z	31.0419	33.2487	18.6701	20.3885	3.68198	21.4062
11.54_483.1774m/z	37.6135	38.8446	8.13861	2.46187	19.6549	21.3427
0.95_356.8520m/z	0	30.2853	26.3002	9.24784	40.5271	21.2721
5.60_520.2512m/z	48.3159	5.79625	27.5475	15.7725	8.77925	21.2423
4.62_470.1761m/z	31.2797	19.9515	37.8199	10.1957	6.89627	21.2286
4.89_429.1869m/z	22.2924	40.363	14.5559	15.3597	13.5186	21.2179
11.78_853.4086m/z	35.9834	27.8816	28.2219	9.22136	3.74069	21.0098
4.70_470.1832m/z	29.8064	18.5455	26.4949	21.5336	8.55042	20.9862
6.55_868.4023m/z	26.0177	25.5165	26.9861	17.3015	9.01165	20.9667
1.71_315.2019m/z	24.9849	25.7013	26.8658	12.8453	14.2917	20.9378
3.26_573.2990m/z	4.1987	48.6954	9.66897	41.9846	0	20.9095
5.38_345.1101m/z	13.1411	47.8526	18.6069	9.54285	15.2672	20.8821
15.32_677.3037m/z	33.8244	26.3905	16.1278	18.0464	10.0129	20.8804
11.85_344.1407m/z	40.4376	25.6044	15.9505	0	22.3787	20.8742
4.69_492.2552m/z	46.0026	13.2985	18.0672	22.3828	4.39084	20.8284
[truncated: 6,554 more rows]

## Sheet: Without Salt
Note: This list contains some positive ionizations, but only ESI negative were considered for identification purposes.
E. cladophorae without salt
sample	R1	R2	R3	R4	R5	Mean	Hit1	MF	RMF	CATEGORY
1.04_377.0851m/z	521590	543403	383069	567352	556720	514427	Maltose	905	828	Carbohydrate	C12H22O11
1.08_539.1376m/z	222436	236426	195401	241878	274212	234071	Maltotriose	866	842	Sugar	C18H32O16			compounds identified with unkonwn function
1.05_379.0825m/z	177153	182245	131656	194785	193859	175940	Daunomycinone	13	151	Naphthacene	C21H18O8
1.08_541.1356m/z	81502.1	82688.6	66902.1	86411.4	97203.9	82941.6	Unknown			Unknown
1.77_323.0280m/z	62511.5	76611	12622.9	81029.9	80571.2	62669.3	Uracil arabinose-5'-phosphate	303	557		C9H13N2O9P
2.07_344.0396m/z	60207.6	63582.3	33004.2	61312	63784	56378	Guanosine 3',5'-cyclic monophosphate (cyclic gmp)	545	658	Nucleotide	C10H12N5O7P
2.07_689.0870m/z	51500.7	51975.8	25600.2	55894.9	59618.3	48918	Guanosine 3',5'-cyclic monophosphate (cyclic gmp)	649	884	Nucleotide	C10H12N5O7P
1.10_701.1903m/z	44666.8	44267.4	34364.4	48790.1	65433.4	47504.4	Laminaritetraose	332	957	Sugar	C24H42O21
1.35_863.2438m/z	44492.8	36181.2	2127.02	66856.2	78113.9	45554.2	Genistin	0	37	Flavonoid	C21H20O10
5.31_389.1918m/z	30149.9	35975.6	21582.2	38878.2	36016.7	32520.5	20-Trifluoroleukotriene B4	0	7	Eicosanoid	C20H29F3O4
9.50_755.2036m/z	341.68	1655.42	1735.28	146424	436.569	30118.6				Unknown
2.50_454.1920m/z	24844.9	35368.4	19023.7	29638.7	28700.1	27515.1	Acetic acid	0	11	carboxylic acid	C25H29N3O3
3.02_549.0867m/z	30367.7	28323.6	15034.1	31134.5	32268.7	27425.7	Verlukast	8	254	Drug	C26H27ClN2O3S2
1.76_647.0641m/z	20420.9	33167.6	643.881	35152.3	42528	26382.6				Unknown
8.31_241.1188m/z	22097	27236	14225.3	27288.4	24697.2	23108.8	Pyroglutamyl-Isoleucine	378	665	Amino acid	C11H18N2O4
1.59_346.0549m/z	23946.5	25481.5	13946.5	26196.3	23975.3	22709.2	Adenosine 2'-monophosphate	558	766	Nucleotide	C10H14N5O7P
1.57_323.0278m/z	21543.6	14392.1	27201.2	25400.1	20671.6	21841.7	Uracil arabinose-5'-phosphate	536	695		C9H13N2O9P
9.51_275.1030m/z	22676	30159.4	13020.8	15584.8	21508.8	20590	Unknown (carbon number 14), C14H16N2O4	696	952	Pyrimidines	C14H16N2O4
10.39_725.1934m/z	366.926	1171.57	1481.13	96266	623.254	19981.8	Unknown (carbon number 32);	222	721	Uknown	C32H38O19
2.27_282.0838m/z	20290.4	17337.3	12973.5	20439.9	19294.4	18067.1	Guanosine	909	946	Sugar	C10H13N5O5
1.90_362.0497m/z	18739.6	18111.8	5556.32	20344.8	21888	16928.1	Guanosine 5'-diphospho-β-L-fucose	370	560		C16H25N5O15P2
10.35_725.1924m/z	320.122	744.135	947.444	82212.4	277.202	16900.3				Unknown
13.99_656.2993m/z	16784.2	17593.7	11709.3	17875.4	17792.1	16350.9	Unknown			Unknown
11.90_926.4372m/z	12429.6	18743.7	5026.65	16328.6	13249	13155.5	Unknown			Unknown
2.30_611.0426m/z	13110.5	16816.8	5212.51	13911.2	16311.7	13072.5	Unknown			Unknown
1.90_452.1398m/z	13534.3	13090.5	6998.61	14682.4	16164.2	12894	Unknown			Unknown
6.69_402.1175m/z	12058.1	16903.3	7169.26	15320.6	11820.7	12654.4	Unknown			Unknown
2.52_616.2450m/z	11779	14771.3	8211.22	14299.8	14113	12634.9	Unknown			Unknown
7.85_369.1771m/z	11413.6	14996.2	6927.17	14012.8	10794.9	11628.9	5-Androsten-3β,17β-diol-3-sulfate	24	274	Steroid	C19H30O5S
2.63_549.0872m/z	11372.4	12928.5	9121.54	11577	11808.3	11361.5	5-(3-(2-(7-Chloroquinolin-2-yl)ethenyl)phenyl)-8-dimethylcarbamyl-4,6-dithiaoctanoic acid	3	127	Receptor	C26H27ClN2O3S2
10.00_338.1710m/z	11003.7	13882.1	6691.5	12902.9	11321.5	11160.3	Unknown			Unknown
2.52_572.1141m/z	11065.5	13085.1	6868.94	11318.9	10431.2	10553.9	(Ala11,D-Leu15)-Orexin B	1	168		C120H206N44O35S
1.13_863.2428m/z	11117.2	12007.5	21505	4338.39	2720.16	10337.6	Genistin	0	29	Flavonoid	C21H20O10;
13.99_656.8009m/z	9333.81	9464.9	6678.99	10008.3	9870.75	9071.35	Unknown			Unknown
1.42_539.1376m/z	9614.26	8536.7	6546.13	11801.7	7249.08	8749.58	Maltotriose	811	837	Sugar	C18H32O16
4.72_203.0817m/z	8888.55	8651.73	7637.37	8503.95	9090.85	8554.49	D-Tryptophan	478	627	Amino acid	C11H12N2O2
1.58_652.0792m/z	6571.62	10211.4	2397.61	8722.19	13971.8	8374.92				Unknown
1.04_375.0682m/z	9034.7	8362.67	6976.66	9151.43	8305.96	8366.28	C11H21O12P	2	117	Lipid	C11H21O12P
3.92_382.0995m/z	9144.91	7724.35	5210.05	10101.5	8412.9	8118.74	Flavopiridol	0	52	Flavonoid	C21H20ClNO5
11.92_926.4369m/z	11249.8	7976.04	3275.46	10441.8	7419.28	8072.47	Unknown			Unknown
1.65_290.0871m/z	7419.76	8148.03	5802.02	9429.25	9150.61	7989.93	N-Fructosyl pyroglutamate	200	778		C11H17NO8
3.10_572.1142m/z	8916.31	8594.08	3757.87	8121.68	9662.57	7810.5	(Ala11,D-Leu15)-Orexin B	0	113		C120H206N44O35S
2.70_588.1090m/z	8448.37	9104.98	5051.65	7972.32	8140.03	7743.47	Unknown			Unknown
2.28_565.1752m/z	8761.76	8858.24	4209.48	8143.19	7742.49	7543.03				Unknown
5.23_291.0977m/z	8446.08	6635.43	5062.01	8996.86	7653.12	7358.7	N,N'-Dicarbobenzyloxy-L-ornithine	119	658		C21H24N2O6
7.63_241.1186m/z	7150.12	9500.7	4574	7491.48	6760.54	7095.37	Pyroglutamyl-Isoleucine	401	590	Amino acid	C11H18N2O4
1.05_341.1078m/z	7065.83	7450.91	5680.83	7685.61	7585.41	7093.72	Palatinose	493	637	Sugar	C12H22O11
11.43_758.3476m/z	7567.68	9055.3	3322.42	8075.18	7159.5	7036.02	Unknown			Unknown
10.22_314.1138m/z	6892.88	8504.45	4165.21	7700.07	6646.95	6781.91	Pyroglutamyltryptophan	899	922	Amino acid	C16H17N3O4
1.69_407.1662m/z	5290.08	7737.19	5098.53	8112.09	7021.73	6651.92	Beclomethasone	3	201	Steroid	C22H29clO5
6.66_546.2404m/z	6868.2	9659.74	2543.07	7870.19	5938.15	6575.87	Unknown			Unknown
2.04_610.0586m/z	7259.75	7401.18	2651.4	6869.56	6139.15	6064.21	Unknown			Unknown
15.15_677.3046m/z	6032.16	6185.7	4940.72	6676.38	6411.87	6049.37	Unknown			Unknown
6.92_312.1554m/z	5747.55	7983.5	3365.3	7219.99	5856.08	6034.48	(-)-Atropine	86	471	Alkaloid	C17H23NO3
5.57_582.1900m/z	6370.34	7745.49	2811.98	6569.07	6451.03	5989.58	Unknown			Unknown
3.33_706.1670m/z	5392.5	4499.74	6945.42	5989.26	6582.89	5881.96	Unknown			Unknown
1.50_305.0171m/z	6652.88	4597.44	5084.35	6746.8	6107.07	5837.71	Unknown			Unknown
1.57_670.0902m/z	6447.77	1900.85	7032.48	5113.5	8691.01	5837.12	Unknown			Unknown
1.89_328.0442m/z	7122.99	6524.21	704.906	6737.52	7945.62	5807.05	Adenosine 2',3'-cyclic monophosphate	209	663	Nucleotide	C10H12N5O6P
5.98_412.1823m/z	5531.97	7307.96	2904.89	6707.24	6172.71	5724.95	Unknown			Unknown
3.72_225.0870m/z	6589.09	5272.24	4642.38	6381.5	5693.3	5715.7	Porphobilinogen	560	961		C10H14N2O4
2.27_548.1029m/z	6237.75	5788.85	3916.95	6205.44	6257.01	5681.2	Unknown			Unknown
2.33_638.1988m/z	3744.35	3842.86	8156.87	5753.72	6630.75	5625.71	Unknown			Unknown
7.98_714.3311m/z	5360.63	6927.04	3455.05	6439.76	5395.44	5515.58	Unknown			Unknown
8.49_370.1608m/z	5461.47	6887.72	3106.21	6427.45	5653.49	5507.27	Unknown			Unknown
2.47_548.1027m/z	7129.02	9259.82	2450.55	2338.47	5908.06	5417.18				Unknown
23.71_329.2328m/z	5677.79	7663.89	2400.96	5481.23	5704.66	5385.71	FA 18:1	282	599	Fatty Acid	C18H34O5
1.50_290.0872m/z	7253.21	8643.31	150.308	6354.52	4308.43	5341.96	N-Fructosyl pyroglutamate	24	645		C11H17NO8
5.08_227.1028m/z	4929.27	6816.56	3263.25	5872.24	5207.11	5217.68	Proline-hydroxyproline	185	380	Amino acid	C10H16N2O4
1.57_647.0643m/z	3538.66	1422.72	10368.6	4792.13	5944.68	5213.36	1-β-D-Arabinofuranosyluracil 5'-monophosphate	385	813		C9H13N2O9P
2.21_259.1289m/z	5454.47	5841.89	2763.05	6097.71	5717.03	5174.83	Leu-Glu	141	770	Amino acid	C11H20N2O5
1.31_323.0278m/z	6741.87	6809.6	10700.6	201.288	206.99	4932.08	1-β-D-Arabinofuranosyluracil 5'-monophosphate	283	526		C9H13N2O9P
1.31_290.0872m/z	4191.23	5661.94	6125.24	4061.28	4619.22	4931.78	N-Fructosyl pyroglutamate	284	801		C11H17NO8
8.40_356.1277m/z	4392.44	6336.49	3079.91	5617.54	5218.55	4928.99	1H-Indole-1-butanoic acid	76	449		C23H19NO3
2.70_595.1416m/z	5263.77	5326.01	3132.31	5186.24	5427.34	4867.13		30	401	Uknown	C30H28O13
1.50_809.1880m/z	4519.44	3675.64	3223.3	6637.6	6195.93	4850.38	Xanthorhamnin	0	91
2.41_424.1438m/z	3538.49	4907.74	3060.62	6203.39	6476.37	4837.32	Unknown			Unknown
4.10_554.1397m/z	4664.04	6304.98	2634.08	5334.53	4784.08	4744.34	Unknown			Unknown
1.61_693.1174m/z	3439.91	6020.05	2051.7	5749.19	6119.54	4676.08				Unknown
1.08_539.3557m/z	4374.29	4533.45	4049.12	4760.23	5408.6	4625.14	Unknown			Unknown
7.75_403.1614m/z	4505.53	5502.82	2668.75	5713.78	4657.38	4609.65	C18H28O10	15	247		C18H28O10
1.87_243.0614m/z	5023.07	4947.77	3787.83	4618.38	4364.56	4548.32	Uridine	19	394	Nucleoside	C9H12N2O6
1.88_245.1134m/z	4751.59	5975.25	2064.32	5192.65	4667.11	4530.18	Ile-Asp	75	247	Amino acid	C10H18N2O5
14.82_253.0498m/z	3925.52	9867.7	368.238	6133.44	1752.31	4409.44	Daidzein	649	941	Flavonoid	C15H10O4
2.88_588.1091m/z	5312.51	4425.17	2010.95	5263.57	4993.68	4401.17	Unknown			Unknown
8.84_998.5149m/z	4836.99	6964.53	1052.96	4828.49	4163.99	4369.39	Unknown			Unknown
3.10_481.2037m/z	4984.44	4662.95	2310.68	4596.93	5148.46	4340.69	Unknown			Unknown
7.34_388.1714m/z	4066.48	5459.99	1996.85	5282.14	4702.98	4301.69	Unknown			Unknown
11.75_372.1555m/z	3993.44	5562.88	2252.33	4987.37	4396.07	4238.42				Unknown
5.60_328.1504m/z	4270.73	5284.68	2069.94	4965.93	4379.08	4194.07	Ac-Val-Ala-Asp-CHO	23	147	Amino acid	C14H23N3O6
21.51_329.2325m/z	4226.36	5334.61	2308.72	4624.75	4424.24	4183.74	FA 18:1	588	762	Fatty Acid	C18H34O5
3.24_388.1715m/z	4966.45	4631.1	2146.64	4573.81	4310.64	4125.73				Unknown
9.36_576.2302m/z	4187.84	5311.46	2220.85	4652.19	4033.45	4081.16	Unknown			Unknown
3.70_455.1661m/z	3780.68	3363.6	2571.85	5360.36	4671.03	3949.5	C20H28N2O10	39	507		C20H28N2O10
6.03_356.1447m/z	4087.95	5185.24	1553.09	4521.44	4210.74	3911.69	Benzenesulfonamide	18	235	Polyketide	C19H21N3O2S
26.47_329.2326m/z	4506.26	5936.12	1731.1	2923.47	4434.65	3906.32	FA 18:1	233	706	Fatty Acid	C18H34O5
2.16_638.1987m/z	2733.61	2693.03	5712.94	3648.91	4414.23	3840.54	Unknown			Unknown
9.11_378.1655m/z	3745.36	5005.98	2132.32	4451.99	3744.78	3816.09	Unknown			Unknown
5.53_433.1926m/z	3804.77	4920.48	1736.7	4357.52	4225.75	3809.04	Unknown			Unknown
2.18_360.0707m/z	4081.34	4145.17	2108.11	4192	4393.44	3784.01	Unknown			Unknown
1.07_599.0931m/z	3867.45	3204.85	4010.61	3696.16	3835.8	3722.97	Unknown			Unknown
1.75_211.0002m/z	3742.25	4193.65	495.023	4899.21	5272.72	3720.57				Unknown
1.03_379.2651m/z	3621.87	3848.03	2788.14	3766.04	4037.57	3612.33	Unknown			Unknown
1.44_989.3218m/z	3486.6	3357.81	2033.07	4001.84	5181.47	3612.16	Unknown			Unknown
2.45_611.1362m/z	4149.1	4555.13	2184.25	3618.49	3454.24	3592.24				Unknown
1.57_629.0541m/z	4035.18	489.265	2996.85	2351.34	7886.16	3551.76	Unknown			Unknown
6.75_263.1391m/z	3193.31	4388.34	2610.19	4007.71	3556.33	3551.18	Unknown (carbon number 14), C14H20N2O3	470	872		C14H20N2O3
6.15_369.1772m/z	3313.35	4841.36	1787.03	3866.84	3909.97	3543.71	5β-Androstan-3α-ol-17-one sulfate	185	608	Steroid	C19H30O5S
8.53_332.1244m/z	3370.86	4570.82	1941.93	4148.48	3488.94	3504.2	Glu-Trp	19	237	Amino acid	C16H19N3O5
26.25_941.5101m/z	604.062	2819.77	0	13977.2	114.444	3503.09				Unknown
10.26_739.2084m/z	27.2011	63.9031	115.763	17166.7	22.2104	3479.15				Unknown
8.72_332.1241m/z	3402.66	4448.64	1887.05	4082.36	3532.81	3470.7	Glu-Trp	39	319	Amino acid	C16H19N3O5
4.91_427.1782m/z	3563.94	4666.81	1684.14	3763.89	3659.31	3467.62	3-Isomangostin	333	976	Xanthone	C24H26O6
8.80_277.1549m/z	3340.47	4386.99	2185.45	3982.91	3439.42	3467.05	Phe-Leu	364	999	Amino acid	C15H22N2O3
7.02_425.2029m/z	3262.61	4367.55	2063.66	4232.98	3400.91	3465.54	Telmisartan	139	840	drug	C33H30N4O2
15.14_677.8063m/z	3610.9	3623.05	2785.65	3580.87	3713.11	3462.72	Unknown			Unknown
8.44_439.2073m/z	3222.7	4745.08	1816.02	4036.65	3392.15	3442.52	17-Trifluoromethylphenyl-13,14-dihydrotrinorprostaglandin F2α	0	13	Fatty Acid	C26H30O6
5.64_369.1765m/z	3570.27	4175.44	1964.22	3727.77	3704.27	3428.39	5β-Androstan-3α-ol-17-one sulfate	209	662	Steroid	C19H30O5S
22.59_250.1079m/z	3577.52	4866.28	1402.28	3785.76	3442.44	3414.85	N-Acetyl-L-tyrosine ethyl ester	33	165	Amino acid	C13H17NO4
7.77_388.1502m/z	3341.89	4164.71	2124.58	3940.11	3453.68	3404.99	Unknown			Unknown
2.21_650.0651m/z	4048.94	3040.03	2449.23	4035.81	3436.18	3402.04	Unknown			Unknown
3.86_506.2338m/z	3292.93	3551.48	1799.55	4358.77	3998.37	3400.22	Virginiamycin component b	1	235	Amino acid	C28H35N3O7
4.12_216.9805m/z	3329.77	4755.48	1824.33	3882.58	3137.27	3385.89	5-Sulfosalicylic acid	227	393	Phytohormone	C7H6O6S
1.88_419.1652m/z	2948.05	2655.86	2103.02	4052.56	5143.65	3380.63	Glp-His-Pro-Gly	0	7	Amino acid	C18H24N6O6
1.49_611.0428m/z	2975.27	2270.14	3816.88	3901.41	3935.87	3379.91	Unknown			Unknown
5.68_484.2035m/z	3398.05	4229.2	1743.86	3895.1	3607.29	3374.7	C27H29N5O5	1	124	Unknown	C27H29N5O5
14.22_648.3015m/z	3873.26	3728.59	2150.45	3566.36	3544.75	3372.68	Unknown			Unknown
6.63_854.4749m/z	3564.13	4992.29	1614.67	3486.41	3171.61	3365.82	OxPS 38:6+3O(2Cyc)	302	859		C44H74NO13P
5.82_227.1026m/z	3147.42	3965.22	2285	3713.73	3711.77	3364.63	Pro-Hyp	2	46	Amino acid	C10H16N2O4
4.49_611.2305m/z	3581.05	4511.9	1296.93	4107.42	3295	3358.46	NovobiocinA	204	845	Glycosides	C31H36N2O11
8.11_305.0689m/z	3207.74	4498.82	1183.3	3865.03	3593	3269.58	12-hydroxy Jasmonic acid sulfate	114	429	hormone	C12H18O7S
5.02_358.1972m/z	3280	4322.37	1372.24	4033.68	3283.85	3258.43	4-Hydroxyatorvastatin lactone	58	579	drug	C33H33FN2O5
4.76_455.2017m/z	3092.69	3833.6	2283.29	3587.24	3379.35	3235.23	17-Trifluoromethylphenyltrinorprostaglandin F2α	0	12	Fatty Acid	C24H31F3O5
3.37_164.0707m/z	3482.5	3123.76	2496.33	3384.51	3393.4	3176.1	L-Phenylalanine	364	999	Amino acid	C9H11NO2
4.26_586.1295m/z	3329.68	4590.45	800.722	3846.6	3181.11	3149.71	Unknown			Unknown
10.18_763.4355m/z	3382.41	3707.77	1926.76	3490.53	3110.13	3123.52	PI 29:2	44	656	Fatty Acid	C38H69O13P
1.56_191.0185m/z	3001	4251.18	1584.91	3256.29	3415.1	3101.7	Citric acid	364	999	Citrate	C6H8O7
3.49_650.2290m/z	3635.43	3441.81	1739.99	3122.47	3511.52	3090.24	Unknown			Unknown
2.02_379.1702m/z	2762.57	4096.99	1058	4181.49	3139.77	3047.77	C16H24N6O5	0	19		C16H24N6O5
9.46_755.2030m/z	0	50.2838	100.332	14936	0	3017.32				Unknown
9.72_576.2297m/z	3241.23	3785.21	1307.17	3477.19	3185.44	2999.25	Unknown			Unknown
7.20_243.1706m/z	2929.24	3427.68	2091.12	3424.87	3081.12	2990.81	Ile-Leu	569	971	Amino acid	C12H24N2O3
9.96_923.4119m/z	3323.93	4036.52	850.469	3545.21	3183.11	2987.85	Unknown			Unknown
9.61_277.1547m/z	3070.14	3605.64	1694.77	3393.9	3056.35	2964.16	Phe-Leu	364	999	Amino acid	C15H22N2O3
2.12_379.1704m/z	2942.45	2907.12	2650.97	2992.09	3263.8	2951.29	C16H24N6O5	0	19		C43H64O10
9.44_277.1549m/z	2996.08	3642.88	1907.82	3402.1	2785.03	2946.78	Phe-Leu	236	564	Amino acid	C15H22N2O3
3.15_164.0708m/z	3369.34	3456.71	2184.38	2791.58	2894.98	2939.4	L-Phenylalanine	364	999	Amino acid	C9H11NO2
4.92_701.3099m/z	3141.45	4180.68	1093.49	3531.33	2747.11	2938.81	Unknown			Unknown
5.12_520.2500m/z	2932.64	3998.93	1141.41	3704.64	2829.74	2921.47	C27H34O9	0	7		C27H34O9
3.84_218.1024m/z	2953.61	2777.19	2274.88	3374.65	3131.86	2902.44	Pantothenic acid	912	933	Vitamina	C9H17NO5
2.09_711.0709m/z	3319.79	2259.86	1900.94	3787.67	3238.77	2901.4	Unknown			Unknown
10.92_753.4147m/z	3202.3	3914.85	1290.88	3394.19	2699.16	2900.27	C43H62O11	263	775		C43H62O11
15.04_575.2722m/z	3118.1	2929.5	2351.34	2916.66	3117.96	2886.71	Unknown			Unknown
1.03_377.1966m/z	2725.8	2833.07	2275.25	3242.91	3201.11	2855.63	17-Trifluoromethylphenyl-13,14-dihydrotrinorprostaglandin F2α	0	74	Unknown	C24H33F3O5
6.89_418.1118m/z	2750.71	3572.82	1880.56	3271.84	2782.08	2851.6	Galacto-N-biose	68	451	Carbohydrate	C17H25NO11
12.51_718.3184m/z	3222.17	3043.68	2028.55	3093.65	2852.29	2848.07				Unknown
6.05_328.1499m/z	2929.29	3733.24	1318.98	2968.21	3158.59	2821.66	Ac-Val-Ala-Asp-CHO	0	19	Amino acid	C14H23N3O6
4.52_356.1452m/z	2288.32	3744.32	1510.19	3260.14	2946.26	2749.84	Benzenesulfonamide	25	304	Polyketide	C19H21N3O2S
23.21_329.2325m/z	2869.53	3702.24	1231.02	2786.53	3048.29	2727.52				Unknown
31.81_311.1674m/z	2886.2	2953.05	2817.55	2155.78	2824.2	2727.36				Unknown
1.05_179.0551m/z	2772.67	2863.07	2364.81	2626.25	2936.15	2712.59	Unknown			Unknown
1.51_746.2012m/z	2084.51	2446.91	1805.94	3421.53	3761.95	2704.17	Unknown			Unknown
32.96_742.5391m/z	2763.68	8541.13	41.1353	2056.74	52.8602	2691.11				Unknown
3.95_358.1973m/z	2843.4	2879.16	1510.51	3117.11	3064.72	2682.98	4-Hydroxyatorvastatin lactone				C33H33FN2O5
10.37_727.1991m/z	0	18.054	77.9429	13318.3	0	2682.86				Unknown
2.06_257.0767m/z	2810.15	2827.35	1336.85	3232.77	3204.18	2682.26				Unknown
1.78_384.1511m/z	3477.81	2184.98	428.734	3371.13	3805	2653.53	2-Acetamido-2-deoxy-3-O-(β-D-galactopyranosyl)-D-glucopyranose	75	467	Carbohydrate	C14H25NO11
2.17_611.0429m/z	3487.25	1931.8	2005.7	2850.85	2949.73	2645.07	Unknown			Unknown
4.69_492.2552m/z	2949.05	2831.15	1789.94	2685.55	2778.95	2606.93	Imatinib	0	119	Polyketide	C29H31N7O
7.11_419.1560m/z	2761.29	3378.68	1356.73	2855	2640.34	2598.41	Unknown			Unknown
4.86_499.2510m/z	2438.32	3243.13	1458.84	3007.53	2756.1	2580.78	PA 22:4	20	450	Fatty Acid	C25H41O8P
2.99_497.1001m/z	2717.05	2499.48	914.096	3353.48	3191.89	2535.2				Unknown
2.40_259.1285m/z	2522.79	3823.92	1349.87	2446.84	2519.09	2532.5	Unknown			Unknown
7.98_468.1470m/z	2487.47	3325.3	728.319	3281.69	2696.56	2503.87	Ncgc00380387-01_C21H27NO11_				C21H27NO11
1.70_470.1495m/z	1747.78	3076.8	2902.05	2343.01	2417.69	2497.47	Unknown			Unknown
7.12_355.1611m/z	2607.79	3069.68	1562.38	2782.27	2425.89	2489.6	Unknown			Unknown
16.75_698.3097m/z	2672.02	2538.05	1733.01	3036.22	2453.58	2486.58				Unknown
4.44_373.1713m/z	2548.13	3212.8	1390.36	2837.13	2424.83	2482.65	Unknown			Unknown
29.19_309.1732m/z	3814.65	3852.74	2377.93	573.567	1528.71	2429.52	Mestranol	80	796	Steroid	C21H26O2
15.16_467.2124m/z	2405.19	3014.44	1365.07	2681.24	2478.79	2388.95	C19H34O10	55	740		C19H34O10
2.15_323.0972m/z	2423.95	2553.26	1322.13	2698.97	2890.93	2377.85	1-Piperidinecarboxylic acid	0	105	Carboxylic acid	C24H29N7O5
7.87_243.1703m/z	2414.04	2699.07	1897.04	2720.73	2101.39	2366.45	Unknown			Unknown
3.01_508.2138m/z	2578.09	2616.59	1101.71	2712.73	2792.28	2360.28	β-Lipotropin	1	232	opioid	C19H36N6O7
1.96_701.1905m/z	2634.67	2418.95	1235.36	3006.56	2428.66	2344.84				Unknown
0.90_588.8990m/z	2674.74	1666	2688.43	2359.33	2317.38	2341.18	Unknown			Unknown
7.33_612.3720m/z	2432.88	2763.18	1105.53	2769.81	2627.06	2339.69	phosphatidylethanolamine	364	999	Fatty Acid	C32H56NO8P
4.78_293.1493m/z	2287.67	2784.94	1835.03	2241.93	2470.55	2324.02	Leu-Tyr	208	901	Amino acid	C15H22N2O4
0.92_272.9581m/z	1925.64	2989.01	2021.43	2302.29	2360.02	2319.68	Unknown			Unknown
2.06_602.1252m/z	2519.63	2024.06	1026.2	2863.79	3032.35	2293.21	Unknown			Unknown
4.32_563.1022m/z	2417.03	3028.25	959.7	2590.67	2444.95	2288.12	Theaflavin 3-gallate	0	9	Phenolic compound	C36H28O16
3.96_602.1248m/z	2528.44	2528.65	1225.31	2573.5	2552.79	2281.74	Unknown			Unknown
2.84_349.1602m/z	2264.38	2319.34	1439.45	2645.07	2610.75	2255.8	Unknown			Unknown
3.92_277.1179m/z	2561.55	2067.21	1886.04	2463.46	2285.18	2252.69	Unknown			Unknown
5.21_355.1607m/z	2271.75	2728.43	1051.74	2909.93	2253.37	2243.05	Unknown			Unknown
5.14_588.2627m/z	2561.18	2775.6	1164.76	2654.86	2049.53	2241.19				Unknown
5.34_229.1545m/z	2535	1875.67	1630.93	2736.71	2396.08	2234.88	Val-Leu	2	85	Amino acid	C11H22N2O3
2.59_386.1190m/z	2326.29	2255.78	1285.09	2470.46	2836.06	2234.73	Unknown			Unknown
7.50_515.2818m/z	2336.01	3051.19	792.715	2906.43	2077.99	2232.87				Unknown
8.97_527.3187m/z	2409.95	2998.89	961.819	2619.26	2167.96	2231.58	C28H46O9	0	101		C28H46O9
2.37_638.2009m/z	1999.85	2879.76	2347.14	1343.92	2462.07	2206.55	Unknown			Unknown
6.80_241.1183m/z	2070.23	2560.3	1612.83	2463.79	2290.5	2199.53	Pyroglutamyl-Isoleucine	8	118	Polyketide	C11H18N2O4
1.77_257.1132m/z	2430.59	2075.38	2209.44	1833.63	2378.52	2185.51	L-Saccharopine	21	365	Amino acid	C11H20N2O6
13.98_633.7975m/z	2125.41	2293.15	1568.24	2440.91	2498.32	2185.21	Unknown			Unknown
8.05_656.2835m/z	2148.4	2676.87	1118.41	2689.82	2286.23	2183.95	Unknown			Unknown
1.80_332.1452m/z	2572.37	1609.8	1019.11	2520.52	3197.81	2183.92	Unknown			Unknown
1.38_322.0439m/z	4823.12	4303.21	366.69	7.15067	1353.28	2170.69				Unknown
7.81_328.1502m/z	2199.13	2785.88	1284.6	2435.46	2130.16	2167.05	Unknown			Unknown
3.38_293.1133m/z	2574.25	2354.47	1119.24	2372.9	2348.12	2153.8	Phe-Glu	305	628	Amino acid	C14H18N2O5
1.77_708.1873m/z	1607.51	2607.73	49.8043	3330.66	3126.77	2144.49				Unknown
26.29_329.2326m/z	2258.33	2956.01	1028.22	2024.97	2383.28	2130.16	FA 18:1	342	799	Fatty Acid	C18H34O5
0.92_520.9080m/z	2263.42	1553.38	2463.62	1962	2129.42	2074.37	Unknown			Unknown
21.63_329.2325m/z	2181.56	2887.73	649.861	2358.85	2229.31	2061.46	FA 18:1	234	764	Fatty Acid	C18H34O5
4.88_623.1723m/z	2005.22	2779.37	1090.94	2278.74	2144.1	2059.67				Unknown
5.94_472.2409m/z	2187.62	2838.91	777.338	2315.77	2172.15	2058.36	Lysope 16:2	2	98	Lipid	C21H40NO7P
7.76_990.5013m/z	2265.39	3370.16	460.694	2515.47	1656.75	2053.69	Unknown			Unknown
8.77_586.2720m/z	2068.54	2486.88	1110.93	2384.08	2209.32	2051.95	Unknown			Unknown
7.04_559.2717m/z	2290.12	2724.12	905.574	2318.38	1992	2046.04	PG 21:4	12	347		C27H45O10P
1.45_782.2947m/z	1628.02	2113.25	2095.13	1832.5	2551.1	2044	Unknown			Unknown
6.89_454.1314m/z	2038.33	2570.32	846.328	2575.53	2155.36	2037.17				Unknown
3.34_326.1231m/z	2388.35	2016.39	1559.41	2175.6	1954.57	2018.86	Unknown			Unknown
3.50_550.2247m/z	2380.2	2382.64	969.478	1945.62	2380.83	2011.75	1,2-Dioleoyl-sn-glycero-3-phospho-(1-myo-inositol-3,4,5-trisphosphate)	4	152	Lipid	C45H86O22P4
2.06_730.1846m/z	2090.29	1962.05	630.064	2443.71	2891.97	2003.62				Unknown
2.99_464.1857m/z	2097.55	2004.72	973.765	2427.89	2505.09	2001.8	Unknown			Unknown
7.66_356.1453m/z	1871.25	2405.75	1264.53	2394.61	2036.84	1994.59	Benzoic acid	0	61	Carboxylic acid	C16H17N7O3
0.93_316.9473m/z	2036.63	1515.72	2444.88	1839.36	2125.84	1992.49	Unknown			Unknown
7.59_468.1469m/z	2073.91	2749.9	649.775	2537.47	1930.78	1988.37	C21H27NO11	1	106		C21H27NO11
3.83_529.2611m/z	2229.86	1976.62	1231.68	2242.39	2190.35	1974.18	LPG 20:5	5	244		C26H43O9P
5.14_913.3931m/z	2492.81	2969.14	521.049	2170.38	1623.81	1955.44	Unknown			Unknown
2.18_607.2683m/z	1672.59	1683.01	1980.87	2316.2	2060.96	1942.72	Reserpine	0	37	Drug	C33H40N2O9
4.78_348.1187m/z	1941.93	2137.53	1661.45	1962.34	1964.36	1933.52	Unknown			Unknown
7.99_387.1576m/z	1748.35	2340.15	1149.49	2325.28	2078.07	1928.27	Unknown			Unknown
3.34_675.2356m/z	2291.82	2129.84	1695.96	1715.64	1796.42	1925.94	Icariin	0	56	Flavonoid	C33H40O15
6.77_462.1622m/z	1956.65	2353.4	1097.99	2106.94	2045.3	1912.06	Thalictricoside	0	1	Phenolic compound	C19H27NO12
2.29_385.1344m/z	2460.6	2727.45	705.212	1340.55	2315.13	1909.79	Unknown			Unknown
8.16_375.1300m/z	2080.84	2020.54	1039.15	2484.64	1918.12	1908.66	(-)-Riboflavin	278	926	Vitamin	C17H20N4O6
7.97_423.1748m/z	1697.66	2137.32	1457.16	2102.97	2126	1904.22	Unknown			Unknown
9.51_551.2135m/z	2312.59	3689.7	681.2	672.049	2133.38	1897.78				Unknown
23.40_329.2324m/z	2015.33	2561.99	840.356	1949.46	2086.32	1890.69	FA 18:1	420	740	Fatty acid	C18H34O5
0.93_248.9603m/z	2018.69	1575.56	2186.65	1834.59	1825.19	1888.14				Unknown
1.77_669.0462m/z	1675.19	2802.29	0	3103.63	1818.68	1879.96				Unknown
2.55_611.1352m/z	2182.18	2325.24	1274.75	1816.57	1789.02	1877.55	(-)-Epigallocatechin	108	622	Flavonoid	C15H14O7
1.57_470.1501m/z	2441.58	3572.69	32.8931	2168.84	1096.68	1862.54	Unknown			Unknown
5.51_588.2624m/z	1932.62	2283.46	793.687	2333.97	1892.19	1847.19				Unknown
2.33_607.2677m/z	1689.94	1300.8	2283.34	1888.05	2067.02	1845.83	Isoreserpin	362	997	drug	C33H40N2O9
15.52_234.1125m/z	1883.72	2046.79	1084.61	2239.63	1939.97	1838.95	Benzyl-L-glutamine methyl ester	59	235	Amino acid	C13H18N2O3
18.12_647.3119m/z	2044.4	1984.18	1094.08	1748.82	2306.77	1835.65	Unknown			Unknown
1.66_611.0434m/z	35.0927	5914.89	227.432	2611.84	287.798	1815.41				Unknown
4.05_625.1502m/z	1769.09	2570.82	973.937	2049.22	1636.26	1799.87	3-O-beta-(6''-trans-Caffeoyl)-galactopyranosyl quercetin	0	40	Flavonoid	C30H26O15
1.82_420.2337m/z	2421.17	1154.91	1072.48	1815.46	2527.57	1798.32	Unknown			Unknown
3.18_588.1081m/z	2627.78	1990.46	1285.03	1079.11	1903.93	1777.26				Unknown
0.93_452.9216m/z	2131.83	1282.34	2154.25	1752.66	1557.08	1775.63	Unknown			Unknown
8.31_197.1282m/z	1607.91	2177.72	948.19	2235.27	1888.5	1771.52	L-N5-(1-Imino-3-pentenyl)ornithine	357	984	inhibitor	C10H19N3O2
2.44_433.1555m/z	1795.75	2484.32	846.058	1830.04	1854.35	1762.1	dihydroferuloyk-beta-keto acid(4-O-8)G 2 (curcumin)	0	56		C22H26O9
15.44_677.3040m/z	1818.81	1732.77	1374.64	2113.05	1739.57	1755.77	Unknown			Unknown
4.15_530.1287m/z	1683.89	2350.27	1201.96	2012.71	1507.23	1751.21	Unknown			Unknown
3.94_586.1290m/z	1790.98	1645.07	1077.68	2294.14	1899.03	1741.38	Unknown			Unknown
5.51_431.1774m/z	1823.63	2163.49	792.778	1998.94	1899.82	1735.73	Unknown			Unknown
4.33_284.1238m/z	1844.83	2088.46	921.19	1976	1826.29	1731.35	Unknown (carbon number 12)	2	99		C15H19NO3
15.32_677.3037m/z	1830.95	1806.27	1284.35	1858.64	1761.31	1708.3	Unknown			Unknown
9.14_439.2188m/z	1681	2349.26	823.815	1997.92	1667.3	1703.86	Unknown			Unknown
3.96_259.1287m/z	1788.28	1733.03	1165.5	1936.31	1873.02	1699.23	Glu-Leu	181	918	Amino acid	C11H20N2O5
9.53_375.0270m/z	1845.88	2000.35	1095.58	1534.7	1962.48	1687.8	Unknown			Unknown
7.01_783.3779m/z	1925.08	2059.81	831.202	2157.86	1430.36	1680.86	Unknown			Unknown
3.10_244.1292m/z	2021.9	2203.22	470.422	1696.1	1987.81	1675.89	Asn-Leu	187	909	Amino acid	C10H19N3O4
6.20_243.1703m/z	1656.74	2040.73	1049.19	1845.11	1783.87	1675.13	Leu-Leu	144	487	Amino acid	C12H24N2O3
4.37_326.1339m/z	1569.29	2201.05	907.036	1926.52	1770.14	1674.81	Glycine	2	307	Amino acid	C16H26N4O8
5.60_520.2512m/z	1745.07	2347.53	529.874	1982.58	1723.3	1665.67	C27H34O9	0	39		C27H34O9
6.04_793.3395m/z	1777.95	2375.1	557.526	1811.29	1768.57	1658.09	C38H58O15	0	56		C38H58O15
2.17_548.1026m/z	1739.13	1615.92	957.526	2085.61	1870.78	1653.79	Unknown			Unknown
1.88_180.0652m/z	1609.95	1704.37	1237.61	1650.61	2059.19	1652.35				Unknown
10.45_443.1559m/z	1642.85	2120.46	892.469	1943.39	1636.41	1647.12	Unknown			Unknown
1.76_827.1980m/z	1586.97	2252.94	38.9572	2351.61	1878.39	1621.77				Unknown
4.19_347.1229m/z	1499.51	1857.83	1317.01	1608.49	1763.31	1609.23	1H-Indole-1-acetic acid	324	948	Indoleacetic Acid	C21H17FN2O2
12.40_392.1816m/z	1619.8	2041.68	842.888	1810.19	1706.71	1604.25	Glu-Val-Phe	196	402	Amino acid	C19H27N3O6
1.03_377.6459m/z	1601.61	1595.61	1219.32	1749.2	1818.68	1596.89	Unknown			Unknown
3.18_719.3497m/z	1602.32	1383.94	774.597	2163.71	2043.24	1593.56	Etoxazole	20	326	Polyketide	C21H23F2NO2
4.00_609.1559m/z	1904.47	1569.4	887.186	1740.05	1802.22	1580.67	Luteolin-7,3'-di-O-glucoside	22	485	Flavonoid	C27H30O16
4.88_265.1178m/z	1497.48	1952.47	1061.14	1720.29	1638.8	1574.04				Unknown
5.61_426.2336m/z	1517.49	2084.54	792.377	1881.92	1581.22	1571.51	Unknown			Unknown
21.77_329.2323m/z	1533.04	2134.99	669.595	1788.44	1728.25	1570.86	C18H34O5	348	669	Fatty Acid	C18H34O5
2.54_330.1658m/z	1528.44	1269.36	898.5	2262.54	1819.45	1555.66				Unknown
1.89_671.1703m/z	2096.79	1110.28	117.34	1905.9	2542.32	1554.52				Unknown
0.93_656.8838m/z	1861.56	1067.35	1725.49	1656.45	1453.08	1552.79	Unknown			Unknown
6.45_342.1657m/z	1551.75	2039.08	812.894	1810.42	1519.09	1546.65	Unknown			Unknown
8.58_403.1608m/z	1597.29	1883.25	869.868	1700.97	1606.79	1531.63	Unknown			Unknown
4.08_342.1293m/z	1647.31	2241.16	675.521	1596.09	1491.67	1530.35	Unknown (carbon number 19)	2	161		C19H21NO5
2.49_346.1605m/z	1604.75	1778.74	910.792	1862.01	1429.1	1517.08	Unknown			Unknown
2.75_346.1610m/z	1570.74	1963.41	782.821	1737.02	1502.12	1511.22	Unknown			Unknown
4.93_618.2262m/z	1664.06	1982.5	562.576	1862.96	1398.16	1494.05				Unknown
1.45_245.1134m/z	1591.63	1262.56	1882.88	1329.02	1394	1492.02	Val-Glu	290	671	Amino acid	C10H18N2O5
1.38_191.0188m/z	2508.12	3463.79	212.744	1253.26	18.9057	1491.36				Unknown
7.04_241.1184m/z	1492.2	1770.2	1163.27	1553.35	1474.98	1490.8	Pyroglutamyl-Isoleucine	1	112	Polyketide	C11H18N2O4
8.27_389.1458m/z	1472.71	1749.34	833.165	1616.13	1736.03	1481.48	geniposide	0	9	Iridoids	C17H24O10
15.03_575.7736m/z	1511.18	1541.86	1221.98	1501.53	1595.95	1474.5	LH-RH	0	74	Amino acid	C55H75N15O13
4.85_298.1392m/z	1331.47	2152.65	996.294	1293.73	1534.32	1461.69	Unknown			Unknown
4.08_591.2530m/z	1453.81	2068.1	833.731	1513.82	1403.33	1454.56				Unknown
2.12_376.1349m/z	1475.61	710.676	1150.56	1838.02	2070.21	1449.01	Ofloxacin N-oxide	0	45	Fluoroquinolones	C18H20FN3O5
1.96_614.1927m/z	1219.18	1117.15	775.804	2137.17	1928.68	1435.6	Unknown			Unknown
7.32_275.1024m/z	1387.6	1636.59	993.102	1616.62	1511.16	1429.02	Unknown			Unknown
6.47_293.1490m/z	1400.06	1555.66	1060.89	1570.02	1528.74	1423.07	Ile-Tyr	364	999	Amino acid	C15H22N2O4
15.42_654.3022m/z	1451.52	1416.6	1167.71	1594.1	1468.79	1419.75	C64H82N18O13	4	162		C64H82N18O13
1.04_161.0445m/z	1478.38	1525.5	1113.59	1515.14	1431.65	1412.85	1,6-Anhydro-β-D-glucose	232	830	Sugar	C6H10O5
3.93_562.1182m/z	1564.91	1388.54	827.373	1768.46	1503.46	1410.55	Unknown			Unknown
14.18_200.1283m/z	1510.26	1758.41	684.855	1651.8	1425.36	1406.14	Ecgonine-methyl-ester	252	921	Drug	C10H17NO3
7.36_405.2229m/z	1315.08	1833.6	1034.01	1419.05	1428.48	1406.04	C23H32O6	0	31	Corticosteroid	C23H32O6
4.70_305.0797m/z	1660.93	1849.94	462.65	1488.69	1553.32	1403.11				Unknown
2.66_521.2086m/z	1382.18	1952.21	890.502	1342.36	1439.15	1401.28	Unknown			Unknown
4.34_330.2021m/z	1434.59	1774.88	715.275	1614.49	1462.68	1400.38	Thr-Val-Leu	6	254	Amino acid	C15H29N3O5
14.10_622.2971m/z	1553.83	1875.53	578.034	1640.31	1353.2	1400.18	Unknown			Unknown
1.69_288.1184m/z	1392.7	1303.39	974.667	1637.51	1681.36	1397.93	OPHTHALMIC ACID	2	252	Amino acid	C11H19N3O6
2.66_454.2136m/z	1369.23	1796.89	1363.14	1020.06	1424.74	1394.81	Unknown			Unknown
7.08_424.1203m/z	1483.25	1858.79	542.337	1674.4	1397	1391.15	Benzenesulfonamide	153	698	Polyketide	C19H21N3O2S
2.45_549.0886m/z	1371.85	1452.93	845.752	1713.42	1564.95	1389.78	5-(3-(2-(7-Chloroquinolin-2-yl)ethenyl)phenyl)-8-dimethylcarbamyl-4,6-dithiaoctanoic acid	6	161	Receptor	C26H27ClN2O3S2
32.71_339.1981m/z	1221.41	1319.05	1256.91	1737.58	1376.46	1382.28				Unknown
7.60_656.2881m/z	1411.96	1846.85	663.682	1618.1	1369.15	1381.95	Unknown			Unknown
2.11_134.0466m/z	1489.24	1318.2	1151.92	1407.97	1537.94	1381.05	Adenine	364	999	Purine	C5H5N5
2.30_267.0727m/z	1526.28	1213.9	849.808	1512.27	1729.82	1366.41				Unknown
10.43_311.1390m/z	1424.68	1832.21	876.839	1201.52	1495.02	1366.05	1H-Pyrrole-3-propanoic acid,	24	290	Unknown	C18H18N2O3;
10.11_206.0814m/z	1398.06	1585.92	938.57	1536.57	1363.03	1364.43	N-Acetyl-L-phenylalanine	559	970	Amino acid	C11H13NO3
3.85_641.1467m/z	1744.98	1520.83	631.051	1449.92	1460.03	1361.36	Unknown			Unknown
2.71_355.1970m/z	1435.66	1539.58	1153.5	1242.15	1432.48	1360.67	Carbenoxolone	0	62	inhibitor	C34H50O7;
8.31_505.2278m/z	1273.36	1478.64	862.407	1713.21	1463.17	1358.16				Unknown
2.12_571.1296m/z	1642.54	931.868	1037.41	1383.62	1774.17	1353.92	Adenylyl(3'-5')cytidine	3	175	Nucleotides	C19H25N8O11P
1.65_596.1109m/z	447.708	2192.74	64.7645	2244.9	1771.19	1344.26				Unknown
1.88_279.0380m/z	1632.41	1651.16	961.77	1420.21	1044.92	1342.09	Unknown			Unknown
7.56_559.2716m/z	1578.04	1553.75	601.245	1718.31	1250.89	1340.45	(3S,4S,5R)-4-[(2R,3R)-2,3-Dihydroxy-3-[(2R,3S,5R,9R,10R,13R,14S,17S)-2,3,14-trihydroxy-10,13-dimethyl-6-oxo-2,3,4,5,9,11,12,15,16,17-decahydro-1H-cyclopenta[a]phenanthren-17-yl]butyl]-3,5-dimethyloxolan-2-one	0	39		C29H44O8
3.70_360.1763m/z	1344.22	1161.39	794.206	1940.77	1455.82	1339.28	C21H23F2NO2	0	7	Polyketide	C21H23F2NO2
2.83_344.1819m/z	1326.82	1373.46	600.241	1692.28	1680.09	1334.58	C15H22N2O6	0	27
3.97_352.0629m/z	1551.72	1505.78	669.03	1525.35	1419.37	1334.25	Unknown			Unknown
2.02_547.1195m/z	1631.28	1630.17	404.161	1507.07	1464.88	1327.51				Unknown
7.39_389.1454m/z	1253.13	1463.89	843.796	1593.41	1482.49	1327.34	Unknown			Unknown
3.71_314.1338m/z	1446.44	1320.58	757.285	1867.72	1213.43	1321.09	Formylciprofloxacin	0	78	fluoroquinolone	C18H18FN3O4
3.01_611.1363m/z	1763.61	1232.43	586.748	1435.47	1573.32	1318.32				Unknown
1.11_759.1491m/z	1258.29	1102.45	1807.33	839.716	1577.53	1317.06	Unknown			Unknown
1.17_322.0422m/z	1372.62	1337.13	2860.01	650.643	299.43	1303.97				Unknown
2.73_508.2128m/z	1177.77	1834.89	584.986	1523.81	1378.04	1299.9	β-Lipotropin	0	27	Opioid	C45H66N10O15S
2.37_607.2678m/z	1390.83	1878.5	952.544	871.081	1372.65	1293.12	Unknown			Unknown
26.60_241.9956m/z	1469.21	1400.68	1343.18	898.695	1334.75	1289.3				Unknown
6.09_431.2127m/z	1324.29	1770.69	446.573	1540.95	1363.41	1289.18				Unknown
26.24_987.5145m/z	311.805	1062.27	0	4985.05	51.252	1282.08				Unknown
2.96_279.0972m/z	1580.62	1144.76	593.536	1593.56	1455.97	1273.69	Phe-Asp	356	579	Amino acid	C13H16N2O5
4.57_229.1544m/z	1174.74	1623.11	821.205	1450.77	1255.65	1265.09	DL-Leu-DL-Val	364	999	Amino acid	C11H22N2O3
4.34_561.2869m/z	1351.82	1701.14	625.454	1324.06	1294	1259.29				Unknown
1.58_257.1129m/z	1802.76	2013.24	0.0576546	1651.13	825.282	1258.49				Unknown
6.12_634.2922m/z	1135.57	1872.23	546.08	1460.94	1275.68	1258.1				Unknown
10.34_740.3923m/z	1391.32	2127.66	533.587	877.61	1355.93	1257.22	Unknown			Unknown
8.44_736.4349m/z	1420.82	1640.5	713.205	1228.06	1281.12	1256.74	Dynorphin A	2	423	Opioid	C69H114N22O14
4.52_354.1279m/z	1273.02	1524.96	681.207	1491.52	1298.7	1253.88	Unknown			Unknown
7.52_369.1772m/z	1193.56	1910.5	665.512	1344.83	1111.01	1245.08	5β-Androstan-3α-ol-17-one sulfate	165	537	Steroid	C19H30O5S
1.98_649.0812m/z	1450.57	832.819	701.805	1718.1	1495.75	1239.81	Unknown			Unknown
6.86_358.1972m/z	1099.78	1610.98	598.092	1432.23	1381.79	1224.58	4-Hydroxyatorvastatin lactone	58	579	drug	C33H33FN2O5
2.08_344.2135m/z	1264.55	1313.9	690.322	1371.09	1448.62	1217.7	Unknown			Unknown
4.16_570.1348m/z	1245.09	1514.34	673.384	1348.78	1300.1	1216.34	Unknown			Unknown
12.64_411.1643m/z	1281.37	1357.41	630.328	1507.82	1304.7	1216.33				Unknown
1.53_379.1704m/z	1331.92	1453.08	813.861	1358.1	1089.09	1209.21	Unknown			Unknown
1.81_328.0446m/z	0	0	5937.73	0	100.788	1207.7				Unknown
1.43_191.0189m/z	682.32	920.912	53.3595	2126.95	2246.46	1206				Unknown
8.17_370.1610m/z	1124.74	1575.09	690.121	1341.09	1290.82	1204.37				Unknown
9.32_404.1449m/z	1159.35	1612.55	734.978	1383.5	1109.71	1200.02	Unknown			Unknown
6.21_293.1130m/z	1242.31	1339.43	733.78	1429.17	1248.87	1198.71	Phe-Glu	1	166	Amino acid
2.46_587.1247m/z	1444.49	1194.46	991.911	1197.48	1141.68	1194	Unknown			Unknown
4.71_429.1528m/z	1364.99	901.018	1445.45	1086.57	1169.57	1193.52	2,3-Dinorfluprostenol	0	52	Steroid	C21H25F3O6
5.19_584.3038m/z	1144.87	1545.98	660.444	1357.43	1226.3	1187	Unknown			Unknown
4.93_599.1618m/z	1110.63	1661.97	641.422	1328.73	1143.76	1177.3				Unknown
3.74_562.1180m/z	1420.64	869.229	892.365	1411.01	1281.51	1174.95	Unknown			Unknown
10.37_725.4460m/z	0	0	0.806641	5849.32	0	1170.02				Unknown
3.79_353.1447m/z	1238.43	1032.49	774.299	1449.89	1300.37	1159.1	Unknown			Unknown
16.46_596.2778m/z	1062.25	1226.99	909.179	1189.99	1375.37	1152.76	Unknown			Unknown
2.28_587.1560m/z	1247.31	1175.44	688.128	1274.88	1344.74	1146.1				Unknown
3.78_417.1968m/z	1248.52	1074.67	586.356	1432.18	1380.57	1144.46	Glycine	1	203	Neuropeptide	C22H24N2O10
1.31_452.1399m/z	879.478	952.463	2103.33	750.497	1033.27	1143.81	Unknown			Unknown
1.30_305.0166m/z	1707.27	2102.94	1905.52	0	0	1143.15				Unknown
5.74_227.1023m/z	1230.66	1263.9	833.323	1219.31	1114.2	1132.28	Proline-hydroxyproline	364	999	Peptide	C10H16N2O4
1.73_731.2042m/z	1208.44	763.967	0	1698.55	1923.97	1118.98				Unknown
6.32_378.1765m/z	992.626	1413.98	587.531	1424.82	1167.55	1117.3	2R,3R,4S,5S,6R)-2-[3-hydroxy-2-(4-hydroxy-3-methoxyphenyl)propoxy]-6-(hydroxymethyl)	0	2		C16H24O9
3.03_561.1346m/z	1275.05	971.71	712.272	1390.03	1236.83	1117.18	Unknown			Unknown
1.50_596.1133m/z	1773.09	1895.46	0	1473.82	418.099	1112.09				Unknown
4.36_251.1026m/z	1206.58	1276.99	747.215	1221.03	1099.76	1110.32				Unknown
3.54_530.1275m/z	1523.73	1242.71	669.064	1114.05	975.393	1104.99				Unknown
8.25_298.1390m/z	1018.18	1536.95	481.96	1318.42	1155.23	1102.15				Unknown
5.70_355.1617m/z	1133.38	1457.26	598.473	1135.34	1178.69	1100.63	Unknown			Unknown
6.07_443.1890m/z	1172.29	1307.37	643.546	1216.87	1103.38	1088.69				Unknown
6.86_261.0865m/z	908.956	1327.4	827.739	1250.14	1127.77	1088.4				Unknown
4.11_602.1241m/z	1223.78	1431.27	559.628	1155.04	1056.39	1085.22	Unknown			Unknown
9.28_316.1654m/z	980.162	1359.38	662.226	1326.5	1055	1076.65	Trp-Leu	79	827	Amino acid	C17H23N3O3
4.33_489.1817m/z	989.006	1551.76	156.482	1530.72	1126.74	1070.94				Unknown
3.96_522.2280m/z	1134.99	1246.28	681.265	1088.85	1197.16	1069.71	Unknown			Unknown
5.23_372.2125m/z	1215.03	1177.33	554.171	1358.18	1032.6	1067.46	Unknown			Unknown
2.76_422.1836m/z	1047.42	1371.56	622.56	1134.5	1096.59	1054.53	[Des-Tyr1, DAla] Met-Enkephalins, amid	0	25	Amino acid	C19H29N5O4S
0.93_604.8696m/z	992.974	755.54	1440.13	910.676	1125.49	1044.96	Unknown			Unknown
18.10_647.8122m/z	1204.44	1119.77	624.232	1017.04	1237.66	1040.63	Unknown			Unknown
3.31_707.1730m/z	1002.02	542.873	1174.93	1075.58	1404.33	1039.95				Unknown
5.80_420.1380m/z	1076.47	1248.27	516.938	1338.12	1014.66	1038.89	Unknown			Unknown
17.00_610.3193m/z	1051.98	1375.71	562.394	1193.51	995.35	1035.79	Unknown			Unknown
12.51_718.8197m/z	1142.06	989.834	744.904	1228.02	1064.4	1033.84				Unknown
3.39_374.0858m/z	1124.89	980.807	516.147	1219.55	1319.11	1032.1				Unknown
1.42_827.2693m/z	837.879	640.535	321.721	1630.82	1707.53	1027.7				Unknown
1.51_633.0265m/z	1351.07	752.88	1293.16	1042.71	681.619	1024.29	Unknown			Unknown
1.51_971.2417m/z	921.984	1151.77	839.973	1055.34	1147.09	1023.23	Unknown			Unknown
7.10_431.2032m/z	917.305	1458.37	586.056	1173.38	978.08	1022.64	Eplerenone hydroxy acid	136	868	drug	C24H32O7
4.52_413.1645m/z	1062.45	1381.65	370.716	1252.05	1039.53	1021.28	purpactin A	0	52	Polyketide	C23H26O7
28.95_311.1668m/z	1029.22	969.301	1085.19	852.155	1168.89	1020.95				Unknown
4.54_305.9618m/z	1012.6	1155.22	666.303	1150.28	1108.74	1018.63				Unknown
2.22_374.1541m/z	1129.28	956.712	580.448	1138.45	1272.21	1015.42	Gatifloxacin	0	21	Polyketide	C19H22FN3O4
1.61_243.0607m/z	1001.7	941.357	633.573	1198.56	1294.5	1013.94				Unknown
1.63_200.0551m/z	964.05	812.866	960.428	1135.84	1190.41	1012.72	O-Succinyl-L-homoserine	19	352	Amino acid	C8H13NO6
3.77_213.0868m/z	1066.32	931.374	829.533	1168.01	1052.66	1009.58	Unknown			Unknown
10.75_306.9464m/z	921.997	1311.82	598.643	1239.43	971.819	1008.74	5'-Iodoresiniferatoxin	49	346	Terpene	C37H39IO9
7.54_358.1965m/z	1046.67	1176.16	550.004	1296.38	968.722	1007.59				Unknown
2.06_385.1355m/z	1001.25	844.188	639.209	1266.72	1272.49	1004.77	Unknown			Unknown
8.61_404.1461m/z	1017.14	1246.09	479.12	1193.42	1074.28	1002.01				Unknown
2.84_374.1561m/z	1184.44	1100.88	295.608	1279.01	1109.67	993.923				Unknown
15.29_560.2671m/z	932.464	1057.59	796.5	1050.73	1101.96	987.848	Unknown			Unknown
5.04_356.1808m/z	990.127	1121.49	590.616	1163.59	1045.39	982.243	Unknown			Unknown
1.85_258.1443m/z	1104.8	947.481	437.312	1209.16	1195.73	978.898				Unknown
5.78_372.2128m/z	925.214	1378.42	336.459	1372.33	876.101	977.705	Unknown			Unknown
3.54_232.9748m/z	1235.85	961.545	508.903	1248.67	904.858	971.966	Unknown			Unknown
1.07_655.0537m/z	1063.01	797.204	1049.99	898.09	1028.09	967.278	Unknown			Unknown
1.41_826.2118m/z	376.3	544.697	0	1501.66	2411.36	966.805				Unknown
4.68_527.1880m/z	993.323	1109.27	634.971	1052.1	1026.74	963.28	Unknown			Unknown
9.70_372.2121m/z	1010.55	1181.49	471.189	1147.87	996.73	961.568				Unknown
3.41_374.1558m/z	1169.56	997.204	602.618	851.564	1161.74	956.537				Unknown
6.39_920.4236m/z	1043.53	1321.44	406.997	1085.64	885.125	948.544				Unknown
4.01_488.1964m/z	1157.81	1190.71	420.891	1007.26	959.302	947.196	Unknown			Unknown
6.12_260.1022m/z	883.92	1177.97	590.515	1023.95	1046.3	944.53				Unknown
1.93_450.1712m/z	969.918	742.742	648.989	1177.04	1180.33	943.805	Unknown			Unknown
12.60_526.2499m/z	985.686	1086.1	483.094	1184.4	969.117	941.68	Unknown			Unknown
1.30_245.1128m/z	1452.07	1711	174.059	818.541	547.026	940.539				Unknown
1.62_674.0633m/z	257.168	1952.88	0	1845.14	638.946	938.827
7.92_514.2128m/z	955.058	1229.85	347.254	1141.93	1003.32	935.482
2.95_681.2962m/z	1409.5	859.573	42.9566	1271.79	1082.24	933.211
6.18_531.2658m/z	720.459	1004.43	634.055	1327.4	973.212	931.91
2.90_445.1883m/z	905.569	616.446	528.431	1215.25	1389.4	931.019
10.49_358.1971m/z	1000.51	1185.95	507.786	1071.77	888.703	930.944
5.65_358.1979m/z	939.664	1162.27	355.747	1181.24	1007.92	929.368
8.44_293.1120m/z	896.852	1139.13	545.593	1080.69	976.383	927.73
6.49_397.1686m/z	893.455	1042.7	760.231	981.034	944.645	924.412
5.04_551.2446m/z	756.115	1085.66	537.534	1349.17	886.962	923.088
4.68_511.2135m/z	952.877	1126.67	434.526	828.289	1267.28	921.927
2.07_689.3344m/z	983.698	896.348	461.99	1069.69	1184.18	919.18
4.48_328.1495m/z	905.805	1226.37	427.04	1116.19	917.21	918.524
8.46_300.1330m/z	938.695	1039.62	690.918	1057.67	862.295	917.84
4.46_278.1133m/z	845.448	1226.05	613.333	921.196	956.006	912.407
7.94_461.1673m/z	1027.3	1161.77	434.894	1044.86	878.502	909.464
1.34_925.2367m/z	531.394	433.683	0	1270.56	2304.95	908.116
4.38_358.1968m/z	878.459	1235.53	443.539	1014.68	960.601	906.561
4.66_221.0913m/z	1032.73	980.374	642.901	954.618	921.738	906.473
5.86_290.1130m/z	853.619	1115.58	509.819	1112.09	929.363	904.095
6.12_558.1784m/z	866.86	1276.93	430.218	847.233	1097.14	903.676
15.51_669.3061m/z	863.879	982.368	571.912	985.437	1106.37	901.993
2.23_385.1373m/z	327.703	102.306	680.982	2108.83	1282.39	900.443
2.49_359.1554m/z	1059.67	1056.82	503.879	803.422	1062.41	897.241
4.02_570.1346m/z	920.056	1171.73	496.215	883.944	1013.77	897.144
2.86_757.2613m/z	1226.45	707.081	225.21	1168.04	1157.6	896.877
6.35_769.2318m/z	893.583	1238.95	468.937	959.201	922.42	896.617
5.08_374.1567m/z	862.392	1122.45	406.319	1173.9	915.463	896.106
6.82_403.1961m/z	825.569	1141.17	517.052	1056.03	935.886	895.14
7.66_338.1323m/z	796.833	1160.36	469.357	1165.01	880.301	894.372
7.82_628.3305m/z	1056.33	1252.14	312.785	1112.57	733.279	893.421
15.03_552.2688m/z	806.41	776.325	891.833	997.759	994.247	893.315
3.23_316.1491m/z	1039.78	858.208	574.545	1069.04	924.833	893.28
10.32_740.3966m/z	1035.91	995.611	399.421	1063.93	954.332	889.842
6.37_427.1787m/z	888.398	1036.69	332.161	1100.09	1069.86	885.439
3.47_450.2062m/z	1096.88	974.134	530.103	940.51	873.746	883.074
8.31_536.1567m/z	792.589	708.591	796.148	1145.11	967.618	882.011
6.88_468.2800m/z	842.775	1220.36	615.557	873.73	850.662	880.616
4.03_393.1849m/z	913.299	1147.96	521.909	891.522	924.133	879.764
16.08_272.0916m/z	766.917	1160.34	518.247	989.482	960.333	879.064
3.45_450.2091m/z	1084.76	844.207	490.366	1133.04	840.133	878.503
5.18_420.1402m/z	888.306	1187.57	417.875	999.857	896.598	878.042
2.73_211.0712m/z	885.002	987.689	755.862	851.153	869.177	869.776
16.77_209.0938m/z	797.406	1030.76	444.505	1197.87	860.133	866.135
6.51_327.1331m/z	799.427	990.707	643.598	938.722	950.96	864.683
7.50_328.1494m/z	808.432	1070.04	528.057	1072.01	835.179	862.745
3.09_506.2317m/z	686.923	697.915	619.087	1158	1144.43	861.271
8.24_390.1292m/z	761.536	1200.74	388.084	989.109	939.571	855.809
3.08_282.1075m/z	837.507	1125.23	460.628	844.476	1010.49	855.668
9.58_447.1865m/z	903.136	1011.89	484.689	1034.59	835.923	854.045
8.16_255.0874m/z	933.277	924.191	436.651	1139.52	834.913	853.711
4.19_461.1884m/z	821.87	1112.52	489.681	951.163	893.161	853.679
6.25_553.2258m/z	866.381	1077.62	326.325	1041.93	953.961	853.243
7.75_362.1340m/z	877.244	1075.56	475.881	1061.35	759.639	849.934
3.31_441.1486m/z	814.719	881.716	457.424	1040.96	1046.62	848.286
2.76_373.1711m/z	941.357	1071.29	503.252	819.154	899.103	846.832
1.20_439.0840m/z	710.106	1018.51	680.086	775.6	1047.07	846.274
7.34_634.2461m/z	789.345	1085.29	476.36	896.935	932.082	836.003
3.67_227.0677m/z	958.007	592.339	671.356	1159.02	773.749	830.894
9.51_635.3126m/z	1041.95	1292.82	467.35	461.631	890.686	830.887
15.15_575.2709m/z	830.303	757.383	737.339	972.698	836.641	826.873
8.84_517.2286m/z	851.705	908.993	602.396	914.089	842.96	824.029
3.48_279.1333m/z	1181.35	785.748	512.123	714.609	903.347	819.436
1.08_683.2246m/z	819.786	1035.43	614.768	720.97	903.304	818.852
11.76_417.1764m/z	795.455	1017.1	428.6	978.706	854.346	814.841
5.21_293.1491m/z	846.899	988.732	593.591	951.11	686.367	813.339
4.76_391.2063m/z	769.953	1035.72	602.166	857.281	799.73	812.97
2.21_483.0848m/z	942.502	877.17	361.612	841.149	1041.7	812.827
17.62_698.3103m/z	940.067	816.107	358.077	875.815	1036.35	805.284
5.62_541.2962m/z	945.613	1024	344.86	920.379	786.807	804.332
7.77_542.2090m/z	654.891	1066.12	462.52	1073.57	758.921	803.204
0.93_672.8563m/z	776.921	561.971	1085.48	726.469	860.574	802.283
4.86_714.4146m/z	745.754	1160.65	262.37	1041.02	796.89	801.337
13.29_617.2566m/z	841.371	1071.17	315.276	889.36	880.733	799.581
11.99_797.2143m/z	0	0	0	3981.2	0	796.24
16.02_992.4171m/z	775.41	1303.63	90.7329	988.513	812.928	794.243
6.28_304.1276m/z	866.064	963.976	398.902	946.343	794.355	793.928
3.32_360.1396m/z	1000.97	764.731	272.148	1073.02	857.98	793.77
12.18_839.4066m/z	904.005	984.445	266.371	914.948	892.344	792.423
6.12_388.1703m/z	760.665	1133.12	286.664	951.771	815.116	789.467
3.54_478.2388m/z	966.013	861.278	529.711	728.617	858.749	788.874
3.91_591.2530m/z	918.055	739.646	481.004	954.316	846.027	787.81
9.99_316.1646m/z	730.98	994.214	477.365	891.151	842.042	787.15
7.89_500.2347m/z	711.818	1273.39	184.464	990.168	771.783	786.325
6.58_564.2410m/z	795.592	987.326	413.102	951.773	782.918	786.142
3.81_442.1908m/z	934.603	715.266	485.661	918.726	873.675	785.586
7.21_344.1810m/z	828.168	815.266	582.741	831.158	866.289	784.724
26.08_293.1749m/z	819.698	847.685	803.702	708.397	743.547	784.606
3.02_611.1350m/z	418.088	382.1	774.79	1440.71	900.193	783.177
11.42_417.1751m/z	652.011	1221.97	535.065	775.669	729.518	782.847
2.27_376.0648m/z	932.961	348.519	494.101	1238.92	898.215	782.543
1.30_393.1491m/z	873.296	1508.32	1473.56	48.8146	0	780.797
2.66_281.1132m/z	873.934	916.01	541.311	740.81	825.705	779.554
15.12_711.3673m/z	768.879	1072.33	308.721	970.524	766.941	777.478
22.60_220.0971m/z	812.393	1134.54	298.115	847.131	795.089	777.453
2.70_437.1666m/z	779.225	930.882	517.547	759.409	889.222	775.257
2.14_405.1613m/z	633.615	784.89	497.038	964.765	959.562	767.974
4.70_665.1821m/z	896.199	315.859	1113.86	605.648	899.67	766.246
3.74_601.1404m/z	666.994	536.298	535.601	1070.63	1006.77	763.259
2.51_274.1294m/z	694.996	1056.43	499.825	762.576	801.568	763.078
2.67_497.1004m/z	892.965	1099.37	412.577	615.978	772.968	758.772
5.89_531.2634m/z	701.045	1038.59	364.41	756.702	923.981	756.945
2.68_732.2837m/z	853.728	907.252	331.952	789.345	887.828	754.021
6.64_379.0890m/z	678.575	1073.12	259.441	946.533	810.023	753.538
32.84_673.4799m/z	568.007	674.47	412.594	1714.78	395.707	753.111
4.68_422.1543m/z	913.702	843.169	299.029	889.682	805.356	750.188
4.32_253.1170m/z	749.582	996.695	466.044	804.566	724.196	748.217
4.03_359.1544m/z	784.039	963.823	412.205	756.835	821.171	747.615
6.37_355.1605m/z	821.393	1041.89	417.457	780.356	671.014	746.422
4.11_229.1539m/z	687.535	1022.98	494.602	805.177	719.829	746.024
6.47_415.1799m/z	682.021	976.745	338.741	932.772	784.508	742.957
3.81_231.1334m/z	816.15	614.012	584.6	965.239	729.141	741.828
1.90_691.0997m/z	618.48	1260.52	0	1608.13	204.457	738.316
9.22_357.2118m/z	782.112	871.183	381.562	927.914	728.425	738.239
3.35_563.1505m/z	997.411	700.796	292.94	917.464	782.125	738.147
6.09_634.2931m/z	722.474	1115.37	262.451	739.309	849.017	737.724
1.90_725.1073m/z	428.993	1369.95	0	1652.77	234.61	737.265
6.93_343.1963m/z	744.239	915.713	551.51	695.313	776.132	736.581
9.59_525.2660m/z	789.288	1079.78	225.654	897.03	685.491	735.447
5.86_356.1459m/z	710.305	960.558	333.637	707.435	950.92	732.571
0.94_213.0843m/z	752.754	798.126	613.249	720.399	770.616	731.029
8.83_555.3147m/z	660.731	1316.91	166.878	630.063	878.771	730.671
2.46_328.1139m/z	791.736	886.255	307.614	785.442	868.846	727.979
5.19_490.2400m/z	675.494	1001.92	322.028	799.001	834.99	726.687
11.92_449.2025m/z	718.038	893.683	295.291	954.16	769.852	726.205
2.81_215.1384m/z	754.778	632.813	447.231	940.305	827.54	720.533
1.45_989.3069m/z	632.558	844.865	274.446	1182.27	668.449	720.517
8.25_342.1651m/z	691.928	1013.5	361.049	788.578	742.926	719.596
9.51_755.4618m/z	0	0	1.43027	3582.97	0	716.881
4.46_283.1180m/z	674.023	903.687	463.776	847.683	686.592	715.152
2.83_492.2181m/z	718.775	619.294	457.252	791.788	988.224	715.067
5.88_413.1651m/z	688.818	1013.39	356.766	745.951	762.487	713.481
5.20_551.2428m/z	644.079	947.022	440.708	758.227	760.661	710.139
5.77_385.1692m/z	795.886	891.736	308.772	1003.77	544.626	708.959
1.37_921.2075m/z	244.17	183.023	0	1452.03	1655.04	706.852
3.32_675.2386m/z	599.905	613.002	551.477	940.881	826.514	706.356
2.50_274.1273m/z	656.962	970.99	516.43	660.099	723.908	705.678
3.07_595.1420m/z	1217.02	1166.97	268.77	83.4124	790.17	705.27
13.47_426.1658m/z	746.074	896.952	307.754	833.156	736.262	704.04
9.73_401.1462m/z	725.014	939.061	354.914	788.522	710.554	703.613
11.86_926.4435m/z	42.9869	2256.76	381.993	390.581	433.58	701.181
1.23_601.1301m/z	533.741	839.689	587.941	547.252	982.043	698.133
0.93_621.0091m/z	760.781	510.395	705.973	766.472	744.364	697.597
10.20_415.1621m/z	695.859	814.059	334.019	872.993	769.554	697.297
9.90_985.4797m/z	710.593	1125.91	111.508	921.042	615.103	696.831
1.85_472.1477m/z	735.167	641.968	354.52	912.319	836.642	696.123
2.45_536.2052m/z	688.413	802.322	309.626	939.185	740.375	695.984
7.60_433.1707m/z	635.904	918.39	431.366	744.227	743.643	694.706
3.39_522.2273m/z	752.641	700.385	314.915	838.387	858.117	692.889
10.38_843.1307m/z	0	4.76908	5.77869	3453.26	0	692.761
7.85_324.1538m/z	712.492	832.342	482.971	722.887	705.09	691.156
3.20_331.1607m/z	690.691	827.783	423.613	843.194	666.53	690.363
3.23_607.2858m/z	974.718	824.128	378.659	658.863	612.074	689.689
3.14_336.1556m/z	829.809	627.242	384.999	831.476	755.365	685.779
4.78_471.1703m/z	701.383	919.122	201.117	857.078	749.662	685.672
3.88_444.2084m/z	743.737	756.256	347.992	833.865	746.486	685.667
2.26_464.1856m/z	768.107	834.322	326.684	594.503	904.47	685.617
6.23_397.2191m/z	746.999	839.22	321.76	593.13	912.581	682.738
11.19_358.1966m/z	674.662	830.683	373.2	807.56	714.491	680.119
1.78_211.0004m/z	507.89	1093.1	35.2927	1093.1	658.565	677.589
23.73_474.1550m/z	674.263	864.503	299.628	742.247	804.581	677.045
1.15_406.2155m/z	910.74	1012.27	742.704	380.315	328.076	674.821
10.15_816.3616m/z	762.989	791.566	298.448	888.13	632.217	674.67
10.16_565.2119m/z	645.945	844.86	425.979	780.114	670.429	673.465
2.53_627.1317m/z	697.989	990.99	373.5	757.566	543.407	672.69
8.20_326.1700m/z	665.577	925.323	306.374	806.273	650.258	670.761
12.41_345.1069m/z	639.6	700.116	406.728	849.049	753.725	669.843
6.71_427.1805m/z	646.923	1041.49	241.6	808.345	610.501	669.773
4.29_378.1281m/z	721.585	946.352	124.836	856.357	689.175	667.661
5.11_330.1649m/z	690.699	862.216	311.104	902.32	569.203	667.108
4.24_374.1548m/z	656.317	997.614	188.535	843.882	646.613	666.592
4.72_227.1023m/z	630.882	569.593	573.061	747.272	787.945	661.75
3.13_346.1599m/z	617.74	477.219	470.116	845.633	885.053	659.152
3.12_354.1044m/z	676.602	677.149	343.231	805.947	777.503	656.086
8.41_516.2635m/z	678.797	872.595	286.727	825.336	610.481	654.787
14.22_648.8027m/z	925.469	732.95	393.611	473.75	747.348	654.626
1.29_809.1877m/z	907.889	1251.53	1111.22	0	0	654.128
20.38_242.1751m/z	743.571	653.964	594.746	550.973	721.884	653.027
3.18_539.1398m/z	747.61	795.968	399.895	648.783	671.464	652.744
3.32_381.1868m/z	802.104	600.537	525.653	562.763	768.855	651.982
9.98_372.2121m/z	645.834	844.938	299.501	796.958	671.906	651.827
5.67_524.1556m/z	668.405	488.015	717.75	550.496	826.945	650.322
5.19_319.0948m/z	677.398	951.93	294.277	726.674	599.325	649.921
7.00_412.1611m/z	585.344	874.949	421.759	755.459	584.863	644.475
2.38_519.3023m/z	621.359	847.404	446.218	556.975	749.172	644.225
1.79_383.1136m/z	812.205	828.155	289.184	738.452	550.698	643.739
7.84_469.1018m/z	624.599	626.079	467.846	857.958	625.661	640.429
3.48_478.2348m/z	761.602	750.24	337.236	719.126	623.575	638.356
3.54_346.1590m/z	829.522	764.735	279.526	653.71	652.795	636.058
1.26_197.8070m/z	790.922	285.139	434.087	786.459	883.081	635.938
5.94_369.2128m/z	730.468	798.899	315.512	701.551	631.801	635.646
9.89_439.2069m/z	538.299	887.956	376.952	779.986	594.537	635.546
8.46_403.1708m/z	611.211	727.039	442.949	719.933	673.21	634.868
1.76_776.1748m/z	828.101	561.032	8.97552	645.922	1122.38	633.282
3.33_277.0809m/z	800.506	560.004	393.404	691.787	718.279	632.796
11.99_392.1815m/z	613.489	799.881	234.021	867.299	632.238	629.386
9.11_253.0489m/z	584.828	846.875	316.716	724.809	669.064	628.458
14.21_625.2980m/z	650.379	671.666	406.017	671.973	737.427	627.493
2.68_283.0681m/z	732.432	744.327	371.84	673.981	613.271	627.17
12.17_775.3385m/z	640.824	580.515	403.842	931.869	577.098	626.83
9.34_584.2544m/z	523.544	881.878	259.238	771.31	697.996	626.793
4.16_285.0533m/z	618.285	816.252	378.6	689.424	624.473	625.407
1.38_231.0976m/z	158.883	57.9368	30.5491	1092.36	1762.79	620.503
2.55_327.1290m/z	668.746	475.772	447.53	810.734	697.298	620.016
2.90_445.1808m/z	956.235	729.172	44.978	690.193	677.962	619.708
1.76_275.0865m/z	624.761	436.501	439.776	663.879	932.951	619.574
5.53_913.3916m/z	819.259	885.925	138.786	791.079	457.753	618.56
1.78_776.1740m/z	377.633	796.904	0	1256.16	653.028	616.744
5.14_551.2462m/z	661.302	746.869	401.583	652.315	600.928	612.6
0.90_386.9380m/z	526.874	777.283	576.154	554.737	616.304	610.27
10.17_544.2605m/z	686.852	793.83	308.854	691.674	568.643	609.971
2.45_358.1225m/z	662.19	805.384	293.95	578.776	707.287	609.518
4.57_296.1229m/z	675.283	750.061	336.009	684.027	596.498	608.375
6.23_393.1306m/z	680.057	990.538	128.315	532.374	703.845	607.026
4.71_402.1165m/z	924.747	588.268	611.995	339.653	567.387	606.41
7.48_695.3736m/z	665.412	722.382	378.256	802.045	462.742	606.167
5.00_341.1430m/z	598.825	705.954	329.682	781.749	611.508	605.544
9.86_358.1962m/z	573.834	732.27	312.963	656.799	751.422	605.458
8.66_376.1501m/z	631.057	746.1	283.734	715.61	643.351	603.97
12.93_767.2040m/z	0	0	2.35898	3013.78	0	603.228
7.94_324.1461m/z	578.233	655.976	387.21	667.649	725.514	602.916
12.61_220.0964m/z	630.586	747.473	316.772	687.162	631.328	602.664
26.07_236.1043m/z	646.319	609.496	623.354	509.918	611.889	600.195
5.92_303.0602m/z	619.037	755.857	238.966	759.456	610.028	596.669
14.55_641.2938m/z	592.954	727.179	509.275	428.036	721.201	595.729
6.67_498.2194m/z	535.756	890.654	248.433	751.272	542.863	593.796
4.24_354.1044m/z	606.057	731.101	324.886	690.772	598.551	590.273
5.34_355.1609m/z	658.322	489.404	440.944	694.407	651.971	587.01
8.88_172.0969m/z	549.159	627.115	483.359	640.866	632.142	586.528
16.75_698.8103m/z	553.02	569.688	299.798	683.772	822.139	585.684
0.05_195.8101m/z	678.241	598.007	633.026	473.839	537.604	584.143
1.47_344.0391m/z	0	0	2919.15	0	0	583.83
3.03_719.3480m/z	272.83	282.036	482.14	1118.88	759.515	583.081
7.43_506.2337m/z	579.56	760.914	415.24	667.759	490.259	582.747
4.86_346.1594m/z	530.792	837.841	274.049	653.197	616.917	582.559
2.01_302.1333m/z	616.796	568.695	192.528	759.114	769.915	581.41
9.51_573.1966m/z	791.773	830.843	355.894	328.064	597.05	580.725
3.31_473.0879m/z	652.755	428.239	187.156	872.733	739.146	576.006
4.34_383.2027m/z	557.709	729.594	380.969	580.534	615.839	572.929
9.03_372.2117m/z	440.074	856.002	205.537	703.538	642.66	569.562
2.58_254.0658m/z	596.098	679.576	268.87	676.785	624.724	569.21
1.59_649.1473m/z	534.116	131.433	36.7095	482.042	1661.23	569.105
3.75_625.1525m/z	425.045	185.92	442.155	922.064	869.783	568.993
9.96_473.1917m/z	539.018	716.08	287.35	615.249	684.094	568.358
1.37_541.1368m/z	479.748	438.65	403.032	554.022	966.335	568.357
5.69_456.2074m/z	614.106	790.746	212.273	635.485	587.793	568.081
2.02_346.1596m/z	736.207	900.008	38.8133	626.807	533.116	566.99
4.15_833.4637m/z	579.77	988.742	115.712	706.073	442.538	566.567
4.20_820.3959m/z	468.041	876.452	156.022	616.764	703.319	564.12
7.03_387.1874m/z	623.486	620.184	379.292	639.655	554.504	563.424
3.36_346.1585m/z	657.447	580.939	261.087	705.834	590.508	559.163
6.11_765.3568m/z	495.885	790.464	196.726	624.553	682.126	557.951
26.77_374.2435m/z	418.423	690.494	304.982	769.895	604.964	557.752
22.60_395.0300m/z	560.343	628.52	266.598	657.361	673.558	557.276
2.74_403.1813m/z	607.703	682.012	327.509	609.412	553.095	555.946
3.51_644.2981m/z	875.983	575.641	255.265	471.7	598.535	555.425
8.81_555.3147m/z	770.367	557.757	259.313	631.505	547.999	553.388
5.08_284.1224m/z	547.388	616.125	393.915	646.819	557.852	552.42
32.78_713.5118m/z	497.576	482.655	236.275	1315.79	228.95	552.25
7.85_388.1695m/z	617.151	637.778	237.754	639.791	624.326	551.36
22.04_250.1077m/z	532.283	828.691	229.255	604.718	559.541	550.898
5.23_348.1206m/z	567.931	521.336	345.852	685.312	614.873	547.061
11.85_594.1540m/z	0	0	0	2730.34	0	546.069
4.02_378.1762m/z	584.818	688.991	294.11	518.726	638.888	545.107
7.62_197.1282m/z	559.565	764.183	297.716	618.164	482.079	544.342
12.41_374.1703m/z	561.179	672.564	261.958	626.193	599.371	544.253
7.13_496.2863m/z	501.609	596.608	423.119	624.214	573.589	543.828
5.66_392.1457m/z	554.467	640.569	299.18	584.088	635.813	542.824
1.45_582.2860m/z	426.256	697.323	536.872	643.033	410.254	542.748
3.55_332.1806m/z	725.098	620.348	296.414	512.578	557.961	542.48
0.93_724.8739m/z	561.902	172.851	812.347	654.638	505.775	541.503
0.93_485.0342m/z	655.53	524.617	440.362	472.759	609.263	540.506
5.26_397.1666m/z	567.383	436.556	387.96	751.417	558.047	540.273
9.52_435.9433m/z	644.246	413.619	1113.52	59.2138	466.68	539.457
2.05_574.1297m/z	581.927	92.4039	354.561	857.704	807.933	538.906
10.38_783.3791m/z	690.846	870.111	229.729	223.925	670.266	536.976
0.93_688.9947m/z	619.902	343.159	524.702	592.176	600.189	536.026
1.94_282.0829m/z	1.8424	0	2664.81	0	12.7105	535.873
6.35_403.1695m/z	540.861	735.067	278.408	573.923	542.19	534.09
8.81_998.5268m/z	875.451	234.498	163.561	1012.15	383.385	533.809
7.75_327.1327m/z	518.906	578.97	362.538	675.066	532.608	533.617
18.52_632.3063m/z	591.943	597.769	311.801	501.093	664.419	533.405
5.23_554.2928m/z	665.782	520.826	318.78	617.796	533.391	531.315
3.26_573.2990m/z	696.241	649.35	210.444	558.622	540.373	531.006
1.37_601.1302m/z	464.957	510.042	643.346	325.4	703.984	529.546
1.16_231.0955m/z	466.615	700.018	506.155	519.053	441.475	526.663
2.57_572.3034m/z	597.255	628.097	266.127	589.094	547.725	525.66
8.23_593.1500m/z	0	0	2.66556	2625.07	0	525.547
3.13_607.2471m/z	502.127	567.746	313.115	667.721	571.075	524.357
0.94_740.8447m/z	430.182	215.508	794.924	592.512	582.141	523.053
5.00_863.3605m/z	468.638	828.236	156.911	646.193	509.788	521.953
2.43_634.0684m/z	655.983	33.1993	171.974	1050.77	697.466	521.878
14.25_373.1851m/z	655.188	599.708	289.6	519.568	539.091	520.631
3.00_565.2308m/z	430.365	571.921	193.233	683.928	704.136	516.716
3.63_460.2045m/z	659.861	475.338	275.692	676.26	485.637	514.558
7.97_856.4028m/z	539.594	639.513	207.596	679.918	496.235	512.571
3.06_316.1510m/z	657.658	635.567	159.339	519.865	587.474	511.98
5.12_405.1395m/z	497.283	625.674	324.069	613.71	491.342	510.416
10.45_383.1907m/z	528.816	667.492	289.206	530.554	535.123	510.238
1.98_763.1814m/z	403.542	732.542	339.759	533.79	540.496	510.026
0.87_259.0770m/z	492.017	618.831	440.511	456.005	542.586	509.99
2.75_309.1075m/z	493.006	583.805	370.192	517.749	583.201	509.591
3.89_199.0059m/z	561.679	584.584	74.301	698.035	613.398	506.399
3.79_187.1070m/z	644.817	426.389	494.022	465.59	496.434	505.45
6.01_462.0498m/z	513.268	639.881	257.126	533.623	580.602	504.9
11.52_525.2663m/z	492.174	767.865	145.083	602.671	515.819	504.723
5.26_314.1331m/z	574.387	457.191	290.202	653.63	547.838	504.65
3.98_330.1636m/z	674.516	389.769	337.744	471.436	645.403	503.773
6.21_664.3039m/z	655.341	706.639	199.328	268.015	681.406	502.146
2.73_363.1742m/z	534.282	617.436	380.853	479.448	493.232	501.05
10.48_725.1973m/z	0	0	0	2498.45	0	499.689
3.99_719.4187m/z	579.261	539.089	290.541	519.344	570.209	499.689
4.32_614.2754m/z	480.182	742.553	115.787	549.16	604.004	498.337
1.15_598.2470m/z	680.705	691.064	467.813	312.592	336.584	497.752
28.17_937.4774m/z	0	0	0	2487.39	0	497.478
8.74_614.2961m/z	606.048	572.456	189.714	650.625	466.524	497.073
4.80_639.1685m/z	514.623	684.966	326.619	490.451	464.677	496.267
2.32_485.1531m/z	574.624	754.425	123.511	247.31	780.301	496.034
33.00_353.1994m/z	911.129	1199.43	236.931	26.4488	101.188	495.026
4.75_235.1073m/z	454.223	592.738	314.613	606.064	504.758	494.479
2.41_571.1307m/z	625.767	825.491	273.926	149.181	597.596	494.392
31.15_951.4926m/z	0	0	0	2469	0	493.8
4.47_369.2109m/z	440.441	746.219	181.381	678.331	420.852	493.445
1.89_457.1419m/z	457.74	669.691	190.773	522.612	615.901	491.343
3.36_444.2078m/z	623.489	499.635	191.23	493.579	641.264	489.839
1.91_725.1142m/z	147.954	1465.41	0	777.993	52.2265	488.716
4.62_525.2784m/z	500.644	606.964	305.148	504.43	523.826	488.202
32.61_815.4993m/z	117.647	0	44.4007	2274.3	4.49583	488.169
26.08_438.0969m/z	519.363	443.787	541.238	324.643	607.889	487.384
14.00_651.2860m/z	605.507	485.899	456.519	408.031	472.81	485.753
1.63_151.0256m/z	615.89	578.271	335.923	483.898	413.702	485.537
2.83_292.1275m/z	562.882	477.909	183.053	544.638	658.103	485.317
1.25_225.0057m/z	361.99	577.54	738.721	295.247	451.904	485.08
12.16_775.3454m/z	530.082	584.067	278.75	622.278	405.966	484.229
12.93_767.2023m/z	0	0	0	2416.45	0	483.289
0.84_402.9143m/z	384.937	665.253	373.475	521.805	470.082	483.11
5.58_815.3546m/z	505.072	658.217	149.087	738.392	364.516	483.057
1.88_691.1045m/z	1116.79	0	0	259.851	1037.99	482.927
2.50_572.3062m/z	669.431	692.291	225.751	260.549	564.384	482.481
1.38_702.1918m/z	160.082	65.5586	70.609	1247.26	860.909	480.884
3.17_624.0734m/z	585.369	647.797	196.265	440.834	530.206	480.094
3.00_346.1580m/z	591.39	552.75	51.8888	621.083	582.224	479.867
7.37_395.1546m/z	407.246	580.219	227.016	621.328	558.824	478.927
8.31_241.2647m/z	430.67	529.522	307.62	608.301	513.502	477.923
3.14_574.2016m/z	515.348	505.214	153.794	590.086	623.552	477.599
1.08_540.3601m/z	447.371	487.462	480.451	362.069	608.351	477.141
3.16_460.2018m/z	417.103	414.846	319.085	557.501	676.671	477.041
3.61_365.1336m/z	588.416	439.922	382.359	514.69	459.097	476.897
2.21_408.1662m/z	480.031	449.514	263.916	609.872	580.427	476.752
6.20_386.1909m/z	401.87	668.746	204.735	637.558	467.749	476.131
1.59_674.0575m/z	824.236	14.5417	314.919	189.667	1036.26	475.924
4.81_254.0650m/z	452.042	752.465	310.162	378.668	480.682	474.804
11.92_926.4005m/z	582.118	581.873	222.033	432.565	546.511	473.02
2.70_583.2344m/z	519.615	507.676	290.149	504.623	540.247	472.462
1.42_470.1496m/z	0	0	2358.88	0	3.16447	472.408
8.87_478.2183m/z	434.281	654.606	284.576	456.466	529.724	471.931
2.08_848.2099m/z	449.182	494.316	131.92	572.532	708.107	471.211
5.13_374.1539m/z	415.86	575.853	292.206	543.15	524.907	470.395
6.31_558.1803m/z	454.049	569.387	162.397	597.892	565.236	469.792
9.50_437.9407m/z	554.502	324.434	995.287	45.4297	423.401	468.611
6.33_326.2066m/z	409.887	541.585	335.462	544.304	507.863	467.82
5.67_344.1802m/z	424.771	441.65	333.542	600.905	530.807	466.335
2.46_634.0697m/z	605.239	875.292	32.1211	275.359	537.804	465.163
4.84_387.1863m/z	393.149	652.194	256.391	462.133	556.627	464.099
4.70_503.2310m/z	499.124	451.114	367.031	494.348	507.428	463.809
6.43_455.1653m/z	346.871	558.307	308.4	556.328	546.959	463.373
0.93_158.9779m/z	428.496	556.641	406.136	453.441	469.436	462.83
3.50_333.0811m/z	633.164	458.066	400.069	420.825	396.068	461.638
14.76_633.2971m/z	545.117	520.677	366.205	253.017	616.689	460.341
1.93_671.1568m/z	328.279	1212.22	8.44574	666.605	84.7209	460.055
26.96_911.4985m/z	41.0707	344.65	0	1912.46	1.01324	459.839
6.51_744.3547m/z	430.168	613.84	180.101	620.295	453.291	459.539
10.07_635.3161m/z	492.46	730.645	213.204	444.651	414.5	459.092
26.98_911.4984m/z	42.2232	432.1	0	1818.25	0	458.514
2.73_549.2766m/z	490.193	561.522	309.361	412.062	514.794	457.586
4.92_484.2056m/z	402.918	514.302	254.353	547.056	546.559	453.037
10.98_316.1653m/z	456.117	534.742	286.76	535.292	450.899	452.762
15.44_677.8047m/z	488.029	398.901	373.664	502.303	500.577	452.695
7.04_482.2214m/z	483.67	506.557	294.236	539.493	439.358	452.663
1.01_355.0870m/z	508.786	547.71	355.316	436.833	412.832	452.295
3.02_497.1988m/z	92.8462	336.89	389.798	853.284	587.746	452.113
7.21_715.3624m/z	580.026	460.261	317.959	368.716	525.077	450.408
5.26_222.0760m/z	472.645	397.991	352.392	526.008	496.571	449.121
6.00_317.1228m/z	363.835	577.615	319.79	561.125	417.418	447.956
4.08_467.1651m/z	493.142	436.685	328.917	425.929	551.013	447.137
5.24_247.1072m/z	451.159	386.859	269.026	631.979	493.723	446.549
1.80_257.0768m/z	629.846	552.644	778.754	257.656	13.3156	446.443
5.17_484.2011m/z	543.065	619.056	221.562	471.28	376.773	446.347
12.97_773.3121m/z	480.324	539.401	181.673	519.42	497.191	443.602
2.84_328.1132m/z	456.844	356.183	200.266	637.413	561.603	442.462
3.72_616.3017m/z	389.329	470.614	279.76	521.779	550.559	442.408
7.65_302.1490m/z	501.869	520.455	300.552	437.779	447.367	441.604
16.90_606.2451m/z	0	0	34.9955	2159.58	0	438.915
2.68_616.2528m/z	455.469	585.133	326.761	298.431	527.183	438.595
5.03_630.2761m/z	461.435	631.662	139.52	503.244	456.786	438.529
4.90_784.3454m/z	542.508	761.669	108.351	451.774	327.12	438.284
7.50_413.1653m/z	419.228	623.733	221.803	588.531	327.689	436.197
3.04_551.0890m/z	153.924	446.323	145.933	920.178	511.366	435.544
21.98_351.2156m/z	447.689	634.952	144.714	455.755	493.791	435.38
26.47_428.1491m/z	507.27	555.91	216.172	280.332	616.961	435.329
4.91_390.1939m/z	358.145	603.477	358.953	459.974	387.246	433.559
1.50_379.1721m/z	441.65	634.481	258.628	429.209	401.135	433.021
7.47_475.2298m/z	342.851	671.535	274.991	495.343	376.993	432.343
3.24_316.1862m/z	389.983	535.884	263.317	561.044	410.095	432.065
3.81_527.1918m/z	830.079	541.093	119.966	348.651	317.948	431.548
5.94_263.1380m/z	436.674	547.137	270.64	463.518	438.49	431.292
1.86_275.0511m/z	499.47	482.917	115.657	618.502	431.291	429.568
5.74_389.1911m/z	385.379	519.802	221.548	532.275	480.71	427.943
10.89_372.1550m/z	391.169	648.767	264.798	561.558	270.836	427.426
3.87_561.1922m/z	391.429	392.24	266.454	541.189	542.015	426.665
4.93_316.1497m/z	440.145	600.604	202.858	473.239	414.523	426.274
7.71_687.3344m/z	519.076	554.192	212.086	523.662	319.628	425.729
5.62_415.2271m/z	394.299	565.758	170.791	607.128	388.685	425.332
1.49_971.2530m/z	413.481	518.161	259.354	476.075	454.799	424.374
2.90_478.1973m/z	442.122	464.302	115.877	513.065	582.234	423.52
2.48_362.1437m/z	440.008	503.713	332.821	472.275	368.596	423.483
16.37_677.3048m/z	414.024	496.973	293.326	467.27	444.074	423.134
9.45_358.1957m/z	435.336	558.094	207.389	481.626	427.053	421.9
1.98_494.1960m/z	406.898	492.329	106.474	584.288	517.256	421.449
3.77_369.0415m/z	512.525	383.432	131.87	623.541	446.343	419.542
7.41_563.1618m/z	376.375	639.198	210.674	579.71	286.343	418.46
21.98_329.2317m/z	437.717	581.653	176.805	460.949	433.876	418.2
8.07_656.2897m/z	556.737	867.26	175.685	210.792	275.013	417.097
4.29_226.1179m/z	516.357	394.699	403.631	404.857	365.654	417.039
8.47_800.4154m/z	534.466	491.06	131.447	518.831	407.659	416.692
8.23_482.2250m/z	476.478	557.336	219.802	514.023	305.99	414.726
9.89_371.1342m/z	378.061	499.295	207.454	511.782	476.415	414.601
7.96_715.3335m/z	429.079	693.478	26.0136	417.49	505.417	414.296
14.80_633.2947m/z	311.579	303.85	326.127	805.584	323.348	414.098
12.61_769.3730m/z	418.944	513.348	123.873	555.184	456.528	413.575
5.92_541.2604m/z	410.318	526.082	216.776	390.861	521.522	413.112
1.35_921.1943m/z	172.413	100.461	0	744.11	1043.84	412.165
1.29_440.1766m/z	563.76	800.409	694.8	0	0	411.794
3.17_607.2422m/z	226.789	327.702	201.987	769.132	532.16	411.554
17.01_591.2411m/z	0	0	39.5016	2016.21	0	411.143
2.38_292.1381m/z	348.85	650.453	210.327	419.273	426.699	411.12
1.65_272.0755m/z	449.031	393.483	264.554	395.374	547.848	410.058
5.19_455.2008m/z	371.071	522.799	239.336	393.527	523.018	409.95
7.45_298.1384m/z	472.449	541.286	259.132	446.165	330.579	409.922
2.31_130.0866m/z	441.007	367.495	410.275	358.43	468.46	409.134
12.81_641.2947m/z	459.296	357.442	310.37	430.091	479.519	407.343
1.45_702.1941m/z	569.612	343.696	315.799	666.687	128.355	404.83
7.45_344.1810m/z	449.505	497.389	234.465	496.156	342.974	404.098
3.03_360.1402m/z	396.154	371.649	146.349	593.908	510.373	403.687
1.07_657.0484m/z	401.57	439.838	499.141	391.363	282.861	402.954
1.75_211.0022m/z	533.981	661.337	1.45009	353.366	454.15	400.857
7.58_356.1253m/z	415.236	399.981	227.388	543.845	415.879	400.466
5.32_446.2122m/z	456.129	399.795	274.262	513.527	353.378	399.418
1.93_582.2893m/z	490.219	362.627	226.178	422.024	489.032	398.016
19.94_327.2165m/z	392.695	517.153	148.478	512.941	415.413	397.336
5.64_536.2108m/z	349.113	464.567	252.814	496.805	418.76	396.412
5.05_636.3114m/z	418.218	521.713	214.632	468.882	349.821	394.653
5.64_712.3250m/z	536.757	560.8	136.202	360.382	374.786	393.785
3.44_341.1440m/z	516.151	402.394	166.832	461.47	415.716	392.513
9.44_372.2132m/z	396.52	555.403	191.185	409.61	408.079	392.159
3.99_227.1018m/z	409.776	431.359	315.185	421.205	382.264	391.958
4.11_419.1919m/z	399.031	505.806	224.442	427.236	400.93	391.489
3.03_515.1643m/z	327.405	389.05	188.548	494.343	552.495	390.368
12.93_187.0965m/z	350.451	402.771	203.363	653.467	338.895	389.789
2.11_418.1575m/z	407.793	64.2214	281.867	530.857	660.19	388.986
8.31_483.2386m/z	338.913	493.518	209.083	502.842	400.124	388.896
6.18_355.1585m/z	328.183	487.014	133.236	617.004	376.363	388.36
6.59_744.3587m/z	467.371	405.8	172.497	445.751	441.539	386.592
5.68_284.1227m/z	383.675	529.768	214.262	391.032	413.927	386.533
2.16_360.1387m/z	522.022	328.059	248.114	376.726	455.865	386.157
1.43_632.2061m/z	13.9909	0	1913.63	0	0	385.525
1.59_343.1254m/z	188.174	490.944	262.608	508.883	473.308	384.783
9.51_275.2588m/z	432.449	626.568	229.708	230.632	403.854	384.642
5.56_428.2842m/z	391.139	491.436	143.875	501.852	392.826	384.225
4.85_441.1945m/z	319.405	512.837	147.858	441.254	498.283	383.928
8.85_517.2247m/z	276	439.534	163.191	522.912	516.438	383.615
8.41_486.2447m/z	321.119	468.932	161.528	560.807	404.202	383.318
2.86_444.2465m/z	548.777	365.806	69.0222	510.082	418.059	382.349
5.09_183.1128m/z	300.957	518.373	194.955	504.793	384.023	380.62
0.86_373.0576m/z	331.892	475.206	341.203	346.586	406.278	380.233
3.15_480.1725m/z	297.718	384.246	166.014	600.514	451.214	379.941
1.56_746.1984m/z	328.498	0	714.242	119.759	734.776	379.455
5.03_388.1171m/z	383.118	494.077	175.6	407.29	436.421	379.301
5.64_593.2312m/z	370.676	581.336	175.022	388.916	373.727	377.935
1.08_383.1176m/z	317.637	317.276	354.831	357.378	538.074	377.039
3.30_493.2178m/z	359.058	420.939	174.059	453.973	470.35	375.676
6.62_798.3682m/z	468.393	360.291	161.822	476.194	410.984	375.537
7.12_300.0969m/z	369.664	497.304	250.094	376.77	382.282	375.223
4.60_264.0976m/z	289.038	516.959	194.732	440.476	433.754	374.992
1.96_450.1721m/z	422.491	449.199	195.703	387.73	417.571	374.539
8.30_591.2871m/z	379.421	442.801	148.2	524.868	370.019	373.062
1.01_357.1016m/z	386.531	490.733	328.053	346.34	310.919	372.515
0.79_435.2454m/z	436.844	389.443	316.832	379.16	337.98	372.052
32.71_740.5223m/z	5.18842	20.3136	41.8859	1636.25	154.366	371.601
23.22_474.1541m/z	383.543	466.906	153.735	400.522	452.531	371.447
3.50_244.1281m/z	550.273	237.425	423.728	251.561	391	370.797
4.51_459.2041m/z	316.852	581.989	150.341	504.276	299.954	370.683
6.37_484.2041m/z	290.265	462.453	230.747	483.056	386.004	370.505
2.78_508.2165m/z	361.752	377.036	257.244	391.287	463.579	370.18
1.44_827.2674m/z	210.551	334.942	129.566	586.648	583.298	369.001
8.70_885.4127m/z	472.896	454.284	143.633	349.776	420.978	368.313
5.24_583.2046m/z	365.09	331.641	192.091	598.341	353.555	368.144
14.88_374.1701m/z	341.071	462.002	201.226	476.017	355.266	367.116
6.04_378.1765m/z	357.353	464.679	216.462	368.748	427.762	367.001
7.64_341.0423m/z	334.726	353.75	316.469	455.63	374.405	366.996
5.61_293.1484m/z	403.172	439.611	264.097	370.297	346.793	364.794
7.49_259.1243m/z	339.006	447.761	242.516	493.684	296.999	363.993
5.69_540.2377m/z	314.829	298.267	244.709	484.527	468.24	362.114
8.45_429.2340m/z	251.379	482.706	124.028	474.488	469.85	360.491
2.26_316.1035m/z	342.898	300.509	178.001	454.904	525.593	360.381
11.59_829.3823m/z	467.892	443.432	119.141	438.077	330.36	359.78
8.21_277.1540m/z	331.96	393.414	261.305	417.445	383.365	357.498
2.25_199.0708m/z	398.573	273.335	234.198	421.854	457.658	357.124
5.68_380.0386m/z	312.455	156.504	627.715	282.539	403.039	356.45
28.87_937.4787m/z	0	0	0	1770.56	0	354.112
3.72_439.1656m/z	234.988	238.076	347.539	453.58	490.407	352.918
6.23_557.2081m/z	319.737	491.747	171.408	358.295	416.018	351.441
19.06_957.5117m/z	342.208	700.11	0	545.065	165.548	350.586
1.71_731.2048m/z	296.282	0	152.352	76.0161	1222.56	349.441
6.75_415.1799m/z	328.629	469.012	210.326	361.525	374.846	348.868
12.56_546.2202m/z	297.822	436.117	156.028	482.126	364.176	347.254
1.01_242.0792m/z	339.588	286.657	134.626	382.168	591.105	346.829
4.40_227.1018m/z	366.02	397.711	223.335	361.549	382.617	346.246
4.16_833.4574m/z	531.073	404.104	200.614	366.98	228.156	346.185
7.34_334.1743m/z	408.121	354.073	245.049	308.441	409.932	345.123
2.30_485.1486m/z	208.639	31.8406	345.104	701.373	438.258	345.043
2.95_581.2675m/z	467.213	451.237	5.02472	358.418	443.242	345.027
0.95_322.9042m/z	429.695	483.853	175.199	281.621	352.576	344.589
3.44_360.1758m/z	400.006	330.169	160.975	460.991	365.398	343.508
2.15_344.1084m/z	393.432	258.429	185.361	356.703	520.298	342.845
3.52_585.1466m/z	557.391	323.51	152.334	276.094	402.738	342.413
10.04_669.3524m/z	435.581	430.727	135.952	423.549	285.61	342.284
1.94_309.1072m/z	382.991	353.756	0	397.281	576.781	342.162
4.67_478.2021m/z	284.7	472.297	261.978	337.327	342.838	339.828
4.24_341.1436m/z	362.751	290.299	268.057	386.817	390.857	339.756
8.06_467.2114m/z	360.008	528.143	174.806	341.496	293.493	339.589
5.68_498.2569m/z	384.485	513.042	118.586	314.067	367.011	339.438
4.08_399.1507m/z	359.928	489.464	129.709	366.865	349.714	339.136
1.70_295.0908m/z	233.768	369.66	396.78	433.765	258.152	338.425
24.81_353.2314m/z	362.168	595.619	86.2321	279.975	364.714	337.742
6.70_555.2398m/z	335.448	568.951	146.089	396.186	240.048	337.344
3.19_664.0829m/z	287.435	353.395	103.604	564.608	375.668	336.942
8.88_606.2902m/z	368.17	464.109	166.07	362.383	319.988	336.144
2.28_282.2416m/z	358.311	331.58	249.073	391.087	350.01	336.012
5.57_461.2128m/z	345.864	432.379	194.45	437.313	268.358	335.673
1.78_669.0349m/z	318.063	400.217	0	718.433	240.857	335.514
6.75_477.2453m/z	271.337	389.695	246.037	386.467	383.7	335.447
4.24_820.3995m/z	359.723	659.749	50.0321	251.759	348.956	334.044
2.31_612.0376m/z	448.221	13.9406	62.9059	559.056	586.092	334.043
28.38_194.0810m/z	349.621	331.734	342.088	295.072	350.789	333.861
4.86_341.1442m/z	294.988	479.69	142.162	365.877	380.098	332.563
32.82_221.1538m/z	359.135	380.471	300.955	290.569	329.427	332.111
2.01_611.0513m/z	365.803	36.8077	652.57	259.895	345.119	332.039
1.51_200.0539m/z	589.313	583.101	0	411.299	74.3401	331.611
4.78_355.1589m/z	233.456	483.511	46.4761	498.942	393.376	331.152
11.08_245.0924m/z	312.383	407.838	199.371	395	339.475	330.814
5.74_693.2375m/z	395.794	489.716	164.631	384.579	219.058	330.756
7.35_312.1547m/z	312.469	442.523	122.408	376.722	396.281	330.081
10.06_669.3585m/z	393.487	586.539	105.145	313.533	246.872	329.115
1.32_191.0186m/z	7.81794	693.594	943.833	0	0	329.049
3.86_384.0969m/z	364.213	332.59	167.484	401.077	379.345	328.942
13.98_656.5393m/z	316.926	344.289	276.98	355.703	348.803	328.54
1.08_613.0692m/z	229.01	257.3	638.622	242.438	275.318	328.537
2.52_237.0860m/z	357.136	385.861	323.654	208.832	366.355	328.368
3.39_369.0410m/z	363.178	218.916	68.817	478.04	511.416	328.073
1.04_378.4676m/z	300.844	308.428	246.984	424.408	358.445	327.822
3.45_551.2259m/z	444.032	274.815	142.907	457.794	318.946	327.699
5.84_506.2369m/z	300.947	374.103	151.569	418.006	392.989	327.523
4.67_383.1467m/z	356.577	383.523	215.257	354.077	327.322	327.351
4.34_286.1761m/z	322.858	447.33	133.013	367.871	360.553	326.325
32.74_699.4956m/z	221.557	277.736	126.04	834.475	170.32	326.025
2.35_540.2395m/z	671.029	506.733	75.2298	75.6982	296.417	325.021
1.58_715.0995m/z	727.153	16.7688	260.006	110.838	506.669	324.287
7.13_426.1964m/z	354.097	405.124	215.525	344.744	300.382	323.974
1.92_582.2804m/z	454.545	248.342	72.452	486.675	357.009	323.804
2.18_549.0906m/z	409.708	271.319	42.2251	410.692	483.242	323.437
3.45_308.1107m/z_2	357.457	361.857	204.342	327.009	364.917	323.116
9.45_165.0548m/z	299.832	397.25	261.843	303.48	349.799	322.441
1.90_657.0978m/z	693.284	0	0	261.702	655.443	322.086
5.42_449.1642m/z	144.499	354.355	220.325	451.397	438.031	321.721
8.91_606.2889m/z	219.337	518.941	95.8784	416.553	356.941	321.53
9.77_442.1729m/z	311.318	403.464	155.834	383.656	352.347	321.324
7.63_438.1350m/z	374.824	418.091	83.7107	405.353	324.404	321.277
8.73_739.4148m/z	329.653	385.458	116.85	416.407	355.639	320.801
4.24_520.2517m/z	318.145	428.288	131.669	353.873	369.021	320.199
1.77_827.2046m/z	357.429	479.757	5.52231	351.241	406.911	320.172
6.71_546.2354m/z	423.194	293.511	118.143	458.897	304.336	319.616
14.44_629.2639m/z	358.195	364.285	208.192	315.792	349.212	319.135
4.90_499.2474m/z	376.394	203.604	348.88	390.963	275.009	318.97
8.38_719.3359m/z	276.769	470.455	128.755	399.111	318.384	318.695
9.57_340.1853m/z	327.202	467.132	126.073	367.152	305.785	318.669
23.77_353.2309m/z	354.427	499.373	101.07	312.67	323.153	318.139
10.71_868.4407m/z	375.619	486.256	61.2737	391.147	272.077	317.274
7.18_955.5259m/z	412.152	440.623	107.399	349.303	276.632	317.222
2.96_473.0880m/z	361.437	161.907	125.941	403.55	528.341	316.235
5.96_712.3263m/z	295.402	426.975	122.666	316.849	417.895	315.957
32.57_731.4002m/z	319.856	547.471	304.203	67.112	337.753	315.279
10.16_261.0862m/z	333.708	337.166	233.431	324.745	346.244	315.059
11.57_392.1803m/z	286.691	365.832	181.498	422.4	314.673	314.219
11.86_882.4369m/z	312.522	461.897	108.54	385.376	296.777	313.022
1.26_195.8101m/z	444.218	170.14	33.2603	408.416	508.662	312.939
9.63_520.2522m/z	283.019	350.268	178.076	446.252	305.036	312.53
4.38_814.4121m/z	362.698	504.131	142.285	269.843	278.645	311.52
1.63_715.1009m/z	18.3132	900.761	0	601.122	37.3298	311.505
1.45_406.1798m/z	314.915	365.55	257.52	377.493	241.686	311.432
1.42_645.0984m/z	0	9.29716	0	1057.78	481.189	309.654
4.51_526.2026m/z	189.165	412.798	206.806	363.698	375.059	309.505
11.60_720.3247m/z	334.736	393.996	92.4646	420.747	303.02	308.992
9.15_332.1216m/z	282.688	422.826	120.162	403.01	314.371	308.611
3.40_706.1458m/z	319.069	236.595	386.801	259.448	340.699	308.523
2.31_587.1246m/z	157.067	0	273.758	844.128	264.794	307.949
1.68_713.1975m/z	35.8402	676.452	0	640.27	184.228	307.358
10.92_753.3924m/z	331.081	586.281	166.19	295.597	157.572	307.344
12.92_694.3775m/z	278.872	526.806	76.8588	361.209	289.825	306.714
2.10_471.1608m/z	261.416	163.663	296.38	355.275	455.383	306.423
4.31_342.1277m/z	301.593	476.551	37.6607	410.645	305.147	306.319
1.69_419.1665m/z	342.499	716.674	0	470.886	0	306.012
2.08_848.2164m/z	366.063	274.558	25.8316	538.182	324.473	305.822
5.67_712.3219m/z	370.761	361.068	140.13	316.953	336.582	305.099
11.90_865.5157m/z	405.613	387.697	52.9297	352.247	326.457	304.989
4.11_344.1805m/z	370.302	395.248	143.654	289.803	325.723	304.946
3.22_339.1288m/z	362.425	308.151	174.801	298.673	379.269	304.664
5.87_506.2332m/z	278.95	359.122	163.509	262.115	457.705	304.28
8.37_357.1306m/z	327.316	391.588	151.813	347.639	289.415	301.554
2.38_569.2225m/z	293.165	266.921	140.795	487.214	317.975	301.214
10.30_467.1638m/z	287.684	353.715	154.687	406.205	303.736	301.206
21.29_327.2164m/z	313.349	429.038	107.005	321.64	331.888	300.584
1.79_470.1454m/z	351.536	265.931	105.483	307.447	472.463	300.572
11.65_690.3490m/z	341.414	450.241	71.8228	385.356	244.937	298.754
6.58_358.1948m/z	240.696	347.291	186.453	310.05	407.063	298.311
3.20_589.1133m/z	333.814	388.768	61.6062	315.237	388.802	297.645
15.70_432.8428m/z	261.363	411.885	138.509	412.584	262.13	297.294
2.02_368.0549m/z	308.425	400.434	78.9272	394.791	302.562	297.028
15.16_552.2702m/z	309.76	408.266	201.277	251.745	313.222	296.854
28.63_293.1743m/z	316.379	353.159	246.535	256.896	306.416	295.877
1.68_323.0969m/z	236.455	367.249	251.458	357.503	266.326	295.798
7.12_496.2903m/z	321.013	467.294	161.894	327.221	200.146	295.514
2.34_540.2342m/z	250.604	161.629	240.522	356.054	460.059	293.774
1.13_509.1248m/z	411.076	384.098	305.473	244.901	119.305	292.971
8.79_550.2470m/z	334.228	449.003	95.4318	338.704	244.109	292.295
5.32_534.2644m/z	403.523	273.588	117.677	382.822	283.524	292.227
10.63_520.2502m/z	242.933	397.257	161.415	304.598	354.574	292.155
7.48_445.1912m/z	285.898	426.124	117.374	402.002	229.088	292.097
6.02_401.2021m/z	371.355	478.354	122.08	259.099	227.355	291.649
12.67_585.2281m/z	313.404	354.876	142.137	339.586	307.682	291.537
3.55_259.1280m/z	438.932	259.62	198.672	262.46	290.303	289.998
10.35_454.2289m/z	302.46	516.234	98.2228	183.629	342.525	288.614
2.77_282.1063m/z	310.384	374.137	170.996	322.028	263.743	288.258
1.53_393.1448m/z	308.132	185.187	121.873	340.412	485.529	288.227
2.63_617.2485m/z	329.778	479.48	176.775	192.63	260.924	287.917
1.77_474.0490m/z	401.941	254.145	0	425.143	358.325	287.911
5.17_824.4308m/z	301.978	472.762	72.6883	326.635	260.698	286.952
6.97_342.1657m/z	245.726	461.068	117.611	354.96	250.17	285.907
1.14_760.2978m/z	307.938	406.444	360.449	179.575	172.418	285.365
4.16_554.1405m/z	238.181	468.285	28.2349	448.453	242.669	285.165
6.70_502.0407m/z	229.88	382.832	311.365	269.957	230.693	284.945
11.41_324.1542m/z	264.298	364.597	134.53	364.119	294.892	284.487
4.70_229.1542m/z	285.326	240.209	338.492	255.57	300.018	283.923
2.68_364.1602m/z	320.513	279.39	169.18	381.493	255.42	281.199
5.49_365.1332m/z	127.695	314.362	179.689	448.184	328.324	279.651
1.01_393.0793m/z	227.307	335.55	330.96	258.942	243.263	279.205
9.57_358.1957m/z	320.171	342.333	187.158	292.963	251.887	278.902
1.54_256.0919m/z	255.735	207.161	341.026	209.965	377.052	278.188
7.94_591.2067m/z	333.277	393.636	31.2513	362.376	270.365	278.181
2.88_332.1431m/z	294.232	253.115	142.946	364.332	336.225	278.17
7.16_316.1852m/z	294.139	303.085	181.51	296.622	308.064	276.684
8.49_352.1484m/z	245.483	342.502	148.667	343.989	302.466	276.621
5.78_744.3157m/z	251.833	420.317	102.031	269.379	331.354	274.983
3.10_607.2420m/z	483.349	360.698	112.102	147.485	268.068	274.34
1.01_215.0311m/z	280.668	316.68	266.924	238.236	267.328	273.967
3.06_330.1648m/z	225.594	274.922	149.85	339.688	378.831	273.777
7.81_628.3216m/z	302.531	329.206	100.488	389.311	246.124	273.532
4.78_373.1696m/z	253.579	377.728	58.67	368.669	303.235	272.376
1.37_925.2406m/z	40.178	63.6464	0	356.684	900.602	272.222
26.25_331.2464m/z	304.088	296.202	244.74	218.416	295.265	271.742
3.72_181.0970m/z	275.406	205.146	201.165	369.84	306.962	271.704
21.75_358.1645m/z	257.707	415.093	86.3764	289.574	307.222	271.195
3.53_388.1713m/z	330.957	249.191	143.346	251.381	377.738	270.522
1.27_921.2050m/z	935.679	178.683	2.31551	170.486	63.942	270.221
8.79_273.0854m/z	276.59	251.839	200.983	355.533	264.667	269.923
2.96_188.0913m/z	267.896	301.876	108.193	326.909	341.016	269.178
6.77_565.2532m/z	247.938	269.291	207.228	335.043	284.393	268.779
9.52_676.0816m/z	405.408	238.869	295.377	27.2614	376.675	268.718
1.87_361.1221m/z	324.492	157.055	56.7156	518.819	286.45	268.706
2.37_549.0881m/z	5.70063	20.1382	1314.73	0	0	268.114
5.78_492.2182m/z	265.296	343.414	109.35	281.584	339.117	267.752
3.31_627.2750m/z	321.766	273.61	96.3124	301.424	345.162	267.655
32.88_388.1541m/z	309.955	324.351	307.417	140.621	251.965	266.862
7.67_506.2250m/z	253.639	314.21	144.592	383.883	237.63	266.791
10.36_598.3187m/z	265.444	428.362	144.081	130.469	360.432	265.757
32.11_239.0663m/z	288.854	363.682	240.131	171.994	263.434	265.619
7.23_544.2614m/z	246.124	358.476	140.196	316.209	265.898	265.38
5.34_316.1479m/z	299.223	199.843	231.89	274.201	317.62	264.555
3.41_332.1448m/z	356.48	279.234	127.668	283.564	273.583	264.106
1.44_167.0204m/z	252.268	272.38	308.37	263.053	220.988	263.412
8.67_482.2988m/z	237.933	352.31	135.44	322.216	267.822	263.144
8.45_408.1763m/z	255.853	350.293	161.046	275.763	272.694	263.13
4.03_490.2140m/z	261.999	368.211	95.436	310.617	269.111	261.075
10.98_406.1966m/z	286.053	286.122	132.614	309.801	290.31	260.98
1.72_279.0573m/z	213.976	254.439	562.117	174.951	99.1017	260.917
6.75_554.2370m/z	237.012	253.381	106.868	339.956	366.648	260.773
17.10_741.3382m/z	238.669	393.946	82.8684	322.698	263.696	260.375
7.15_419.1535m/z	186.331	233.535	78.8866	422.84	380.115	260.342
2.59_387.2236m/z	327.615	292.871	243.522	142.504	294.582	260.219
5.96_175.0600m/z	256.274	350.539	87.7556	330.818	272.622	259.602
6.07_634.2984m/z	239.153	381.124	56.846	273.925	341.488	258.507
10.01_236.0912m/z	276.957	330.678	142.175	299.282	242.44	258.306
4.76_365.1697m/z	278.674	278.58	129.045	349.168	254.625	258.019
15.86_677.3035m/z	289.178	285.704	47.0211	346.434	321.033	257.874
1.67_713.1907m/z	37.3448	603.452	0	521.585	126.801	257.836
0.94_468.8940m/z	215.657	105.99	412.561	200.072	354.014	257.659
19.92_668.3164m/z	276.283	355.956	65.2566	274.322	316.112	257.586
4.23_453.1474m/z	247.192	300.613	151.238	288.735	297.581	257.072
4.51_373.1662m/z	223.89	329.983	77.6765	376.282	276.331	256.833
3.20_609.2634m/z	143.071	166.759	53.8382	546.12	368.7	255.698
1.52_562.1148m/z	121.82	193.975	390.903	281.353	288.371	255.284
3.44_706.1587m/z	221.89	162.88	359.203	278.403	253.518	255.179
7.68_610.3929m/z	300.718	313.259	113.874	324.867	219.019	254.347
13.26_511.2483m/z	243.804	331.871	60.852	328.841	302.508	253.575
18.43_491.2832m/z	302.838	291.53	67.4523	327.462	275.936	253.044
8.81_526.2509m/z	245.392	342.124	116.198	238.617	322.538	252.974
33.00_564.3284m/z	0	0	0	1261.67	0	252.334
0.92_244.9629m/z	216.933	264.518	259.018	291.566	229.095	252.226
3.11_217.1174m/z	82.1456	48.3532	217.217	506.202	407.043	252.192
2.76_332.1445m/z	307.017	317.975	128.968	270.224	231.942	251.225
9.45_396.0278m/z	282.372	334.652	67.1094	328.802	243.168	251.221
14.76_633.7962m/z	287.591	288.525	215.44	138.957	325.287	251.16
7.54_524.1543m/z	233.101	174.987	256.235	306.17	283.367	250.772
8.47_344.1809m/z	246.633	317.803	145.533	298.693	242.215	250.175
15.63_669.3048m/z	259.877	286.252	143.628	282.994	276.509	249.852
16.65_273.1687m/z	226.523	283.834	150.249	317.338	269.862	249.561
1.50_111.0193m/z	253.22	226.974	209.099	308.253	249.745	249.458
2.60_480.2203m/z	240.4	337.583	146.51	168.574	353.947	249.403
2.12_690.0862m/z	147.544	863.783	0	111.997	122.978	249.26
32.13_315.2537m/z	215.514	251.255	181.51	400.216	192.055	248.11
6.87_468.2848m/z	205.997	304.924	95.1262	372.089	260.611	247.75
2.86_456.1659m/z	252.476	177.443	114.354	351.222	340.684	247.236
8.69_372.2124m/z	210.408	368.791	98.1443	292.119	265.575	247.008
1.75_708.1821m/z	172.19	135.614	5.1019	188.299	733.17	246.875
6.94_945.4290m/z	344.724	300.721	84.9341	277.04	224.184	246.321
2.63_331.1473m/z	244.547	375.412	201.147	142.238	267.715	246.212
2.94_681.2855m/z	326.957	227.431	0	346.56	328.737	245.937
22.61_351.2159m/z	252.374	362.705	71.7455	267.799	274.446	245.814
4.09_357.0771m/z	281.008	358.98	37.5252	269.066	281.684	245.652
5.47_799.3016m/z	282.064	301.659	108.424	301.399	234.368	245.583
8.31_403.9564m/z	199.791	0	776.636	93.4003	157.743	245.514
3.46_707.1757m/z	161.005	214.877	226.742	255.286	367.655	245.113
4.81_406.1227m/z	61.8717	339.876	30.2956	399.797	393.721	245.112
6.49_513.2305m/z	200.888	341.732	153.965	294.687	233.75	245.004
3.82_456.1687m/z	308.626	300.888	88.6098	270.935	254.203	244.652
4.06_355.1967m/z	290.017	327.299	112.479	257.042	234.654	244.298
16.00_273.1689m/z	242.566	309.18	104.281	281.606	280.7	243.666
5.67_392.1844m/z	268.899	231.022	119.9	317.722	277.47	243.003
3.50_406.1806m/z	258.17	324.979	117.854	240.139	273.861	243
4.93_512.2158m/z	200.269	296.067	194.185	287.763	233.018	242.26
4.77_492.2502m/z	217.445	238.061	80.6682	361.076	313.935	242.237
5.72_362.1341m/z	255.323	355.203	101.622	264.922	233.222	242.058
6.33_526.2159m/z	202.141	358.599	128.073	226.442	288.485	240.748
0.78_273.1926m/z	309.729	270.756	188.026	223.911	206.36	239.757
3.37_602.1250m/z	279.443	313.427	71.1407	261.311	272.177	239.5
3.60_387.1362m/z	256.642	218.551	158.03	355.022	208.851	239.419
1.92_457.1459m/z	338.444	150.664	198.205	290.733	213.743	238.358
1.80_419.1277m/z	190.653	58.7736	298.474	104.367	539.198	238.293
4.54_314.1232m/z	266.541	265.222	108.915	290.954	259.705	238.267
7.64_356.1359m/z	173.464	318.225	138.479	266.631	288.095	236.979
1.41_323.0440m/z	91.8645	27.662	14.0932	546.218	504.357	236.839
3.23_375.1737m/z	162.778	254.87	249.022	207.699	306.635	236.201
7.25_259.0705m/z	259.021	264.334	114.939	280.685	260.674	235.931
26.10_407.2786m/z	267.42	456.72	42.1265	182.619	227.626	235.302
4.91_743.2870m/z	309.127	358.308	40.6528	255.685	211.702	235.095
1.73_408.1680m/z	183.164	443.675	92.0847	285.54	170.603	235.013
16.62_596.2783m/z	194.441	180.754	210.417	255.445	332.432	234.698
7.59_520.2544m/z	245.856	272.579	118.834	338.943	196.729	234.588
8.33_341.0437m/z	200.435	207.224	224.887	266.808	272.751	234.421
7.50_639.3456m/z	227.017	345.502	125.155	319.365	154.819	234.372
2.75_379.0789m/z	267.959	273.151	154.941	261.293	209.196	233.308
6.55_395.1500m/z	226.742	276.728	144.186	306.548	212.256	233.292
6.14_565.2231m/z	222.678	331.156	127.515	262.647	222.339	233.267
15.38_610.3200m/z	257.112	339.047	85.1624	292.97	191.895	233.237
3.66_508.2112m/z	202.855	174.623	123.4	406.232	256.922	232.806
1.86_686.0785m/z	422.487	0	0	119.414	620.009	232.382
4.91_414.2297m/z	292.278	244.816	212.122	288.148	122.613	231.996
2.06_239.0657m/z	225.774	224.969	111.321	235.209	356.161	230.687
8.10_564.2308m/z	249.849	360.946	126.654	196.988	218.823	230.652
11.63_690.3432m/z	185.393	321.392	90.5236	319.553	233.087	229.99
1.14_256.1276m/z	287.294	308.149	245.116	172.936	134.829	229.665
5.36_551.2409m/z	240.851	149.125	199.016	320.135	238.185	229.462
1.30_346.0565m/z	0	0	1146.14	0	0	229.229
2.14_312.0942m/z	344.72	498.632	106.021	43.1197	152.651	229.029
3.01_551.0854m/z	620.86	228.457	120.024	0	173.904	228.649
7.62_387.1743m/z	226.183	230.962	163.627	298.051	222.647	228.294
2.66_477.2077m/z	215.172	214.969	211.735	239.737	250.663	226.455
2.81_508.2126m/z	203.029	298.382	155.499	232.698	242.135	226.348
1.63_616.1182m/z	143.295	272.99	0	378.568	335.882	226.147
9.68_743.2892m/z	262.263	285.23	59.7718	266.327	255.672	225.853
1.31_362.0485m/z	0	0	1129.19	0	0	225.839
3.54_398.1652m/z	320.476	207.875	142.149	224.549	233.187	225.647
7.27_559.2711m/z	188.401	295.24	59.1035	406.876	178.442	225.612
0.89_362.9376m/z	236.798	308.098	161.007	196.534	225.205	225.529
16.37_654.3017m/z	226.643	209.76	180.44	247.518	262.953	225.463
27.92_259.1902m/z	248.869	349.427	77.8509	211.19	239.971	225.462
7.77_918.4049m/z	117.315	389.656	66.6113	311.85	241.653	225.417
4.14_504.1225m/z	207.991	247.448	164.874	255.133	250.947	225.279
8.93_519.2444m/z	206.815	280.398	153.489	255.55	229.358	225.122
16.26_711.3686m/z	208.276	323.294	48.0618	312.804	232.412	224.97
17.16_690.3106m/z	230.13	293.828	112.679	261.496	223.626	224.352
1.67_602.2163m/z	259.27	32.4086	199.365	245.593	383.039	223.935
9.13_713.3496m/z	211.851	315.548	58.0032	279.647	254.547	223.92
15.85_654.3040m/z	245.202	269.057	53.799	300.905	249.968	223.786
11.92_865.5236m/z	314.155	230.17	38.7296	299.619	235.66	223.667
9.77_895.3794m/z	175.7	428.748	41.4949	253.651	215.669	223.053
5.34_588.2627m/z	375.748	169.748	130.522	177.139	259.509	222.533
2.74_521.2117m/z	276.688	278.713	117.412	245.463	192.346	222.124
32.54_216.8518m/z	105.307	73.5447	182.637	430.32	318.792	222.12
3.84_316.1487m/z	212.779	210.106	141.619	290.419	255.013	221.987
8.86_583.3453m/z	232.537	386.548	40.3107	252.536	197.317	221.85
7.44_526.2869m/z	266.087	269.686	149.502	251.76	171.647	221.737
32.81_716.5224m/z	410.7	592.201	1.47651	101.626	1.5986	221.52
11.90_926.7238m/z	231.016	340.849	54.6385	290.86	189.506	221.374
5.27_259.0751m/z	261.837	179.035	160.888	275.971	227.217	220.989
4.73_666.1852m/z	189.725	64.9611	459.664	138.358	251.139	220.77
4.79_456.1625m/z	209.176	246.877	115.335	282.363	248.553	220.461
1.05_521.1709m/z	224.502	328.614	40.095	233.975	273.828	220.203
4.52_330.2000m/z	237.903	224.459	105.626	297.205	235.135	220.066
25.20_329.2324m/z	231.207	403.144	54.4019	177.004	233.172	219.786
2.16_346.1603m/z	301.365	358.388	275.718	56.2912	104.628	219.278
1.29_323.0356m/z	72.7541	15.3138	1007.26	0	0.541376	219.175
2.86_508.2122m/z	222.423	198.144	158.712	207.218	307.402	218.78
1.88_781.1877m/z	391.422	0	0	263.375	432.714	217.502
10.50_512.2342m/z	246.913	271.7	101.261	240.54	225.115	217.106
6.55_215.0807m/z	157.597	213.628	272.374	245.894	193.189	216.536
1.70_128.0345m/z	127.303	147.827	447.585	175.942	184.02	216.535
11.59_829.3920m/z	257.558	225.3	97.7213	302.152	197.363	216.019
10.77_332.1127m/z	205.107	246.958	96.8471	302.315	228.776	216.001
8.52_366.1437m/z	216.934	214.196	179.612	226.574	239.889	215.441
3.94_405.1373m/z	243.047	206.092	124.42	264.528	236.488	214.915
6.23_710.4194m/z	237.704	304.345	91.1294	266.804	173.136	214.624
8.72_614.2895m/z	132.335	290.238	58.4465	304.7	285.497	214.243
8.31_401.9606m/z	148.738	36.4339	679.869	64.8819	139.638	213.912
3.54_291.0963m/z	309.348	192.427	140.467	182.57	244.162	213.795
10.51_512.2388m/z	182.455	256.457	123.86	274.479	230.812	213.612
10.12_816.3686m/z	236.757	406.566	112.152	164.685	145.672	213.166
0.94_808.8385m/z	201.277	45.2919	390.953	235.626	191.894	213.008
22.02_344.0364m/z	167.169	138.684	277.297	217.737	261.119	212.401
3.32_625.0625m/z	284.301	157.801	31.2441	332.905	255.293	212.309
8.05_358.1952m/z	293.514	259.038	113.51	135.984	258.36	212.081
26.02_387.2849m/z	239.172	256.617	128.026	219.707	214.724	211.649
15.18_421.2023m/z	225.521	291.298	95.9245	201.634	239.677	210.811
1.30_647.0669m/z	0	0	1047.78	0	0	209.555
13.98_682.7585m/z	224.072	170.306	191.901	169.2	290.333	209.162
1.14_521.1258m/z	337.96	172.535	214.914	175.623	142.998	208.806
1.04_377.5340m/z	189.017	239.041	92.3561	347.266	175.723	208.681
7.54_380.0371m/z	177.033	134.326	392.627	119.514	217.756	208.251
11.07_741.4045m/z	261.998	194.88	121.603	287.209	174.403	208.018
26.29_428.1493m/z	237.878	246.833	103.87	163.235	287.648	207.893
6.78_899.4479m/z	253.875	318.82	69.3325	260.483	136.256	207.753
2.84_387.1889m/z	265.89	173.513	70.4331	279.607	249.256	207.74
28.29_447.1324m/z	279.078	274.045	81.2418	99.4647	302.53	207.272
2.16_302.0651m/z	238.661	192.354	233.514	206.725	163.356	206.922
3.51_444.2098m/z	288.162	223.644	107.753	182.028	231.814	206.68
32.96_325.1825m/z	191.827	201.986	215.841	234.344	185.321	205.864
1.51_562.1247m/z	110.182	130.628	151.844	279.667	356.161	205.696
5.02_390.1961m/z	179.564	225.671	94.1519	276.06	252.234	205.536
3.84_459.1936m/z	266.007	135.671	159.317	256.734	208.011	205.148
6.50_332.1236m/z	224.788	247.037	111.529	181.942	259.896	205.038
2.17_372.1028m/z	178.119	106.185	77.7671	306.427	353.194	204.338
0.93_417.0484m/z	226.715	147.143	159.404	240.905	243.914	203.616
2.52_330.1186m/z	207.175	240.339	78.1047	284.701	206.612	203.386
24.59_243.1586m/z	195.225	208.852	179.887	214.907	216.404	203.055
1.73_993.0877m/z	258.416	0	0	61.1588	691.148	202.144
4.28_378.1312m/z	278.117	79.3359	192.263	217.743	242.005	201.893
3.12_548.1463m/z	173.281	65.7844	390.023	122.92	250.856	200.573
5.64_553.2593m/z	197.079	266.598	74.6459	199.928	263.395	200.329
0.88_463.0407m/z	191.745	246.342	166.54	186.97	209.657	200.251
1.53_305.0857m/z	189.75	183.784	164.61	162.057	300.856	200.211
5.67_516.2327m/z	209.954	286.742	88.4388	217.751	196.845	199.946
32.33_740.5227m/z	1.93069	4.76269	9.12472	914.478	68.0443	199.668
4.59_511.1620m/z	224.787	318.525	11.05	271.272	171.77	199.481
13.99_706.2608m/z	190.506	182.436	156.781	247.182	220.211	199.423
24.41_315.1789m/z	237.562	199.556	193.337	152.935	211.7	199.018
5.72_821.3534m/z	135.527	284.672	56.1142	270.258	247.73	198.86
7.35_426.1975m/z	145.079	244.375	97.1885	227.241	279.872	198.751
2.98_387.2230m/z	336.81	266.298	0	154.882	235.497	198.697
1.09_398.1289m/z	30.8402	110.335	452.488	87.5741	306.655	197.579
9.49_873.1423m/z	0	0	0	984.246	0	196.849
1.38_665.2053m/z	63.5157	65.9396	0	329.665	524.977	196.82
3.97_241.1174m/z	231.284	222.92	125.426	166.014	237.48	196.625
4.17_605.2541m/z	247.288	256.304	84.1027	228.698	165.123	196.303
4.80_355.1625m/z	15.9586	220.287	8.10298	336.589	398.427	195.873
8.79_739.4121m/z	238.289	322.717	98.1304	115.997	201.943	195.415
16.76_698.8170m/z	193.034	167.634	115.811	274.807	222.738	194.805
10.97_848.3864m/z	196.148	231.288	80.8687	305.357	160.186	194.77
3.59_416.0597m/z	287.333	175.047	90.912	252.202	168.151	194.729
2.76_363.1747m/z	195.613	206.293	94.3433	209.947	263.408	193.921
4.16_616.1406m/z	129.22	311.285	15.5168	332.979	179.267	193.653
1.60_616.1268m/z	267.964	50.9594	0	220.967	428.1	193.598
5.56_703.3530m/z	168.063	243.988	81.2656	266.775	206.667	193.352
3.67_441.1791m/z	210.447	109.571	166.822	206.039	272.673	193.11
5.05_358.1921m/z	185.397	117.601	185.621	317.904	152.046	191.714
23.72_397.2191m/z	230.693	317.439	65.4163	160.282	182.515	191.269
10.76_722.3476m/z	222.583	269.919	49.8642	289.492	124.007	191.173
5.30_411.1861m/z	222.934	177.904	103.742	252.39	198.876	191.169
4.59_316.1520m/z	173.811	251.829	104.946	222.798	200.667	190.81
5.03_684.3132m/z	200.786	213.402	99.2799	327.027	113.496	190.798
5.13_792.3245m/z	211.827	305.563	62.9106	243.865	127.998	190.432
33.73_223.0269m/z	211.265	222.493	213.741	123.725	179.43	190.131
1.62_809.1793m/z	143.064	132.122	0	385.969	287.365	189.704
11.81_494.2602m/z	191.702	253.74	23.6607	281.809	197.074	189.597
9.01_527.3206m/z	155.715	228.016	17.8385	286.444	259.967	189.596
22.33_351.2152m/z	193.228	294.854	64.7921	190.195	201.885	188.991
3.86_476.2253m/z	141.644	164.211	124.482	239.079	274.949	188.873
1.13_225.0054m/z	146.489	126.314	329.529	122.519	214.076	187.785
6.69_402.3056m/z	160.231	288.77	106.543	223.12	159.833	187.699
3.12_574.1893m/z	345.566	306.679	32.3933	111.277	141.456	187.474
2.99_719.3587m/z	287.832	378.19	0	61.6504	205.548	186.644
25.67_957.5054m/z	1.93637	95.6494	0	834.352	0	186.388
2.28_420.1922m/z	179.39	251.608	182.378	79.0056	236.807	185.838
1.90_524.0974m/z	272.645	122.236	5.63587	312.456	215.577	185.71
10.49_298.1278m/z	233.049	244.216	132.753	131.736	185.659	185.483
9.16_360.1532m/z	177.203	224.267	88.7078	242.313	194.721	185.442
2.49_299.0840m/z	218.688	229.509	83.5497	198.751	196.521	185.404
9.32_314.2073m/z	203.544	220.2	104.616	218.717	179.201	185.256
11.90_926.4048m/z	187.413	231.401	72.5947	168.663	266.014	185.217
7.24_651.2059m/z	234.66	263.655	69.018	187.616	170.43	185.076
5.73_821.3602m/z	266.545	220.953	90.131	196.807	150.133	184.914
1.81_648.0764m/z	0	390.878	0	528.35	0	183.846
7.03_783.3752m/z	306.28	183.562	199.598	66.8273	161.577	183.569
4.62_203.0823m/z	194.859	221.302	166.826	164.527	168.82	183.267
4.89_429.1869m/z	188.166	201.789	91.643	245.578	188.153	183.066
2.59_421.3742m/z	136.721	237.609	89.5402	215.278	235.63	182.956
2.37_387.1874m/z	193.361	294.665	102.45	144.617	178.172	182.653
12.02_326.1694m/z	158.668	233.345	95.7094	217.79	207.321	182.567
2.48_407.1662m/z	217.271	390.032	91.753	90.6513	122.241	182.39
7.38_315.1909m/z	150.76	216.894	132.264	192.129	219.256	182.261
1.55_128.0343m/z	387.815	382.942	0	124.146	15.2927	182.039
21.69_351.2153m/z	185.751	272.46	44.6136	206.53	200.809	182.033
0.82_289.9456m/z	180.755	220.71	132.479	182.986	192.955	181.977
12.52_392.1810m/z	187.727	232.379	89.2324	214.255	183.87	181.493
11.11_525.2651m/z	217.123	251.379	79.7155	177.184	181.23	181.326
3.64_282.1065m/z	220.032	144.479	124.593	220.972	194.347	180.885
1.31_261.0699m/z	215.222	304.278	58.266	161.158	163.821	180.549
5.09_330.2032m/z	204.897	211.875	63.916	272.55	148.266	180.301
18.11_624.3086m/z	230.465	158.935	102.834	180.592	227.737	180.113
31.61_313.2359m/z	198.788	196.102	191.498	133.593	180.291	180.055
5.62_553.2653m/z	203.004	254.072	79.8605	169.719	193.557	180.042
15.93_654.3018m/z	115.044	236.441	71.8904	247.843	228.931	180.03
24.15_329.2313m/z	189.872	270.989	64.4453	184.602	189.052	179.792
8.82_998.4787m/z	207.405	307.979	55.3006	171.741	151.782	178.841
12.72_426.1680m/z	213.737	271.832	111.385	135.351	160.982	178.657
1.87_362.2282m/z	204.486	163.921	0	228.506	294.366	178.256
1.05_378.0308m/z	175.785	188.117	128.142	203.889	194.335	178.054
15.26_383.0281m/z	158.605	171.184	126.114	181.872	251.446	177.844
17.03_214.1432m/z	175.131	231.902	100.233	210.628	169.939	177.566
2.63_376.0657m/z	183.996	281.659	94.867	148.144	178.685	177.47
0.88_327.0640m/z	156.074	250.264	141.71	165.284	172.804	177.227
28.67_939.4945m/z	0	0	0	885.72	0	177.144
4.59_227.1390m/z	198.546	179.653	183.508	165.502	157.321	176.906
14.33_340.1853m/z	162.737	243.382	58.5566	220.884	198.005	176.713
1.45_261.0700m/z	211.111	185.866	159.321	188.84	136.249	176.277
4.52_611.2180m/z	177.632	147.776	35.0349	293.892	226.132	176.093
5.25_478.2402m/z	169.172	151.478	106.246	199.729	252.728	175.871
32.51_743.5413m/z	164.584	642.635	0	68.9259	0	175.229
26.68_353.2316m/z	209.702	362.139	26.8239	103.69	172.676	175.006
7.71_423.1766m/z	150.242	214.123	109.401	213.802	187.264	174.966
26.38_353.2312m/z	206.803	315.438	31.9392	121.844	192.773	173.76
0.93_553.0138m/z	199.019	70.2163	189.868	201.176	206.281	173.312
9.44_300.1907m/z	173.628	214.821	94.4293	191.815	191.091	173.157
9.39_576.2163m/z	152.428	219.093	87.2559	192.078	214.498	173.071
13.68_638.3531m/z	154.542	234.608	81.3045	209.556	184.835	172.969
11.43_858.2593m/z	176.64	253.743	46.6857	224.319	162.498	172.777
5.92_587.2695m/z	139.707	247.644	35.6137	222.988	217.117	172.614
24.35_402.2011m/z	197.234	279.804	58.7802	119.461	207.569	172.57
2.08_668.0824m/z	162.47	648.167	0	19.9646	31.5997	172.44
5.38_360.1771m/z	304.879	200.324	29.9292	260.509	62.5762	171.644
13.65_345.1068m/z	205.194	176.254	99.4818	190.196	185.581	171.341
10.28_783.3846m/z	225.608	232.839	56.9925	196.502	143.361	171.06
4.34_216.0859m/z	138.088	260.855	48.0122	155.29	250.958	170.641
34.87_220.1456m/z	159.534	157.029	173.738	176.322	186.487	170.622
3.47_406.1777m/z	165.971	239.139	64.8641	193.11	189.461	170.509
11.41_484.2337m/z	207.057	221.765	97.8545	149.316	176.475	170.493
6.59_744.3397m/z	187.947	270.145	54.5366	128.963	210.078	170.334
1.41_925.2456m/z	10.6606	6.7734	0	570.903	261.876	170.043
18.48_285.0396m/z	0	0	0	850.124	0	170.025
34.01_103.9198m/z	191.799	163.18	162.584	137.358	194.789	169.942
1.90_281.0345m/z	267.33	206	46.1216	256.776	72.4397	169.734
9.60_371.2272m/z	221.82	236.011	77.58	142.458	170.021	169.578
32.97_716.5225m/z	297.433	493.267	0.671448	54.7017	1.0014	169.415
9.29_192.0652m/z	169.268	184.843	74.6123	214.658	203.165	169.309
4.06_372.1210m/z	171.379	193.336	112.272	204.781	161.141	168.582
4.64_503.2333m/z	117.804	236.848	109.595	197.876	179.859	168.396
32.95_740.5240m/z	8.5939	12.1631	35.2255	703.587	79.9853	167.911
4.92_484.2005m/z	159.528	199.885	97.8616	146.085	235.126	167.697
2.62_521.2799m/z	191.316	215.268	75.2848	171.416	184.598	167.577
7.02_712.3341m/z	208.777	220.824	97.5204	158.255	152.345	167.544
9.57_491.1137m/z	219.006	189.914	160.486	100.698	167.569	167.535
3.95_482.1808m/z	225.033	165.485	96.9263	162.025	186.418	167.178
7.87_423.1771m/z	156.754	250.043	59.7667	203.654	165.1	167.064
7.82_512.2332m/z	158.441	225.031	112.591	213.714	123.172	166.59
7.07_725.4282m/z	244.48	219.156	63.6538	160.33	145.275	166.579
11.81_797.2202m/z	0	0	0	832.471	0	166.494
2.22_607.2650m/z	148.415	415.101	62.9216	0	205.031	166.294
7.14_498.2165m/z	178.554	221.595	78.3754	192.297	160.467	166.258
5.31_392.1427m/z	251.811	132.778	138.755	195.362	112.395	166.22
8.54_378.1643m/z	179.032	215.143	122.277	155.838	158.708	166.199
7.39_612.3782m/z	218.839	223.69	99.3284	189.377	98.6737	165.982
8.53_442.1598m/z	133.749	238.678	70.5146	227.645	155.472	165.212
5.86_372.2113m/z	143.623	225.631	85.9306	63.0262	305.685	164.779
19.34_347.2423m/z	159.307	223.317	60.9783	186.565	193.465	164.726
7.21_533.3185m/z	175.719	186.691	119.283	166.321	175.478	164.698
2.72_596.1269m/z	146.462	315.173	71.5741	89.6959	200.151	164.611
18.03_617.2847m/z	156.068	184.979	67.3929	223.159	189.516	164.223
6.01_740.2988m/z	174.932	239.063	89.2672	194.369	120.327	163.592
10.09_717.3216m/z	196.724	185.879	84.4966	144.886	204.986	163.394
5.69_456.2091m/z	210.277	138.745	115.684	136.397	215.35	163.291
4.60_332.1230m/z	203.477	154.714	92.0567	236.752	128.597	163.119
3.10_287.1600m/z	101.977	73.0416	162.208	230.968	247.303	163.1
9.51_604.1241m/z	192.169	180.293	192.189	62.1875	186.696	162.707
5.62_500.1931m/z	108.981	246.017	69.7891	236.361	152.349	162.7
6.92_625.3195m/z	163.523	256.046	25.8176	254.06	114.045	162.698
3.77_393.1850m/z	142.231	61.2343	134.427	214.868	259.156	162.383
8.75_328.2209m/z	169.057	178.232	69.5911	205.978	188.939	162.359
5.60_815.3373m/z	202.496	173.972	61.6565	256.387	117.079	162.318
3.87_341.0838m/z	147.081	88.5538	160.25	143.587	267.823	161.459
5.16_763.3765m/z	211.42	183.788	104.624	102.575	204.87	161.456
8.53_432.0473m/z	156.791	138.274	84.1134	222.443	205.029	161.33
12.05_457.1337m/z	0	0	0	805.07	0	161.014
15.63_374.1713m/z	145.638	230.734	57.1935	202.662	168.554	160.956
0.90_500.9186m/z	109.039	241.485	156.194	134.724	163.205	160.929
12.15_775.3334m/z	144.628	198.299	118.512	190.595	151.907	160.788
4.79_445.1950m/z	127.531	256.571	20.768	147.327	249.328	160.305
6.37_936.4068m/z	122.815	305.919	46.0344	181.772	143.966	160.101
7.84_369.3573m/z	147.01	217.672	98.9238	199.1	136.501	159.841
5.09_327.0271m/z	116.823	135.901	209.642	174.212	162.444	159.804
13.75_816.4248m/z	169.405	243.794	36.362	197.11	151.789	159.692
9.60_534.2615m/z	149.424	147.829	109.68	196.733	192.652	159.263
5.71_834.3936m/z	237.516	233.833	7.98027	174.993	141.659	159.196
12.87_451.1714m/z	142.588	132.912	86.472	230.371	200.297	158.528
8.60_554.2443m/z	157.463	211.204	97.5335	127.421	195.909	157.906
3.21_555.1331m/z	181.747	167.456	81.4433	143.422	215.18	157.85
1.68_758.1679m/z	34.6667	565.341	0	170.475	17.8529	157.667
3.12_579.1460m/z	153.798	192.115	100.711	96.351	244.941	157.583
1.59_612.0436m/z	105.499	0	0	158.691	523.227	157.484
2.23_424.1428m/z	147.537	308.533	139.959	175.004	12.5304	156.713
9.36_300.1915m/z	200.428	203.793	63.8764	150.276	165.061	156.687
12.50_670.3086m/z	145.76	241.366	64.3028	175.552	155.949	156.586
1.63_670.0677m/z	24.1818	275.033	190.729	180.216	111.868	156.406
3.12_607.2507m/z	203.22	216.398	82.2561	123.756	154.541	156.034
3.04_296.0986m/z	144.68	140.799	135.404	143.228	215.437	155.91
11.86_742.3493m/z	146.749	209.455	59.8527	211.997	150.398	155.69
16.29_711.3628m/z	92.0325	252.851	96.9995	203.956	132.232	155.614
2.63_357.1402m/z	205.461	151.005	52.2229	168.379	200.502	155.514
1.59_647.1290m/z	368.238	38.6511	20.6584	73.5284	275.583	155.332
7.98_856.3860m/z	176.211	221.634	23.896	136.158	217.499	155.08
1.82_258.1468m/z	150.79	192.81	0	79.4626	351.323	154.877
6.65_491.2245m/z	114.807	234.325	94.2159	195.179	135.017	154.709
2.68_426.1259m/z	181.833	152.685	120.628	143.655	173.938	154.548
5.01_300.1902m/z	131.745	55.0682	115.474	374.814	93.9723	154.215
3.87_439.1717m/z	76.8832	192.366	118.837	149.003	233.308	154.079
5.27_342.1281m/z	160.752	120.758	74.6621	208.635	205.482	154.058
5.39_330.1659m/z	43.8174	76.6394	157.983	140.933	349.665	153.808
10.26_365.1323m/z	139.409	195.814	58.1721	183.801	191.621	153.763
3.60_441.1733m/z	177.06	180.765	104.842	167.611	137.26	153.508
2.24_628.1376m/z	49.4635	49.1478	315.789	104.39	248.171	153.392
3.05_506.2395m/z	208.038	145.201	63.6373	170.544	179.194	153.323
6.74_369.1736m/z	115.286	189.208	66.1436	220.45	175.448	153.307
12.88_510.3316m/z	141.513	216.564	97.2655	172.674	138.439	153.291
8.16_411.1079m/z	183.879	146.847	94.5891	201.049	139.964	153.266
15.24_362.9722m/z	146.912	191.37	74.4904	160.511	187.438	152.144
7.21_591.2042m/z	164.683	178.505	64.7168	172.209	179.828	151.988
0.89_294.9504m/z	128.583	198.052	82.1282	163.767	186.729	151.852
6.78_402.1175m/z	142.112	219.002	63.0758	188.612	144.793	151.519
11.27_186.1124m/z	152.056	157.913	102.187	156.138	187.758	151.21
1.12_439.0915m/z	98.8573	190.398	207.046	93.4476	165.589	151.068
8.30_573.2781m/z	127.753	269.315	43.2091	157.956	156.923	151.031
7.00_783.3859m/z	203.588	141.333	76.0368	204.981	129.134	151.014
17.03_591.7426m/z	0	0	22.8676	731.856	0	150.945
7.47_258.1126m/z	143.7	195.58	122.996	146.953	143.256	150.497
11.88_865.5080m/z	161.67	171.835	72.7154	179.444	166.361	150.405
4.92_365.1342m/z	170.179	185.347	122.485	113.718	158.465	150.039
2.29_616.2504m/z	66.6036	62.8416	298.724	149.223	172.703	150.019
10.16_565.2188m/z	144.296	181.336	79.2421	165.157	177.783	149.563
4.80_455.1919m/z	138.906	198.106	111.911	189.772	107.073	149.153
5.44_415.1740m/z	133.42	273.823	62.0648	147.568	128.476	149.07
9.58_491.1205m/z	196.848	147.896	121.312	112.541	165.522	148.824
2.86_359.1463m/z	152.453	157.807	48.2174	193.954	191.027	148.692
3.05_719.3535m/z	41.8705	0	377.518	222.768	100.349	148.501
4.84_344.1799m/z	51.8359	188.739	97.554	216.846	187.449	148.485
3.10_407.1626m/z	106.966	93.0566	70.6852	222.576	247.71	148.199
2.84_508.2159m/z	165.888	103.695	75.943	214.73	180.68	148.187
16.67_543.1495m/z	77.8682	34.0896	0	0	624.868	147.365
2.69_508.2077m/z	169.146	223.524	62.3909	162.13	119.221	147.282
8.76_202.1076m/z	126.701	146.372	107.683	202.533	152.664	147.19
12.07_437.2378m/z	150.642	194.231	40.4286	169.683	180.746	147.146
1.76_420.9904m/z	104.826	279.536	2.73891	217.117	130.868	147.017
3.17_287.1231m/z	56.7282	188.23	23.6091	248.375	217.65	146.918
3.13_854.1258m/z	433.923	219.032	34.9038	0	46.1375	146.799
8.52_468.0824m/z	127.495	130.085	75.3885	194.31	204.631	146.382
2.98_496.2017m/z	290.331	223.169	2.90969	32.2904	179.713	145.683
6.11_504.2811m/z	155.282	201.557	74.9455	173.053	118.456	144.659
19.06_957.5012m/z	183.295	252.793	0	171.525	115.374	144.598
6.05_591.2041m/z	164.736	228.798	44.7499	152.68	130.715	144.336
11.87_742.3537m/z	291.21	57.0459	29.6763	215.512	126.273	143.943
7.54_302.1505m/z	138.726	116.994	93.1168	209.296	158.732	143.373
5.59_588.2827m/z	172.46	171.818	85.4889	107.606	178.91	143.257
7.89_506.2293m/z	121.894	199.691	40.1191	177.924	176.513	143.228
27.24_997.4993m/z	0	0	0	715.631	0	143.126
4.65_650.2470m/z	212.535	217.903	16.6724	173.949	93.703	142.952
31.70_315.2532m/z	137.02	143.847	123.363	165.388	141.88	142.3
7.35_634.2549m/z	143.816	150.81	103.352	147.11	166.41	142.3
7.93_506.2361m/z	134.615	164.738	94.6767	174.393	141.038	141.892
4.87_512.2371m/z	90.013	180.908	103.314	167.927	166.791	141.791
1.45_610.1678m/z	87.9482	32.5929	448.734	113.604	24.7974	141.535
7.33_488.0992m/z	117.296	143.386	73.1988	177.926	194.346	141.231
1.92_691.1079m/z	21.0484	655.302	0	28.8677	0	141.044
8.59_904.3724m/z	215.686	149.813	31.144	190.304	117.137	140.817
22.17_388.1852m/z	146.926	197.984	47.5368	155.891	155.428	140.753
7.41_568.3047m/z	190.301	172.52	60.8682	176.614	102.486	140.558
10.43_783.3787m/z	176.299	223.455	64.9759	92.8533	143.844	140.286
35.16_223.0267m/z	122.082	129.049	152.466	150.544	147.007	140.23
11.89_447.1862m/z	84.5227	244.248	53.1795	158.085	159.788	139.965
10.26_371.1326m/z	124.481	191.746	51.8429	182.031	149.658	139.952
13.33_423.2234m/z	153.516	202.775	60.2555	140.219	142.574	139.868
4.72_346.1581m/z	182.804	130.313	135.572	111.306	139.153	139.83
3.90_692.3340m/z	108.074	141.317	56.3203	252.076	141.317	139.821
3.81_375.1715m/z	147.018	190.876	55.7527	178.66	126.202	139.702
0.95_662.8439m/z	176.215	92.5735	76.591	211.266	141.733	139.676
4.22_506.2301m/z	194.019	135.099	70.1519	159.984	138.874	139.626
2.28_611.1799m/z	193.865	193.759	33.3833	75.8965	197.662	138.913
6.91_427.1725m/z	82.413	204.298	60.7063	239.911	106.832	138.832
1.01_353.0715m/z	152.577	199.743	88.5154	128.652	124.014	138.7
8.26_390.1364m/z	79.228	138.208	123.545	132.885	219.606	138.694
8.29_401.9571m/z	119.771	23.7925	383.629	52.3958	112.476	138.413
1.00_360.1012m/z	101.601	169.524	133.568	118.276	167.068	138.007
13.86_461.2019m/z	112.642	252.181	74.749	118.409	130.403	137.677
7.77_918.4230m/z	104.114	220.019	37.6053	170.135	156.193	137.613
16.09_417.0128m/z	87.1954	128.984	160.1	199.211	111.99	137.496
25.05_329.2324m/z	143.87	240.839	21.8329	120.543	159.503	137.318
2.08_371.1171m/z	97.8151	80.0941	95.3044	181.89	231.19	137.259
8.31_241.1181m/z	112.464	125.458	92.1141	175.444	180.687	137.233
9.22_617.3264m/z	125.087	220.163	56.1698	157.568	126.958	137.189
15.61_508.2375m/z	107.819	200.581	52.3031	192.996	131.851	137.11
2.19_638.1843m/z	81.8905	151.254	125.66	111.642	214.933	137.076
1.44_284.1341m/z	155.56	143.644	212.512	111.512	58.2718	136.3
1.29_336.0807m/z	295.095	256.409	12.8392	117.131	0	136.295
16.56_750.4441m/z	143.025	178.883	4.48951	215.067	139.678	136.228
1.38_667.0792m/z	349.214	308.049	0	0	23.6735	136.187
5.15_913.3612m/z	176.185	179.335	42.7339	110.645	171.789	136.138
8.87_356.1237m/z	95.7241	144.022	73.5418	198.66	167.912	135.972
14.56_553.1845m/z	162.026	220.662	83.187	62.7165	149.838	135.686
11.18_423.1286m/z	47.4036	0	0	0	630.907	135.662
3.54_583.2630m/z	157.2	141.427	84.1529	132.511	162.847	135.627
1.19_339.0909m/z	175.97	124.07	133.24	90.594	154.181	135.611
6.93_787.4024m/z	130.058	258.875	44.4183	155.388	87.6761	135.283
11.41_309.1210m/z	126.745	149.271	71.073	187.965	141.083	135.227
10.09_635.3136m/z	140.274	124.712	97.8013	188.417	124.849	135.211
5.20_412.1790m/z	135.442	172.206	81.4964	152.284	133.779	135.042
9.51_873.1484m/z	0	0	10.1682	664.999	0	135.033
6.31_284.1219m/z	108.192	187.191	109.55	159.862	109.623	134.884
4.90_426.2358m/z	134.087	172.806	76.6597	205.94	84.1571	134.73
7.45_326.1691m/z	149.693	182.129	71.1282	154.583	113.643	134.235
0.87_516.8949m/z	88.9843	208.149	105.705	148.893	119.006	134.147
9.70_580.2270m/z	131.668	179.885	60.5543	166.452	132.1	134.132
16.93_743.3497m/z	178.708	174.294	32.5763	166.686	117.187	133.89
3.54_316.1504m/z	149.136	89.2667	106.092	96.8957	227.821	133.842
28.89_937.4780m/z	0	0	0	668.76	0	133.752
5.68_459.2117m/z	172.873	175.536	40.904	154.463	124.469	133.649
1.68_652.0816m/z	0	479.472	18.3068	116.783	52.5554	133.423
21.72_239.9006m/z	133.357	109.569	121.267	134.431	162.316	132.188
1.61_715.1112m/z	19.7055	331.943	0	255.853	51.8539	131.871
7.91_326.2074m/z	131.609	141.887	44.0039	170.906	170.352	131.752
1.74_433.1089m/z	139.21	316.095	52.2155	121.97	28.4837	131.595
10.35_825.1210m/z	0	0	0	657.968	0	131.594
10.53_436.2194m/z	165.268	199.503	21.6593	174.471	97.0309	131.587
11.39_873.2689m/z	0	0	0	657.505	0	131.501
6.84_870.3660m/z	143.604	198.983	73.1966	118.807	120.541	131.026
1.29_346.0525m/z	0	0	652.655	0	0	130.531
2.78_426.1254m/z	128.259	151.578	78.5554	159.022	134.003	130.284
7.18_443.2109m/z	163.749	123.341	64.0615	165.516	134.057	130.145
1.08_385.0951m/z	100.905	125.323	212.952	55.9691	153.825	129.795
7.01_470.0874m/z	125.363	99.9321	73.8668	198.224	151.26	129.729
13.96_200.1283m/z	126.623	166.139	72.6777	153.218	129.504	129.632
6.98_399.1867m/z	121.034	153.117	69.5199	186.567	117.214	129.49
3.88_561.1993m/z	160.475	158.356	55.1893	135.859	134.547	128.885
4.54_611.2238m/z	208.803	132.587	26.5215	116.64	159.612	128.833
14.11_633.3105m/z	115.139	124.93	100.444	141.807	161.093	128.683
1.36_601.1175m/z	136.75	152.149	75.0538	64.7966	214.423	128.635
13.17_354.2027m/z	107.343	192.176	59.4899	148.192	135.555	128.551
10.31_815.3817m/z	142.802	178.204	45.2851	142.959	133.155	128.481
14.46_360.2373m/z	144.488	73.1424	137.347	184.013	101.869	128.172
1.92_485.1519m/z	171.435	13.5027	109.676	95.2579	250.908	128.156
24.06_793.4383m/z	34.2069	186.734	0	412.248	6.08533	127.855
5.38_284.1223m/z	129.401	94.429	96.6281	164.929	153.726	127.823
1.27_365.1535m/z	29.1534	93.3119	514.634	0	0	127.42
10.97_690.3454m/z	178.03	163.761	28.3627	134.241	131.124	127.104
6.38_612.2656m/z	221.267	151.644	62.0181	151.466	48.6084	127.001
1.45_534.2771m/z	149.38	180.28	86.1761	160.477	57.785	126.82
1.51_810.2002m/z	131.121	86.3386	69.203	179.788	166.197	126.529
10.23_442.1568m/z	153.578	169.306	43.5978	144.485	121.552	126.504
7.53_653.3601m/z	203.621	154.044	37.7867	149.477	87.1616	126.418
4.41_427.1709m/z	111.021	193.683	70.1378	126.166	130.966	126.395
2.22_673.0973m/z	245.988	10.7471	10.9353	163.949	199.011	126.126
14.08_528.2113m/z	163.14	134.739	49.402	138.993	140.4	125.335
4.39_415.1710m/z	104.079	158.559	60.0611	143.707	159.57	125.195
6.05_556.2693m/z	133.317	178.614	51.0948	151.992	110.167	125.037
8.77_640.3310m/z	140.918	176.767	45.355	155.377	106.533	124.99
19.81_369.2250m/z	143.539	162.407	47.1393	152.113	118.06	124.652
4.18_364.1610m/z	132.693	159.44	82.5492	133.559	114.89	124.626
15.16_421.2020m/z	121.763	165.483	83.2473	104.724	147.066	124.457
2.62_514.1783m/z	119.916	116.255	79.6475	185.79	120.257	124.373
6.84_442.1917m/z	100.77	153.108	90.6017	153.05	124.146	124.335
1.51_424.9669m/z	79.0252	154.73	295.229	53.1076	39.3118	124.281
6.02_412.1754m/z	100.906	188.88	58.8765	154.968	116.097	123.946
10.29_739.2002m/z	0	0	0	619.3	0	123.86
8.64_357.1255m/z	149.565	170.311	30.7837	136.627	131.969	123.851
10.55_609.1454m/z	0	0	0	0	617.017	123.403
4.57_503.2267m/z	61.4732	145.985	89.1261	149.675	169.46	123.144
11.45_758.3212m/z	131.774	116.548	73.4758	146.983	146.415	123.039
2.88_399.1391m/z	244.938	121.92	16.9798	96.3892	131.864	122.418
5.19_411.1885m/z	148.806	165.763	41.5445	138.893	116.788	122.359
8.02_433.1663m/z	131.1	191.062	74.357	100.699	113.349	122.113
6.44_335.1544m/z	82.8175	147.397	57.2232	174.737	147.085	121.852
3.16_351.1296m/z	114.845	92.0127	176.408	137.356	88.607	121.846
7.23_371.2641m/z	144.548	166.994	63.0724	106.869	127.158	121.728
7.04_457.1890m/z	138.917	152.148	49.6534	166.762	100.279	121.552
1.44_794.2621m/z	104.205	283.168	47.248	120.139	52.5438	121.461
2.77_583.2428m/z	115.176	146.916	46.0945	172.957	125.769	121.383
3.87_560.2049m/z	71.5048	87.7112	89.5262	187.121	170.509	121.275
2.95_353.1810m/z	113.816	138.912	36.1449	156.194	158.832	120.78
15.81_599.2391m/z	0	0	4.46247	598.88	0	120.669
1.79_697.0679m/z	13.2867	224.251	0	365.356	0	120.579
3.39_473.0846m/z	175.401	113.959	47.9723	114.335	148.956	120.125
12.84_354.2016m/z	133.067	88.6645	36.9123	206.301	135.202	120.029
11.10_348.1329m/z	113.803	161.985	64.8547	135.125	124.024	119.958
7.38_502.2038m/z	131.715	145.641	55.8669	143.323	122.459	119.801
8.58_554.2420m/z	126.723	109.017	107.814	150.663	104.711	119.786
5.32_693.2383m/z	151.337	29.8328	90.3711	183.322	143.996	119.772
0.93_96.9597m/z	132.099	195.237	39.2757	121.095	109.99	119.539
3.77_529.2258m/z	118.99	27.329	75.1671	169.233	206.778	119.499
3.91_820.4000m/z	165.384	160.566	5.6092	137.694	126.795	119.21
23.41_428.1487m/z	125.422	146.091	42.3502	136.011	145.9	119.155
6.04_298.1389m/z	109.701	175.602	31.5898	155.995	122.504	119.078
1.73_420.9926m/z	161.048	0	11.2472	76.7228	346.323	119.068
1.25_863.2129m/z	257.942	107.832	110.202	99.2076	19.7795	118.993
6.51_385.1677m/z	79.3558	139.418	72.1415	124.449	179.324	118.938
3.12_549.0905m/z	64.6911	98.6638	29.2418	246.688	155.229	118.903
10.49_669.3545m/z	123.767	186.599	35.6315	145.909	102.591	118.9
6.83_484.2037m/z	102.653	182.757	75.3618	106.767	126.699	118.847
33.60_103.9198m/z	181.249	145.92	152.03	43.6778	70.4728	118.67
3.28_665.2383m/z	125.495	178.346	18.2301	108.479	162.28	118.566
9.45_439.2017m/z	128.49	159.032	92.1953	125.38	86.5434	118.328
4.87_535.2249m/z	53.3038	181.154	59.611	114.436	181.539	118.009
2.28_150.0410m/z	168.542	173.402	45.0797	61.8546	141.164	118.008
21.81_327.2164m/z	118.022	158.901	37.6708	140.264	134.945	117.961
0.93_756.8200m/z	82.3658	91.985	218.636	57.3448	138.27	117.72
12.98_397.2082m/z	102.48	143.06	46.9517	153.097	142.722	117.662
1.25_359.0730m/z	150.454	137.746	65.4939	113.701	120.716	117.622
1.10_631.0759m/z	138.33	175.217	61.2784	33.8898	173.673	116.478
18.62_491.2858m/z	127.547	163.027	20.114	139.732	130.715	116.227
1.31_305.0857m/z	199.298	243.694	123.156	14.6681	0	116.163
1.85_776.1912m/z	4.21438	262.157	0	201.57	110.735	115.735
18.33_248.1271m/z	122.722	138.563	34.2555	154.775	128.352	115.734
2.23_442.1621m/z	139.709	8.01496	104.695	127.672	197.996	115.617
3.48_675.2329m/z	122.927	135.454	70.6483	130.986	117.311	115.465
2.02_302.1360m/z	215.646	134.904	68.9413	67.2667	90.1794	115.387
1.82_360.1374m/z	159.754	29.804	63.3778	120.788	202.56	115.257
7.33_344.1798m/z	124.125	144.741	58.4111	90.4302	158.181	115.178
8.06_567.3586m/z	140.094	159.332	49.7648	100.871	125.647	115.142
4.72_401.1912m/z	155.889	96.3081	87.1468	109.122	126.922	115.077
1.59_612.0486m/z	132.254	0	21.1638	0	420.13	114.71
3.01_332.1425m/z	87.0521	77.6895	50.4432	206.046	150.895	114.425
7.18_700.2825m/z	131.293	111.316	48.9953	177.203	102.614	114.285
26.48_397.2187m/z	162.713	226.683	29.0416	33.2943	118.449	114.036
4.19_833.4643m/z	109.236	144.194	91.9537	67.3549	156.492	113.846
11.97_797.2242m/z	0	0	0	568.603	0	113.721
12.70_717.3192m/z	133.696	194.82	26.4296	109.778	103.542	113.653
4.54_330.2031m/z	178.54	75.1491	77.6464	99.611	137.147	113.619
4.43_414.2307m/z	131.084	151.233	36.5191	110.936	137.045	113.363
4.97_618.2158m/z	129.805	122.664	44.851	189.551	79.557	113.286
1.01_195.0497m/z	114.735	156.729	123.514	60.8523	109.486	113.063
5.57_815.3652m/z	83.7004	158.251	28.7303	204.04	89.6666	112.878
1.95_634.2035m/z	42.2247	98.9162	80.6064	159.705	182.519	112.794
5.02_544.2163m/z	123.839	125.918	56.7026	152.017	104.326	112.561
2.34_650.0744m/z	120.273	204.167	43.2687	72.2536	122.581	112.509
3.53_382.1559m/z	118.269	187.204	73.7574	113.072	69.7485	112.41
16.63_896.5049m/z	118.108	178	0	208.166	56.4987	112.154
1.88_713.0887m/z	287.16	0	0	125.368	146.768	111.859
2.20_494.1993m/z	92.7367	91.2588	84.4143	150.519	139.871	111.76
4.38_415.2204m/z	92.8942	183.988	23.7894	175.952	82.0925	111.743
10.02_609.1514m/z	0	0.62413	0.708153	556.536	0	111.574
26.77_420.2481m/z	67.5574	132.093	49.678	205.685	102.662	111.535
8.54_370.1567m/z	122.196	150.088	87.1017	94.4366	103.375	111.439
0.38_307.8536m/z	107.02	86.1551	105.663	125.239	133.064	111.428
5.55_838.4103m/z	108.687	243.688	4.69257	179.917	19.9144	111.38
6.77_485.1833m/z	124.85	111.139	37.0246	154.122	129.355	111.298
2.70_572.1172m/z	89.3912	142.497	98.3615	130.754	93.8094	110.963
26.79_353.2321m/z	138.933	201.858	21.9421	93.7709	98.0818	110.917
12.50_392.1831m/z	101.296	157.085	44.8454	142.028	109.25	110.901
3.75_201.1231m/z	240.089	80.0916	127.862	30.3242	76.1201	110.897
5.82_470.2595m/z	115.373	160.337	41.2764	93.9858	142.5	110.694
2.00_316.1510m/z	166.034	113.304	52.5864	82.964	135.392	110.056
3.84_318.0242m/z	119.847	53.9245	127.703	106.126	142.299	109.98
7.89_758.4090m/z	121.34	151.816	39.7788	128.358	106.539	109.566
7.16_383.2274m/z	66.6316	92.2368	90.6113	151.953	145.821	109.451
12.81_273.1223m/z	107.526	121.245	48.1224	132.456	137.599	109.39
24.99_631.3474m/z	32.1253	276.673	0	235.815	1.84698	109.292
24.89_319.9654m/z	105.412	85.1511	126.538	96.8519	132.366	109.264
3.28_406.1803m/z	119.386	104.895	70.3979	139.726	111.852	109.251
21.74_514.2846m/z	134.675	184.327	25.0068	100.391	101.427	109.165
1.55_452.1404m/z	190.487	198.127	0	144.322	10.9831	108.784
2.11_310.0783m/z	120.395	11.8684	59.3274	200.951	150.902	108.689
6.29_356.1437m/z	95.8522	136.385	18.5935	160.605	131.935	108.674
0.87_395.0514m/z	96.2604	144.366	86.9868	109.432	106.225	108.654
5.38_408.1405m/z	176.075	112.83	46.0058	162.471	45.1115	108.499
11.99_926.4498m/z	170.546	116.252	20.8901	139.207	94.9826	108.376
2.42_493.2112m/z	85.1405	153.881	29.2744	126.338	147.168	108.36
2.04_707.1057m/z	132.291	4.95708	109.131	146.699	147.732	108.162
2.49_294.1070m/z	177.927	75.545	109.165	75.7388	101.898	108.055
2.88_296.0974m/z	115.308	89.4314	73.8934	121.544	139.118	107.859
4.69_302.1726m/z	104.797	104.769	59.2826	121.719	143.48	106.81
1.31_440.1719m/z	135.494	326.02	72.0574	0	0	106.714
22.14_351.2163m/z	111.692	167.05	23.9892	110.341	119.704	106.555
11.11_350.1475m/z	123.107	108.211	62.311	94.2336	143.372	106.247
1.31_407.1617m/z	0	0	530.926	0	0	106.185
0.78_304.9096m/z	96.7497	129.364	85.5811	115.534	100.144	105.475
10.36_725.9710m/z	0	0	0	527.201	0	105.44
3.14_536.2181m/z	153.268	120.461	43.1065	80.8439	129.037	105.343
14.55_553.1938m/z	151.582	150.195	76.4787	50.5972	96.7135	105.113
1.51_648.1413m/z	154.367	111.209	122.259	67.0847	70.379	105.06
6.63_460.2000m/z	95.247	96.3	63.5045	154.421	115.257	104.946
1.46_989.2937m/z	78.3452	150.712	0	130.114	165.5	104.934
3.99_432.1947m/z	147.48	108.766	56.3289	89.2375	122.561	104.875
11.60_829.3698m/z	166.703	131.15	16.1859	150.818	59.1777	104.807
0.79_301.1986m/z	130.731	106.559	82.0615	113.722	89.6086	104.536
11.71_611.2552m/z	70.4577	141.47	51.3745	129.746	129.546	104.519
4.44_399.1492m/z	108.762	149.392	22.1171	109.72	132.257	104.45
3.79_221.0912m/z	92.9005	85.0261	113.584	119.91	110.47	104.378
2.05_687.1613m/z	127.602	29.9209	14.6522	210.198	139.138	104.302
2.57_327.1318m/z	118.608	231.827	60.9701	56.2449	53.5618	104.242
31.61_291.1982m/z	520.808	0	0	0	0	104.162
10.42_372.2111m/z	128.188	150.706	73.6978	27.121	140.843	104.111
5.89_342.1287m/z	44.4157	217.376	26.9634	85.937	144.872	103.913
4.17_393.1885m/z	127.91	113.724	63.3854	85.959	127.349	103.666
4.31_938.4242m/z	98.2742	254.636	2.08331	63.1028	99.9927	103.618
3.54_222.0757m/z	163.417	118.086	50.0463	99.2155	87.0675	103.566
0.93_688.8310m/z	62.1945	94.102	194.237	74.405	92.0794	103.403
8.72_516.2603m/z	98.8383	175.214	6.7183	153.03	82.2758	103.215
11.71_333.1285m/z	103.985	167.16	33.9899	109.856	100.426	103.083
12.51_926.4335m/z	137.869	134.266	25.9538	114.714	102.425	103.046
2.25_606.2489m/z	46.7544	266.919	34.589	84.2018	82.3547	102.964
31.69_742.5399m/z	65.0254	370.184	1.2609	77.7791	0	102.85
13.91_431.1909m/z	112.023	95.1474	55.5675	135.262	116.088	102.818
4.83_616.1396m/z	137.238	105.53	66.4886	69.4414	135.268	102.793
5.80_625.3229m/z	56.1511	140.801	93.1841	43.6003	179.341	102.615
23.91_353.2300m/z	105.681	180.948	24.9355	96.9082	104.578	102.61
3.62_672.2960m/z	167.846	106.922	46.5454	115.845	75.7332	102.578
22.52_369.2248m/z	97.5717	156.792	47.9168	106.101	103.471	102.371
1.00_408.1973m/z	96.6892	127.62	122.276	74.5309	89.7873	102.181
4.36_561.2805m/z	109.098	198.783	83.6667	64.1963	54.3836	102.025
10.60_520.2425m/z	76.9091	149.714	49.951	113.077	119.761	101.882
3.06_565.2374m/z	50.9767	133.591	90.9951	115.382	118.018	101.793
1.41_392.1619m/z	34.6005	41.602	2.37969	154.273	275.885	101.748
9.89_743.2926m/z	107.164	111.148	39.9717	167.508	82.1316	101.585
21.57_647.3769m/z	89.9791	214.121	0	184.663	18.835	101.52
10.54_385.1505m/z	111.037	106.85	52.2197	120.351	116.985	101.488
28.16_259.1904m/z	124.95	157.632	29.1942	102.654	92.3661	101.359
4.71_405.1471m/z	147.482	113.458	31.0882	57.3274	157.33	101.337
0.93_636.9845m/z	76.3246	59.928	123.593	123.981	121.848	101.135
17.78_766.4012m/z	124.244	143.395	8.80923	94.222	134.991	101.132
1.35_861.2260m/z	3.98833	11.6558	6.44551	245.906	237.449	101.089
1.44_827.2468m/z	91.5942	127.266	24.5923	143.622	118.104	101.036
19.14_283.0736m/z	93.2201	144.538	36.1979	129.15	101.07	100.835
8.32_608.1119m/z	92.9342	87.0099	216.987	30.3752	76.6653	100.794
9.46_384.0287m/z	81.7713	109.328	75.861	149.6	86.8887	100.69
6.37_815.2390m/z	71.3372	79.6533	117.245	111.878	122.861	100.595
2.75_277.0797m/z	133.696	103.528	96.1333	75.5529	93.5973	100.502
4.34_433.1815m/z	126.432	100.398	46.2354	128.172	101.095	100.466
32.96_476.2761m/z	1.45633	0.590576	0	500.225	0	100.454
23.33_327.2162m/z	99.2717	162.851	24.6087	109.202	106.118	100.41
25.70_957.5070m/z	1.77374	19.6138	0	480.542	0	100.386
6.50_370.3415m/z	74.4119	157.355	29.7795	123.488	116.513	100.309
1.14_311.0947m/z	78.2719	132.498	115.394	60.9628	114.401	100.306
34.94_223.0267m/z	88.1994	96.1207	103.933	107.784	104.637	100.135
14.55_360.2375m/z	102.156	79.4393	113.408	128.52	76.4525	99.9952
1.88_424.1348m/z	174.107	68.5924	38.6767	130.603	87.2973	99.8552
13.61_431.1906m/z	115.665	117.359	42.5684	102.308	118.091	99.1982
32.54_287.2219m/z	89.2516	271.641	3.82602	85.7377	45.3247	99.1562
0.90_349.0621m/z	122.21	138.36	85.1145	87.0448	62.5116	99.0482
8.72_974.4302m/z	124.181	134.072	13.8256	135.515	87.3266	98.9839
3.65_315.1485m/z	107.664	47.7541	61.1906	154.537	122.993	98.8277
28.19_937.4808m/z	0	0	0	494.118	0	98.8236
11.87_865.5242m/z	20.5914	224.571	45.2953	111.307	92.1704	98.787
5.66_744.2378m/z	99.9058	113.976	33.3341	123.655	122.147	98.6036
1.41_485.1490m/z	57.7423	74.2279	0	182.154	178.339	98.4927
5.22_527.1890m/z	78.4058	163.05	44.2999	104.475	102.093	98.4648
3.48_526.2253m/z	146.154	93.1347	17.6085	94.3583	139.858	98.2227
32.28_815.5028m/z	7.41317	0	0	483.512	0	98.1849
20.28_327.2159m/z	102.015	141.312	40.1881	114.268	92.015	97.9599
6.54_526.2514m/z	64.6617	124.958	58.9428	167.187	73.8843	97.9267
1.24_763.1778m/z	15.2426	32.2189	30.6029	98.7869	311.915	97.7532
5.65_380.0379m/z	81.2444	54.9632	200.477	57.6151	93.1953	97.499
12.72_426.1603m/z	106.38	137.531	73.2802	87.0029	83.0375	97.4462
12.17_775.3999m/z	103.912	124.751	26.6783	130.325	101.549	97.4432
7.20_716.3707m/z	124.257	95.0965	69.5325	90.9171	107.212	97.4029
18.74_766.4025m/z	111.245	155.831	0	132.958	84.5476	96.9162
5.93_714.2793m/z	98.4231	157.356	45.9805	106.528	75.7534	96.8081
6.31_328.1852m/z	77.6756	106.199	57.4778	157.19	84.8861	96.6857
2.95_581.2577m/z	156.863	136.886	0	110.757	78.347	96.5706
9.53_644.2291m/z	109.03	223.563	5.68509	94.787	49.6957	96.5522
2.96_692.2781m/z	143.41	70.1621	0	89.0307	178.512	96.2229
4.03_522.2253m/z	122.99	95.2671	55.5746	85.7932	120.329	95.9907
1.37_989.3058m/z	191.416	152.866	87.189	0	48.1349	95.9212
9.14_430.1459m/z	80.1043	130.514	25.3601	138.49	105.078	95.9093
7.99_254.1016m/z	80.3479	148.159	66.905	79.7647	103.948	95.825
9.43_595.1250m/z	66.874	166.054	46.5583	133.17	66.4075	95.8127
9.91_349.1763m/z	92.829	126.208	65.2398	117.538	75.7593	95.5147
4.65_525.2857m/z	116.505	161.305	35.0567	82.7733	81.8115	95.4903
23.21_397.2194m/z	100.378	178.379	26.547	78.5818	92.9931	95.3757
10.02_923.3782m/z	96.0674	168.356	32.1352	78.0921	101.915	95.3131
7.96_591.2019m/z	71.2631	91.6382	101.096	110.616	101.263	95.1752
16.92_606.7450m/z	0	0	3.55812	472.289	0	95.1694
15.15_552.2601m/z	117.613	164.446	62.3206	61.6513	69.3504	95.0763
7.34_465.1930m/z	72.0021	114.436	55.7534	146.542	85.5649	94.8596
32.59_699.4941m/z	58.1332	89.0389	44.4786	238.568	43.6775	94.7792
2.21_292.1377m/z	92.9422	112.793	43.5504	93.7204	130.323	94.6657
2.05_659.1529m/z	18.142	0	30.049	178.147	246.005	94.4685
6.51_301.0912m/z	4.30412	0	0	5.30084	462.415	94.4041
1.89_259.0541m/z	91.4911	124.894	0	210.17	45.2573	94.3626
22.90_351.2146m/z	107.691	152.184	17.939	87.3918	106.517	94.3447
35.40_247.1690m/z	94.9497	95.2725	92.6305	91.9519	96.8322	94.3273
6.88_236.0909m/z	59.745	148.816	65.7163	118.39	78.9463	94.3226
21.65_369.2256m/z	99.732	157.76	14.6192	102.196	97.0453	94.2705
2.23_574.2476m/z	109.334	129.322	21.5731	100.433	110.013	94.1352
5.99_486.2916m/z	99.4189	122.77	24.1975	168.471	55.7862	94.1288
6.43_462.1631m/z	103.122	111.948	86.6059	88.1658	79.5853	93.8855
26.91_795.4535m/z	4.95896	165.021	0	298.123	0.779022	93.7764
2.23_587.1472m/z	61.3128	0	108.448	169.599	128.73	93.6178
7.01_712.3283m/z	77.2316	153.412	0.452968	187.011	48.8969	93.4009
11.99_780.3451m/z	131.385	69.402	26.0866	138.345	101.686	93.3807
7.29_286.1767m/z	86.0754	70.9471	65.6065	119.006	125.212	93.3693
2.48_634.0687m/z	15.6628	443	0	0	7.39017	93.2106
8.14_370.1548m/z	61.4478	71.7407	66.9447	102.793	162.508	93.0868
4.95_236.0551m/z	98.3638	145.077	62.1201	69.7675	90.0464	93.0749
27.96_261.8487m/z	62.2401	39.9595	114.614	100.147	148.008	92.9936
4.16_833.4384m/z	102.004	148.184	70.0007	94.7024	49.569	92.892
12.48_767.2090m/z	0	0	0	463.889	0	92.7777
4.76_373.1652m/z	152.071	83.459	86.2237	93.492	48.6272	92.7745
1.75_526.1793m/z	146.16	74.9074	0	107.434	133.63	92.4264
2.98_445.1790m/z	98.6463	76.4985	48.1881	105.374	132.536	92.2485
2.46_428.0555m/z	86.1515	75.3912	40.7914	156.282	101.432	92.0095
1.61_466.0047m/z	23.3166	163.427	70.5272	153.297	49.4146	91.9966
1.89_201.1229m/z	93.3403	113.762	45.1072	79.0801	127.908	91.8395
3.20_398.1608m/z	95.4194	120.577	43.7172	53.5843	145.786	91.8168
2.38_769.3114m/z	137.003	80.8265	40.3455	106.708	93.7549	91.7277
23.72_329.4029m/z	94.5006	146.771	23.1394	92.2923	100.033	91.3473
3.90_529.2574m/z	196.226	100.573	36.8675	56.1262	66.7192	91.3024
1.19_469.0192m/z	135.581	127.297	0	48.0773	145.121	91.2154
8.03_433.1709m/z	161.178	139.698	38.5013	44.4682	72.1507	91.1991
11.45_597.2908m/z	81.3616	133.024	14.8434	125.592	100.9	91.1441
4.73_322.1408m/z	120.906	87.1609	43.1042	117.35	86.7898	91.0622
11.49_474.1862m/z	103.569	107.334	27.7782	153.294	63.2651	91.048
1.56_764.2192m/z	62.6814	91.8215	0	156.739	143.46	90.9403
1.31_200.0550m/z	13.3527	31.7448	409.155	0	0	90.8505
22.03_220.0968m/z	94.6137	139.318	26.9224	108.782	84.356	90.7984
11.78_853.4086m/z	73.5116	172.037	7.1812	79.5233	120.899	90.6304
2.59_485.1517m/z	135.956	205.76	51.9432	8.75936	50.6862	90.6208
5.29_552.2446m/z	78.2192	62.0419	47.4002	152.118	112.896	90.5351
9.56_375.0287m/z	78.3919	117.62	46.6943	145.118	63.8338	90.3316
24.64_375.1835m/z	106.874	168.5	18.7884	54.2535	102.784	90.2398
14.78_610.2956m/z	102.312	44.4399	63.6496	149.512	90.8687	90.1566
9.94_619.2727m/z	87.6502	121.491	10.4266	97.7843	132.538	89.9782
3.09_454.1863m/z	62.1391	100.777	73.0054	76.6868	136.185	89.7588
7.42_612.3622m/z	132.233	120.911	58.8914	83.3114	52.6909	89.6076
4.59_314.1334m/z	78.1306	119.599	28.9944	111.562	109.441	89.5455
4.01_609.1637m/z	168.251	65.4726	8.08558	40.6405	164.927	89.4753
19.16_369.2257m/z	84.2234	119.718	26.2664	104.419	112.152	89.3558
19.22_352.8536m/z	63.2101	38.6944	119.804	112.394	111.982	89.2169
2.17_463.1580m/z	107.29	52.1241	36.8653	81.7847	167.845	89.1817
12.60_769.3588m/z	106.464	101.077	33.3101	103.73	99.5785	88.8319
1.61_343.1217m/z	22.8538	158.206	19.1778	151.785	91.7783	88.7603
8.94_598.3231m/z	63.4781	166.925	11.4418	133.772	68.0158	88.7266
1.32_923.2145m/z	36.7019	56.1077	0	211.884	138.234	88.5856
3.48_275.0705m/z	71.7403	138.511	0	111.937	120.454	88.5284
5.75_492.2094m/z	78.6358	115.673	25.1548	128.136	93.9183	88.3036
7.97_714.3027m/z	68.0979	125.183	37.4137	104.806	105.649	88.2298
1.80_993.0828m/z	0	247.286	0	191.295	0	87.716
35.37_205.1586m/z	88.9038	85.5246	84.1802	93.7156	86.1597	87.6968
6.47_412.1774m/z	63.4463	86.0981	40.6454	121.341	126.367	87.5795
3.27_415.2291m/z	122.515	115.023	6.68656	65.2377	128.392	87.5709
5.93_470.2629m/z	106.09	90.518	52.6982	85.9305	102.142	87.4757
8.08_564.2332m/z	61.6288	98.2191	19.4912	170.861	86.7211	87.3843
1.50_609.0710m/z	67.2455	151.726	140.054	49.1598	28.6169	87.3604
2.67_331.1490m/z	76.8246	131.172	44.805	69.6527	114.343	87.3595
3.32_536.2087m/z	95.1885	58.9461	55.0514	102.404	124.825	87.2832
6.71_431.1931m/z	123.158	115.001	43.1497	70.7874	84.1286	87.2449
9.40_425.1896m/z	47.5929	151.311	28.2583	129.187	79.6452	87.1988
9.75_520.2473m/z	75.4112	163.099	31.4258	91.7618	73.9065	87.1209
7.64_401.9608m/z	26.9049	0	380.423	0	28.1913	87.1038
5.14_774.3680m/z	109.914	162.072	25.8255	55.1076	82.1589	87.0156
1.39_989.2955m/z	113.323	87.4086	85.5762	1.93791	146.419	86.933
1.31_257.1122m/z	0	0	434.542	0	0	86.9083
3.08_550.0798m/z	12.496	69.5128	20.5244	214.54	116.751	86.765
4.10_579.2526m/z	72.2948	148.378	40.596	61.5346	110.799	86.7204
1.71_794.2590m/z	88.8982	56.0669	115.795	136.186	36.1187	86.613
3.14_330.1175m/z	89.4085	83.766	37.3621	101.951	120.485	86.5945
4.37_657.2683m/z	98.4285	125.628	17.023	131.656	60.159	86.579
2.17_359.0970m/z	68.269	100.614	23.56	125.719	114.049	86.4422
7.97_498.2137m/z	84.7621	122.531	74.0553	96.5362	53.428	86.2625
1.15_359.0715m/z	115.089	115.807	27.8828	63.0669	107.664	85.9019
26.30_942.5093m/z	6.57031	87.5952	0	335.143	0	85.8618
4.89_774.3677m/z	102.151	139.075	8.37311	116.59	63.0286	85.8436
3.67_488.1976m/z	77.7334	39.9425	84.9621	131.677	94.546	85.7722
9.09_526.2560m/z	94.132	133.888	8.94073	106.316	85.3527	85.7259
11.44_649.2879m/z	88.7976	125.6	21.8724	110.178	79.9956	85.2887
3.91_375.1784m/z	45.299	141.14	64.2377	86.4769	88.7467	85.1801
24.37_369.2277m/z	111.302	150.258	13.2076	54.3103	95.4969	84.9149
4.73_507.0958m/z	69.1693	50.9285	185.385	58.2389	60.727	84.8897
9.10_360.1500m/z	51.4001	140.972	32.8337	123.871	73.8721	84.5898
8.65_404.1394m/z	121.866	93.8162	23.0297	62.3526	121.781	84.569
1.71_383.1105m/z	0	17.0944	399.266	6.29559	0	84.5312
1.55_384.1533m/z	135.672	285.819	0	0	0	84.2982
1.08_355.0899m/z	42.7023	25.3436	147.154	53.9696	151.476	84.129
0.80_262.9280m/z	76.9344	119.781	97.2307	59.6482	66.5907	84.037
5.02_261.1244m/z	84.8597	54.3398	49.5644	150.451	80.1208	83.8671
2.97_363.1785m/z	105.509	69.4457	38.7072	106.358	98.5727	83.7184
4.31_589.2468m/z	105.012	139.341	12.5158	77.784	83.0341	83.5375
9.74_378.1641m/z	79.2426	156.398	35.1988	77.9371	68.4974	83.4548
5.27_545.3470m/z	92.7488	88.5263	36.8614	100.846	97.9303	83.3826
7.97_530.2377m/z	79.9803	69.9372	120.493	71.9453	74.2364	83.3185
9.48_565.1118m/z	99.689	130.011	19.427	55.5109	111.9	83.3075
3.87_339.0302m/z	75.5413	44.9901	25.203	134.409	136.189	83.2664
6.81_546.2271m/z	50.5575	148.365	21.7544	130.964	63.8352	83.0953
15.47_677.2944m/z	56.3815	44.1742	86.2102	133.981	94.3514	83.0197
3.07_287.1564m/z	141.11	169.946	0.0346643	22.1785	80.919	82.8377
4.26_455.1760m/z	88.8431	98.2543	24.0529	100.886	101.722	82.7515
1.90_377.0795m/z	83.5027	89.6883	34.844	87.5083	118.037	82.716
9.35_520.2422m/z	66.8562	101.368	56.549	109.695	78.5408	82.6018
3.27_373.1595m/z	122.222	65.8518	12.7258	139.619	71.9092	82.4656
9.09_526.2448m/z	97.0622	113.849	8.93939	92.2369	99.7494	82.3673
3.44_868.2142m/z	61.7984	61.9403	82.1938	80.4486	124.4	82.1563
1.16_921.2133m/z	19.5732	0	390.747	0	0	82.064
7.64_726.3414m/z	68.2623	167.762	55.5873	87.785	30.6215	82.0036
22.03_395.0298m/z	77.897	103.861	26.6991	92.4848	108.689	81.9262
13.12_276.9356m/z	55.1477	109.556	23.8935	125.185	95.7483	81.9061
20.15_347.2417m/z	71.4085	105.855	31.346	96.5277	103.861	81.7996
4.64_415.1711m/z	79.8839	150.318	36.2131	53.5679	88.7183	81.7403
3.56_459.2049m/z	80.6444	101.495	22.6365	109.088	94.179	81.6088
1.39_111.0079m/z	148.784	181.732	0	77.0429	0	81.5118
2.32_690.2974m/z	180.29	68.7188	23.0439	17.996	115.756	81.1608
4.88_476.2260m/z	60.2948	119.224	19.3718	99.7341	106.089	80.9427
3.09_477.2075m/z	92.8932	35.7746	37.1079	107.353	131.205	80.8666
9.53_428.1545m/z	122.031	148.812	61.8917	9.21811	60.8872	80.568
32.12_740.5212m/z	0	2.16663	4.2723	373.925	21.6741	80.4075
10.41_727.1926m/z	0	0	0	401.48	0	80.296
36.02_205.1587m/z	79.0628	76.258	78.7591	81.9898	83.2672	79.8674
31.98_740.5238m/z	0.523877	1.59366	2.87079	372.158	21.6461	79.7584
3.32_254.0653m/z	94.5021	80.8279	13.4531	99.2491	110.578	79.7221
9.05_408.1722m/z	89.2143	103.479	63.9678	86.7095	55.2145	79.7169
1.31_419.1612m/z	0	0	392.035	0	6.36345	79.6796
32.89_815.4992m/z	28.5031	0	20.0417	348.257	1.36878	79.634
10.25_741.2228m/z	0	0	0	397.987	0	79.5975
21.79_392.1481m/z	83.0071	133.221	14.1211	78.9158	88.6585	79.5847
1.40_925.2178m/z	0	9.27463	5.50781	281.413	101.457	79.5306
25.69_958.5097m/z	0	20.9923	0	376.23	0	79.4445
1.81_387.2263m/z	176.541	46.3426	0.636838	118.421	55.169	79.4221
1.66_618.1043m/z	21.8181	135.054	0	211.006	28.7521	79.326
8.78_550.2540m/z	70.7293	99.5808	36.2133	142.742	46.8513	79.2233
28.38_907.4722m/z	0	0	0	395.038	0	79.0076
2.92_399.1536m/z	15.879	53.9829	50.0633	150.557	124.089	78.9141
7.93_326.2052m/z	70.3874	111.09	52.8089	79.9655	79.7833	78.807
2.12_330.1624m/z	130.984	36.0585	64.4981	70.6278	91.0681	78.6474
4.51_456.1744m/z	80.2538	73.5262	15.2751	141.596	82.3111	78.5925
7.47_423.1790m/z	95.6579	107.473	74.1162	60.057	54.9866	78.4582
3.25_533.3204m/z	69.7381	61.7524	69.1678	167.019	23.8691	78.3093
8.84_516.2176m/z	74.1747	125.529	26.3083	53.8931	111.247	78.2305
[truncated: 6,554 more rows]
