# Supplementary material for: Genomic and Metabolomic Analyses of the Marine Fungus Emericellopsis cladophorae: Insights into Saltwater Adaptability Mechanisms and Its Biosynthetic Potential
Source: J Fungi (Basel). 2021 Dec 30;8(1):31. doi: 10.3390/jof8010031 (PMC8780691; doi:10.3390/jof8010031)
Supplement: Supplementary file 1 [file jof-08-00031-s001.zip › Table S7 - Statisic results E. cladophorae - corrigida.xlsx]

## Sheet: Table S7
Table S7. List of the significantly differential compound ions of Emericellopsis cladophorae MUM 19.33
Compound ion	FC	log2(FC)	raw.pval	#NAME?	CATEGORY
7.81_328.1502m/z	3689900	21.815	7.6275e-11	10.118	Unknown
12.60_526.2499m/z	7500.8	12.873	1.2302e-11	10.91	Unknown				compounds identified with unknown function
1.49_611.0428m/z	4142.6	12.016	6.4519e-09	8.1903	Unknown
7.75_403.1614m/z	3019	11.56	3.2491e-05	4.4882
8.58_403.1608m/z	2550.8	11.317	1.3081e-08	7.8834	Unknown
9.36_576.2302m/z	2518.3	11.298	1.5808e-07	6.8011	Unknown
9.96_923.4119m/z	2444.9	11.256	4.0099e-09	8.3969	Unknown
6.15_369.1772m/z	2335.5	11.19	6.0716e-11	10.217	Steroid	5β-Androstan-3α-ol-17-one sulfate
1.92_485.1519m/z	2232.7	11.125	4.8245e-07	6.3165	Unknown
1.45_782.2947m/z	1919.3	10.906	8.9467e-06	5.0483	Unknown
9.32_404.1449m/z	1687.3	10.721	1.9084e-08	7.7193	Unknown
14.10_622.2971m/z	1594.2	10.639	5.0465e-10	9.297	Unknown
6.71_842.4260m/z	1456.9	10.509	4.3892e-07	6.3576	Amino acid	L-Glutamic acid
15.12_711.3673m/z	1229.2	10.264	6.8894e-08	7.1618	Unknown
7.02_425.2029m/z	1105.4	10.11	2.6617e-06	5.5748	Drug
12.40_392.1816m/z	972.06	9.9249	6.0883e-07	6.2155	Amino acid
1.51_746.2012m/z	865.16	9.7568	4.254e-08	7.3712	Unknown
6.92_312.1554m/z	830.74	9.6983	5.6085e-06	5.2512	Alkaloid
10.45_443.1559m/z	751.88	9.5544	6.5323e-06	5.1849	Unknown
1.57_629.0541m/z	740.49	9.5323	1.1914e-05	4.9239	Unknown
6.89_418.1118m/z	712.37	9.4765	1.6352e-06	5.7864	Carbohydrate
2.71_355.1970m/z	667.97	9.3836	9.5244e-07	6.0212	Steroid
3.49_650.2290m/z	664.1	9.3752	0.00065593	3.1831	Unknown
0.93_672.8563m/z	618.99	9.2738	9.4634e-06	5.024	Unknown
4.91_544.2129m/z	602.92	9.2358	0.0078016	2.1078	Unknown
2.18_607.2683m/z	569.06	9.1524	3.8889e-07	6.4102	Drug
7.34_634.2461m/z	544.49	9.0888	4.1065e-05	4.3865	Unknown
8.31_483.2463m/z	514.51	9.0071	3.8367e-06	5.416	drug
16.75_698.3097m/z	432.7	8.7572	0.00029597	3.5288	Unknown
0.93_604.8696m/z	431.98	8.7548	0.00014035	3.8528	Unknown
5.64_369.1765m/z	372.94	8.5428	7.0219e-07	6.1535	Steroid
7.11_419.1560m/z	368.29	8.5247	0.00027432	3.5617	Unknown
5.70_355.1617m/z	341.8	8.417	0.00035175	3.4538	Unknown
21.57_647.3769m/z	329.16	8.3627	0.0057052	2.2437	Polyketide	Hymeglusin
8.49_370.1608m/z	286.74	8.1636	7.5795e-09	8.1204	Unknown
15.44_677.3040m/z	283.05	8.1449	4.8572e-07	6.3136	Unknown
9.77_895.3794m/z	269.74	8.0754	7.6739e-07	6.115	Unknown
1.50_809.1880m/z	266.99	8.0607	9.9148e-07	6.0037
2.30_611.0426m/z	265.09	8.0504	2.4843e-07	6.6048	Unknown
7.85_369.1771m/z	264.23	8.0457	2.392e-08	7.6212	Steroid
9.72_576.2297m/z	258.55	8.0143	4.1894e-06	5.3778	Unknown
6.18_531.2658m/z	257.86	8.0105	7.3954e-06	5.131	Unknown
5.80_420.1380m/z	245.92	7.942	2.2134e-05	4.6549	Unknown
15.44_677.8047m/z	237.66	7.8928	1.0382e-06	5.9837	Unknown
8.07_656.2897m/z	236.7	7.8869	6.2596e-06	5.2035	Unknown
13.26_511.2483m/z	234.74	7.8749	1.926e-07	6.7153	Unknown
15.38_610.3200m/z	220.72	7.7861	1.8364e-06	5.736	Unknown
8.40_356.1277m/z	211.22	7.7226	1.3447e-08	7.8714		1H-Indole-1-butanoic acid	C23H19NO3
3.08_282.1075m/z	205.93	7.686	6.1851e-06	5.2087	Unknown
1.08_683.2246m/z	196.59	7.6191	1.7946e-07	6.746	Carbohydrate	Maltose	C12H22O11
17.00_610.3193m/z	190.86	7.5764	1.0124e-05	4.9946	Unknown
8.72_332.1241m/z	190.19	7.5713	3.6567e-06	5.4369	Amino acid
1.57_670.0902m/z	189.89	7.569	2.8997e-07	6.5377	Unknown
8.05_656.2835m/z	185.68	7.5367	1.2508e-05	4.9028	Unknown
14.11_633.3105m/z	181.42	7.5032	1.9071e-07	6.7196	Neuropeptide	C59H84N18O14
4.19_461.1884m/z	179.9	7.4911	7.8039e-05	4.1077	Unknown
3.34_675.2356m/z	178.58	7.4804	2.7023e-08	7.5683	Flavonoid
6.54_590.2881m/z	177.34	7.4704	0.00061813	3.2089	Unknown
15.42_654.3022m/z	177.26	7.4697	3.1865e-07	6.4967	Hormone	[DTrp6]-LH-RH, amide	C64H82N18O13
8.27_389.1458m/z	167.05	7.3841	4.9678e-07	6.3038	Iridoids
2.21_650.0651m/z	165.1	7.3672	0.00042816	3.3684	Unknown
5.98_412.1823m/z	164.5	7.3619	1.512e-08	7.8204	Unknown
6.05_328.1499m/z	162.65	7.3456	1.6503e-07	6.7824	Enzyme
7.62_387.1743m/z	155.3	7.279	6.4222e-06	5.1923	Neuropeptide	Neurotensin (1-6)	C35H52N8O12
12.50_670.3086m/z	150.47	7.2333	9.5387e-07	6.0205	Unknown
5.68_484.2035m/z	149.35	7.2226	5.1811e-07	6.2856
1.88_419.1652m/z	148.1	7.2104	5.0962e-07	6.2928	Amino acid		C20H28O8
6.37_427.1787m/z	147.2	7.2016	2.4646e-06	5.6082	Xanthone		C24H26O7
1.82_420.2337m/z	136.28	7.0904	1.8107e-05	4.7421	Unknown
16.75_698.8103m/z	134.72	7.0738	3.8151e-05	4.4185	Unknown
4.69_492.2552m/z	125.16	6.9677	1.2727e-06	5.8953	Polyketide
1.89_328.0442m/z	122.7	6.9389	9.4103e-05	4.0264	Nucleotide
1.98_649.0812m/z	121.02	6.9191	2.4303e-06	5.6143	Unknown
2.02_379.1702m/z	119.97	6.9065	0.0005665	3.2468
11.41_324.1542m/z	119.14	6.8965	8.8831e-07	6.0514	Unknown
2.52_616.2450m/z	118.69	6.8911	1.8427e-10	9.7345	Unknown
11.75_372.1555m/z	117.76	6.8797	7.0191e-08	7.1537	Unknown
6.69_402.1175m/z	115.4	6.8505	9.3483e-09	8.0293	Unknown
6.63_854.4749m/z	108.36	6.7597	1.8056e-05	4.7434
11.52_525.2663m/z	106.5	6.7348	1.7318e-05	4.7615	Neuropeptide	FMRF Amide-Like Peptide I, lobster	C47H72N16O12
10.26_371.1326m/z	106.12	6.7295	5.6343e-06	5.2492	Unknown
1.53_379.1704m/z	104.59	6.7086	0.00011174	3.9518	Unknown
2.16_638.1987m/z	103.67	6.6958	1.3724e-06	5.8625	Unknown
10.35_454.2289m/z	101.62	6.6671	2.7314e-07	6.5636	Unknown
1.63_151.0256m/z	99.298	6.6337	3.7362e-07	6.4276	Unknown
7.76_990.5013m/z	98.747	6.6257	1.3857e-06	5.8583	Unknown
1.51_971.2417m/z	96.703	6.5955	5.6739e-06	5.2461	Unknown
9.11_378.1655m/z	95.482	6.5772	4.9831e-07	6.3025	Unknown
8.53_332.1244m/z	93.685	6.5497	2.485e-08	7.6047	Amino acid
7.60_656.2881m/z	88.708	6.471	1.1522e-06	5.9385	Unknown
1.19_339.0909m/z	88.393	6.4659	1.7885e-10	9.7475	Unknown
7.89_500.2347m/z	87.011	6.4431	1.7134e-05	4.7662	Unknown
7.04_559.2717m/z	85.187	6.4126	2.289e-06	5.6403
10.92_753.4147m/z	83.525	6.3841	7.0661e-06	5.1508
4.98_404.1530m/z	82.984	6.3748	0.00065883	3.1812	Unknown
15.32_677.3037m/z	81.814	6.3543	3.6654e-08	7.4359	Unknown
8.84_998.5149m/z	81.023	6.3403	1.1927e-06	5.9235	Unknown
8.61_404.1461m/z	79.834	6.3189	3.083e-07	6.511	Unknown
3.81_355.1607m/z	79.786	6.3181	2.7458e-07	6.5613	Carboxylic acid
4.52_413.1645m/z	79.049	6.3047	6.8818e-06	5.1623	Polyketide
9.14_439.2188m/z	75.756	6.2433	1.0173e-08	7.9926	Unknown
5.19_584.3038m/z	75.632	6.2409	6.0189e-05	4.2205	Unknown
2.07_689.0870m/z	73.592	6.2015	9.128e-08	7.0396	Nucleotide	Nucleotide
1.93_450.1712m/z	71.645	6.1628	8.6178e-05	4.0646	Unknown
0.93_656.8838m/z	69.528	6.1195	3.05e-05	4.5157	Unknown
4.01_488.1964m/z	62.957	5.9763	1.3091e-06	5.883	Unknown
11.92_926.4369m/z	61.756	5.9485	0.00022653	3.6449	Unknown
14.82_253.0498m/z	59.872	5.9038	0.00024045	3.619	Flavonoid
5.61_512.1998m/z	56.82	5.8283	0.00040618	3.3913		Lewis X trisaccharide	C20H35NO15
4.85_298.1392m/z	56.699	5.8253	4.9657e-08	7.304	Unknown
8.84_517.2286m/z	55.404	5.7919	5.9883e-07	6.2227		Experimental Allergic Encephalitogenic Peptide	C46H64N14O14
7.97_423.1748m/z	55.315	5.7896	3.5443e-09	8.4505	Unknown
7.52_369.1772m/z	53.476	5.7408	4.5268e-08	7.3442	Steroid
2.41_424.1438m/z	52.809	5.7227	4.24e-07	6.3726	Unknown
3.14_574.2016m/z	50.619	5.6616	8.6115e-05	4.0649	Sugar	Lewis A trisaccharide	C20H35NO15
3.33_706.1670m/z	48.087	5.5876	1.8588e-06	5.7308	Unknown
16.46_596.2778m/z	47.719	5.5765	9.4173e-08	7.0261	Unknown
11.90_926.4372m/z	47.614	5.5733	4.0572e-06	5.3918	Unknown
4.91_427.1782m/z	47.515	5.5703	7.8937e-07	6.1027	Xanthone
2.33_607.2677m/z	44.718	5.4828	4.4747e-05	4.3492	drug
5.31_389.1918m/z	43.949	5.4578	3.5693e-09	8.4474	Ericosanoid
2.83_492.2181m/z	43.556	5.4448	0.00051853	3.2852	Unknown
1.08_383.1176m/z	41.903	5.389	2.3355e-05	4.6316	Sugar	Laminaritetraose	C24H42O21
1.01_357.1016m/z	41.683	5.3814	7.7155e-07	6.1126	Sugar	Lactobionic acid	C12H22O12
4.79_456.1625m/z	41.257	5.3666	0.0011852	2.9262	Drug	Folinic acid	C20H23N7O7
4.49_611.2305m/z	40.827	5.3514	3.5785e-07	6.4463	Glycosides
7.67_553.2609m/z	40.164	5.3278	5.3759e-10	9.2695
8.02_405.2221m/z	37.157	5.2156	3.1103e-07	6.5072	Corticosteroid
3.47_450.2062m/z	36.461	5.1883	2.0057e-06	5.6977	Unknown
9.41_439.2073m/z	36.225	5.1789	5.0559e-08	7.2962	Fatty Acid
3.10_481.2037m/z	36.187	5.1774	2.6351e-07	6.5792	Unknown
7.34_388.1714m/z	35.932	5.1672	1.9433e-07	6.7115	Unknown
17.62_698.3103m/z	35.599	5.1538	8.0347e-08	7.095	Unknown
3.78_417.1968m/z	35.148	5.1354	5.2184e-05	4.2825	Neuropeptide
2.33_638.1988m/z	34.432	5.1057	1.9322e-07	6.7139	Unknown
7.99_387.1576m/z	33.645	5.0723	0.00015351	3.8139	Unknown
13.00_560.2137m/z	33.626	5.0715	1.4821e-05	4.8291	Unknown
2.09_711.0709m/z	32.676	5.0301	1.6411e-06	5.7849	Unknown
3.79_427.1698m/z	32.648	5.0289	9.9703e-05	4.0013	Lipid		C17H33O10P
1.69_407.1662m/z	32.34	5.0152	3.9118e-07	6.4076	Drug
5.51_431.1774m/z	32.142	5.0064	2.1804e-06	5.6615	Unknown
1.77_323.0280m/z	32.037	5.0017	1.8692e-05	4.7283		1-β-D-Arabinofuranosyluracil 5'-monophosphate	C9H13N2O9P
18.10_647.8122m/z	31.974	4.9988	3.2449e-07	6.4888	Unknown
15.16_467.2124m/z	31.527	4.9785	1.2978e-07	6.8868			C19H34O10
18.12_647.3119m/z	31.356	4.9707	1.2415e-06	5.906	Unknown
7.38_502.2038m/z	31.049	4.9565	0.00011703	3.9317			C26H28O9
3.83_529.2611m/z	30.885	4.9488	3.3788e-06	5.4712	Flavonoid
7.10_431.2032m/z	30.715	4.9409	1.7196e-08	7.7646	drug
1.88_245.1134m/z	30.562	4.9337	0.00011769	3.9293	Amino acid
2.08_344.2135m/z	30.31	4.9217	2.7443e-07	6.5616	Unknown
2.25_606.2489m/z	30.256	4.9192	9.569e-05	4.0191	Unknown
1.05_521.1709m/z	30.208	4.9169	0.00055542	3.2554	Unknown
6.47_415.1799m/z	29.81	4.8977	4.576e-06	5.3395	Terpene		C23H28O7
1.59_346.0549m/z	29.177	4.8668	5.6258e-09	8.2498	Nucleotide
9.68_534.2214m/z	29.065	4.8612	0.0061238	2.213	Unknown
14.21_625.2980m/z	28.664	4.8412	9.7912e-07	6.0092	Lipid		C28H51O13P
4.12_369.2131m/z	28.608	4.8383	6.1369e-09	8.2121	Amino acid
0.93_756.8200m/z	28.605	4.8382	2.0494e-05	4.6884	Unknown
15.51_669.3061m/z	28.602	4.8381	7.2896e-08	7.1373	Unknown
2.73_508.2128m/z	28.517	4.8337	2.1835e-06	5.6608	Opioid
5.12_405.1395m/z	28.276	4.8215	5.5453e-06	5.2561	Iridoids	Shanzhiside methyl ester	C17H26O11
2.68_616.2528m/z	27.862	4.8002	0.0015565	2.8078	Unknown
2.04_610.0586m/z	27.616	4.7874	4.2677e-07	6.3698	Unknown
2.37_607.2678m/z	27.218	4.7665	6.3033e-07	6.2004	Unknown
3.22_666.2619m/z	26.867	4.7478	0.00040767	3.3897	Unknown
2.84_349.1602m/z	26.829	4.7457	1.0861e-07	6.9641	Unknown
16.77_209.0938m/z	26.56	4.7312	5.9609e-08	7.2247	benzazepine/drud	Bromazepam	C14H10BrN3O
8.85_517.2247m/z	26.475	4.7265	8.03e-06	5.0953		Experimental Allergic Encephalitogenic Peptide	C46H64N14O14
7.77_298.1396m/z	25.526	4.6739	5.3177e-08	7.2743	Tropane
11.42_417.1751m/z	25.394	4.6664	4.9626e-07	6.3043	Unknown
1.51_633.0265m/z	25.31	4.6617	1.3455e-08	7.8711	Unknown
3.86_506.2338m/z	25.275	4.6596	8.4513e-05	4.0731	Amino acid
4.76_455.2017m/z	24.739	4.6287	6.3587e-08	7.1966
15.29_560.2671m/z	24.44	4.6111	1.2235e-08	7.9124	Unknown
14.00_651.2860m/z	24.337	4.6051	1.0124e-05	4.9947	Unknown
9.58_447.1865m/z	23.847	4.5757	3.0657e-07	6.5135		21-Carboxylic acid triamcinolone acetonide	C24H29FO7
0.94_808.8385m/z	23.515	4.5555	3.5936e-05	4.4445	Unknown
8.11_305.0689m/z	23.307	4.5427	0.0001922	3.7163	hormone
6.45_342.1657m/z	23.19	4.5354	3.588e-07	6.4451	Unknown
2.21_259.1289m/z	23.075	4.5283	8.2414e-06	5.084	Amino acid
3.58_508.1924m/z	22.578	4.4969	0.00046454	3.333	Unknown
5.86_356.1459m/z	22.169	4.4704	2.864e-06	5.543	Unknown
6.21_293.1130m/z	21.896	4.4526	5.044e-07	6.2972	Amino acid
7.12_355.1611m/z	21.586	4.432	1.0302e-07	6.9871	Unknown
4.24_374.1548m/z	21.491	4.4256	0.00055154	3.2584	Carboxylic acid	Gatifloxacin	C19H22FN3O4
2.76_422.1836m/z	21.184	4.4049	1.5459e-05	4.8108	Amino acid
3.48_375.1382m/z	20.511	4.3583	0.00020924	3.6794	Unknown
2.88_399.1391m/z	20.17	4.3342	0.0015098	2.8211			C20H24O7
22.61_351.2159m/z	19.907	4.3152	4.4681e-05	4.3499	Eicosanoid	11,15-Dioxo-9S-hydroxy-5Z-prostenoic acid	C20H32O5
1.01_355.0870m/z	19.712	4.301	7.2503e-06	5.1396	Unknown
4.16_285.0533m/z	19.679	4.2986	1.4836e-07	6.8287	Coumarins	columbianetin	C14H14O4
5.21_355.1607m/z	19.654	4.2968	2.8101e-06	5.5513	Unknown
3.31_478.2042m/z	19.337	4.2733	6.3999e-06	5.1938			C24H28O9
7.88_387.0857m/z	19.267	4.268	0.00037208	3.4294	Unknown
7.39_389.1454m/z	19.255	4.2671	3.3265e-06	5.478	Unknown
5.63_490.2380m/z	19.197	4.2628	1.8964e-05	4.7221	Unknown
2.99_464.1857m/z	18.974	4.246	5.8938e-06	5.2296	Unknown
2.88_588.1091m/z	18.699	4.2249	8.6351e-05	4.0637	Unknown
21.98_329.2317m/z	18.68	4.2234	8.302e-06	5.0808	Fatty Acid	FA 18:1	C18H34O5
3.39_460.1571m/z	18.581	4.2157	0.0087904	2.056	Opioid	Hydromorphone-3-β-D-glucuronide	C23H27NO9
12.64_411.1643m/z	18.384	4.2003	9.0716e-07	6.0423	Unknown
8.44_293.1120m/z	18.174	4.1838	7.4574e-07	6.1274	Unknown
21.51_329.2325m/z	18.089	4.177	1.8469e-07	6.7336	Fatty Acid
1.14_760.2978m/z	18.077	4.1761	2.4515e-07	6.6106	Unknown
10.00_338.1710m/z	17.521	4.131	1.6695e-07	6.7774	Unknown	Unknown
7.28_458.1397m/z	17.389	4.1201	0.00061563	3.2107	Unknown
3.70_455.1661m/z	17.384	4.1197	2.7082e-06	5.5673
2.12_571.1296m/z	17.378	4.1192	0.0023833	2.6228	Nucleotides
9.30_356.1807m/z	17.282	4.1112	0.008373	2.0771	Unknown
2.06_602.1252m/z	17.076	4.0939	5.8614e-05	4.232	Unknown
4.34_330.2021m/z	16.763	4.0672	3.1734e-06	5.4985	Amino acid
4.08_342.1293m/z	16.697	4.0615	1.2028e-06	5.9198
3.44_341.1440m/z	16.467	4.0415	1.0712e-05	4.9701	Unknown
2.50_274.1273m/z	16.325	4.029	3.4732e-05	4.4593	Unknown
7.33_612.3720m/z	15.969	3.9972	1.114e-06	5.9531	Fatty Acid
3.71_680.2771m/z	15.915	3.9923	0.0011255	2.9487	Unknown
1.45_245.1134m/z	15.677	3.9706	1.9854e-09	8.7022	Amino acid
3.10_244.1292m/z	15.462	3.9507	0.0002151	3.6674	Amino acid
2.14_405.1613m/z	15.39	3.9439	2.6734e-05	4.5729	Unknown
6.32_378.1765m/z	15.388	3.9438	1.3517e-06	5.8691
20.88_325.1649m/z	15.072	3.9138	0.0079567	2.0993	Terpene	Chamissonolide	C17H24O6
4.78_348.1187m/z	15.051	3.9117	2.5737e-10	9.5894	Unknown
2.41_439.1716m/z	14.71	3.8787	0.0089963	2.0459	Eicosanoid	15-Ketofluprostenol	C23H27F3O6
7.77_388.1502m/z	14.603	3.8682	1.5955e-07	6.7971	Unknown
1.57_647.0643m/z	14.601	3.868	9.7554e-05	4.0108
4.51_526.2026m/z	14.369	3.8449	4.9023e-06	5.3096	Unknown
15.15_575.2709m/z	14.357	3.8436	5.1387e-07	6.2891	Unknown
15.15_677.3046m/z	14.152	3.823	6.2293e-09	8.2056	Unknown	Unknown
15.03_575.7736m/z	14.102	3.8179	3.8213e-10	9.4178	Amino acid
15.04_575.2722m/z	14.069	3.8145	9.1537e-10	9.0384	Unknown
1.08_613.0692m/z	14.028	3.8103	0.0007313	3.1359	Unknown
4.86_499.2510m/z	14	3.8073	3.065e-06	5.5136	Fatty Acid
4.48_328.1495m/z	13.991	3.8064	2.3347e-06	5.6318	Amino acid	Ac-Val-Ala-Asp-CHO	C14H23N3O6
6.86_358.1972m/z	13.947	3.8019	2.7455e-06	5.5614	drug
3.01_508.2138m/z	13.912	3.7983	2.1416e-05	4.6693	opioid
9.39_356.1807m/z	13.844	3.7912	1.0228e-05	4.9902	Unknown
2.32_407.1661m/z	13.827	3.7895	1.6637e-06	5.7789	Fatty Acid		C21H26O8
14.22_648.3015m/z	13.244	3.7273	2.196e-08	7.6584	Unknown
11.92_926.4005m/z	13.12	3.7137	0.00047442	3.3238	Unknown
7.82_628.3305m/z	13.091	3.7105	0.00013281	3.8768	Lipid		C31H52NO10P
5.62_500.1931m/z	13.06	3.7071	0.001899	2.7215			C26H29NO9
12.56_546.2202m/z	13.044	3.7053	6.5764e-05	4.182	Unknown
8.44_439.2073m/z	12.973	3.6974	2.4658e-06	5.6081
15.14_677.8063m/z	12.896	3.6889	3.4678e-08	7.4599	Unknown
1.03_377.1966m/z	12.843	3.6829	1.0047e-06	5.9979	Fatty Acid	17-Trifluoromethylphenyl-13,14-dihydrotrinorprostaglandin F2α	C24H33F3O5;
7.43_413.2016m/z	12.719	3.6689	3.2292e-05	4.4909	Unknown
2.26_464.1856m/z	12.523	3.6465	0.00015243	3.8169	Unknown
1.50_305.0171m/z	12.496	3.6434	1.8127e-09	8.7417	Unknown	Unknown
2.31_130.0866m/z	12.461	3.6394	9.4415e-08	7.025	Unknown
5.60_328.1504m/z	12.389	3.631	4.9306e-06	5.3071	Enzyme
5.45_472.1903m/z	12.283	3.6186	0.0087928	2.0559	Unknown
5.78_372.2128m/z	12.182	3.6067	6.5847e-05	4.1815	Unknown
0.94_468.8940m/z	12.155	3.6035	8.6831e-06	5.0613	Unknown
0.94_740.8447m/z	12.135	3.6011	4.6509e-06	5.3325	Unknown
4.19_359.1451m/z	12.068	3.5931	3.0464e-06	5.5162	Unknown
21.77_329.2323m/z	12.045	3.5904	5.4255e-06	5.2656	Fatty Acid
1.74_433.1089m/z	11.993	3.5841	0.0030829	2.511	Flavonoid	Prunin	C21H21O10
2.37_638.2009m/z	11.843	3.5659	3.2244e-06	5.4916	Unknown
7.01_370.1610m/z	11.789	3.5594	5.1267e-06	5.2902	Indole
8.97_387.1762m/z	11.767	3.5567	0.00044045	3.3561	Neuropeptide	Neurotensin (1-6)	C35H52N8O12
7.01_783.3779m/z	11.724	3.5514	1.0878e-05	4.9635	Unknown
7.45_441.1862m/z	11.723	3.5513	0.0084935	2.0709	Unknown
12.30_500.2232m/z	11.655	3.5429	0.0071489	2.1458	Unknown
6.29_528.2129m/z	11.451	3.5174	0.0014205	2.8476	Unknown
5.18_420.1402m/z	11.44	3.516	9.8852e-06	5.005	Unknown
3.96_522.2280m/z	11.316	3.5003	7.6519e-05	4.1162	Unknown
2.07_344.0396m/z	11.23	3.4893	3.9175e-07	6.407	Nucleotide	Nucleotide
14.57_541.2393m/z	11.203	3.4858	1.0164e-05	4.9929	Terpene	7-Deacetoxy-7-Oxokhivorin	C30H38O9
3.50_550.2247m/z	11.128	3.4762	2.3615e-05	4.6268	Lipid
14.22_648.8027m/z	11.101	3.4726	1.404e-06	5.8526	Unknown
2.58_421.1816m/z	11.101	3.4726	4.8454e-07	6.3147	Nucleoside	Amino acid
1.10_631.0759m/z	11.075	3.4692	0.0023717	2.6249	Unknown
4.06_431.1293m/z	10.965	3.4548	0.0011055	2.9564	quinazolines	O-Desmethylgefitinib	C21H22ClFN4O3
10.43_311.1390m/z	10.822	3.436	6.4613e-06	5.1897	Unknown
13.99_656.8009m/z	10.74	3.425	6.687e-09	8.1748	Unknown	Unknown
4.19_347.1229m/z	10.704	3.4201	3.6035e-09	8.4433	Indoleacetic Acid	1H-Indole-1-acetic acid, 5-fluoro-2-methyl-3-(2-quinolinylmethyl)-
2.83_526.2034m/z	10.64	3.4114	0.0023256	2.6335	Unknown
10.45_383.1907m/z	10.588	3.4044	3.9024e-06	5.4087	Unknown
13.99_656.2993m/z	10.345	3.3708	1.9782e-08	7.7037	Unknown	Unknown
4.11_229.1539m/z	10.314	3.3665	0.0073085	2.1362	Unknown
5.46_750.2982m/z	10.24	3.3562	0.0098724	2.0056	Unknown
6.66_546.2404m/z	10.193	3.3495	2.8328e-05	4.5478	Unknown
7.48_445.1912m/z	10.117	3.3387	0.00021025	3.6773	Benzyl Compound	epiyangambin	C24H30O8
1.08_539.3557m/z	9.965	3.3169	5.6942e-10	9.2446	Unknown	Unknown
13.98_633.7975m/z	9.9477	3.3144	9.0741e-08	7.0422	Unknown
6.33_526.2159m/z	9.7631	3.2873	1.0067e-05	4.9971	Unknown
12.18_839.4066m/z	9.7622	3.2872	0.0010685	2.9712	Unknown	Unknown (carbon number 42)
3.15_413.1547m/z	9.7251	3.2817	0.0086956	2.0607	Lipids		C16H31O10P
26.38_353.2312m/z	9.5646	3.2577	0.0011455	2.941	Fatty Acid	9S,11R-Dihydroxy-15-oxo-13E-prostenoic acid	C20H34O5
12.41_345.1069m/z	9.4856	3.2457	5.0666e-06	5.2953	Unknown
2.12_257.1134m/z	9.3902	3.2312	0.0004414	3.3552	Amino acid	L-Saccharopine	C11H20N2O6
6.78_403.1536m/z	9.3874	3.2307	0.0070762	2.1502	Unknown
0.89_294.9504m/z	9.2448	3.2086	8.2717e-07	6.0824	Unknown
7.45_298.1384m/z	9.104	3.1865	1.1441e-05	4.9415	Unknown
1.13_225.0054m/z	9.0501	3.1779	0.00011519	3.9386	Unknown
2.17_611.0429m/z	9.0466	3.1774	3.4441e-05	4.4629	Unknown
2.12_379.1704m/z	8.9652	3.1643	2.54e-08	7.5952
3.21_494.1776m/z	8.8867	3.1516	0.0030213	2.5198	Unknown
3.37_164.0707m/z	8.8016	3.1378	8.6383e-10	9.0636	Amino acid
7.49_259.1243m/z	8.7279	3.1256	3.7825e-06	5.4222	Unknown
4.78_293.1493m/z	8.7251	3.1252	2.0517e-08	7.6879	Amino acid
2.66_281.1132m/z	8.6977	3.1206	4.6336e-07	6.3341	Unknown
1.14_256.1276m/z	8.6318	3.1097	0.0023286	2.6329	Unknown
5.12_500.1857m/z	8.5242	3.0916	0.0014602	2.8356	Unknown
3.89_199.0059m/z	8.459	3.0805	0.00784	2.1057	Unknown
4.52_354.1279m/z	8.4165	3.0732	7.3167e-06	5.1357	Unknown
7.38_381.1756m/z	8.4106	3.0722	1.715e-06	5.7657	Unknown
4.26_586.1295m/z	8.3575	3.0631	0.0011398	2.9432	Unknown
6.51_327.1331m/z	8.3534	3.0624	5.8911e-08	7.2298	inhibitor	Coumarin-suberoylanilide hydroxamic acid	C18H22N2O5
7.27_444.1866m/z	8.2874	3.0509	0.00048606	3.3133	Unknown
4.05_625.1502m/z	8.2687	3.0477	4.012e-05	4.3966	glycosides	3-O-beta-(6''-trans-caffeoyl)-galactopyranosyl quercetin
4.24_341.1436m/z	8.232	3.0412	0.00011429	3.942	Unknown
26.68_353.2316m/z	8.1755	3.0313	0.0093157	2.0308	Fatty Acid	9S,11R-Dihydroxy-15-oxo-13E-prostenoic acid
4.44_373.1713m/z	8.1522	3.0272	2.3318e-06	5.6323	Unknown
5.77_385.1692m/z	8.0998	3.0179	9.5446e-05	4.0202	Unknown
0.92_520.9080m/z	8.056	3.0101	4.6168e-09	8.3357	Unknown
2.54_330.1658m/z	7.9916	2.9985	0.0056935	2.2446	Unknown
8.31_241.1188m/z	7.97	2.9946	1.1264e-06	5.9483	Amino acid	Pyroglutamyl-Isoleucine
5.53_433.1926m/z	7.8451	2.9718	3.6554e-05	4.4371	Unknown
5.61_426.2336m/z	7.7336	2.9511	1.2542e-05	4.9016	Unknown
2.12_376.1349m/z	7.5082	2.9085	0.001989	2.7014	Fluoroquinolones	Ofloxacin N-oxide
2.06_385.1355m/z	7.4151	2.8905	2.1281e-05	4.672	Unknown
2.90_445.1883m/z	7.3616	2.88	0.00036835	3.4337	Benzyl Compound	epiyangambin
2.50_454.1920m/z	7.3609	2.8799	2.2669e-07	6.6446	carboxylic acid	Acetic acid
23.77_353.2309m/z	7.3075	2.8694	0.00058976	3.2293	Fatty Acid	Prostaglandin D1
9.61_277.1547m/z	7.2923	2.8664	1.977e-06	5.704	Amino acid	Phe-Leu
24.15_329.2313m/z	7.2436	2.8567	0.0003833	3.4165	Unknown
4.00_609.1559m/z	7.0932	2.8264	1.1882e-05	4.9251	Flavonoid	Luteolin-7,3'-di-O-glucoside
3.71_314.1338m/z	7.0623	2.8201	1.5458e-05	4.8108	fluoroquinolone	Formylciprofloxacin
6.75_263.1391m/z	7.0594	2.8196	1.8991e-07	6.7215
9.59_525.2660m/z	7.0393	2.8154	0.0012999	2.8861	Lipid	C27H43O8P
3.97_352.0629m/z	7.028	2.8131	1.2567e-05	4.9008	Unknown
16.08_272.0916m/z	7.0096	2.8093	1.1563e-06	5.9369	Glycosides	5-Hydroxymethylcytidine
0.89_362.9376m/z	7.0037	2.8081	9.5008e-08	7.0222	Unknown
4.88_265.1178m/z	6.9692	2.801	4.0793e-07	6.3894	Unknown
8.80_277.1549m/z	6.9553	2.7981	1.6409e-06	5.7849	Amino acid	Phe-Leu
5.02_544.2163m/z	6.9332	2.7935	0.0014612	2.8353	Unknown
0.93_452.9216m/z	6.9234	2.7915	4.8959e-08	7.3102	Unknown
1.25_225.0057m/z	6.8618	2.7786	1.0704e-05	4.9705		2-[[(Guanidino) (imino)methyl]sulfanyl]ethanesulfonic Acid
5.02_358.1972m/z	6.8433	2.7747	0.00012136	3.9159	drug	4-Hydroxyatorvastatin lactone
2.03_504.1708m/z	6.8413	2.7743	0.00020384	3.6907
4.57_296.1229m/z	6.6643	2.7365	3.9159e-06	5.4072	Unknown
7.39_701.3374m/z	6.6047	2.7235	0.0061613	2.2103
3.81_530.1991m/z	6.5863	2.7195	0.0074577	2.1274	Unknown
12.17_775.3385m/z	6.5734	2.7166	5.2578e-06	5.2792	Unknown
0.93_316.9473m/z	6.5727	2.7165	1.1524e-08	7.9384	Unknown
21.63_329.2325m/z	6.5443	2.7102	0.00020539	3.6874	Fatty Acid	C18H34O5
1.92_420.2337m/z	6.5084	2.7023	5.5143e-06	5.2585
22.33_351.2152m/z	6.5079	2.7022	0.00025712	3.5899	Eicosanoid	11,15-Dioxo-9S-hydroxy-5Z-prostenoic acid
3.07_377.1911m/z	6.4947	2.6993	6.5614e-07	6.183
7.32_275.1024m/z	6.4348	2.6859	3.3179e-07	6.4791	Unknown
4.03_359.1544m/z	6.289	2.6528	4.1251e-06	5.3846	Amino acid	Ala-Gly-Asp-Val
4.81_254.0650m/z	6.1314	2.6162	1.6654e-05	4.7785
2.52_572.1141m/z	6.0706	2.6018	5.201e-07	6.2839
5.41_494.1765m/z	6.0594	2.5992	0.0027923	2.554	Unknown
0.93_248.9603m/z	5.9919	2.583	8.9157e-10	9.0498	Unknown
4.08_399.1507m/z	5.9034	2.5615	8.0887e-05	4.0921	Unknown
4.57_229.1544m/z	5.8412	2.5463	1.8905e-06	5.7234	Amino acid	DL-Leu-DL-Val
2.66_454.2136m/z	5.6538	2.4992	5.6097e-07	6.2511	Unknown
3.48_279.1333m/z	5.589	2.4826	9.6127e-06	5.0172	Amino acid	Tyr-Pro
4.46_278.1133m/z	5.5754	2.4791	2.3466e-06	5.6296	Unknown
5.34_229.1545m/z	5.4775	2.4535	3.3968e-07	6.4689	Amino acid	Val-Leu
5.48_891.4320m/z	5.4438	2.4446	0.0014943	2.8256
4.33_284.1238m/z	5.4213	2.4386	1.1418e-05	4.9424	Unknown	Unknown (carbon number 12)
1.96_614.1927m/z	5.3562	2.4212	0.0012329	2.9091	Unknown
2.40_259.1285m/z	5.3349	2.4155	5.3356e-05	4.2728	Unknown	Unknown
24.81_353.2314m/z	5.3216	2.4119	0.0042851	2.368	Eicosanoid	Isoprostaglandin-F2α-IV
7.13_426.1964m/z	5.2844	2.4017	2.1539e-05	4.6668	Unknown
7.92_514.2128m/z	5.2715	2.3982	0.0002944	3.5311	Unknown
3.94_586.1290m/z	5.1717	2.3706	1.0222e-05	4.9905	Unknown
21.69_351.2153m/z	5.151	2.3648	0.0023008	2.6381	Fatty Acid	15-Ketoprostaglandin F2α
4.36_251.1026m/z	5.1197	2.3561	2.2928e-07	6.6396	Unknown
9.28_316.1654m/z	5.1102	2.3534	1.6246e-05	4.7893	Amino acid	Trp-Leu
3.81_231.1334m/z	5.109	2.353	8.4532e-07	6.073	Amino acid	Leu-Thr
2.66_521.2086m/z	5.1028	2.3513	3.2259e-05	4.4914	Unknown
4.32_253.1170m/z	5.0728	2.3428	2.3195e-06	5.6346
4.70_305.0797m/z	5.0294	2.3304	0.00078163	3.107	Unknown
2.70_595.1416m/z	5.0264	2.3295	1.1904e-05	4.9243	Flavonoid	7-O-??-(6???-trans-p-coumaroyl)-glucopyranosyl-8,3???,4???-trihydroxyflavanone
7.77_542.2090m/z	4.9934	2.32	0.00014139	3.8496	Unknown
1.07_655.0537m/z	4.9192	2.2984	1.0444e-06	5.9811	Unknown
5.17_484.2011m/z	4.8637	2.282	0.0074565	2.1275
7.85_324.1538m/z	4.8634	2.282	2.0346e-05	4.6915	Unknown
2.44_433.1555m/z	4.848	2.2774	0.00019254	3.7155
2.49_359.1554m/z	4.8481	2.2774	1.1256e-05	4.9486	Amino acid	Ala-Gly-Asp-Val
3.06_316.1510m/z	4.7462	2.2468	0.0019478	2.7105	Unknown
5.04_356.1808m/z	4.7029	2.2335	1.2329e-05	4.9091	Unknown
1.77_257.1132m/z	4.6628	2.2212	7.8448e-08	7.1054
4.37_326.1339m/z	4.611	2.2051	2.2184e-05	4.654	Amino acid	Glycine
5.86_290.1130m/z	4.5683	2.1917	9.0189e-05	4.0448
6.93_343.1963m/z	4.4926	2.1675	1.1031e-06	5.9574	Unknown
3.02_549.0867m/z	4.4751	2.1619	4.6617e-05	4.3315	Drug	Verlukast
9.53_375.0270m/z	4.4689	2.1599	2.9882e-05	4.5246	Unknown
5.08_227.1028m/z	4.4684	2.1597	1.9064e-05	4.7198	Amino acid	Proline-hydroxyproline
3.10_572.1142m/z	4.4655	2.1588	0.00011361	3.9446
3.38_293.1133m/z	4.4247	2.1456	2.9166e-05	4.5351	Amino acid	Phe-Glu
1.08_537.1213m/z	4.4083	2.1402	2.3553e-07	6.628
1.08_541.1356m/z	4.4061	2.1395	2.8789e-08	7.5408	Unknown	Unknown
1.03_377.6459m/z	4.4033	2.1386	5.0254e-07	6.2988	Unknown
1.90_362.0497m/z	4.3306	2.1146	0.0011965	2.9221
7.20_243.1706m/z	4.3073	2.1068	1.2285e-06	5.9106	Amino acid	Ile-Leu
8.44_736.4349m/z	4.2439	2.0854	0.00031869	3.4966	Opioid	Dynorphin A
10.22_314.1138m/z	4.2356	2.0826	1.4342e-05	4.8434	Amino acid	Pyroglutamyltryptophan
2.96_279.0972m/z	4.2189	2.0769	0.0002808	3.5516	Amino acid	Phe-Asp
1.80_332.1452m/z	4.2043	2.0719	0.00053164	3.2744	Unknown	Unknown
2.41_571.1307m/z	4.179	2.0631	0.0083484	2.0784
3.98_330.1636m/z	4.177	2.0625	0.00096945	3.0135	Unknown
5.57_582.1900m/z	4.152	2.0538	0.00025069	3.6009	Unknown
1.08_539.1376m/z	4.1224	2.0435	1.5375e-08	7.8132	Sugar	Maltotriose
7.54_358.1965m/z	4.1085	2.0386	7.9014e-05	4.1023
2.75_346.1610m/z	4.1038	2.037	0.00042914	3.3674	Unknown
1.70_470.1495m/z	4.093	2.0332	7.0086e-06	5.1544	Unknown
6.20_243.1703m/z	4.0327	2.0117	4.3364e-06	5.3629	Amino acid	Leu-Leu
5.23_372.2125m/z	4.0159	2.0057	0.00016151	3.7918	Unknown
5.62_541.2962m/z	4.0108	2.0039	0.0011929	2.9234	drug	Fulvestrant 9-sulfone
2.26_602.1821m/z	0.24432	-2.0332	0.00048585	3.3135	Unknown
1.45_702.1941m/z	0.23888	-2.0656	0.00066534	3.177	Unknown
0.82_270.9416m/z	0.23875	-2.0664	9.7923e-08	7.0091	Carboxylic acid	Tienilic acid
25.20_329.2324m/z	0.22983	-2.1213	0.0016027	2.7951	Fatty Acid	C18H34O5
2.17_359.0970m/z	0.22332	-2.1628	0.00086828	3.0613	Unknown
1.88_424.1348m/z	0.21963	-2.1869	0.00029934	3.5238	Polyketide	Flumiclorac-pentyl
2.53_627.1317m/z	0.21624	-2.2093	2.5726e-05	4.5896	Unknown
10.75_306.9464m/z	0.21019	-2.2503	1.5445e-05	4.8112	Terpene	5'-Iodoresiniferatoxin
7.33_437.0864m/z	0.20959	-2.2544	0.0084087	2.0753	Unknown
1.45_665.1693m/z	0.20301	-2.3004	0.00023621	3.6267	Unknown	Gox(8-O-4)feruloyl malate + hexose 2 (LigD)
13.96_200.1283m/z	0.20123	-2.3131	6.5238e-06	5.1855	Unknown
15.77_246.9240m/z	0.19724	-2.342	0.0053162	2.2744	Carboxylic acid	3-Iodobenzoic acid
1.79_383.1136m/z	0.19608	-2.3505	3.8329e-05	4.4165
4.92_365.1342m/z	0.1896	-2.399	1.0631e-06	5.9734
4.12_216.9805m/z	0.17206	-2.539	7.8457e-06	5.1054	Phytohormone	5-Sulfosalicylic acid
14.51_151.0391m/z	0.16972	-2.5588	3.4097e-09	8.4673	Carboxylic acid	p-Hydroxyphenylacetic acid
0.94_490.8903m/z	0.16714	-2.5808	2.1218e-09	8.6733	Unknown
1.90_281.0345m/z	0.16686	-2.5833	0.00061068	3.2142	Unknown
3.04_296.0986m/z	0.16615	-2.5894	8.9651e-06	5.0474	Nucleotide	3'-O-Methylguanosine
0.94_262.9292m/z	0.16489	-2.6004	2.5155e-10	9.5994	Unknown
0.80_262.9280m/z	0.16107	-2.6343	1.18e-06	5.9281	Unknown
0.95_368.8744m/z	0.15975	-2.6462	9.8992e-10	9.0044	Unknown
1.26_195.8101m/z	0.15414	-2.6977	0.002505	2.6012	Unknown
8.77_640.3310m/z	0.14695	-2.7666	0.0001708	3.7675
2.56_338.0811m/z	0.14633	-2.7727	0.0052649	2.2786
1.26_197.8070m/z	0.13869	-2.85	1.9644e-05	4.7068	Unknown
0.87_617.8931m/z	0.13753	-2.8621	1.5848e-07	6.8	Unknown
2.45_459.0745m/z	0.13241	-2.9169	0.0008636	3.0637
11.78_325.9704m/z	0.13199	-2.9215	2.1881e-08	7.6599	Unknown
0.96_234.8398m/z	0.13197	-2.9217	7.872e-13	12.104	Unknown
0.96_232.8426m/z	0.13119	-2.9303	6.7505e-13	12.171	Unknown
0.95_242.8716m/z	0.12999	-2.9435	1.3101e-12	11.883	Unknown
0.96_238.8339m/z	0.12909	-2.9536	2.1304e-10	9.6715	Unknown
13.31_270.9908m/z	0.12896	-2.955	1.5689e-06	5.8044	Unknown
13.12_276.9356m/z	0.12886	-2.9561	0.00013049	3.8844	Unknown
0.94_492.8871m/z	0.12881	-2.9567	6.1405e-06	5.2118	Unknown
0.95_246.8658m/z	0.12743	-2.9722	2.0643e-12	11.685	Unknown
10.04_193.0498m/z	0.12621	-2.9861	1.4879e-06	5.8274	Catecholamine	Carbidopa
0.89_730.8761m/z	0.1234	-3.0186	6.0629e-12	11.217	Amino acid	Proll, DAla12 Angiotensin (I)
0.96_236.8370m/z	0.12309	-3.0222	2.7859e-12	11.555	Unknown
0.93_278.9142m/z	0.12201	-3.0349	1.4494e-10	9.8388	Unknown
0.93_506.8754m/z	0.11822	-3.0805	4.7743e-09	8.3211	Unknown
18.64_239.1387m/z	0.11628	-3.1043	0.0018043	2.7437	Carboxylic acid	Heptanedioic acid
0.93_158.9779m/z	0.10926	-3.1941	1.8189e-10	9.7402	Unknown
19.68_291.1227m/z	0.10813	-3.2092	1.1553e-05	4.9373		2-Cyclopentene-1-octanoic acid, 5-(2-carboxyethyl)-ε,4-dioxo-
0.95_442.7419m/z	0.10795	-3.2115	5.0043e-11	10.301	Unknown
11.08_245.0924m/z	0.10646	-3.2316	6.6655e-07	6.1762	Amino acid	N-Acetyltryptophan
2.93_325.1052m/z	0.10574	-3.2414	0.0047261	2.3255	Enzyme	Methopterine
0.86_731.8780m/z	0.10373	-3.269	7.2865e-09	8.1375	Unknown
4.83_616.1396m/z	0.10101	-3.3074	2.1198e-06	5.6737	Unknown
1.44_521.1262m/z	0.099155	-3.3342	0.00023785	3.6237	Unknown	C24H26O13;
0.90_700.8833m/z	0.098519	-3.3435	1.5461e-08	7.8108	Unknown
0.95_446.7360m/z	0.097023	-3.3655	6.6506e-09	8.1771	Unknown
0.95_312.7927m/z	0.095543	-3.3877	1.6421e-10	9.7846	Unknown
0.93_164.9337m/z	0.095038	-3.3954	2.8972e-09	8.538	Unknown
22.59_250.1079m/z	0.090489	-3.4661	3.9102e-06	5.4078	Amino acid	N-Acetyl-L-tyrosine ethyl ester
15.70_432.8428m/z	0.090128	-3.4719	2.1475e-06	5.6681	Unknown
0.96_310.7953m/z	0.086572	-3.53	4.9145e-10	9.3085	Unknown
2.79_325.0165m/z	0.086042	-3.5388	0.000391	3.4078	Unknown
0.97_130.8886m/z	0.084997	-3.5564	1.0638e-12	11.973	Unknown
22.04_250.1077m/z	0.0839	-3.5752	4.9184e-06	5.3082	Amino acid	N-Acetyl-L-tyrosine ethyl ester
0.97_128.8915m/z	0.083607	-3.5802	1.974e-12	11.705	Unknown
22.60_220.0971m/z	0.07898	-3.6624	4.4869e-06	5.348	hydrochloride	6-Methoxymethylone
0.97_132.8857m/z	0.076357	-3.7111	1.9153e-12	11.718	Unknown
9.15_342.9132m/z	0.075774	-3.7221	2.7022e-05	4.5683	Unknown
0.92_244.9629m/z	0.071131	-3.8134	1.4274e-10	9.8455	Unknown
11.86_265.1075m/z	0.070564	-3.8249	6.6945e-09	8.1743	Unknown	(E)-5-(4-methoxy-5-methyl-6-oxopyran-2-yl)-3-methylhex-4-enoic acid
1.43_509.1258m/z	0.06698	-3.9001	8.6131e-06	5.0648	Glycoside	Malvidin 3,5-diglucoside cation
22.03_395.0298m/z	0.066707	-3.906	1.1863e-05	4.9258
0.96_302.7646m/z	0.063384	-3.9797	9.1824e-10	9.037	Unknown
22.03_220.0968m/z	0.060618	-4.0441	1.1683e-05	4.9324
7.53_653.3601m/z	0.059138	-4.0798	1.7869e-05	4.7479
0.91_540.8995m/z	0.056734	-4.1396	3.4283e-08	7.4649	Unknown
21.63_409.9537m/z	0.055853	-4.1622	1.3458e-12	11.871	Unknown
15.90_291.0537m/z	0.055143	-4.1807	1.8514e-11	10.733	Sulfonamide	N4-Acetylsulfadiazine
21.62_411.9511m/z	0.054136	-4.2073	1.0067e-12	11.997	Unknown
0.80_442.9105m/z	0.051925	-4.2674	2.1385e-08	7.6699	Unknown
17.28_501.1760m/z	0.051796	-4.271	1.4797e-09	8.8298
22.60_445.0120m/z	0.051602	-4.2764	5.3082e-05	4.2751	Unknown
0.96_338.7903m/z	0.0511	-4.2905	3.2166e-11	10.493	Unknown
0.96_304.7606m/z	0.051017	-4.2929	6.477e-12	11.189	Unknown
15.03_264.1233m/z	0.049986	-4.3223	9.5613e-11	10.019	Amino acid	N-α-(tert-Butoxycarbonyl)-L-phenylalanine
16.36_568.1242m/z	0.048407	-4.3686	8.4312e-10	9.0741	Unknown
16.27_549.1035m/z	0.047918	-4.3833	4.2881e-05	4.3677	Unknown
0.96_222.8133m/z	0.046479	-4.4273	1.0207e-09	8.9911	Unknown
10.75_347.9724m/z	0.046133	-4.4381	4.4661e-06	5.3501	Unknown
14.82_221.0808m/z	0.045869	-4.4463	1.3661e-10	9.8645	Carboxylic acid	Ferulic acid ethyl ester
0.96_300.7672m/z	0.044904	-4.477	5.7852e-11	10.238	Unknown
16.37_452.0063m/z	0.044725	-4.4828	3.7011e-11	10.432	Unknown
21.66_419.9823m/z	0.044562	-4.488	1.7686e-09	8.7524	Unknown
0.95_432.7146m/z	0.044366	-4.4944	1.0006e-08	7.9997	Unknown
19.99_181.0863m/z	0.043424	-4.5254	1.9697e-11	10.706
18.00_265.1072m/z	0.042591	-4.5533	5.2991e-10	9.2758	Unknown	(E)-5-(4-methoxy-5-methyl-6-oxopyran-2-yl)-3-methylhex-4-enoic acid
0.96_322.7282m/z	0.042445	-4.5583	7.5802e-10	9.1203	Unknown
0.96_330.7581m/z	0.04243	-4.5588	2.2789e-12	11.642	Unknown
0.97_284.7658m/z	0.041218	-4.6006	1.0388e-07	6.9834	Unknown
0.96_434.7099m/z	0.040887	-4.6122	7.9081e-10	9.1019	Unknown
0.92_272.9581m/z	0.040664	-4.6201	1.3625e-10	9.8657	Unknown	Unknown
16.35_383.9638m/z	0.040596	-4.6225	7.7254e-13	12.112	Unknown
4.72_438.0635m/z	0.040347	-4.6314	0.00017725	3.7514	Unknown
0.96_318.7335m/z	0.03948	-4.6627	4.4322e-09	8.3534	Unknown
1.12_160.8408m/z	0.038336	-4.7052	0.00057801	3.2381	Unknown
16.67_535.2398m/z	0.037854	-4.7234	7.0103e-05	4.1543		C29H32N6O3
0.95_440.7449m/z	0.035889	-4.8003	4.1128e-09	8.3859	Unknown
16.37_371.9378m/z	0.035373	-4.8212	1.5551e-10	9.8082	Unknown
0.96_320.7309m/z	0.035224	-4.8273	3.7308e-10	9.4282	Unknown
22.59_250.2564m/z	0.033396	-4.9042	0.00071809	3.1438	Unknown
16.35_391.9956m/z	0.033322	-4.9074	1.9324e-11	10.714	Unknown
16.35_373.9351m/z	0.033203	-4.9125	1.4921e-10	9.8262	Unknown
0.96_316.7359m/z	0.033025	-4.9203	6.9327e-10	9.1591	Unknown
1.65_524.1030m/z	0.032906	-4.9255	0.00062607	3.2034	Unknown
0.96_298.7686m/z	0.032519	-4.9426	1.0022e-09	8.999	Unknown
18.15_402.8321m/z	0.031337	-4.996	0.00010952	3.9605	Unknown
7.64_726.3414m/z	0.02914	-5.1008	2.1517e-06	5.6672	Unknown
20.00_341.9273m/z	0.02904	-5.1058	5.8271e-12	11.235	Unknown
4.94_832.2663m/z	0.028359	-5.1401	9.2733e-06	5.0328	Unknown
2.72_355.0239m/z	0.027838	-5.1668	0.0003748	3.4262	Unknown
0.89_358.9415m/z	0.027806	-5.1685	9.3037e-08	7.0313	Unknown
0.96_324.7246m/z	0.027801	-5.1687	7.8253e-09	8.1065	Unknown
8.66_197.0810m/z	0.026268	-5.2505	1.1679e-10	9.9326	Unknown
4.12_137.0237m/z	0.022504	-5.4737	2.4212e-07	6.616	Phytohormone	Salicylic acid
0.96_332.7563m/z	0.022369	-5.4824	1.6368e-12	11.786	Unknown
0.90_386.9380m/z	0.02225	-5.49	2.1075e-11	10.676	Unknown
21.62_624.0987m/z	0.02178	-5.5209	1.071e-06	5.9702	Unknown
0.96_424.6829m/z	0.021582	-5.534	1.8808e-10	9.7257	Unknown
1.03_421.0325m/z	0.019519	-5.6789	8.3639e-09	8.0776	Unknown
0.94_480.8596m/z	0.018534	-5.7537	8.2497e-06	5.0836	Unknown
0.96_328.7616m/z	0.018352	-5.768	8.3395e-05	4.0789	Unknown
5.76_367.1602m/z	0.017637	-5.8252	5.8646e-05	4.2318	Unknown
22.20_252.1226m/z	0.015112	-6.0482	3.9604e-06	5.4023	Pyran	N-[1-(4-methoxy-6-oxopyran-2-yl)-2-methylbutyl]acetamide
2.63_376.0657m/z	0.014909	-6.0676	2.1349e-08	7.6706	Unknown
0.95_366.8805m/z	0.014154	-6.1427	7.7064e-05	4.1131	Unknown
0.97_282.7680m/z	0.012712	-6.2977	1.2998e-05	4.8861	Unknown
0.94_376.9076m/z	0.011457	-6.4476	5.9111e-07	6.2283	Unknown
17.01_264.0863m/z	0.0099516	-6.6508	0.00010214	3.9908	Carboxylic acid	3,4-Dihydroxycinnamic acid (L-alanine methyl ester) amide
1.72_408.0872m/z	0.0098567	-6.6647	4.2683e-05	4.3697	Unknown
12.84_338.8676m/z	0.0090217	-6.7924	1.083e-05	4.9654	Unknown
6.87_169.0130m/z	0.0082902	-6.9144	1.6264e-05	4.7888	Flavonoid	(-)-Gallocatechin 3-gallate
17.67_214.1441m/z	0.0082146	-6.9276	7.0269e-06	5.1532	Unknown
0.94_378.9052m/z	0.0081405	-6.9407	8.4332e-05	4.074	Unknown
15.71_557.7089m/z	0.0079819	-6.9691	5.9567e-07	6.225	Unknown
16.35_558.0951m/z	0.0077113	-7.0188	1.9984e-10	9.6993	Alkaloid	Ergocryptine
0.95_436.7099m/z	0.0053567	-7.5444	4.5111e-12	11.346	Unknown
0.90_500.9186m/z	0.0047868	-7.7067	1.3992e-10	9.8541	Unknown
4.58_753.2379m/z	0.004608	-7.7616	1.312e-06	5.8821	Unknown
0.95_422.6849m/z	0.0045932	-7.7663	6.1276e-11	10.213	Unknown
2.41_444.1361m/z	0.0043014	-7.861	3.8345e-07	6.4163	Unknown	7-methyl-octyl-glucosinolate
0.82_558.8905m/z	0.0042487	-7.8788	2.9683e-06	5.5275	Unknown
0.86_586.9023m/z	0.0038551	-8.019	1.1206e-09	8.9506	Unknown
4.93_832.2981m/z	0.0037274	-8.0676	3.0397e-06	5.5172	Unknown
1.95_269.1232m/z	0.0036987	-8.0788	1.497e-10	9.8248	Unknown
1.05_237.0028m/z	0.0031928	-8.2909	5.9111e-10	9.2283	Unknown
6.73_341.1229m/z	0.0026025	-8.5859	3.0631e-09	8.5138	Unknown
0.82_426.9167m/z	0.0025642	-8.6073	0.00014884	3.8273	Unknown
6.14_390.1330m/z	0.0022604	-8.7892	0.00035076	3.455	Unknown
16.08_272.1496m/z	0.0021967	-8.8304	2.1612e-08	7.6653	Unknown
0.96_426.6807m/z	0.0016709	-9.2252	1.2628e-10	9.8987	Unknown
12.87_599.2324m/z	0.001272	-9.6187	4.5705e-08	7.34	Unknown
0.90_427.9170m/z	0.0012432	-9.6517	5.6127e-08	7.2508	Unknown
0.91_472.9235m/z	0.00098152	-9.9927	1.4039e-06	5.8527	Unknown
0.93_392.8935m/z	0.0009735	-10.005	1.8048e-08	7.7436	Unknown
0.95_452.7717m/z	0.00088442	-10.143	1.0396e-17	16.983	Unknown
0.95_444.7400m/z	0.00083067	-10.233	3.9007e-18	17.409	Unknown
19.78_400.1751m/z	0.00079643	-10.294	3.9258e-13	12.406
0.82_730.8721m/z	0.00078672	-10.312	8.3721e-12	11.077	Amino acid	Proll, DAla12 Angiotensin (I)
0.95_462.8012m/z	0.00064587	-10.596	2.2951e-08	7.6392	Second messengers	D-myo-Inositol-1,3,4,5,6-pentaphosphate
18.64_444.1652m/z	0.00044647	-11.129	3.9448e-13	12.404
19.52_407.1701m/z	0.00041737	-11.226	2.7343e-13	12.563
17.20_214.1441m/z	0.00037297	-11.389	8.2419e-09	8.084
13.54_548.2124m/z	0.00036945	-11.402	1.253e-12	11.902	Unknown
0.97_228.8049m/z	0.00028394	-11.782	5.3213e-13	12.274	Unknown
8.55_503.1763m/z	0.00025101	-11.96	8.4128e-05	4.0751	Sugar	Melezitose
22.23_391.1752m/z	0.00022637	-12.109	3.9853e-13	12.4	Drug	Tafluprost acid
0.89_616.8975m/z	0.00013651	-12.839	6.462e-16	15.19	Unknown
15.27_325.1286m/z	0.00013105	-12.898	4.9945e-15	14.302	Unknown	[(4E)-7-acetyloxy-6-hydroxy-2-methyl-10-oxo-2,3,6,7,8,9-hexahydrooxecin-3-yl] (E)-but-2-enoate
0.90_614.8971m/z	0.00012915	-12.919	2.398e-09	8.6202	Unknown
0.89_542.8965m/z	0.00011153	-13.13	3.8263e-15	14.417	Unknown
11.99_265.1075m/z	0.00010281	-13.248	1.7183e-12	11.765	Unknown	(E)-5-(4-methoxy-5-methyl-6-oxopyran-2-yl)-3-methylhex-4-enoic acid
21.64_249.1126m/z	9.963e-05	-13.293	1.7398e-07	6.7595
10.47_307.0484m/z	6.6715e-05	-13.872	1.0523e-13	12.978	Flavonoid	2'-O-Galloylhyperin
0.89_540.8949m/z	5.938e-05	-14.04	6.6308e-15	14.178	Unknown
0.97_224.8108m/z	5.0375e-05	-14.277	2.0584e-14	13.686	Unknown
21.55_532.2172m/z	4.1596e-05	-14.553	5.6892e-13	12.245	Unknown
0.94_254.8974m/z	4.1499e-05	-14.557	5.1696e-16	15.287	Unknown
0.94_264.9263m/z	3.896e-05	-14.648	2.3445e-18	17.63	Unknown
12.87_401.1444m/z	2.6244e-05	-15.218	4.7834e-13	12.32
21.75_532.2178m/z	1.8265e-05	-15.741	1.6957e-13	12.771	Unknown
16.37_548.0664m/z	1.2793e-05	-16.254	2.1948e-16	15.659	Unknown
13.59_548.2134m/z	6.042e-06	-17.337	2.0914e-14	13.68
0.95_244.8687m/z	1.7813e-06	-19.099	6.6486e-20	19.177	Unknown
17.37_501.1762m/z	1.0637e-06	-19.842	3.7901e-13	12.421
0.97_226.8079m/z	2.5574e-07	-21.899	1.5529e-14	13.809	Unknown
